# Supplementary material for: Consistently altered expression of gene sets in postmortem brains of individuals with major psychiatric disorders
Source: Transl Psychiatry. 2016 Sep 13;6(9):e890–. doi: 10.1038/tp.2016.173 (PMC5048210; doi:10.1038/tp.2016.173)
Supplement: Supplementary Table S1 [file tp2016173x12.xlsx]

## Sheet: Table S1
Table S1) RNA sequencing read totals for hippocampal samples. Qualty metrics from TopHat2 alignment to the human genome (hg19). The columns denote B) The number of first strand reads in each fastq file; C) The number of second strand reads in each fastq file; D) The total number of reads from both fastq files that aligned to the genome; E) The number of first strand reads that aligned; F) The num…
Sample	Reads in Fastq R1	Reads in Fastq R2	Mapped Reads	Mapped R1	Mapped R2	Properly Paired	Itself and Mate Mapped	Singletons	Mate Mapped to a Different Chr	Mate Mapped to a Different Chr (mapQ>=5)
JHAC_186	129891862	129891862	222261585	109458660	112802925	177765742	191979622	30281963	5974212	3239658
JHAC_61	197551778	197551778	342909162	158501647	184407515	282998512	294713060	48196102	5655176	3875284
JHAC_97	191056480	191056480	348746288	174431247	174315041	308547888	320479246	28267042	5108092	2816830
JHAC_181	202400321	202400321	355083751	180455865	174627886	304360432	316618382	38465369	4726976	2719076
JHAC_118	162512433	162512433	288731948	145507271	143224677	247143448	261228030	27503918	4966400	2647654
JHAC_33	204213629	204213629	350126666	172649535	177477131	294419914	307493200	42633466	4506704	2510300
JHAC_13	195071115	195071115	347149684	174469523	172680161	293634594	308333026	38816658	7507830	4235570
JHAC_148	192818386	192818386	359570117	182193857	177376260	324319572	338153512	21416605	4214792	2769332
JHAC_187	179770438	179770438	339193486	170139725	169053761	308514886	320672570	18520916	3134982	2025306
JHAC_95	105792587	105792587	184371166	93027305	91343861	156033388	169985702	14385464	2908658	1639850
JHAC_17	171491495	171491495	272906000	146554737	126351263	211139786	221970838	50935162	3731648	1893766
JHAC_36	194524475	194524475	362840102	181773921	181066181	325288948	340657198	22182904	4399558	2673834
JHAC_90	194950026	194950026	358183977	179561638	178622339	309506602	325568512	32615465	12244872	8551230
JHAC_184	210519091	210519091	387906831	198380064	189526767	344956006	358594786	29312045	4582408	2581258
JHAC_130	141515147	141515147	255155889	128501277	126654612	227985972	237920270	17235619	5393642	3661900
JHAC_78	201217632	201217632	181481338	90472083	91009255	137053292	147458758	34022580	7770238	5191040
JHAC_53	173778101	173778101	305964665	155179153	150785512	265084974	278028542	27936123	3548342	1631142
JHAC_7	209511914	209511914	383474044	196481293	186992751	337031978	352708840	30765204	6297798	4016244
JHAC_140	190269119	190269119	345111010	172227147	172883863	299237236	316375714	28735296	4520256	2606016
JHAC_154	180967797	180967797	329642476	164002145	165640331	292763386	307243004	22399472	8870890	6263032
JHAC_183	198566285	198566285	367975743	186139506	181836237	330365682	341553172	26422571	5734368	3765822
JHAC_19	165379711	165379711	307146601	155133860	152012741	272817378	285353832	21792769	5680644	3597400
JHAC_73	205825741	205825741	367322763	186017383	181305380	318082066	332897942	34424821	8751778	6152164
JHAC_149	139164519	139164519	250015039	125569727	124445312	211377162	226372374	23642665	4623308	2510924
JHAC_104	163341812	163341812	288667146	142150761	146516385	243303450	256601388	32065758	5465204	2831672
JHAC_20	200019405	200019405	375352255	186400270	188951985	335787410	350350696	25001559	6223492	4204068
JHAC_199	206833031	206833031	382903066	195207427	187695639	344176154	355627990	27275076	5469076	3434480
JHAC_153	194457369	194457369	364819045	180525344	184293701	327817020	341634410	23184635	3693612	2286940
JHAC_15	201395695	201395695	322000315	170043675	151956640	253815428	264587614	57412701	7781540	5094332
JHAC_91	190333975	190333975	355873905	178744663	177129242	322081330	334751472	21122433	5976282	3710198
JHAC_22	178822003	178822003	301330127	155856280	145473847	248597046	259944430	41385697	5886968	3877186
JHAC_175	124027478	124027478	225793897	113100231	112693666	192840952	206724598	19069299	5074420	2987934
JHAC_44	196556844	196556844	361073929	184159333	176914596	321902024	337247318	23826611	4065776	2535902
JHAC_120	184581152	184581152	342410432	168209331	174201101	305512670	317542850	24867582	3645618	2202190
JHAC_168	198595882	198595882	374128526	189075044	185053482	336025572	353233196	20895330	5418158	3282114
JHAC_88	129429932	129429932	224739039	113014220	111724819	182115624	197185054	27553985	4896358	2252906
JHAC_159	208368511	208368511	356989476	187494017	169495459	300082864	310672186	46317290	4727282	2777868
JHAC_105	186325056	186325056	350399058	176926872	173472186	312365242	328695474	21703584	8119504	4930946
JHAC_59	127066166	127066166	211297551	107260614	104036937	161955066	175167572	36129979	6364074	2615092
JHAC_127	167988662	167988662	295829196	150026180	145803016	251699972	266659662	29169534	8066420	4480718
JHAC_113	187848609	187848609	343683673	176726797	166956876	305579670	317144512	26539161	3002094	1751896
JHAC_27	200775276	200775276	360166862	181261282	178905580	313541398	327301358	32865504	6934778	4779050
JHAC_182	150857439	150857439	272589720	137784309	134805411	231141946	247726786	24862934	7441020	4554978
JHAC_93	125148901	125148901	217196029	108649805	108546224	178788798	189975864	27220165	6058596	3097912
JHAC_82	201413279	201413279	377118428	190652057	186466371	336969948	353097890	24020538	13787538	10718920
JHAC_166	207868303	207868303	364456606	185943985	178512621	307996732	320087410	44369196	9021092	5778402
JHAC_126	198822272	198822272	341432192	174702222	166729970	284562842	297464746	43967446	6616532	4126642
JHAC_101	176596255	176596255	319237796	162109602	157128194	271656894	290623478	28614318	4925264	2677062
JHAC_30	176948370	176948370	296449124	154504100	141945024	243777132	256995670	39453454	3083274	1801830
JHAC_114	193079112	193079112	303239622	158877881	144361741	238499922	249329678	53909944	3635962	1881490
JHAC_170	81895153	81895153	104228993	64923518	39305475	65544464	68077430	36151563	950680	520614
JHAC_185	134482134	134482134	234549754	118152007	116397747	193297236	206889184	27660570	5253110	2192218
JHAC_111	189692541	189692541	338948088	170689320	168258768	287533904	304395278	34552810	7548884	4367432
JHAC_49	143819910	143819910	263064082	131957992	131106090	229629292	242988564	20075518	3911788	2115160
JHAC_14	195083662	195083662	364439730	182415207	182024523	326995188	341599280	22840450	4965790	3310774
JHAC_77	163775091	163775091	252504290	136233612	116270678	191284738	199009014	53495276	4479112	2386418
JHAC_74	202671675	202671675	349261580	179727667	169533913	288947546	306627106	42634474	4878992	2496494
JHAC_16	202643475	202643475	340177517	178542064	161635453	278538792	292740952	47436565	5078742	2888250
JHAC_1	203945438	203945438	360406374	183936458	176469916	307843848	321790908	38615466	5217042	2699744
JHAC_42	139397795	139397795	180151131	121320706	58830425	97670376	104460510	75690621	2606518	1296788
JHAC_138	137416201	137416201	231702886	115534471	116168415	182768848	199066988	32635898	6652938	3278692
JHAC_112	208092275	208092275	384786001	196957024	187828977	339943202	355306790	29479211	4542854	2706586
JHAC_37	162015716	162015716	292660591	148220894	144439697	259468442	271294088	21366503	4003006	2372324
JHAC_84	155142505	155142505	285353624	142464408	142889216	250086882	262704478	22649146	5116828	3265072
JHAC_24	137274145	137274145	238451521	119602849	118848672	199972740	213651512	24800009	4669672	2197068
JHAC_38	205519195	205519195	370760854	190795791	179965063	323422512	336562810	34198044	5110928	3287492
JHAC_133	189110858	189110858	300648460	152121457	148527003	235260664	246652302	53996158	4343734	2380422
JHAC_8	170209839	170209839	307073055	155022021	152051034	262668420	277021626	30051429	8618226	5294756
JHAC_141	186239646	186239646	309227889	164981786	144246103	254284584	264593316	44634573	2932236	1730466
JHAC_177	149366634	149366634	262399366	132124065	130275301	221153956	234769320	27630046	6292066	3178042
JHAC_70	211492717	211492717	382319852	196303938	186015914	333696554	345503912	36815940	7718180	4866292
JHAC_179	198975208	198975208	368414707	187147749	181266958	323437074	341180198	27234509	6898150	4133640
JHAC_66	132038731	132038731	219814734	109925937	109888797	176031708	190363204	29451530	6715502	3139002
JHAC_83	174772727	174772727	286511054	154102792	132408262	232110030	240883622	45627432	3140588	1777660
JHAC_131	173790704	173790704	255809439	138310955	117498484	191646968	200601604	55207835	3170984	1605234
JHAC_144	143704703	143704703	261922822	132219278	129703544	222720722	239134212	22788610	5754152	3614142
JHAC_69	200429225	200429225	364601984	181357912	183244072	331456240	343333980	21268004	4964036	3364326
JHAC_31	110184793	110184793	187092816	94151508	92941308	150188180	161272368	25820448	5068558	2424682
JHAC_50	193958491	193958491	332673321	177780012	154893309	270355830	285334762	47338559	2913656	1546518
JHAC_152	204232338	204232338	380411794	189526790	190885004	342845414	355902794	24509000	4174416	2697748
JHAC_160	203436489	203436489	363098268	188959944	174138324	316300974	327936526	35161742	3427268	2017268
JHAC_129	99193276	99193276	165553299	83257218	82296081	129127222	140501110	25052189	4157968	1693650
JHAC_171	176886064	176886064	324971616	163737071	161234545	290967088	303947682	21023934	3371650	1995568
JHAC_4	194562153	194562153	364448155	182562651	181885504	329392960	341481224	22966931	8621604	5744964
JHAC_75	100659067	100659067	177195701	89032861	88162840	146680578	159687408	17508293	4312406	2230196
JHAC_81	157632902	157632902	284318611	144139055	140179556	238266988	257451942	26866669	4384846	2170002
JHAC_164	155654134	155654134	292882563	146649599	146232964	265924254	278398884	14483679	7426250	5288948
JHAC_35	119009776	119009776	201681659	101860287	99821372	165870798	179033658	22648001	4829938	2520666
JHAC_110	210149147	210149147	368233160	186359243	181873917	320843146	333248348	34984812	6292358	4023594
JHAC_117	176249375	176249375	312439135	157717428	154721707	265565874	282739014	29700121	4411014	2258806
JHAC_10	208901355	208901355	385989529	196264663	189724866	339271608	357573946	28415583	9055686	5916084
JHAC_79	203693175	203693175	344896457	184855381	160041076	287205776	298146518	46749939	3337794	1827128
JHAC_103	151849130	151849130	278195632	140430075	137765557	240711282	255964364	22231268	4630302	2770516
JHAC_157	203876403	203876403	357155347	180323157	176832190	302865228	317311912	39843435	6808202	4325448
JHAC_119	169992640	169992640	264493404	145821685	118671719	199588650	209085160	55408244	5325520	3406764
JHAC_48	145204083	145204083	223498037	118308108	105189929	172125398	179156026	44342011	4168328	2423532
JHAC_55	203593999	203593999	197072119	99180652	97891467	153700980	163341784	33730335	6613880	4091382
JHAC_115	204410614	204410614	376153730	189283389	186870341	332202504	348225134	27928596	9233946	6843862
JHAC_96	204970925	204970925	360512009	183937583	176574426	317688452	329169598	31342411	3919240	2106644
JHAC_192	208638924	208638924	370736027	187639025	183097002	327119086	340922030	29813997	10592404	8118028
