# Supplementary material for: Consistently altered expression of gene sets in postmortem brains of individuals with major psychiatric disorders
Source: Transl Psychiatry. 2016 Sep 13;6(9):e890–. doi: 10.1038/tp.2016.173 (PMC5048210; doi:10.1038/tp.2016.173)
Supplement: Supplementary Table S2 [file tp2016173x13.xlsx]

## Sheet: Table S2
Table S2) RNA sequencing read totals for orbitofrontal cortex samples. Qualty metrics from TopHat2 alignment to the human genome (hg19). The columns denote B) The number of first strand reads in each fastq file, C) The number of reads that aligned to the genome
Sample Number	Reads In Fastq	Reads Mapped by topHat
JHNPC_163	171884288	168289666
JHNPC_143	100176959	89616704
JHNPC_94	159404929	152394066
JHNPC_56	163570685	150903028
JHNPC_178	164543303	153787137
JHNPC_47	172066511	155264528
JHNPC_173	153312359	136738828
JHNPC_108	164938651	142065880
JHNPC_60	164582133	147356445
JHNPC_180	179534779	174747452
JHNPC_193	153340369	138265228
JHNPC_98	159902848	145745909
JHNPC_25	176891879	164050948
JHNPC_65	160113172	150033823
JHNPC_58	181908451	166089072
JHNPC_169	142368427	133642660
JHNPC_21	178532658	169520201
JHNPC_39	176501841	170496405
JHNPC_188	153828328	153051733
JHNPC_167	182732580	176000024
JHNPC_102	143708085	132889950
JHNPC_107	156816934	144775883
JHNPC_109	157837886	145611292
JHNPC_64	145160580	132237981
JHNPC_190	146463362	138217119
JHNPC_195	152213432	143676735
JHNPC_51	97409298	84919052
JHNPC_32	121523299	113707305
JHNPC_11	106882458	96107274
JHNPC_134	95631475	84679375
JHNPC_158	180537112	174552088
JHNPC_9	118023463	106133325
JHNPC_72	128183578	115022285
JHNPC_116	102989555	94711197
JHNPC_176	107572434	101556542
JHNPC_161	128108547	120861145
JHNPC_86	149152776	132847960
JHNPC_23	144644059	127719723
JHNPC_172	144056549	132053100
JHNPC_200	141655326	129526470
JHNPC_46	137236590	123091826
JHNPC_191	183474274	177801095
JHNPC_68	135940917	126688665
JHNPC_5	161438339	136098177
JHNPC_174	182578870	159781735
JHNPC_71	185126181	161809940
JHNPC_26	154650899	136284838
JHNPC_29	170072370	144533539
JHNPC_43	174042000	155728108
JHNPC_197	162953025	149443254
JHNPC_124	145962478	127839506
JHNPC_76	158793582	148436060
JHNPC_150	172753089	161660118
JHNPC_125	138890927	128256166
JHNPC_67	151987562	147262549
JHNPC_99	168880162	157441371
JHNPC_139	170397548	158783921
