# Supplementary material for: Consistently altered expression of gene sets in postmortem brains of individuals with major psychiatric disorders
Source: Transl Psychiatry. 2016 Sep 13;6(9):e890–. doi: 10.1038/tp.2016.173 (PMC5048210; doi:10.1038/tp.2016.173)
Supplement: Supplementary Table S3 [file tp2016173x14.xlsx]

## Sheet: Table S3
Table S3) Gene sets enriched in SCZ in the hippocampus at an FDR < 0.05. Size refers to the number of genes contributing to the enrichment signal. ES is the enrichment score. NES is normalized enrichment score. FDR is the FDR q value for enrichment of each gene set in each of the five sample groups.
Name	size	ES	NES	Nom P	FDR
KEGG OLFACTORY TRANSDUCTION	383	0.342	7.647	0	0
REACTOME OLFACTORY SIGNALING PATHWAY	319	0.369	7.489	0	0
KEGG PARKINSONS DISEASE	112	-0.495	-6.131	0	0
REACTOME RESPIRATORY ELECTRON TRANSPORT ATP SYNTHESIS BY CHEMIOSMOTIC COUPLING AND HEAT PRODUCTION BY UNCOUPLING PROTEINS	81	-0.505	-5.315	0	0
KEGG OXIDATIVE PHOSPHORYLATION	116	-0.425	-5.244	0	0
REACTOME TCA CYCLE AND RESPIRATORY ELECTRON TRANSPORT	117	-0.394	-5.053	0	0
REACTOME RESPIRATORY ELECTRON TRANSPORT	65	-0.517	-4.823	0	0
KEGG HUNTINGTONS DISEASE	172	-0.308	-4.712	0	0
KEGG ALZHEIMERS DISEASE	156	-0.293	-4.369	0	0
REACTOME GENERIC TRANSCRIPTION PATHWAY	336	0.201	4.161	0	0
KEGG ENDOCYTOSIS	179	-0.238	-3.6	0	0
REACTOME ENDOSOMAL SORTING COMPLEX REQUIRED FOR TRANSPORT ESCRT	26	-0.504	-3.047	0	0
REACTOME EXTRACELLULAR MATRIX ORGANIZATION	84	-0.279	-2.995	0	0
KEGG CARDIAC MUSCLE CONTRACTION	73	-0.304	-2.989	0	0
REACTOME COLLAGEN FORMATION	56	-0.323	-2.856	0	0
REACTOME MITOCHONDRIAL PROTEIN IMPORT	48	-0.334	-2.726	0	0
REACTOME AXON GUIDANCE	242	-0.152	-2.721	0	0
REACTOME METABOLISM OF RNA	253	0.17	3.085	0	0.001
REACTOME INTERFERON SIGNALING	153	0.205	3.038	0	0.001
REACTOME GABA SYNTHESIS RELEASE REUPTAKE AND DEGRADATION	17	-0.533	-2.699	0	0.001
REACTOME DEVELOPMENTAL BIOLOGY	386	-0.115	-2.651	0	0.001
REACTOME PEPTIDE CHAIN ELONGATION	85	0.253	2.788	0	0.002
REACTOME YAP1 AND WWTR1 TAZ STIMULATED GENE EXPRESSION	23	0.463	2.743	0	0.002
REACTOME BETA DEFENSINS	36	-0.368	-2.621	0	0.002
KEGG RIBOSOME	86	0.249	2.696	0	0.003
REACTOME 3 UTR MEDIATED TRANSLATIONAL REGULATION	104	0.225	2.692	0	0.003
REACTOME NONSENSE MEDIATED DECAY ENHANCED BY THE EXON JUNCTION COMPLEX	106	0.222	2.663	0	0.003
REACTOME METABOLISM OF MRNA	208	0.16	2.652	0	0.003
REACTOME SLC MEDIATED TRANSMEMBRANE TRANSPORT	240	0.145	2.642	0	0.003
REACTOME INFLUENZA LIFE CYCLE	135	0.189	2.602	0	0.003
REACTOME EGFR DOWNREGULATION	24	-0.447	-2.56	0	0.003
REACTOME DEADENYLATION DEPENDENT MRNA DECAY	42	0.331	2.554	0	0.004
REACTOME TRANSMEMBRANE TRANSPORT OF SMALL MOLECULES	409	0.109	2.546	0	0.004
REACTOME CLASS I MHC MEDIATED ANTIGEN PROCESSING PRESENTATION	236	-0.143	-2.528	0	0.004
REACTOME GPCR LIGAND BINDING	393	-0.111	-2.516	0	0.004
NABA CORE MATRISOME	274	-0.13	-2.47	0	0.005
REACTOME ANTIGEN PROCESSING UBIQUITINATION PROTEASOME DEGRADATION	199	-0.15	-2.467	0	0.005
REACTOME CYTOKINE SIGNALING IN IMMUNE SYSTEM	263	0.132	2.508	0	0.006
KEGG LEISHMANIA INFECTION	72	0.248	2.479	0	0.006
REACTOME NUCLEAR RECEPTOR TRANSCRIPTION PATHWAY	47	-0.303	-2.449	0.004	0.006
NABA COLLAGENS	44	-0.318	-2.44	0.004	0.006
REACTOME INFLUENZA VIRAL RNA TRANSCRIPTION AND REPLICATION	101	0.209	2.442	0	0.007
REACTOME DEADENYLATION OF MRNA	17	0.497	2.429	0	0.008
REACTOME SRP DEPENDENT COTRANSLATIONAL PROTEIN TARGETING TO MEMBRANE	108	0.203	2.427	0	0.008
KEGG ADHERENS JUNCTION	73	0.236	2.408	0.002	0.008
REACTOME INTERFERON GAMMA SIGNALING	60	0.266	2.402	0	0.008
REACTOME TRANSLATION	144	0.17	2.38	0	0.009
REACTOME FATTY ACID TRIACYLGLYCEROL AND KETONE BODY METABOLISM	167	0.159	2.371	0	0.009
PID MYC REPRESS PATHWAY	63	0.25	2.366	0	0.009
REACTOME DEFENSINS	43	0.303	2.356	0	0.009
KEGG COMPLEMENT AND COAGULATION CASCADES	69	0.233	2.313	0.002	0.012
PID AJDISS 2PATHWAY	48	0.282	2.306	0.002	0.012
REACTOME MHC CLASS II ANTIGEN PRESENTATION	91	-0.202	-2.339	0.002	0.013
REACTOME MEMBRANE TRAFFICKING	123	-0.179	-2.33	0	0.013
REACTOME G ALPHA I SIGNALLING EVENTS	190	-0.141	-2.309	0	0.014
REACTOME INNATE IMMUNE SYSTEM	263	0.119	2.263	0	0.016
BIOCARTA P38MAPK PATHWAY	40	0.297	2.226	0	0.019
PID BMP PATHWAY	42	0.29	2.227	0.002	0.02
REACTOME NEURONAL SYSTEM	276	-0.118	-2.258	0.002	0.021
PID HDAC CLASSII PATHWAY	34	-0.322	-2.25	0	0.021
PID PI3KCI PATHWAY	49	-0.275	-2.233	0.002	0.022
REACTOME SMOOTH MUSCLE CONTRACTION	23	-0.375	-2.198	0	0.026
REACTOME SIGNALING BY THE B CELL RECEPTOR BCR	122	-0.172	-2.199	0.002	0.027
KEGG TYPE I DIABETES MELLITUS	43	-0.282	-2.18	0	0.029
BIOCARTA CHREBP2 PATHWAY	42	-0.285	-2.175	0.004	0.029
REACTOME BOTULINUM NEUROTOXICITY	18	-0.423	-2.156	0	0.032
KEGG LYSINE DEGRADATION	44	0.269	2.134	0.004	0.034
REACTOME TRANSPORT OF RIBONUCLEOPROTEINS INTO THE HOST NUCLEUS	27	0.352	2.129	0	0.034
PID ANGIOPOIETIN RECEPTOR PATHWAY	50	0.256	2.115	0.006	0.036
BIOCARTA IL22BP PATHWAY	16	0.427	2.111	0	0.036
REACTOME TRANSPORT OF VITAMINS NUCLEOSIDES AND RELATED MOLECULES	31	0.32	2.073	0.004	0.042
REACTOME COMPLEMENT CASCADE	29	0.316	2.069	0.002	0.042
BIOCARTA HIVNEF PATHWAY	58	0.228	2.084	0.004	0.043
REACTOME TRANSPORT OF MATURE TRANSCRIPT TO CYTOPLASM	52	0.242	2.081	0.002	0.043
REACTOME INTEGRIN CELL SURFACE INTERACTIONS	79	0.198	2.076	0.002	0.043
KEGG CELL ADHESION MOLECULES CAMS	133	0.152	2.057	0.006	0.045
KEGG CALCIUM SIGNALING PATHWAY	176	0.133	2.036	0	0.046
REACTOME NEUROTRANSMITTER RELEASE CYCLE	34	-0.298	-2.087	0.002	0.047
REACTOME SIGNALING BY BMP	22	0.366	2.045	0.002	0.047
PID VEGFR1 2 PATHWAY	69	0.211	2.041	0.006	0.047
PID BARD1 PATHWAY	29	0.319	2.037	0.008	0.047
KEGG CITRATE CYCLE TCA CYCLE	30	-0.314	-2.067	0.002	0.048
REACTOME CITRIC ACID CYCLE TCA CYCLE	19	-0.404	-2.061	0.002	0.048
PID MET PATHWAY	80	-0.198	-2.07	0.004	0.049
BIOCARTA INTEGRIN PATHWAY	38	-0.284	-2.068	0.002	0.049
REACTOME METABOLISM OF NON CODING RNA	48	0.243	2.022	0	0.049
REACTOME PROCESSING OF CAPPED INTRON CONTAINING PRE MRNA	135	0.15	2.02	0.006	0.049
