# Supplementary material for: Consistently altered expression of gene sets in postmortem brains of individuals with major psychiatric disorders
Source: Transl Psychiatry. 2016 Sep 13;6(9):e890–. doi: 10.1038/tp.2016.173 (PMC5048210; doi:10.1038/tp.2016.173)
Supplement: Supplementary Table S4 [file tp2016173x15.xlsx]

## Sheet: Table S4
Table S4) Gene sets enriched in BPD in the hippocampus at an FDR < 0.05. Size refers to the number of genes contributing to the enrichment signal. ES is the enrichment score. NES is the normalized enrichment score. FDR is the FDR q value for enrichment of each gene set in each of the five sample groups.
Name	size	ES	NES	Nom P	FDR
REACTOME OLFACTORY SIGNALING PATHWAY	319	0.374	7.578	0	0
KEGG OLFACTORY TRANSDUCTION	383	0.324	7.388	0	0
REACTOME PEPTIDE CHAIN ELONGATION	85	0.66	7.06	0	0
KEGG RIBOSOME	86	0.626	6.879	0	0
REACTOME INFLUENZA VIRAL RNA TRANSCRIPTION AND REPLICATION	101	0.552	6.547	0	0
REACTOME 3 UTR MEDIATED TRANSLATIONAL REGULATION	104	0.538	6.367	0	0
REACTOME NONSENSE MEDIATED DECAY ENHANCED BY THE EXON JUNCTION COMPLEX	106	0.504	6.095	0	0
REACTOME SRP DEPENDENT COTRANSLATIONAL PROTEIN TARGETING TO MEMBRANE	108	0.472	5.687	0	0
REACTOME INFLUENZA LIFE CYCLE	135	0.412	5.67	0	0
REACTOME TRANSLATION	144	0.378	5.248	0	0
KEGG PARKINSONS DISEASE	112	-0.369	-4.669	0	0
REACTOME FORMATION OF THE TERNARY COMPLEX AND SUBSEQUENTLY THE 43S COMPLEX	48	0.507	4.209	0	0
REACTOME METABOLISM OF MRNA	208	0.254	4.208	0	0
REACTOME ACTIVATION OF THE MRNA UPON BINDING OF THE CAP BINDING COMPLEX AND EIFS AND SUBSEQUENT BINDING TO 43S	55	0.466	4.031	0	0
REACTOME METABOLISM OF RNA	253	0.218	4.012	0	0
REACTOME NEURONAL SYSTEM	276	-0.203	-3.895	0	0
REACTOME RESPIRATORY ELECTRON TRANSPORT ATP SYNTHESIS BY CHEMIOSMOTIC COUPLING AND HEAT PRODUCTION BY UNCOUPLING PROTEINS	81	-0.35	-3.695	0	0
REACTOME CLASS I MHC MEDIATED ANTIGEN PROCESSING PRESENTATION	236	-0.205	-3.689	0	0
KEGG ALZHEIMERS DISEASE	156	-0.252	-3.648	0	0
REACTOME ANTIGEN PROCESSING UBIQUITINATION PROTEASOME DEGRADATION	199	-0.212	-3.473	0	0
KEGG OXIDATIVE PHOSPHORYLATION	116	-0.276	-3.469	0	0
KEGG HUNTINGTONS DISEASE	172	-0.222	-3.347	0	0
REACTOME TRANSMISSION ACROSS CHEMICAL SYNAPSES	184	-0.215	-3.309	0	0
REACTOME TCA CYCLE AND RESPIRATORY ELECTRON TRANSPORT	117	-0.262	-3.292	0	0
KEGG FC GAMMA R MEDIATED PHAGOCYTOSIS	96	-0.284	-3.234	0	0
REACTOME GENERIC TRANSCRIPTION PATHWAY	336	0.151	3.218	0	0
REACTOME RESPIRATORY ELECTRON TRANSPORT	65	-0.335	-3.196	0	0
KEGG SPLICEOSOME	124	-0.231	-3.089	0	0
REACTOME DEFENSINS	43	-0.386	-2.932	0	0
REACTOME HOST INTERACTIONS OF HIV FACTORS	120	-0.228	-2.918	0	0
REACTOME SIGNALING BY THE B CELL RECEPTOR BCR	122	-0.226	-2.904	0	0
REACTOME BETA DEFENSINS	36	-0.396	-2.882	0	0
KEGG DRUG METABOLISM CYTOCHROME P450	72	0.282	2.791	0	0
REACTOME MHC CLASS II ANTIGEN PRESENTATION	91	-0.257	-2.806	0	0.001
REACTOME SIGNALING BY WNT	62	-0.31	-2.804	0	0.001
REACTOME METABOLISM OF PROTEINS	417	0.116	2.752	0	0.001
REACTOME GABA SYNTHESIS RELEASE REUPTAKE AND DEGRADATION	17	-0.566	-2.749	0	0.001
KEGG PROTEASOME	44	-0.353	-2.731	0	0.001
REACTOME NEUROTRANSMITTER RECEPTOR BINDING AND DOWNSTREAM TRANSMISSION IN THE POSTSYNAPTIC CELL	135	-0.196	-2.701	0	0.001
REACTOME FATTY ACID TRIACYLGLYCEROL AND KETONE BODY METABOLISM	167	0.179	2.697	0	0.001
REACTOME PLATELET ACTIVATION SIGNALING AND AGGREGATION	197	-0.167	-2.695	0.002	0.001
PID MYC ACTIV PATHWAY	78	-0.257	-2.674	0	0.001
REACTOME INTEGRATION OF ENERGY METABOLISM	116	-0.207	-2.665	0	0.001
REACTOME HIV INFECTION	189	-0.164	-2.657	0	0.001
REACTOME GLYCOLYSIS	26	-0.433	-2.607	0	0.002
BIOCARTA CCR5 PATHWAY	17	-0.519	-2.602	0	0.002
PID ERBB1 DOWNSTREAM PATHWAY	105	-0.217	-2.596	0	0.002
REACTOME PEPTIDE LIGAND BINDING RECEPTORS	181	-0.167	-2.581	0	0.002
KEGG LEISHMANIA INFECTION	72	-0.261	-2.563	0	0.002
KEGG ENDOCYTOSIS	179	-0.164	-2.557	0	0.002
BIOCARTA PROTEASOME PATHWAY	28	-0.401	-2.546	0	0.002
KEGG AMINOACYL TRNA BIOSYNTHESIS	41	-0.331	-2.528	0	0.003
REACTOME ANTIGEN PROCESSING CROSS PRESENTATION	72	-0.247	-2.52	0	0.003
REACTOME SIGNALLING BY NGF	212	-0.15	-2.518	0	0.003
REACTOME MRNA PROCESSING	155	-0.171	-2.504	0	0.003
REACTOME CROSS PRESENTATION OF SOLUBLE EXOGENOUS ANTIGENS ENDOSOMES	47	-0.308	-2.49	0	0.003
REACTOME TRNA AMINOACYLATION	42	-0.325	-2.476	0	0.004
REACTOME SCF BETA TRCP MEDIATED DEGRADATION OF EMI1	49	-0.301	-2.466	0.002	0.004
REACTOME ER PHAGOSOME PATHWAY	58	-0.269	-2.465	0	0.004
REACTOME PROCESSING OF CAPPED INTRON CONTAINING PRE MRNA	135	-0.18	-2.443	0	0.004
REACTOME ACTIVATION OF NF KAPPAB IN B CELLS	62	-0.264	-2.431	0	0.004
REACTOME AXON GUIDANCE	242	-0.133	-2.424	0.002	0.005
REACTOME DOWNSTREAM SIGNALING EVENTS OF B CELL RECEPTOR BCR	93	-0.216	-2.418	0.002	0.005
REACTOME REGULATION OF INSULIN SECRETION	89	-0.216	-2.404	0	0.005
SIG CD40PATHWAYMAP	34	-0.349	-2.399	0	0.005
REACTOME CLASS A1 RHODOPSIN LIKE RECEPTORS	292	-0.12	-2.388	0	0.005
REACTOME APC C CDC20 MEDIATED DEGRADATION OF MITOTIC PROTEINS	65	-0.248	-2.37	0	0.005
REACTOME REGULATION OF ORNITHINE DECARBOXYLASE ODC	48	-0.294	-2.384	0	0.006
REACTOME G ALPHA Q SIGNALLING EVENTS	179	-0.152	-2.377	0	0.006
REACTOME GPCR LIGAND BINDING	393	-0.104	-2.374	0	0.006
KEGG ANTIGEN PROCESSING AND PRESENTATION	86	-0.227	-2.372	0	0.006
REACTOME METABOLISM OF AMINO ACIDS AND DERIVATIVES	196	-0.147	-2.372	0	0.006
KEGG CHEMOKINE SIGNALING PATHWAY	188	-0.147	-2.364	0	0.006
REACTOME HEMOSTASIS	449	-0.097	-2.362	0	0.006
REACTOME AUTODEGRADATION OF THE E3 UBIQUITIN LIGASE COP1	47	-0.286	-2.357	0	0.006
PID PI3KCI PATHWAY	49	-0.286	-2.334	0.002	0.007
REACTOME NETRIN1 SIGNALING	38	-0.316	-2.324	0	0.007
REACTOME REGULATION OF MITOTIC CELL CYCLE	77	-0.222	-2.324	0.002	0.007
REACTOME CLEAVAGE OF GROWING TRANSCRIPT IN THE TERMINATION REGION	42	-0.301	-2.318	0.002	0.007
PID PDGFRB PATHWAY	129	-0.174	-2.309	0	0.007
KEGG METABOLISM OF XENOBIOTICS BY CYTOCHROME P450	70	0.249	2.395	0	0.008
REACTOME RNA POL I PROMOTER OPENING	56	0.27	2.385	0	0.008
REACTOME ACTIVATION OF THE PRE REPLICATIVE COMPLEX	30	0.363	2.379	0	0.008
REACTOME GASTRIN CREB SIGNALLING PATHWAY VIA PKC AND MAPK	200	-0.14	-2.303	0	0.008
REACTOME NGF SIGNALLING VIA TRKA FROM THE PLASMA MEMBRANE	134	-0.171	-2.287	0	0.008
PID ALPHA SYNUCLEIN PATHWAY	33	-0.336	-2.286	0	0.008
PID RETINOIC ACID PATHWAY	30	0.361	2.363	0	0.009
REACTOME POTASSIUM CHANNELS	98	-0.2	-2.277	0	0.009
REACTOME CYTOKINE SIGNALING IN IMMUNE SYSTEM	263	-0.119	-2.271	0	0.009
REACTOME MRNA SPLICING	106	-0.185	-2.26	0.002	0.01
KEGG PHOSPHATIDYLINOSITOL SIGNALING SYSTEM	76	-0.228	-2.259	0	0.01
PID IL8 CXCR2 PATHWAY	34	-0.315	-2.25	0	0.01
KEGG OOCYTE MEIOSIS	111	-0.183	-2.249	0.002	0.01
REACTOME PI METABOLISM	47	-0.271	-2.245	0.004	0.01
REACTOME DESTABILIZATION OF MRNA BY AUF1 HNRNP D0	50	-0.269	-2.24	0.004	0.011
PID BETA CATENIN NUC PATHWAY	79	-0.217	-2.236	0	0.011
REACTOME G ALPHA I SIGNALLING EVENTS	190	-0.14	-2.231	0	0.011
REACTOME OPIOID SIGNALLING	77	-0.218	-2.224	0.002	0.011
REACTOME GLUCOSE METABOLISM	63	-0.236	-2.22	0	0.012
KEGG CALCIUM SIGNALING PATHWAY	176	-0.143	-2.211	0	0.012
KEGG T CELL RECEPTOR SIGNALING PATHWAY	107	-0.178	-2.19	0.002	0.014
REACTOME LYSOSOME VESICLE BIOGENESIS	23	-0.376	-2.187	0.004	0.014
REACTOME DEPOSITION OF NEW CENPA CONTAINING NUCLEOSOMES AT THE CENTROMERE	60	0.25	2.272	0	0.015
KEGG PATHWAYS IN CANCER	325	0.108	2.272	0.002	0.015
REACTOME GPVI MEDIATED ACTIVATION CASCADE	31	-0.326	-2.168	0.002	0.015
REACTOME SLC MEDIATED TRANSMEMBRANE TRANSPORT	240	0.13	2.272	0.002	0.016
PID HDAC CLASSII PATHWAY	34	-0.316	-2.156	0.002	0.016
REACTOME PROTEIN FOLDING	51	-0.259	-2.154	0.004	0.016
REACTOME CYTOSOLIC TRNA AMINOACYLATION	24	-0.373	-2.144	0	0.017
REACTOME VIF MEDIATED DEGRADATION OF APOBEC3G	49	-0.26	-2.143	0.002	0.017
REACTOME RNA POL III CHAIN ELONGATION	17	-0.427	-2.142	0.004	0.017
KEGG EPITHELIAL CELL SIGNALING IN HELICOBACTER PYLORI INFECTION	68	-0.224	-2.135	0.004	0.017
BIOCARTA NDKDYNAMIN PATHWAY	18	-0.428	-2.126	0	0.018
REACTOME NEGATIVE REGULATORS OF RIG I MDA5 SIGNALING	30	-0.334	-2.125	0	0.018
REACTOME TRANSCRIPTIONAL REGULATION OF WHITE ADIPOCYTE DIFFERENTIATION	71	0.224	2.229	0	0.019
REACTOME ASSOCIATION OF TRIC CCT WITH TARGET PROTEINS DURING BIOSYNTHESIS	26	-0.348	-2.117	0	0.019
ST FAS SIGNALING PATHWAY	65	-0.228	-2.108	0.01	0.02
REACTOME APC C CDH1 MEDIATED DEGRADATION OF CDC20 AND OTHER APC C CDH1 TARGETED PROTEINS IN LATE MITOSIS EARLY G1	64	-0.226	-2.105	0	0.02
REACTOME CDK MEDIATED PHOSPHORYLATION AND REMOVAL OF CDC6	46	-0.257	-2.102	0	0.02
KEGG VASOPRESSIN REGULATED WATER REABSORPTION	44	-0.27	-2.096	0.004	0.021
REACTOME MRNA 3 END PROCESSING	33	-0.308	-2.094	0.002	0.021
REACTOME AUTODEGRADATION OF CDH1 BY CDH1 APC C	56	-0.237	-2.089	0	0.021
REACTOME SIGNALING BY EGFR IN CANCER	105	-0.174	-2.088	0.006	0.021
PID IL8 CXCR1 PATHWAY	28	-0.336	-2.082	0	0.022
KEGG NEUROTROPHIN SIGNALING PATHWAY	126	-0.16	-2.078	0.006	0.022
KEGG CARDIAC MUSCLE CONTRACTION	73	-0.205	-2.069	0.002	0.023
REACTOME VOLTAGE GATED POTASSIUM CHANNELS	43	-0.266	-2.063	0.01	0.024
REACTOME DARPP 32 EVENTS	24	-0.359	-2.061	0	0.024
KEGG GLYCOSAMINOGLYCAN DEGRADATION	21	0.39	2.176	0.004	0.025
REACTOME TRANSPORT OF MATURE TRANSCRIPT TO CYTOPLASM	52	-0.243	-2.048	0.002	0.026
REACTOME P53 DEPENDENT G1 DNA DAMAGE RESPONSE	53	-0.237	-2.045	0.004	0.026
PID RAC1 PATHWAY	54	-0.239	-2.042	0.002	0.026
KEGG CELL CYCLE	124	0.167	2.154	0.002	0.027
REACTOME BIOLOGICAL OXIDATIONS	137	0.156	2.146	0	0.028
REACTOME TRANSPORT OF VITAMINS NUCLEOSIDES AND RELATED MOLECULES	31	0.319	2.142	0.002	0.028
REACTOME P53 INDEPENDENT G1 S DNA DAMAGE CHECKPOINT	48	-0.252	-2.027	0.004	0.028
REACTOME SCFSKP2 MEDIATED DEGRADATION OF P27 P21	53	-0.237	-2.027	0.004	0.028
KEGG TYPE I DIABETES MELLITUS	43	-0.258	-2.026	0.004	0.028
REACTOME TELOMERE MAINTENANCE	73	0.215	2.13	0	0.029
ST T CELL SIGNAL TRANSDUCTION	45	-0.259	-2.015	0.006	0.029
REACTOME TCR SIGNALING	53	-0.239	-2.012	0.004	0.03
KEGG TOLL LIKE RECEPTOR SIGNALING PATHWAY	102	-0.165	-2.01	0.006	0.03
REACTOME NEUROTRANSMITTER RELEASE CYCLE	34	-0.294	-2.003	0.004	0.031
REACTOME REGULATION OF WATER BALANCE BY RENAL AQUAPORINS	43	-0.261	-2.001	0.016	0.031
PID P38 MK2 PATHWAY	21	-0.368	-1.994	0.012	0.032
PID ATF2 PATHWAY	59	-0.221	-1.986	0.004	0.033
REACTOME MITOCHONDRIAL PROTEIN IMPORT	48	-0.236	-1.972	0.004	0.036
REACTOME AQUAPORIN MEDIATED TRANSPORT	50	-0.236	-1.965	0.006	0.037
REACTOME MEIOTIC RECOMBINATION	79	0.201	2.081	0	0.038
BIOCARTA VIP PATHWAY	26	-0.327	-1.962	0.002	0.038
REACTOME DIABETES PATHWAYS	129	-0.146	-1.96	0.006	0.038
REACTOME REGULATION OF MRNA STABILITY BY PROTEINS THAT BIND AU RICH ELEMENTS	81	-0.188	-1.96	0.002	0.038
REACTOME EFFECTS OF PIP2 HYDROLYSIS	23	-0.343	-1.959	0.01	0.038
REACTOME SIGNALING BY ERBB2	97	-0.166	-1.957	0.004	0.038
KEGG VASCULAR SMOOTH MUSCLE CONTRACTION	115	-0.157	-1.955	0.006	0.038
REACTOME RNA POL III TRANSCRIPTION INITIATION FROM TYPE 3 PROMOTER	26	-0.319	-1.947	0.004	0.039
REACTOME INTERFERON SIGNALING	153	-0.133	-1.946	0.019	0.039
REACTOME RNA POL III TRANSCRIPTION TERMINATION	19	-0.371	-1.943	0.008	0.039
KEGG ADHERENS JUNCTION	73	0.209	2.066	0	0.041
REACTOME PHOSPHOLIPID METABOLISM	195	-0.12	-1.923	0.01	0.043
REACTOME PPARA ACTIVATES GENE EXPRESSION	103	0.174	2.05	0.008	0.044
BIOCARTA PGC1A PATHWAY	23	-0.338	-1.923	0.008	0.044
KEGG PRIMARY IMMUNODEFICIENCY	35	-0.272	-1.92	0.011	0.044
REACTOME SPHINGOLIPID METABOLISM	67	-0.203	-1.917	0.01	0.044
REACTOME SIGNALING BY RHO GTPASES	112	-0.148	-1.911	0.011	0.046
KEGG ADIPOCYTOKINE SIGNALING PATHWAY	67	0.21	2.031	0.006	0.047
REACTOME CELL CYCLE	396	0.09	2.023	0.006	0.047
BIOCARTA G1 PATHWAY	28	0.323	2.026	0.01	0.048
KEGG MAPK SIGNALING PATHWAY	266	-0.1	-1.897	0.01	0.049
KEGG LEUKOCYTE TRANSENDOTHELIAL MIGRATION	116	-0.148	-1.897	0.01	0.049
