# Supplementary material for: Consistently altered expression of gene sets in postmortem brains of individuals with major psychiatric disorders
Source: Transl Psychiatry. 2016 Sep 13;6(9):e890–. doi: 10.1038/tp.2016.173 (PMC5048210; doi:10.1038/tp.2016.173)
Supplement: Supplementary Table S5 [file tp2016173x16.xlsx]

## Sheet: Table S5
Table S5) Table of overlap between gene sets signifcantly enriched in SCZ in the hippocampus. Interaction name refers to the two gene sets that are being compared. The overlap coefficient between the two gene sets is equal to the number of shared genes divided by the total size of the smaller of the two gene sets. Overlap size is equal to the number of shared genes. Overlap genes are the genes th…
Interaction name	Similarity coefficient	Overlap size	Overlap genes
REACTOME_GPCR_LIGAND_BINDING (Geneset_Overlap) REACTOME_G_ALPHA_I_SIGNALLING_EVENTS	0.857895	163	CCR2|CCR6|INSL5|NMUR1|CXCL13|CXCR6|GNB5|RRH|CCR9|CCL27|NMU|HRH3|CHRM2|RLN3|CCR1|CCR3|CCR4|CCR7|CCR8|CNR1|CNR2|NMS|ADORA1|ADORA3|ADRA2A|ADRA2B|OXER1|DRD2|DRD3|AGT|AGTR2|APLNR|S1PR1|LPAR1|S1PR3|OPN5|LPAR3|FPR1|FPR2|APP|FPR3|OPN3|GABBR1|NPB|GALR1|OPN1MW|GNAS|GNB1|GNB2|GNB3|GNG3|GNG4|GNG5|GNG7|GNG10|GNG11|GNGT1|GNGT2|CCR10|NPBWR1|NPBWR2|CXCR3|NPW|GPR17|GPR18|MCHR1|GPER|CXCL1|CXCL2|CXCL3|ANXA1|HTR1A|H…
KEGG_ENDOCYTOSIS (Geneset_Overlap) REACTOME_EGFR_DOWNREGULATION	0.75	18	AP2S1|AP2M1|CLTA|CLTC|HGS|STAM|CDC42|EPS15|SH3GL2|AP2A2|AP2B1|AP2A1|EGFR|CBL|EGF|SH3KBP1|STAM2|EPN1
KEGG_ENDOCYTOSIS (Geneset_Overlap) REACTOME_ENDOSOMAL_SORTING_COMPLEX_REQUIRED_FOR_TRANSPORT_ESCRT	0.884615	23	HGS|VPS37C|STAM|VPS37D|VPS28|CHMP2B|VPS4A|VPS36|CHMP4A|CHMP5|CHMP4B|VPS25|CHMP6|VTA1|TSG101|CHMP3|VPS37A|VPS37B|SNF8|VPS4B|STAM2|CHMP2A|CHMP4C
REACTOME_TRANSPORT_OF_MATURE_TRANSCRIPT_TO_CYTOPLASM (Geneset_Overlap) REACTOME_INTERFERON_SIGNALING	0.5	26	EIF4E|NUP88|NUP54|TPR|NUP214|AAAS|RAE1|NUP155|NUP93|NUPL1|POM121|NUP153|NUP43|NUP133|NUP107|RANBP2|NUP50|NUPL2|NUP35|NUP205|NUP210|NUP37|NUP188|NUP62|NUP85|SEH1L
REACTOME_TRANSPORT_OF_MATURE_TRANSCRIPT_TO_CYTOPLASM (Geneset_Overlap) REACTOME_PROCESSING_OF_CAPPED_INTRON_CONTAINING_PRE_MRNA	1	52	EIF4E|NCBP1|NUP88|NUP54|CPSF1|CPSF3|CPSF2|SLBP|TPR|NUP214|AAAS|RAE1|NXF1|NUP155|SRSF1|NUP93|SRSF2|NUPL1|SRSF6|SRSF7|POM121|NUP153|NUP43|SRRM1|RNPS1|U2AF2|MAGOH|NFX1|CDC40|SRSF3|SRSF4|SRSF5|UPF3B|U2AF1|SRSF9|SRSF11|DHX38|RBM8A|NUP133|NUP107|RANBP2|NUP50|NUPL2|NUP35|NCBP2|NUP205|NUP210|NUP37|NUP188|NUP62|NUP85|SEH1L
REACTOME_TRANSPORT_OF_MATURE_TRANSCRIPT_TO_CYTOPLASM (Geneset_Overlap) REACTOME_METABOLISM_OF_NON_CODING_RNA	0.5625	27	NCBP1|NUP88|NUP54|TPR|NUP214|AAAS|RAE1|NUP155|NUP93|NUPL1|POM121|NUP153|NUP43|NUP133|NUP107|RANBP2|NUP50|NUPL2|NUP35|NCBP2|NUP205|NUP210|NUP37|NUP188|NUP62|NUP85|SEH1L
REACTOME_TRANSPORT_OF_MATURE_TRANSCRIPT_TO_CYTOPLASM (Geneset_Overlap) REACTOME_METABOLISM_OF_RNA	0.615385	32	EIF4E|NCBP1|NUP88|NUP54|TPR|NUP214|AAAS|RAE1|NUP155|NUP93|NUPL1|POM121|NUP153|NUP43|RNPS1|MAGOH|UPF3B|RBM8A|NUP133|NUP107|RANBP2|NUP50|NUPL2|NUP35|NCBP2|NUP205|NUP210|NUP37|NUP188|NUP62|NUP85|SEH1L
REACTOME_TRANSPORT_OF_MATURE_TRANSCRIPT_TO_CYTOPLASM (Geneset_Overlap) REACTOME_TRANSPORT_OF_RIBONUCLEOPROTEINS_INTO_THE_HOST_NUCLEUS	0.925926	25	NUP88|NUP54|TPR|NUP214|AAAS|RAE1|NUP155|NUP93|NUPL1|POM121|NUP153|NUP43|NUP133|NUP107|RANBP2|NUP50|NUPL2|NUP35|NUP205|NUP210|NUP37|NUP188|NUP62|NUP85|SEH1L
REACTOME_TRANSPORT_OF_MATURE_TRANSCRIPT_TO_CYTOPLASM (Geneset_Overlap) REACTOME_CYTOKINE_SIGNALING_IN_IMMUNE_SYSTEM	0.5	26	EIF4E|NUP88|NUP54|TPR|NUP214|AAAS|RAE1|NUP155|NUP93|NUPL1|POM121|NUP153|NUP43|NUP133|NUP107|RANBP2|NUP50|NUPL2|NUP35|NUP205|NUP210|NUP37|NUP188|NUP62|NUP85|SEH1L
REACTOME_INTERFERON_GAMMA_SIGNALING (Geneset_Overlap) REACTOME_INTERFERON_SIGNALING	1	60	ICAM1|GBP2|PML|PTPN2|SP100|IRF6|B2M|PTPN6|HLA-F|OAS1|PIAS1|IRF7|OAS2|OAS3|OASL|IRF2|IFNGR1|IRF9|HLA-DPA1|HLA-DPB1|HLA-DQA1|HLA-DQA2|IRF4|HLA-DRB1|HLA-DRB3|HLA-DRB5|IRF3|IRF5|IFNGR2|HLA-C|HLA-B|HLA-A|MT2A|CAMK2A|VCAM1|CAMK2B|CAMK2D|IFNG|JAK1|CIITA|IRF8|FCGR1A|FCGR1B|GBP4|GBP5|GBP6|GBP1|GBP7|CD44|SOCS1|SUMO1|SOCS3|HLA-G|PRKCD|IRF1|STAT1|PTAFR|PTPN1|NCAM1|JAK2
REACTOME_INTERFERON_GAMMA_SIGNALING (Geneset_Overlap) REACTOME_CYTOKINE_SIGNALING_IN_IMMUNE_SYSTEM	1	60	ICAM1|GBP2|PML|PTPN2|SP100|IRF6|B2M|PTPN6|HLA-F|OAS1|PIAS1|IRF7|OAS2|OAS3|OASL|IRF2|IFNGR1|IRF9|HLA-DPA1|HLA-DPB1|HLA-DQA1|HLA-DQA2|IRF4|HLA-DRB1|HLA-DRB3|HLA-DRB5|IRF3|IRF5|IFNGR2|HLA-C|HLA-B|HLA-A|MT2A|CAMK2A|VCAM1|CAMK2B|CAMK2D|IFNG|JAK1|CIITA|IRF8|FCGR1A|FCGR1B|GBP4|GBP5|GBP6|GBP1|GBP7|CD44|SOCS1|SUMO1|SOCS3|HLA-G|PRKCD|IRF1|STAT1|PTAFR|PTPN1|NCAM1|JAK2
REACTOME_RESPIRATORY_ELECTRON_TRANSPORT (Geneset_Overlap) KEGG_HUNTINGTONS_DISEASE	0.892308	58	NDUFA5|NDUFA4|NDUFS7|COX5B|COX4I1|NDUFA2|NDUFA3|NDUFA1|UQCRQ|COX7A2L|COX5A|UQCRHL|CYCS|SDHA|COX8A|COX7C|SDHD|SDHB|SDHC|COX7B|COX6C|COX6B1|UQCRB|COX6A1|UQCRH|UQCRFS1|UQCRC2|UQCRC1|NDUFB3|NDUFB1|NDUFB2|NDUFA10|NDUFAB1|NDUFA9|NDUFA7|NDUFA8|UQCR11|NDUFA6|NDUFV3|NDUFB10|NDUFS8|NDUFC1|NDUFC2|NDUFS1|NDUFV2|NDUFB6|NDUFS4|NDUFB7|NDUFV1|NDUFB8|NDUFS6|NDUFB9|NDUFS5|NDUFS2|NDUFB4|NDUFS3|NDUFB5|CYC1
REACTOME_RESPIRATORY_ELECTRON_TRANSPORT (Geneset_Overlap) KEGG_ALZHEIMERS_DISEASE	0.892308	58	NDUFA5|NDUFA4|NDUFS7|COX5B|COX4I1|NDUFA2|NDUFA3|NDUFA1|UQCRQ|COX7A2L|COX5A|UQCRHL|CYCS|SDHA|COX8A|COX7C|SDHD|SDHB|SDHC|COX7B|COX6C|COX6B1|UQCRB|COX6A1|UQCRH|UQCRFS1|UQCRC2|UQCRC1|NDUFB3|NDUFB1|NDUFB2|NDUFA10|NDUFAB1|NDUFA9|NDUFA7|NDUFA8|UQCR11|NDUFA6|NDUFV3|NDUFB10|NDUFS8|NDUFC1|NDUFC2|NDUFS1|NDUFV2|NDUFB6|NDUFS4|NDUFB7|NDUFV1|NDUFB8|NDUFS6|NDUFB9|NDUFS5|NDUFS2|NDUFB4|NDUFS3|NDUFB5|CYC1
REACTOME_RESPIRATORY_ELECTRON_TRANSPORT (Geneset_Overlap) KEGG_OXIDATIVE_PHOSPHORYLATION	0.892308	58	NDUFA5|NDUFA4|NDUFS7|COX5B|COX4I1|NDUFA2|NDUFA3|NDUFA1|UQCRQ|COX7A2L|COX5A|UQCRHL|SDHA|COX8A|COX7C|SDHD|SDHB|SDHC|COX7B|COX6C|COX6B1|UQCRB|COX6A1|UQCRH|UQCRFS1|UQCRC2|UQCRC1|NDUFB3|NDUFB1|NDUFB2|NDUFA10|NDUFAB1|NDUFA9|NDUFA7|NDUFA8|UQCR11|NDUFA6|NDUFV3|NDUFB10|NDUFS8|NDUFC1|NDUFC2|NDUFS1|NDUFV2|NDUFB6|NDUFS4|NDUFB7|NDUFV1|NDUFB8|NDUFS6|NDUFB9|NDUFS5|NDUFS2|NDUFB4|NDUFS3|NDUFB5|CYC1|NDUFA11
REACTOME_RESPIRATORY_ELECTRON_TRANSPORT (Geneset_Overlap) REACTOME_TCA_CYCLE_AND_RESPIRATORY_ELECTRON_TRANSPORT	1	65	NDUFA5|NDUFA4|NDUFS7|COX5B|COX4I1|NDUFA2|NDUFA3|NDUFA1|UQCRQ|COX7A2L|COX5A|UQCRHL|CYCS|SDHA|COX8A|COX7C|SDHD|SDHB|SDHC|COX7B|COX6C|COX6B1|UQCRB|COX6A1|UQCRH|UQCRFS1|UQCRC2|UQCRC1|NDUFB3|NDUFB1|NDUFB2|NDUFA10|NDUFAB1|NDUFA9|NDUFA7|NDUFA8|UQCR11|NDUFA6|NDUFV3|NDUFB10|NDUFS8|NDUFC1|NDUFC2|NDUFS1|NDUFV2|NDUFB6|NDUFS4|NDUFB7|NDUFV1|NDUFB8|NDUFS6|NDUFB9|NDUFS5|NDUFS2|NDUFB4|NDUFS3|NDUFB5|CYC1|NDUFA11|E…
REACTOME_RESPIRATORY_ELECTRON_TRANSPORT (Geneset_Overlap) KEGG_PARKINSONS_DISEASE	0.892308	58	NDUFA5|NDUFA4|NDUFS7|COX5B|COX4I1|NDUFA2|NDUFA3|NDUFA1|UQCRQ|COX7A2L|COX5A|UQCRHL|CYCS|SDHA|COX8A|COX7C|SDHD|SDHB|SDHC|COX7B|COX6C|COX6B1|UQCRB|COX6A1|UQCRH|UQCRFS1|UQCRC2|UQCRC1|NDUFB3|NDUFB1|NDUFB2|NDUFA10|NDUFAB1|NDUFA9|NDUFA7|NDUFA8|UQCR11|NDUFA6|NDUFV3|NDUFB10|NDUFS8|NDUFC1|NDUFC2|NDUFS1|NDUFV2|NDUFB6|NDUFS4|NDUFB7|NDUFV1|NDUFB8|NDUFS6|NDUFB9|NDUFS5|NDUFS2|NDUFB4|NDUFS3|NDUFB5|CYC1
REACTOME_RESPIRATORY_ELECTRON_TRANSPORT (Geneset_Overlap) REACTOME_RESPIRATORY_ELECTRON_TRANSPORT_ATP_SYNTHESIS_BY_CHEMIOSMOTIC_COUPLING_AND_HEAT_PRODUCTION_BY_UNCOUPLING_PROTEINS_	1	65	NDUFA5|NDUFA4|NDUFS7|COX5B|COX4I1|NDUFA2|NDUFA3|NDUFA1|UQCRQ|COX7A2L|COX5A|UQCRHL|CYCS|SDHA|COX8A|COX7C|SDHD|SDHB|SDHC|COX7B|COX6C|COX6B1|UQCRB|COX6A1|UQCRH|UQCRFS1|UQCRC2|UQCRC1|NDUFB3|NDUFB1|NDUFB2|NDUFA10|NDUFAB1|NDUFA9|NDUFA7|NDUFA8|UQCR11|NDUFA6|NDUFV3|NDUFB10|NDUFS8|NDUFC1|NDUFC2|NDUFS1|NDUFV2|NDUFB6|NDUFS4|NDUFB7|NDUFV1|NDUFB8|NDUFS6|NDUFB9|NDUFS5|NDUFS2|NDUFB4|NDUFS3|NDUFB5|CYC1|NDUFA11|E…
REACTOME_DEVELOPMENTAL_BIOLOGY (Geneset_Overlap) BIOCARTA_BARRESTIN_SRC_PATHWAY	0.533333	8	MAPK3|MAPK1|DNM1|HRAS|SRC|MAP2K1|MAP2K2|RAF1
REACTOME_DEVELOPMENTAL_BIOLOGY (Geneset_Overlap) REACTOME_AXON_GUIDANCE	1	242	CREB1|AP2A2|AP2B1|AP2A1|AP2S1|AP2M1|CLTA|CLTC|CDK5R1|CACNA1S|MAPK3|MAPK1|CDK5|DNM2|PIP5K1C|MET|CDC42|SH3GL2|DNM1|HRAS|EGFR|SRC|COL1A1|COL1A2|COL2A1|COL3A1|COL4A1|COL4A2|COL4A3|COL4A4|COL4A5|COL5A1|COL5A2|COL6A1|COL6A2|COL6A3|COL9A1|COL9A2|COL9A3|CACNB1|CACNB2|CACNB3|CACNB4|RANBP9|PLXNC1|PAK4|SEMA3A|MYL12B|MYL9|CAP2|CAP1|SEMA4D|DPYSL4|CFL1|STIP1|CNTN1|UNC5D|CRMP1|CSNK2A1|CSNK2A2|CSNK2B|NCAN|HFE2|D…
REACTOME_DEVELOPMENTAL_BIOLOGY (Geneset_Overlap) REACTOME_YAP1_AND_WWTR1_TAZ_STIMULATED_GENE_EXPRESSION	0.521739	12	TGS1|CREBBP|NCOA2|NCOA6|PPARA|MED1|RXRA|SMARCD3|TBL1X|TBL1XR1|NCOA3|NCOA1
REACTOME_TRANSMEMBRANE_TRANSPORT_OF_SMALL_MOLECULES (Geneset_Overlap) REACTOME_METABOLISM_OF_NON_CODING_RNA	0.520833	25	RANBP2|NUP50|NUPL2|NUP35|NUP205|NUP210|NUP188|NUP62|NUP88|NUP54|TPR|NUP214|AAAS|RAE1|NUP155|NUP93|NUPL1|POM121|NUP153|NUP43|NUP133|NUP107|NUP37|NUP85|SEH1L
REACTOME_TRANSMEMBRANE_TRANSPORT_OF_SMALL_MOLECULES (Geneset_Overlap) REACTOME_TRANSPORT_OF_VITAMINS_NUCLEOSIDES_AND_RELATED_MOLECULES	1	31	SLC33A1|SLC5A6|AVP|SLCO1B1|ALB|SLC35D1|SLC27A4|SLC27A6|SLCO1B3|SLC27A1|SLC35A1|SLC35D2|SLCO2B1|SLC29A1|SLC29A4|SLC35A3|SLCO4A1|SLCO3A1|SLC29A2|SLC35B2|SLCO4C1|SLCO1C1|SLC29A3|SLC35C1|SLC28A3|SLCO2A1|SLC35A2|SLC35B4|SLC28A2|SLC28A1|SLCO1A2
REACTOME_TRANSMEMBRANE_TRANSPORT_OF_SMALL_MOLECULES (Geneset_Overlap) REACTOME_SLC_MEDIATED_TRANSMEMBRANE_TRANSPORT	1	240	SLC33A1|SLC3A2|SLC18A1|SLC18A2|SLC5A5|SLC38A3|SLC7A9|RHCG|SLC6A14|RHAG|SLC16A10|SLC14A1|SLC43A2|SLC14A2|SLC36A2|SLC36A1|SLC7A8|SLC7A11|SLC6A19|SLC6A18|SLC6A20|SLC38A4|SLC6A15|SLC7A10|SLC1A4|SLC6A3|SLC1A5|SLC3A1|SLC6A6|SLC7A1|SLC7A2|SLC7A5|SLC7A3|SLC43A1|SLC7A7|SLC7A6|SLC38A5|SLC24A1|SLC5A6|SLC25A10|SLC38A2|SLC17A7|SLC5A7|SLC1A1|SLC16A8|SLC1A2|SLC1A3|SLC1A6|SLC1A7|SLC22A2|SLC16A1|SLC38A1|SLC16A3|S…
REACTOME_TRANSMEMBRANE_TRANSPORT_OF_SMALL_MOLECULES (Geneset_Overlap) REACTOME_TRANSPORT_OF_RIBONUCLEOPROTEINS_INTO_THE_HOST_NUCLEUS	0.925926	25	RANBP2|NUP50|NUPL2|NUP35|NUP205|NUP210|NUP188|NUP62|NUP88|NUP54|TPR|NUP214|AAAS|RAE1|NUP155|NUP93|NUPL1|POM121|NUP153|NUP43|NUP133|NUP107|NUP37|NUP85|SEH1L
REACTOME_OLFACTORY_SIGNALING_PATHWAY (Geneset_Overlap) KEGG_OLFACTORY_TRANSDUCTION	0.965517	308	OR5R1|OR5M3|OR5M8|OR5AR1|OR8B12|OR10G8|OR10G9|OR10S1|OR6T1|OR4D5|OR6Q1|OR9I1|OR9Q1|OR9Q2|OR1S2|OR1S1|OR10Q1|OR5B17|OR5A2|OR5A1|OR4D6|OR4D11|OR52A1|OR6C3|OR1L4|OR4C3|OR4S1|OR1C1|OR1A2|OR2F1|OR2B6|OR1J4|OR2M4|OR2L2|OR2K2|OR7A17|OR5L2|OR5K1|OR10J1|OR8B8|OR10A3|OR11A1|OR10H3|OR10G3|OR10G2|OR10H2|OR10H1|OR7C2|OR7A5|OR7C1|OR4F4|OR4E2|OR4D1|OR2W1|OR2T1|OR2H1|OR1L3|OR1L1|OR1J2|OR51B5|OR10AG1|OR5J2|OR4C13…
REACTOME_BETA_DEFENSINS (Geneset_Overlap) REACTOME_INNATE_IMMUNE_SYSTEM	1	36	DEFB118|CCR2|CCR6|DEFB127|DEFB129|DEFB1|DEFB4A|DEFB105A|DEFB106A|DEFB107A|DEFB108B|DEFB110|DEFB112|DEFB113|DEFB114|DEFB115|DEFB116|DEFB119|DEFB121|DEFB123|DEFB124|DEFB125|DEFB128|DEFB130|DEFB132|DEFB103A|DEFB107B|DEFB104B|DEFB135|DEFB136|DEFB134|DEFB131|TLR1|TLR2|DEFB4B|DEFB126
REACTOME_BETA_DEFENSINS (Geneset_Overlap) REACTOME_DEFENSINS	1	36	DEFB118|CCR2|CCR6|DEFB127|DEFB129|DEFB1|DEFB4A|DEFB105A|DEFB106A|DEFB107A|DEFB108B|DEFB110|DEFB112|DEFB113|DEFB114|DEFB115|DEFB116|DEFB119|DEFB121|DEFB123|DEFB124|DEFB125|DEFB128|DEFB130|DEFB132|DEFB103A|DEFB107B|DEFB104B|DEFB135|DEFB136|DEFB134|DEFB131|TLR1|TLR2|DEFB4B|DEFB126
KEGG_TYPE_I_DIABETES_MELLITUS (Geneset_Overlap) KEGG_CELL_ADHESION_MOLECULES_CAMS	0.534884	23	HLA-DQB1|HLA-F|HLA-DRA|HLA-E|HLA-DMA|HLA-DMB|HLA-DOA|HLA-DOB|HLA-DPA1|HLA-DPB1|HLA-DQA1|HLA-DQA2|HLA-DRB1|HLA-DRB3|HLA-DRB5|HLA-G|HLA-C|HLA-B|HLA-A|HLA-DRB4|CD80|CD86|CD28
REACTOME_INFLUENZA_LIFE_CYCLE (Geneset_Overlap) REACTOME_SRP_DEPENDENT_COTRANSLATIONAL_PROTEIN_TARGETING_TO_MEMBRANE	0.768519	83	RPL15|RPL17|RPL18|RPL18A|RPL19|RPL21|RPL22|RPL23A|RPL24|RPL26|RPL27|RPL30|RPL27A|RPL28|RPL29|RPL31|RPL32|RPL34|RPL35A|RPL37|RPL37A|RPL38|RPL39|RPL41|RPL36A|RPLP0|RPLP1|RPLP2|RPS2|RPS3|RPS3A|RPS4Y1|RPS5|RPS7|RPS8|RPS9|RPS10|RPS11|RPS12|RPS13|RPS14|RPS15|RPS15A|RPS16|RPS18|RPS19|RPS20|RPS21|RPS23|RPS24|RPS25|RPS26|RPS28|RPS29|RPSAP9|RPL14|RPL23|RPL13A|RPL11|RPS4X|RPSA|RPS27|RPL35|FAU|RPS6|RPL36|FAM…
REACTOME_INFLUENZA_LIFE_CYCLE (Geneset_Overlap) REACTOME_TRANSPORT_OF_RIBONUCLEOPROTEINS_INTO_THE_HOST_NUCLEUS	1	27	NUP50|NUPL2|NUP35|NUP205|NUP210|NUP188|NUP62|KPNB1|KPNA1|NUP88|NUP54|TPR|NUP214|AAAS|RAE1|NUP155|NUP93|NUPL1|POM121|NUP153|NUP43|NUP133|NUP107|RANBP2|NUP37|NUP85|SEH1L
REACTOME_INFLUENZA_LIFE_CYCLE (Geneset_Overlap) KEGG_RIBOSOME	0.930233	80	RPL15|RPL17|RPL18|RPL18A|RPL19|RPL21|RPL22|RPL23A|RPL24|RPL26|RPL27|RPL30|RPL27A|RPL28|RPL29|RPL31|RPL32|RPL34|RPL35A|RPL37|RPL37A|RPL38|RPL39|RPL41|RPL36A|RPLP0|RPLP1|RPLP2|RPS2|RPS3|RPS3A|RPS4Y1|RPS5|RPS7|RPS8|RPS9|RPS10|RPS11|RPS12|RPS13|RPS15|RPS15A|RPS16|RPS18|RPS19|RPS20|RPS21|RPS23|RPS24|RPS25|RPS26|RPS28|RPS29|RPL14|RPL23|RPL13A|RPL11|RPS4X|RPSA|RPS27|RPL35|FAU|RPS6|RPL36|RPL10A|RPL26L1|R…
REACTOME_INFLUENZA_LIFE_CYCLE (Geneset_Overlap) REACTOME_METABOLISM_OF_MRNA	0.637037	86	RPL15|RPL17|RPL18|RPL18A|RPL19|RPL21|RPL22|RPL23A|RPL24|RPL26|RPL27|RPL30|RPL27A|RPL28|RPL29|RPL31|RPL32|RPL34|RPL35A|RPL37|RPL37A|RPL38|RPL39|RPL41|RPL36A|RPLP0|RPLP1|RPLP2|RPS2|RPS3|RPS3A|RPS4Y1|RPS5|RPS7|RPS8|RPS9|RPS10|RPS11|RPS12|RPS13|RPS14|RPS15|RPS15A|RPS16|RPS18|RPS19|RPS20|RPS21|RPS23|RPS24|RPS25|RPS26|RPS28|RPS29|RPSAP9|RPL14|RPL23|RPL13A|RPL11|NUP214|HSPA1B|RPS4X|RPSA|RPS27|RPL35|XPO1…
REACTOME_INFLUENZA_LIFE_CYCLE (Geneset_Overlap) REACTOME_PEPTIDE_CHAIN_ELONGATION	0.976471	83	RPL15|RPL17|RPL18|RPL18A|RPL19|RPL21|RPL22|RPL23A|RPL24|RPL26|RPL27|RPL30|RPL27A|RPL28|RPL29|RPL31|RPL32|RPL34|RPL35A|RPL37|RPL37A|RPL38|RPL39|RPL41|RPL36A|RPLP0|RPLP1|RPLP2|RPS2|RPS3|RPS3A|RPS4Y1|RPS5|RPS7|RPS8|RPS9|RPS10|RPS11|RPS12|RPS13|RPS14|RPS15|RPS15A|RPS16|RPS18|RPS19|RPS20|RPS21|RPS23|RPS24|RPS25|RPS26|RPS28|RPS29|RPSAP9|RPL14|RPL23|RPL13A|RPL11|RPS4X|RPSA|RPS27|RPL35|FAU|RPS6|RPL36|FAM…
REACTOME_INFLUENZA_LIFE_CYCLE (Geneset_Overlap) REACTOME_METABOLISM_OF_NON_CODING_RNA	0.520833	25	NUP50|NUPL2|NUP35|NUP205|NUP210|NUP188|NUP62|NUP88|NUP54|TPR|NUP214|AAAS|RAE1|NUP155|NUP93|NUPL1|POM121|NUP153|NUP43|NUP133|NUP107|RANBP2|NUP37|NUP85|SEH1L
REACTOME_INFLUENZA_LIFE_CYCLE (Geneset_Overlap) REACTOME_INFLUENZA_VIRAL_RNA_TRANSCRIPTION_AND_REPLICATION	1	101	RPL15|RPL17|RPL18|RPL18A|RPL19|RPL21|RPL22|RPL23A|RPL24|RPL26|DNAJC3|RPL27|RPL30|RPL27A|RPL28|RPL29|RPL31|RPL32|RPL34|RPL35A|RPL37|RPL37A|RPL38|RPL39|RPL41|RPL36A|RPLP0|RPLP1|RPLP2|RPS2|RPS3|RPS3A|RPS4Y1|RPS5|RPS7|RPS8|RPS9|RPS10|RPS11|RPS12|RPS13|RPS14|RPS15|RPS15A|RPS16|RPS18|RPS19|RPS20|RPS21|RPS23|RPS24|RPS25|RPS26|RPS28|RPS29|RPSAP9|RPL14|RPL23|GTF2F1|GTF2F2|RPL13A|RPL11|RPS4X|POLR2G|POLR2H|…
REACTOME_INFLUENZA_LIFE_CYCLE (Geneset_Overlap) REACTOME_NONSENSE_MEDIATED_DECAY_ENHANCED_BY_THE_EXON_JUNCTION_COMPLEX	0.783019	83	RPL15|RPL17|RPL18|RPL18A|RPL19|RPL21|RPL22|RPL23A|RPL24|RPL26|RPL27|RPL30|RPL27A|RPL28|RPL29|RPL31|RPL32|RPL34|RPL35A|RPL37|RPL37A|RPL38|RPL39|RPL41|RPL36A|RPLP0|RPLP1|RPLP2|RPS2|RPS3|RPS3A|RPS4Y1|RPS5|RPS7|RPS8|RPS9|RPS10|RPS11|RPS12|RPS13|RPS14|RPS15|RPS15A|RPS16|RPS18|RPS19|RPS20|RPS21|RPS23|RPS24|RPS25|RPS26|RPS28|RPS29|RPSAP9|RPL14|RPL23|RPL13A|RPL11|RPS4X|RPSA|RPS27|RPL35|FAU|RPS6|RPL36|FAM…
REACTOME_INFLUENZA_LIFE_CYCLE (Geneset_Overlap) REACTOME_3_UTR_MEDIATED_TRANSLATIONAL_REGULATION	0.798077	83	RPL15|RPL17|RPL18|RPL18A|RPL19|RPL21|RPL22|RPL23A|RPL24|RPL26|RPL27|RPL30|RPL27A|RPL28|RPL29|RPL31|RPL32|RPL34|RPL35A|RPL37|RPL37A|RPL38|RPL39|RPL41|RPL36A|RPLP0|RPLP1|RPLP2|RPS2|RPS3|RPS3A|RPS4Y1|RPS5|RPS7|RPS8|RPS9|RPS10|RPS11|RPS12|RPS13|RPS14|RPS15|RPS15A|RPS16|RPS18|RPS19|RPS20|RPS21|RPS23|RPS24|RPS25|RPS26|RPS28|RPS29|RPSAP9|RPL14|RPL23|RPL13A|RPL11|RPS4X|RPSA|RPS27|RPL35|FAU|RPS6|RPL36|FAM…
REACTOME_INFLUENZA_LIFE_CYCLE (Geneset_Overlap) REACTOME_TRANSLATION	0.614815	83	RPL15|RPL17|RPL18|RPL18A|RPL19|RPL21|RPL22|RPL23A|RPL24|RPL26|RPL27|RPL30|RPL27A|RPL28|RPL29|RPL31|RPL32|RPL34|RPL35A|RPL37|RPL37A|RPL38|RPL39|RPL41|RPL36A|RPLP0|RPLP1|RPLP2|RPS2|RPS3|RPS3A|RPS4Y1|RPS5|RPS7|RPS8|RPS9|RPS10|RPS11|RPS12|RPS13|RPS14|RPS15|RPS15A|RPS16|RPS18|RPS19|RPS20|RPS21|RPS23|RPS24|RPS25|RPS26|RPS28|RPS29|RPSAP9|RPL14|RPL23|RPL13A|RPL11|RPS4X|RPSA|RPS27|RPL35|FAU|RPS6|RPL36|FAM…
REACTOME_INFLUENZA_LIFE_CYCLE (Geneset_Overlap) REACTOME_METABOLISM_OF_RNA	0.814815	110	RPL15|RPL17|RPL18|RPL18A|RPL19|RPL21|RPL22|RPL23A|RPL24|RPL26|RPL27|RPL30|RPL27A|RPL28|RPL29|RPL31|RPL32|RPL34|RPL35A|RPL37|RPL37A|RPL38|RPL39|RPL41|RPL36A|RPLP0|RPLP1|RPLP2|RPS2|RPS3|RPS3A|RPS4Y1|RPS5|RPS7|RPS8|RPS9|RPS10|RPS11|RPS12|RPS13|RPS14|RPS15|RPS15A|RPS16|RPS18|RPS19|RPS20|RPS21|RPS23|RPS24|RPS25|RPS26|RPS28|RPS29|RPSAP9|RPL14|RPL23|NUP50|NUPL2|NUP35|NUP205|NUP210|NUP188|NUP62|NUP88|NUP…
REACTOME_COMPLEMENT_CASCADE (Geneset_Overlap) KEGG_COMPLEMENT_AND_COAGULATION_CASCADES	0.931034	27	PROS1|C8B|CFB|C4BPA|CFH|CR1|CFI|CD46|C4A|C2|C1S|MBL2|C4BPB|CFD|MASP1|MASP2|C3|CD55|C6|C9|C1QB|C1QA|C5|C1QC|C8A|C7|C8G
REACTOME_COMPLEMENT_CASCADE (Geneset_Overlap) REACTOME_INNATE_IMMUNE_SYSTEM	1	29	PROS1|C8B|CRP|CFB|C4BPA|CFHR3|CFH|CR1|CFI|CD46|C4A|C2|C1S|MBL2|C4BPB|CFD|MASP1|MASP2|C3|CD55|C6|C9|C1QB|C1QA|C5|C1QC|C8A|C7|C8G
NABA_CORE_MATRISOME (Geneset_Overlap) REACTOME_COLLAGEN_FORMATION	0.732143	41	COL1A1|COL1A2|COL2A1|COL3A1|COL4A1|COL4A2|COL4A3|COL4A4|COL4A5|COL4A6|COL5A1|COL5A2|COL6A1|COL6A2|COL6A3|COL7A1|COL8A1|COL8A2|COL9A1|COL9A2|COL9A3|COL10A1|COL11A1|COL11A2|COL12A1|COL13A1|COL15A1|COL16A1|COL17A1|COL19A1|COL22A1|COL24A1|PCOLCE2|COL28A1|COL5A3|PCOLCE|COL14A1|COL21A1|COL25A1|COL27A1|COL23A1
NABA_CORE_MATRISOME (Geneset_Overlap) NABA_COLLAGENS	1	44	COL1A1|COL1A2|COL2A1|COL3A1|COL4A1|COL4A2|COL4A3|COL4A4|COL4A5|COL4A6|COL5A1|COL5A2|COL6A1|COL6A2|COL6A3|COL7A1|COL8A1|COL8A2|COL9A1|COL9A2|COL9A3|COL10A1|COL11A1|COL11A2|COL12A1|COL13A1|COL15A1|COL16A1|COL17A1|COL19A1|COL22A1|COL24A1|COL28A1|COL5A3|COL14A1|COL21A1|COL25A1|COL27A1|COL23A1|COL18A1|COL20A1|COL26A1|COL6A5|COL6A6
REACTOME_PEPTIDE_CHAIN_ELONGATION (Geneset_Overlap) REACTOME_INFLUENZA_VIRAL_RNA_TRANSCRIPTION_AND_REPLICATION	0.976471	83	RPL15|RPL17|RPL18|RPL18A|RPL19|RPL21|RPL22|RPL23A|RPL24|RPL26|RPL27|RPL30|RPL27A|RPL28|RPL29|RPL31|RPL32|RPL34|RPL13A|RPL35A|RPL37|RPL11|RPL37A|RPL38|RPL39|RPL41|RPL36A|RPLP0|RPLP1|RPLP2|RPS2|RPS3|RPS3A|RPS4Y1|RPS5|RPS7|RPS8|RPS9|RPS10|RPS11|RPS12|RPS13|RPS14|RPS15|RPS15A|RPS16|RPS18|RPS19|RPS20|RPS21|RPS23|RPS24|RPS25|RPS26|RPS28|RPS29|RPSAP9|RPS4X|RPL14|RPL23|RPSA|RPS27|RPL35|FAU|RPS6|RPL36|FAM…
REACTOME_PEPTIDE_CHAIN_ELONGATION (Geneset_Overlap) REACTOME_3_UTR_MEDIATED_TRANSLATIONAL_REGULATION	0.976471	83	RPL15|RPL17|RPL18|RPL18A|RPL19|RPL21|RPL22|RPL23A|RPL24|RPL26|RPL27|RPL30|RPL27A|RPL28|RPL29|RPL31|RPL32|RPL34|RPL13A|RPL35A|RPL37|RPL11|RPL37A|RPL38|RPL39|RPL41|RPL36A|RPLP0|RPLP1|RPLP2|RPS2|RPS3|RPS3A|RPS4Y1|RPS5|RPS7|RPS8|RPS9|RPS10|RPS11|RPS12|RPS13|RPS14|RPS15|RPS15A|RPS16|RPS18|RPS19|RPS20|RPS21|RPS23|RPS24|RPS25|RPS26|RPS28|RPS29|RPSAP9|RPS4X|RPL14|RPL23|RPSA|RPS27|RPL35|FAU|RPS6|RPL36|FAM…
REACTOME_PEPTIDE_CHAIN_ELONGATION (Geneset_Overlap) KEGG_RIBOSOME	0.941176	80	RPL15|RPL17|RPL18|RPL18A|RPL19|RPL21|RPL22|RPL23A|RPL24|RPL26|RPL27|RPL30|RPL27A|RPL28|RPL29|RPL31|RPL32|RPL34|RPL13A|RPL35A|RPL37|RPL11|RPL37A|RPL38|RPL39|RPL41|RPL36A|RPLP0|RPLP1|RPLP2|RPS2|RPS3|RPS3A|RPS4Y1|RPS5|RPS7|RPS8|RPS9|RPS10|RPS11|RPS12|RPS13|RPS15|RPS15A|RPS16|RPS18|RPS19|RPS20|RPS21|RPS23|RPS24|RPS25|RPS26|RPS28|RPS29|RPS4X|RPL14|RPL23|RPSA|RPS27|RPL35|FAU|RPS6|RPL36|RPL10A|RPL26L1|R…
REACTOME_PEPTIDE_CHAIN_ELONGATION (Geneset_Overlap) REACTOME_SRP_DEPENDENT_COTRANSLATIONAL_PROTEIN_TARGETING_TO_MEMBRANE	0.976471	83	RPL15|RPL17|RPL18|RPL18A|RPL19|RPL21|RPL22|RPL23A|RPL24|RPL26|RPL27|RPL30|RPL27A|RPL28|RPL29|RPL31|RPL32|RPL34|RPL13A|RPL35A|RPL37|RPL11|RPL37A|RPL38|RPL39|RPL41|RPL36A|RPLP0|RPLP1|RPLP2|RPS2|RPS3|RPS3A|RPS4Y1|RPS5|RPS7|RPS8|RPS9|RPS10|RPS11|RPS12|RPS13|RPS14|RPS15|RPS15A|RPS16|RPS18|RPS19|RPS20|RPS21|RPS23|RPS24|RPS25|RPS26|RPS28|RPS29|RPSAP9|RPS4X|RPL14|RPL23|RPSA|RPS27|RPL35|FAU|RPS6|RPL36|FAM…
REACTOME_PEPTIDE_CHAIN_ELONGATION (Geneset_Overlap) REACTOME_METABOLISM_OF_MRNA	0.976471	83	RPL15|RPL17|RPL18|RPL18A|RPL19|RPL21|RPL22|RPL23A|RPL24|RPL26|RPL27|RPL30|RPL27A|RPL28|RPL29|RPL31|RPL32|RPL34|RPL13A|RPL35A|RPL37|RPL11|RPL37A|RPL38|RPL39|RPL41|RPL36A|RPLP0|RPLP1|RPLP2|RPS2|RPS3|RPS3A|RPS4Y1|RPS5|RPS7|RPS8|RPS9|RPS10|RPS11|RPS12|RPS13|RPS14|RPS15|RPS15A|RPS16|RPS18|RPS19|RPS20|RPS21|RPS23|RPS24|RPS25|RPS26|RPS28|RPS29|RPSAP9|RPS4X|RPL14|RPL23|RPSA|RPS27|RPL35|FAU|RPS6|RPL36|FAM…
REACTOME_PEPTIDE_CHAIN_ELONGATION (Geneset_Overlap) REACTOME_NONSENSE_MEDIATED_DECAY_ENHANCED_BY_THE_EXON_JUNCTION_COMPLEX	0.976471	83	RPL15|RPL17|RPL18|RPL18A|RPL19|RPL21|RPL22|RPL23A|RPL24|RPL26|RPL27|RPL30|RPL27A|RPL28|RPL29|RPL31|RPL32|RPL34|RPL13A|RPL35A|RPL37|RPL11|RPL37A|RPL38|RPL39|RPL41|RPL36A|RPLP0|RPLP1|RPLP2|RPS2|RPS3|RPS3A|RPS4Y1|RPS5|RPS7|RPS8|RPS9|RPS10|RPS11|RPS12|RPS13|RPS14|RPS15|RPS15A|RPS16|RPS18|RPS19|RPS20|RPS21|RPS23|RPS24|RPS25|RPS26|RPS28|RPS29|RPSAP9|RPS4X|RPL14|RPL23|RPSA|RPS27|RPL35|FAU|RPS6|RPL36|FAM…
REACTOME_PEPTIDE_CHAIN_ELONGATION (Geneset_Overlap) REACTOME_TRANSLATION	1	85	RPL15|RPL17|RPL18|RPL18A|RPL19|RPL21|RPL22|RPL23A|RPL24|RPL26|RPL27|RPL30|RPL27A|RPL28|RPL29|RPL31|RPL32|RPL34|RPL13A|RPL35A|RPL37|RPL11|RPL37A|RPL38|RPL39|RPL41|RPL36A|RPLP0|RPLP1|RPLP2|RPS2|RPS3|RPS3A|RPS4Y1|RPS5|RPS7|RPS8|RPS9|RPS10|RPS11|RPS12|RPS13|RPS14|RPS15|RPS15A|RPS16|RPS18|RPS19|RPS20|RPS21|RPS23|RPS24|RPS25|RPS26|RPS28|RPS29|RPSAP9|RPS4X|RPL14|RPL23|RPSA|RPS27|RPL35|EEF1A1|FAU|RPS6|RP…
REACTOME_PEPTIDE_CHAIN_ELONGATION (Geneset_Overlap) REACTOME_METABOLISM_OF_RNA	0.976471	83	RPL15|RPL17|RPL18|RPL18A|RPL19|RPL21|RPL22|RPL23A|RPL24|RPL26|RPL27|RPL30|RPL27A|RPL28|RPL29|RPL31|RPL32|RPL34|RPL13A|RPL35A|RPL37|RPL11|RPL37A|RPL38|RPL39|RPL41|RPL36A|RPLP0|RPLP1|RPLP2|RPS2|RPS3|RPS3A|RPS4Y1|RPS5|RPS7|RPS8|RPS9|RPS10|RPS11|RPS12|RPS13|RPS14|RPS15|RPS15A|RPS16|RPS18|RPS19|RPS20|RPS21|RPS23|RPS24|RPS25|RPS26|RPS28|RPS29|RPSAP9|RPS4X|RPL14|RPL23|RPSA|RPS27|RPL35|FAU|RPS6|RPL36|FAM…
REACTOME_INTERFERON_SIGNALING (Geneset_Overlap) REACTOME_METABOLISM_OF_NON_CODING_RNA	0.520833	25	NUP50|NUPL2|NUP35|NUP205|NUP210|NUP188|NUP62|NUP88|NUP54|TPR|NUP214|AAAS|RAE1|NUP155|NUP93|NUPL1|POM121|NUP153|NUP43|NUP133|NUP107|RANBP2|NUP37|NUP85|SEH1L
REACTOME_INTERFERON_SIGNALING (Geneset_Overlap) REACTOME_TRANSPORT_OF_RIBONUCLEOPROTEINS_INTO_THE_HOST_NUCLEUS	1	27	NUP50|NUPL2|NUP35|NUP205|NUP210|NUP188|NUP62|KPNB1|KPNA1|NUP88|NUP54|TPR|NUP214|AAAS|RAE1|NUP155|NUP93|NUPL1|POM121|NUP153|NUP43|NUP133|NUP107|RANBP2|NUP37|NUP85|SEH1L
REACTOME_INTERFERON_SIGNALING (Geneset_Overlap) REACTOME_CYTOKINE_SIGNALING_IN_IMMUNE_SYSTEM	1	153	IFITM3|IFITM2|UBE2L6|IFI6|GBP2|PLCG1|IFI35|IFIT2|IFIT3|SP100|IRF6|ADAR|ISG20|OAS1|IRF7|OAS2|OAS3|IP6K2|XAF1|RNASEL|OASL|IRF2|UBA7|IRF4|DDX58|IRF3|IRF5|HERC5|TRIM25|ISG15|VCAM1|IFNG|IFI27|IRF8|MAPK3|FCGR1A|FCGR1B|IFNB1|USP18|ARIH1|EIF4E3|IFIT1|KPNA3|KPNA4|KPNA5|MX1|MX2|TYK2|EIF4A3|NUP50|HLA-G|NUPL2|NUP35|IRF1|NUP205|NUP210|NUP188|NUP62|PTPN1|EGR1|KPNB1|KPNA2|EIF4E|KPNA1|PPM1B|ICAM1|NUP88|NUP54|PML…
REACTOME_NONSENSE_MEDIATED_DECAY_ENHANCED_BY_THE_EXON_JUNCTION_COMPLEX (Geneset_Overlap) REACTOME_TRANSLATION	0.820755	87	RPL15|RPL17|RPL18|RPL18A|RPL19|RPL21|RPL22|RPL23A|RPL24|RPL26|RPL27|RPL30|RPL27A|RPL28|RPL29|RPL31|RPL32|RPL34|RPL35A|RPL37|RPL37A|RPL38|RPL39|RPL41|RPL36A|RPLP0|RPLP1|RPLP2|RPS2|RPS3|RPS3A|RPS4Y1|RPS5|RPS7|RPS8|RPS9|RPS10|RPS11|RPS12|RPS13|RPS14|RPS15|RPS15A|RPS16|RPS18|RPS19|RPS20|RPS21|RPS23|RPS24|RPS25|RPS26|RPS28|RPS29|RPSAP9|RPL14|RPL23|RPL13A|RPL11|RPS4X|RPSA|RPS27|RPL35|ETF1|FAU|RPS6|GSPT…
REACTOME_NONSENSE_MEDIATED_DECAY_ENHANCED_BY_THE_EXON_JUNCTION_COMPLEX (Geneset_Overlap) REACTOME_SRP_DEPENDENT_COTRANSLATIONAL_PROTEIN_TARGETING_TO_MEMBRANE	0.783019	83	RPL15|RPL17|RPL18|RPL18A|RPL19|RPL21|RPL22|RPL23A|RPL24|RPL26|RPL27|RPL30|RPL27A|RPL28|RPL29|RPL31|RPL32|RPL34|RPL35A|RPL37|RPL37A|RPL38|RPL39|RPL41|RPL36A|RPLP0|RPLP1|RPLP2|RPS2|RPS3|RPS3A|RPS4Y1|RPS5|RPS7|RPS8|RPS9|RPS10|RPS11|RPS12|RPS13|RPS14|RPS15|RPS15A|RPS16|RPS18|RPS19|RPS20|RPS21|RPS23|RPS24|RPS25|RPS26|RPS28|RPS29|RPSAP9|RPL14|RPL23|RPL13A|RPL11|RPS4X|RPSA|RPS27|RPL35|FAU|RPS6|RPL36|FAM…
REACTOME_NONSENSE_MEDIATED_DECAY_ENHANCED_BY_THE_EXON_JUNCTION_COMPLEX (Geneset_Overlap) REACTOME_3_UTR_MEDIATED_TRANSLATIONAL_REGULATION	0.817308	85	RPL15|RPL17|RPL18|RPL18A|RPL19|RPL21|RPL22|RPL23A|RPL24|RPL26|RPL27|RPL30|RPL27A|RPL28|RPL29|RPL31|RPL32|RPL34|RPL35A|RPL37|RPL37A|RPL38|RPL39|RPL41|RPL36A|RPLP0|RPLP1|RPLP2|RPS2|RPS3|RPS3A|RPS4Y1|RPS5|RPS7|RPS8|RPS9|RPS10|RPS11|RPS12|RPS13|RPS14|RPS15|RPS15A|RPS16|RPS18|RPS19|RPS20|RPS21|RPS23|RPS24|RPS25|RPS26|RPS28|RPS29|RPSAP9|RPL14|RPL23|RPL13A|RPL11|RPS4X|RPSA|RPS27|RPL35|FAU|RPS6|RPL36|EIF…
REACTOME_NONSENSE_MEDIATED_DECAY_ENHANCED_BY_THE_EXON_JUNCTION_COMPLEX (Geneset_Overlap) KEGG_RIBOSOME	0.930233	80	RPL15|RPL17|RPL18|RPL18A|RPL19|RPL21|RPL22|RPL23A|RPL24|RPL26|RPL27|RPL30|RPL27A|RPL28|RPL29|RPL31|RPL32|RPL34|RPL35A|RPL37|RPL37A|RPL38|RPL39|RPL41|RPL36A|RPLP0|RPLP1|RPLP2|RPS2|RPS3|RPS3A|RPS4Y1|RPS5|RPS7|RPS8|RPS9|RPS10|RPS11|RPS12|RPS13|RPS15|RPS15A|RPS16|RPS18|RPS19|RPS20|RPS21|RPS23|RPS24|RPS25|RPS26|RPS28|RPS29|RPL14|RPL23|RPL13A|RPL11|RPS4X|RPSA|RPS27|RPL35|FAU|RPS6|RPL36|RPL10A|RPL26L1|R…
REACTOME_NONSENSE_MEDIATED_DECAY_ENHANCED_BY_THE_EXON_JUNCTION_COMPLEX (Geneset_Overlap) REACTOME_METABOLISM_OF_RNA	1	106	RPL15|RPL17|RPL18|RPL18A|RPL19|RPL21|RPL22|RPL23A|RPL24|RPL26|RPL27|RPL30|RPL27A|RPL28|RPL29|RPL31|RPL32|RPL34|RPL35A|RPL37|RPL37A|RPL38|RPL39|RPL41|RPL36A|RPLP0|RPLP1|RPLP2|RPS2|RPS3|RPS3A|RPS4Y1|RPS5|RPS7|RPS8|RPS9|RPS10|RPS11|RPS12|RPS13|RPS14|RPS15|RPS15A|RPS16|RPS18|RPS19|RPS20|RPS21|RPS23|RPS24|RPS25|RPS26|RPS28|RPS29|RPSAP9|SMG5|RPL14|RPL23|PPP2R2A|PPP2CA|PPP2R1A|EIF4A3|NCBP2|SMG6|NCBP1|RP…
REACTOME_NONSENSE_MEDIATED_DECAY_ENHANCED_BY_THE_EXON_JUNCTION_COMPLEX (Geneset_Overlap) REACTOME_METABOLISM_OF_MRNA	1	106	RPL15|RPL17|RPL18|RPL18A|RPL19|RPL21|RPL22|RPL23A|RPL24|RPL26|RPL27|RPL30|RPL27A|RPL28|RPL29|RPL31|RPL32|RPL34|RPL35A|RPL37|RPL37A|RPL38|RPL39|RPL41|RPL36A|RPLP0|RPLP1|RPLP2|RPS2|RPS3|RPS3A|RPS4Y1|RPS5|RPS7|RPS8|RPS9|RPS10|RPS11|RPS12|RPS13|RPS14|RPS15|RPS15A|RPS16|RPS18|RPS19|RPS20|RPS21|RPS23|RPS24|RPS25|RPS26|RPS28|RPS29|RPSAP9|SMG5|RPL14|RPL23|PPP2R2A|PPP2CA|PPP2R1A|EIF4A3|NCBP2|SMG6|NCBP1|RP…
REACTOME_NONSENSE_MEDIATED_DECAY_ENHANCED_BY_THE_EXON_JUNCTION_COMPLEX (Geneset_Overlap) REACTOME_INFLUENZA_VIRAL_RNA_TRANSCRIPTION_AND_REPLICATION	0.821782	83	RPL15|RPL17|RPL18|RPL18A|RPL19|RPL21|RPL22|RPL23A|RPL24|RPL26|RPL27|RPL30|RPL27A|RPL28|RPL29|RPL31|RPL32|RPL34|RPL35A|RPL37|RPL37A|RPL38|RPL39|RPL41|RPL36A|RPLP0|RPLP1|RPLP2|RPS2|RPS3|RPS3A|RPS4Y1|RPS5|RPS7|RPS8|RPS9|RPS10|RPS11|RPS12|RPS13|RPS14|RPS15|RPS15A|RPS16|RPS18|RPS19|RPS20|RPS21|RPS23|RPS24|RPS25|RPS26|RPS28|RPS29|RPSAP9|RPL14|RPL23|RPL13A|RPL11|RPS4X|RPSA|RPS27|RPL35|FAU|RPS6|RPL36|FAM…
REACTOME_METABOLISM_OF_MRNA (Geneset_Overlap) REACTOME_INFLUENZA_VIRAL_RNA_TRANSCRIPTION_AND_REPLICATION	0.821782	83	RPL13A|RPL11|RPSA|RPL35|FAU|RPS6|RPL36|FAM153A|RPL10A|RPL26L1|RPL3|RPL3L|RPL4|RPL5|RPL6|RPL7|RPL7A|RPL8|RPL9|RPL10|RPL12|RPL13|RPL15|RPL17|RPL18|RPL18A|RPL19|RPL21|RPL22|RPL23A|RPL24|RPL26|RPL27|RPL30|RPL27A|RPL28|RPL29|RPL31|RPL32|RPL34|RPL35A|RPL37|RPL37A|RPL38|RPL39|RPL41|RPL36A|RPLP0|RPLP1|RPLP2|RPS2|RPS3|RPS3A|RPS4Y1|RPS5|RPS7|RPS8|RPS9|RPS10|RPS11|RPS12|RPS13|RPS14|RPS15|RPS15A|RPS16|RPS18|…
REACTOME_METABOLISM_OF_MRNA (Geneset_Overlap) REACTOME_METABOLISM_OF_RNA	1	208	HSPB1|PSMD14|PSMA8|MAPKAPK2|PSME4|PSMA1|PSMA2|PSMA3|PSMA4|PSMA5|PSMA6|PSMA7|PSMB1|RPL13A|PSMB2|PSMB3|PSMB4|RPL11|PSMB5|PSMB6|PSMB7|PSMB8|PRKCA|PSMB9|PSMB10|PSMC1|PSMC2|PSMC3|PSMC4|PSMC5|PSMC6|PSMD1|PSMD2|PSMD3|PSMD4|PSMD5|PSMD7|PSMD8|PSMD9|PSMD10|PSMD11|PSMD12|PSMD13|PSME1|PSME2|RNPS1|EIF4A2|MAGOH|UPF3B|RPSA|RBM8A|PAIP1|TNKS1BP1|CASC3|SMG1|UPF2|SMG8|SMG9|UPF3A|SMG7|RPL35|XPO1|ETF1|FAU|RPS6|GSPT2|…
REACTOME_METABOLISM_OF_MRNA (Geneset_Overlap) REACTOME_TRANSLATION	0.625	90	RPL13A|RPL11|EIF4A2|RPSA|RPL35|ETF1|FAU|RPS6|GSPT2|RPL36|FAM153A|RPL10A|RPL26L1|RPL3|RPL3L|RPL4|RPL5|RPL6|RPL7|RPL7A|RPL8|RPL9|RPL10|RPL12|RPL13|RPL15|RPL17|RPL18|RPL18A|RPL19|RPL21|RPL22|RPL23A|RPL24|RPL26|RPL27|RPL30|RPL27A|RPL28|RPL29|RPL31|RPL32|RPL34|RPL35A|RPL37|RPL37A|RPL38|RPL39|RPL41|RPL36A|RPLP0|RPLP1|RPLP2|RPS2|RPS3|RPS3A|RPS4Y1|RPS5|RPS7|RPS8|RPS9|RPS10|RPS11|RPS12|RPS13|RPS14|RPS15|R…
REACTOME_METABOLISM_OF_MRNA (Geneset_Overlap) REACTOME_SRP_DEPENDENT_COTRANSLATIONAL_PROTEIN_TARGETING_TO_MEMBRANE	0.768519	83	RPL13A|RPL11|RPSA|RPL35|FAU|RPS6|RPL36|FAM153A|RPL10A|RPL26L1|RPL3|RPL3L|RPL4|RPL5|RPL6|RPL7|RPL7A|RPL8|RPL9|RPL10|RPL12|RPL13|RPL15|RPL17|RPL18|RPL18A|RPL19|RPL21|RPL22|RPL23A|RPL24|RPL26|RPL27|RPL30|RPL27A|RPL28|RPL29|RPL31|RPL32|RPL34|RPL35A|RPL37|RPL37A|RPL38|RPL39|RPL41|RPL36A|RPLP0|RPLP1|RPLP2|RPS2|RPS3|RPS3A|RPS4Y1|RPS5|RPS7|RPS8|RPS9|RPS10|RPS11|RPS12|RPS13|RPS14|RPS15|RPS15A|RPS16|RPS18|…
REACTOME_METABOLISM_OF_MRNA (Geneset_Overlap) REACTOME_DEADENYLATION_OF_MRNA	1	17	EIF4A2|PAIP1|TNKS1BP1|EIF4A3|CNOT3|CNOT2|CNOT4|CNOT7|RQCD1|EIF4E|CNOT10|CNOT6|CNOT8|EIF4B|PARN|EIF4G1|PABPC1
REACTOME_METABOLISM_OF_MRNA (Geneset_Overlap) KEGG_RIBOSOME	0.930233	80	RPL13A|RPL11|RPSA|RPL35|FAU|RPS6|RPL36|RPL10A|RPL26L1|RPL3|RPL3L|RPL4|RPL5|RPL6|RPL7|RPL7A|RPL8|RPL9|RPL10|RPL12|RPL13|RPL15|RPL17|RPL18|RPL18A|RPL19|RPL21|RPL22|RPL23A|RPL24|RPL26|RPL27|RPL30|RPL27A|RPL28|RPL29|RPL31|RPL32|RPL34|RPL35A|RPL37|RPL37A|RPL38|RPL39|RPL41|RPL36A|RPLP0|RPLP1|RPLP2|RPS2|RPS3|RPS3A|RPS4Y1|RPS5|RPS7|RPS8|RPS9|RPS10|RPS11|RPS12|RPS13|RPS15|RPS15A|RPS16|RPS18|RPS19|RPS20|RP…
REACTOME_METABOLISM_OF_MRNA (Geneset_Overlap) REACTOME_3_UTR_MEDIATED_TRANSLATIONAL_REGULATION	0.846154	88	RPL13A|RPL11|EIF4A2|RPSA|RPL35|FAU|RPS6|RPL36|FAM153A|RPL10A|RPL26L1|RPL3|RPL3L|RPL4|RPL5|RPL6|RPL7|RPL7A|RPL8|RPL9|RPL10|RPL12|RPL13|RPL15|RPL17|RPL18|RPL18A|RPL19|RPL21|RPL22|RPL23A|RPL24|RPL26|RPL27|RPL30|RPL27A|RPL28|RPL29|RPL31|RPL32|RPL34|RPL35A|RPL37|RPL37A|RPL38|RPL39|RPL41|RPL36A|RPLP0|RPLP1|RPLP2|RPS2|RPS3|RPS3A|RPS4Y1|RPS5|RPS7|RPS8|RPS9|RPS10|RPS11|RPS12|RPS13|RPS14|RPS15|RPS15A|RPS16…
REACTOME_METABOLISM_OF_MRNA (Geneset_Overlap) REACTOME_DEADENYLATION_DEPENDENT_MRNA_DECAY	1	42	EIF4A2|PAIP1|TNKS1BP1|LSM2|EIF4A3|LSM5|PATL1|LSM6|EDC4|CNOT3|CNOT2|DDX6|CNOT4|CNOT7|LSM1|RQCD1|LSM4|EIF4E|CNOT10|LSM3|CNOT6|EDC3|DCPS|DCP1B|CNOT8|EXOSC8|EXOSC6|DCP2|EIF4B|DIS3|EXOSC7|EXOSC2|PARN|EXOSC3|EXOSC1|EXOSC9|EXOSC4|EXOSC5|EIF4G1|PABPC1|XRN1|DCP1A
REACTOME_METABOLISM_OF_NON_CODING_RNA (Geneset_Overlap) REACTOME_PROCESSING_OF_CAPPED_INTRON_CONTAINING_PRE_MRNA	0.708333	34	NCBP1|NUP88|NUP54|SNRPB|SNRPD3|SNRPE|SNRPF|SNRPG|TPR|NUP214|AAAS|RAE1|NUP155|NUP93|NUPL1|POM121|SNRPD1|NUP153|SNRPD2|NUP43|NUP133|NUP107|RANBP2|NUP50|NUPL2|NUP35|NCBP2|NUP205|NUP210|NUP37|NUP188|NUP62|NUP85|SEH1L
REACTOME_METABOLISM_OF_NON_CODING_RNA (Geneset_Overlap) REACTOME_SLC_MEDIATED_TRANSMEMBRANE_TRANSPORT	0.520833	25	NUP88|NUP54|TPR|NUP214|AAAS|RAE1|NUP155|NUP93|NUPL1|POM121|NUP153|NUP43|NUP133|NUP107|RANBP2|NUP50|NUPL2|NUP35|NUP205|NUP210|NUP37|NUP188|NUP62|NUP85|SEH1L
REACTOME_METABOLISM_OF_NON_CODING_RNA (Geneset_Overlap) REACTOME_METABOLISM_OF_RNA	1	48	TGS1|NCBP1|NUP88|NUP54|SNRPB|SNRPD3|SNRPE|SNRPF|SNRPG|DDX20|TPR|NUP214|AAAS|RAE1|NUP155|NUP93|NUPL1|POM121|SNRPD1|NUP153|SNRPD2|WDR77|NUP43|PRMT5|NUP133|NUP107|RANBP2|NUP50|NUPL2|NUP35|NCBP2|NUP205|NUP210|NUP37|NUP188|NUP62|NUP85|SNUPN|CLNS1A|GEMIN5|GEMIN4|PHAX|SMN1|SMN2|SEH1L|GEMIN7|GEMIN6|GEMIN2
REACTOME_METABOLISM_OF_NON_CODING_RNA (Geneset_Overlap) REACTOME_TRANSPORT_OF_RIBONUCLEOPROTEINS_INTO_THE_HOST_NUCLEUS	0.925926	25	NUP88|NUP54|TPR|NUP214|AAAS|RAE1|NUP155|NUP93|NUPL1|POM121|NUP153|NUP43|NUP133|NUP107|RANBP2|NUP50|NUPL2|NUP35|NUP205|NUP210|NUP37|NUP188|NUP62|NUP85|SEH1L
REACTOME_METABOLISM_OF_NON_CODING_RNA (Geneset_Overlap) REACTOME_CYTOKINE_SIGNALING_IN_IMMUNE_SYSTEM	0.520833	25	NUP88|NUP54|TPR|NUP214|AAAS|RAE1|NUP155|NUP93|NUPL1|POM121|NUP153|NUP43|NUP133|NUP107|RANBP2|NUP50|NUPL2|NUP35|NUP205|NUP210|NUP37|NUP188|NUP62|NUP85|SEH1L
REACTOME_PROCESSING_OF_CAPPED_INTRON_CONTAINING_PRE_MRNA (Geneset_Overlap) REACTOME_TRANSPORT_OF_RIBONUCLEOPROTEINS_INTO_THE_HOST_NUCLEUS	0.925926	25	NUP50|NUPL2|NUP35|NUP205|NUP210|NUP188|NUP62|NUP88|NUP54|TPR|NUP214|AAAS|RAE1|NUP155|NUP93|NUPL1|POM121|NUP153|NUP43|NUP133|NUP107|RANBP2|NUP37|NUP85|SEH1L
REACTOME_SLC_MEDIATED_TRANSMEMBRANE_TRANSPORT (Geneset_Overlap) REACTOME_TRANSPORT_OF_VITAMINS_NUCLEOSIDES_AND_RELATED_MOLECULES	1	31	SLC33A1|SLCO1B1|ALB|SLC35D1|SLC27A4|SLC27A6|SLCO1B3|SLC5A6|SLC27A1|SLC35A1|SLC35D2|SLCO2B1|SLC29A1|SLC29A4|SLC35A3|SLCO4A1|SLCO3A1|SLC29A2|SLC35B2|SLCO4C1|SLCO1C1|SLC29A3|SLC35C1|SLC28A3|SLCO2A1|SLC35A2|SLC35B4|SLC28A2|SLC28A1|SLCO1A2|AVP
REACTOME_SLC_MEDIATED_TRANSMEMBRANE_TRANSPORT (Geneset_Overlap) REACTOME_TRANSPORT_OF_RIBONUCLEOPROTEINS_INTO_THE_HOST_NUCLEUS	0.925926	25	RANBP2|NUP50|NUPL2|NUP35|NUP205|NUP210|NUP188|NUP62|NUP88|NUP54|TPR|NUP214|AAAS|RAE1|NUP155|NUP93|NUPL1|POM121|NUP153|NUP43|NUP133|NUP107|NUP37|NUP85|SEH1L
KEGG_HUNTINGTONS_DISEASE (Geneset_Overlap) KEGG_ALZHEIMERS_DISEASE	0.583333	91	UQCR10|NDUFA5|NDUFA4|NDUFS7|ITPR1|ATP5O|COX8C|COX5B|COX4I1|ATP5H|NDUFA2|NDUFA3|NDUFA1|APAF1|UQCRQ|ATP5D|COX7A2L|ATP5G3|ATP5G2|ATP5G1|ATP5F1|ATP5E|COX5A|UQCRHL|ATP5A1|ATP5J|CYCS|SDHA|NDUFA4L2|CASP9|COX8A|COX7C|SDHD|SDHB|SDHC|COX7B|COX7A1|COX7A2|COX6C|ATP5B|COX6B1|ATP5C1|COX7B2|CASP3|UQCRB|COX6A2|COX6A1|UQCRH|UQCRFS1|UQCRC2|UQCRC1|NDUFB3|NDUFB1|NDUFB2|NDUFA10|NDUFAB1|NDUFA9|NDUFA7|NDUFA8|UQCR11|NDU…
KEGG_HUNTINGTONS_DISEASE (Geneset_Overlap) KEGG_OXIDATIVE_PHOSPHORYLATION	0.672414	78	UQCR10|NDUFA5|NDUFA4|NDUFS7|ATP5O|COX8C|COX5B|COX4I1|ATP5H|NDUFA2|NDUFA3|NDUFA1|UQCRQ|ATP5D|COX7A2L|ATP5G3|ATP5G2|ATP5G1|ATP5F1|ATP5E|COX5A|UQCRHL|ATP5A1|ATP5J|SDHA|NDUFA4L2|COX8A|COX7C|SDHD|SDHB|SDHC|COX7B|COX7A1|COX7A2|COX6C|ATP5B|COX6B1|ATP5C1|COX7B2|UQCRB|COX6A2|COX6A1|UQCRH|UQCRFS1|UQCRC2|UQCRC1|NDUFB3|NDUFB1|NDUFB2|NDUFA10|NDUFAB1|NDUFA9|NDUFA7|NDUFA8|UQCR11|NDUFA6|NDUFV3|COX6B2|COX4I2|NDUF…
KEGG_HUNTINGTONS_DISEASE (Geneset_Overlap) KEGG_PARKINSONS_DISEASE	0.803571	90	UQCR10|NDUFA5|NDUFA4|NDUFS7|ATP5O|COX8C|COX5B|COX4I1|ATP5H|NDUFA2|NDUFA3|NDUFA1|APAF1|VDAC1|VDAC2|VDAC3|UQCRQ|ATP5D|COX7A2L|ATP5G3|ATP5G2|ATP5G1|ATP5F1|ATP5E|COX5A|SLC25A6|UQCRHL|SLC25A5|ATP5A1|SLC25A4|ATP5J|CYCS|SDHA|NDUFA4L2|SLC25A31|CASP9|COX8A|COX7C|PPID|SDHD|SDHB|SDHC|COX7B|COX7A1|COX7A2|COX6C|ATP5B|COX6B1|ATP5C1|COX7B2|CASP3|UQCRB|COX6A2|COX6A1|UQCRH|UQCRFS1|UQCRC2|UQCRC1|NDUFB3|NDUFB1|NDUF…
KEGG_HUNTINGTONS_DISEASE (Geneset_Overlap) REACTOME_TCA_CYCLE_AND_RESPIRATORY_ELECTRON_TRANSPORT	0.589744	69	NDUFA5|NDUFA4|NDUFS7|ATP5O|COX5B|COX4I1|ATP5H|NDUFA2|NDUFA3|NDUFA1|UQCRQ|ATP5D|COX7A2L|ATP5G1|ATP5F1|ATP5E|COX5A|UQCRHL|ATP5A1|ATP5J|CYCS|SDHA|COX8A|COX7C|SDHD|SDHB|SDHC|COX7B|COX6C|ATP5B|COX6B1|ATP5C1|UQCRB|COX6A1|UQCRH|UQCRFS1|UQCRC2|UQCRC1|NDUFB3|NDUFB1|NDUFB2|NDUFA10|NDUFAB1|NDUFA9|NDUFA7|NDUFA8|UQCR11|NDUFA6|NDUFV3|NDUFB10|NDUFS8|NDUFC1|NDUFC2|NDUFS1|NDUFV2|NDUFB6|NDUFS4|NDUFB7|NDUFV1|NDUFB8…
KEGG_HUNTINGTONS_DISEASE (Geneset_Overlap) REACTOME_RESPIRATORY_ELECTRON_TRANSPORT_ATP_SYNTHESIS_BY_CHEMIOSMOTIC_COUPLING_AND_HEAT_PRODUCTION_BY_UNCOUPLING_PROTEINS_	0.851852	69	NDUFA5|NDUFA4|NDUFS7|ATP5O|COX5B|COX4I1|ATP5H|NDUFA2|NDUFA3|NDUFA1|UQCRQ|ATP5D|COX7A2L|ATP5G1|ATP5F1|ATP5E|COX5A|UQCRHL|ATP5A1|ATP5J|CYCS|SDHA|COX8A|COX7C|SDHD|SDHB|SDHC|COX7B|COX6C|ATP5B|COX6B1|ATP5C1|UQCRB|COX6A1|UQCRH|UQCRFS1|UQCRC2|UQCRC1|NDUFB3|NDUFB1|NDUFB2|NDUFA10|NDUFAB1|NDUFA9|NDUFA7|NDUFA8|UQCR11|NDUFA6|NDUFV3|NDUFB10|NDUFS8|NDUFC1|NDUFC2|NDUFS1|NDUFV2|NDUFB6|NDUFS4|NDUFB7|NDUFV1|NDUFB8…
REACTOME_RESPIRATORY_ELECTRON_TRANSPORT_ATP_SYNTHESIS_BY_CHEMIOSMOTIC_COUPLING_AND_HEAT_PRODUCTION_BY_UNCOUPLING_PROTEINS_ (Geneset_Overlap) KEGG_PARKINSONS_DISEASE	0.839506	68	NDUFA5|NDUFA4|NDUFS7|ATP5O|COX5B|COX4I1|ATP5H|NDUFA2|NDUFA3|NDUFA1|UQCRQ|ATP5D|COX7A2L|ATP5G1|ATP5F1|ATP5E|COX5A|UQCRHL|ATP5A1|ATP5J|CYCS|SDHA|COX8A|COX7C|SDHD|SDHB|SDHC|COX7B|COX6C|ATP5B|COX6B1|ATP5C1|UQCRB|COX6A1|UQCRH|UQCRFS1|UQCRC2|UQCRC1|NDUFB3|NDUFB1|NDUFB2|NDUFA10|NDUFAB1|NDUFA9|NDUFA7|NDUFA8|UQCR11|NDUFA6|NDUFV3|NDUFB10|NDUFS8|NDUFC1|NDUFC2|NDUFS1|NDUFV2|NDUFB6|NDUFS4|NDUFB7|NDUFV1|NDUFB8…
REACTOME_RESPIRATORY_ELECTRON_TRANSPORT_ATP_SYNTHESIS_BY_CHEMIOSMOTIC_COUPLING_AND_HEAT_PRODUCTION_BY_UNCOUPLING_PROTEINS_ (Geneset_Overlap) REACTOME_TCA_CYCLE_AND_RESPIRATORY_ELECTRON_TRANSPORT	1	81	NDUFA5|NDUFA4|NDUFS7|ATP5O|COX5B|COX4I1|ATP5H|NDUFA2|NDUFA3|NDUFA1|UQCRQ|ATP5D|COX7A2L|ATP5G1|ATP5F1|ATP5E|COX5A|UQCRHL|ATP5A1|ATP5J|CYCS|SDHA|COX8A|COX7C|SDHD|SDHB|SDHC|COX7B|COX6C|ATP5B|COX6B1|ATP5C1|UQCRB|COX6A1|UQCRH|UQCRFS1|UQCRC2|UQCRC1|NDUFB3|NDUFB1|NDUFB2|NDUFA10|NDUFAB1|NDUFA9|NDUFA7|NDUFA8|UQCR11|NDUFA6|NDUFV3|NDUFB10|NDUFS8|NDUFC1|NDUFC2|NDUFS1|NDUFV2|NDUFB6|NDUFS4|NDUFB7|NDUFV1|NDUFB8…
REACTOME_RESPIRATORY_ELECTRON_TRANSPORT_ATP_SYNTHESIS_BY_CHEMIOSMOTIC_COUPLING_AND_HEAT_PRODUCTION_BY_UNCOUPLING_PROTEINS_ (Geneset_Overlap) KEGG_OXIDATIVE_PHOSPHORYLATION	0.876543	71	NDUFA5|NDUFA4|NDUFS7|ATP5O|COX5B|COX4I1|ATP5H|NDUFA2|NDUFA3|NDUFA1|UQCRQ|ATP5D|COX7A2L|ATP5G1|ATP5F1|ATP5E|COX5A|UQCRHL|ATP5A1|ATP5J|SDHA|COX8A|COX7C|SDHD|SDHB|SDHC|COX7B|COX6C|ATP5B|COX6B1|ATP5C1|UQCRB|COX6A1|UQCRH|UQCRFS1|UQCRC2|UQCRC1|NDUFB3|NDUFB1|NDUFB2|NDUFA10|NDUFAB1|NDUFA9|NDUFA7|NDUFA8|UQCR11|NDUFA6|NDUFV3|NDUFB10|NDUFS8|NDUFC1|NDUFC2|NDUFS1|NDUFV2|NDUFB6|NDUFS4|NDUFB7|NDUFV1|NDUFB8|NDUF…
REACTOME_RESPIRATORY_ELECTRON_TRANSPORT_ATP_SYNTHESIS_BY_CHEMIOSMOTIC_COUPLING_AND_HEAT_PRODUCTION_BY_UNCOUPLING_PROTEINS_ (Geneset_Overlap) KEGG_ALZHEIMERS_DISEASE	0.839506	68	NDUFA5|NDUFA4|NDUFS7|ATP5O|COX5B|COX4I1|ATP5H|NDUFA2|NDUFA3|NDUFA1|UQCRQ|ATP5D|COX7A2L|ATP5G1|ATP5F1|ATP5E|COX5A|UQCRHL|ATP5A1|ATP5J|CYCS|SDHA|COX8A|COX7C|SDHD|SDHB|SDHC|COX7B|COX6C|ATP5B|COX6B1|ATP5C1|UQCRB|COX6A1|UQCRH|UQCRFS1|UQCRC2|UQCRC1|NDUFB3|NDUFB1|NDUFB2|NDUFA10|NDUFAB1|NDUFA9|NDUFA7|NDUFA8|UQCR11|NDUFA6|NDUFV3|NDUFB10|NDUFS8|NDUFC1|NDUFC2|NDUFS1|NDUFV2|NDUFB6|NDUFS4|NDUFB7|NDUFV1|NDUFB8…
REACTOME_FATTY_ACID_TRIACYLGLYCEROL_AND_KETONE_BODY_METABOLISM (Geneset_Overlap) REACTOME_YAP1_AND_WWTR1_TAZ_STIMULATED_GENE_EXPRESSION	0.826087	19	TGS1|YAP1|WWTR1|NCOA2|CTGF|NCOA6|PPARA|MED1|TEAD1|TEAD4|TEAD3|CREBBP|RXRA|SMARCD3|TBL1X|TEAD2|TBL1XR1|NCOA3|NCOA1
REACTOME_YAP1_AND_WWTR1_TAZ_STIMULATED_GENE_EXPRESSION (Geneset_Overlap) REACTOME_GENERIC_TRANSCRIPTION_PATHWAY	1	23	TGS1|NCOA2|TBL1XR1|PPARA|NCOA3|KAT2B|MED1|TBX5|NCOA1|NPPA|TEAD1|CTGF|TEAD4|TEAD3|CREBBP|RXRA|SMARCD3|NCOA6|WWTR1|RUNX2|TBL1X|YAP1|TEAD2
REACTOME_INNATE_IMMUNE_SYSTEM (Geneset_Overlap) REACTOME_DEFENSINS	1	43	DEFB118|CCR2|CCR6|DEFB127|DEFB129|DEFB1|DEFB4A|DEFB105A|DEFB106A|DEFB107A|DEFB108B|DEFB110|DEFB112|DEFB113|DEFB114|DEFB115|DEFB116|DEFB119|DEFB121|DEFB123|DEFB124|DEFB125|DEFB128|DEFB130|DEFB132|DEFB103A|DEFB107B|DEFB104B|DEFB135|DEFB136|DEFB134|DEFB131|TLR1|TLR2|DEFB4B|DEFB126|DEFA1|DEFA4|DEFA5|DEFA6|ART1|DEFA1B|CD4
REACTOME_ENDOSOMAL_SORTING_COMPLEX_REQUIRED_FOR_TRANSPORT_ESCRT (Geneset_Overlap) REACTOME_MEMBRANE_TRAFFICKING	1	26	CHMP7|CHMP4A|CHMP5|CHMP3|CHMP4B|VPS37A|VPS37B|VPS25|HGS|VPS37C|CHMP6|VTA1|STAM|VPS37D|VPS28|SNF8|CHMP2B|VPS4B|STAM2|CHMP2A|TSG101|CHMP4C|VPS4A|VPS36|RPS27A|UBA52
REACTOME_GABA_SYNTHESIS_RELEASE_REUPTAKE_AND_DEGRADATION (Geneset_Overlap) REACTOME_NEUROTRANSMITTER_RELEASE_CYCLE	1	17	SLC32A1|ABAT|RIMS1|GAD1|GAD2|RAB3A|SLC6A1|SLC6A11|SLC6A12|SNAP25|STX1A|STXBP1|VAMP2|SYT1|ALDH5A1|DNAJC5|HSPA8
REACTOME_GABA_SYNTHESIS_RELEASE_REUPTAKE_AND_DEGRADATION (Geneset_Overlap) REACTOME_NEURONAL_SYSTEM	1	17	SLC32A1|ABAT|RIMS1|GAD1|GAD2|RAB3A|SLC6A1|SLC6A11|SLC6A12|SNAP25|STX1A|STXBP1|VAMP2|SYT1|ALDH5A1|DNAJC5|HSPA8
REACTOME_CITRIC_ACID_CYCLE_TCA_CYCLE (Geneset_Overlap) KEGG_CITRATE_CYCLE_TCA_CYCLE	0.947368	18	CS|SUCLG1|SUCLA2|DLD|DLST|FH|IDH2|IDH3A|SDHA|IDH3B|IDH3G|MDH2|OGDH|ACO2|SDHD|SDHB|SDHC|SUCLG2
REACTOME_CITRIC_ACID_CYCLE_TCA_CYCLE (Geneset_Overlap) REACTOME_TCA_CYCLE_AND_RESPIRATORY_ELECTRON_TRANSPORT	1	19	CS|SUCLG1|SUCLA2|DLD|DLST|FH|NNT|IDH2|IDH3A|SDHA|IDH3B|IDH3G|MDH2|OGDH|ACO2|SDHD|SDHB|SDHC|SUCLG2
REACTOME_TCA_CYCLE_AND_RESPIRATORY_ELECTRON_TRANSPORT (Geneset_Overlap) KEGG_OXIDATIVE_PHOSPHORYLATION	0.612069	71	NDUFA5|NDUFA4|NDUFS7|ATP5O|COX5B|COX4I1|ATP5H|NDUFA2|NDUFA3|NDUFA1|UQCRQ|ATP5D|COX7A2L|ATP5G1|ATP5F1|ATP5E|COX5A|UQCRHL|ATP5A1|ATP5J|SDHA|COX8A|COX7C|SDHD|SDHB|SDHC|COX7B|COX6C|ATP5B|COX6B1|ATP5C1|UQCRB|COX6A1|UQCRH|UQCRFS1|UQCRC2|UQCRC1|NDUFB3|NDUFB1|NDUFB2|NDUFA10|NDUFAB1|NDUFA9|NDUFA7|NDUFA8|UQCR11|NDUFA6|NDUFV3|NDUFB10|NDUFS8|NDUFC1|NDUFC2|NDUFS1|NDUFV2|NDUFB6|NDUFS4|NDUFB7|NDUFV1|NDUFB8|NDUF…
REACTOME_TCA_CYCLE_AND_RESPIRATORY_ELECTRON_TRANSPORT (Geneset_Overlap) KEGG_CITRATE_CYCLE_TCA_CYCLE	0.733333	22	SDHA|SDHD|SDHB|SDHC|CS|DLAT|DLD|DLST|FH|IDH1|IDH2|IDH3A|IDH3B|IDH3G|MDH2|OGDH|ACO2|PDHA1|PDHB|SUCLG2|SUCLG1|SUCLA2
REACTOME_TCA_CYCLE_AND_RESPIRATORY_ELECTRON_TRANSPORT (Geneset_Overlap) KEGG_ALZHEIMERS_DISEASE	0.581197	68	NDUFA5|NDUFA4|NDUFS7|ATP5O|COX5B|COX4I1|ATP5H|NDUFA2|NDUFA3|NDUFA1|UQCRQ|ATP5D|COX7A2L|ATP5G1|ATP5F1|ATP5E|COX5A|UQCRHL|ATP5A1|ATP5J|CYCS|SDHA|COX8A|COX7C|SDHD|SDHB|SDHC|COX7B|COX6C|ATP5B|COX6B1|ATP5C1|UQCRB|COX6A1|UQCRH|UQCRFS1|UQCRC2|UQCRC1|NDUFB3|NDUFB1|NDUFB2|NDUFA10|NDUFAB1|NDUFA9|NDUFA7|NDUFA8|UQCR11|NDUFA6|NDUFV3|NDUFB10|NDUFS8|NDUFC1|NDUFC2|NDUFS1|NDUFV2|NDUFB6|NDUFS4|NDUFB7|NDUFV1|NDUFB8…
REACTOME_TCA_CYCLE_AND_RESPIRATORY_ELECTRON_TRANSPORT (Geneset_Overlap) KEGG_PARKINSONS_DISEASE	0.607143	68	NDUFA5|NDUFA4|NDUFS7|ATP5O|COX5B|COX4I1|ATP5H|NDUFA2|NDUFA3|NDUFA1|UQCRQ|ATP5D|COX7A2L|ATP5G1|ATP5F1|ATP5E|COX5A|UQCRHL|ATP5A1|ATP5J|CYCS|SDHA|COX8A|COX7C|SDHD|SDHB|SDHC|COX7B|COX6C|ATP5B|COX6B1|ATP5C1|UQCRB|COX6A1|UQCRH|UQCRFS1|UQCRC2|UQCRC1|NDUFB3|NDUFB1|NDUFB2|NDUFA10|NDUFAB1|NDUFA9|NDUFA7|NDUFA8|UQCR11|NDUFA6|NDUFV3|NDUFB10|NDUFS8|NDUFC1|NDUFC2|NDUFS1|NDUFV2|NDUFB6|NDUFS4|NDUFB7|NDUFV1|NDUFB8…
NABA_COLLAGENS (Geneset_Overlap) REACTOME_COLLAGEN_FORMATION	0.886364	39	COL1A1|COL1A2|COL2A1|COL3A1|COL4A1|COL4A2|COL4A3|COL14A1|COL4A4|COL21A1|COL4A5|COL25A1|COL4A6|COL27A1|COL5A1|COL5A2|COL6A1|COL23A1|COL6A2|COL6A3|COL7A1|COL8A1|COL8A2|COL9A1|COL9A2|COL9A3|COL10A1|COL11A1|COL11A2|COL12A1|COL13A1|COL15A1|COL16A1|COL17A1|COL19A1|COL22A1|COL24A1|COL28A1|COL5A3
NABA_COLLAGENS (Geneset_Overlap) REACTOME_EXTRACELLULAR_MATRIX_ORGANIZATION	0.886364	39	COL1A1|COL1A2|COL2A1|COL3A1|COL4A1|COL4A2|COL4A3|COL14A1|COL4A4|COL21A1|COL4A5|COL25A1|COL4A6|COL27A1|COL5A1|COL5A2|COL6A1|COL23A1|COL6A2|COL6A3|COL7A1|COL8A1|COL8A2|COL9A1|COL9A2|COL9A3|COL10A1|COL11A1|COL11A2|COL12A1|COL13A1|COL15A1|COL16A1|COL17A1|COL19A1|COL22A1|COL24A1|COL28A1|COL5A3
REACTOME_INFLUENZA_VIRAL_RNA_TRANSCRIPTION_AND_REPLICATION (Geneset_Overlap) REACTOME_METABOLISM_OF_RNA	0.821782	83	RPL15|RPL17|RPL18|RPL18A|RPL19|RPL21|RPL22|RPL23A|RPL24|RPL26|RPL27|RPL30|RPL27A|RPL28|RPL29|RPL31|RPL32|RPL34|RPL35A|RPL37|RPL37A|RPL38|RPL39|RPL41|RPL36A|RPLP0|RPLP1|RPLP2|RPS2|RPS3|RPS3A|RPS4Y1|RPS5|RPS7|RPS8|RPS9|RPS10|RPS11|RPS12|RPS13|RPS14|RPS15|RPS15A|RPS16|RPS18|RPS19|RPS20|RPS21|RPS23|RPS24|RPS25|RPS26|RPS28|RPS29|RPSAP9|RPL14|RPL23|RPL13A|RPL11|RPS4X|RPSA|RPS27|RPL35|FAU|RPS6|RPL36|FAM…
REACTOME_INFLUENZA_VIRAL_RNA_TRANSCRIPTION_AND_REPLICATION (Geneset_Overlap) KEGG_RIBOSOME	0.930233	80	RPL15|RPL17|RPL18|RPL18A|RPL19|RPL21|RPL22|RPL23A|RPL24|RPL26|RPL27|RPL30|RPL27A|RPL28|RPL29|RPL31|RPL32|RPL34|RPL35A|RPL37|RPL37A|RPL38|RPL39|RPL41|RPL36A|RPLP0|RPLP1|RPLP2|RPS2|RPS3|RPS3A|RPS4Y1|RPS5|RPS7|RPS8|RPS9|RPS10|RPS11|RPS12|RPS13|RPS15|RPS15A|RPS16|RPS18|RPS19|RPS20|RPS21|RPS23|RPS24|RPS25|RPS26|RPS28|RPS29|RPL14|RPL23|RPL13A|RPL11|RPS4X|RPSA|RPS27|RPL35|FAU|RPS6|RPL36|RPL10A|RPL26L1|R…
REACTOME_INFLUENZA_VIRAL_RNA_TRANSCRIPTION_AND_REPLICATION (Geneset_Overlap) REACTOME_SRP_DEPENDENT_COTRANSLATIONAL_PROTEIN_TARGETING_TO_MEMBRANE	0.821782	83	RPL15|RPL17|RPL18|RPL18A|RPL19|RPL21|RPL22|RPL23A|RPL24|RPL26|RPL27|RPL30|RPL27A|RPL28|RPL29|RPL31|RPL32|RPL34|RPL35A|RPL37|RPL37A|RPL38|RPL39|RPL41|RPL36A|RPLP0|RPLP1|RPLP2|RPS2|RPS3|RPS3A|RPS4Y1|RPS5|RPS7|RPS8|RPS9|RPS10|RPS11|RPS12|RPS13|RPS14|RPS15|RPS15A|RPS16|RPS18|RPS19|RPS20|RPS21|RPS23|RPS24|RPS25|RPS26|RPS28|RPS29|RPSAP9|RPL14|RPL23|RPL13A|RPL11|RPS4X|RPSA|RPS27|RPL35|FAU|RPS6|RPL36|FAM…
REACTOME_INFLUENZA_VIRAL_RNA_TRANSCRIPTION_AND_REPLICATION (Geneset_Overlap) REACTOME_TRANSLATION	0.821782	83	RPL15|RPL17|RPL18|RPL18A|RPL19|RPL21|RPL22|RPL23A|RPL24|RPL26|RPL27|RPL30|RPL27A|RPL28|RPL29|RPL31|RPL32|RPL34|RPL35A|RPL37|RPL37A|RPL38|RPL39|RPL41|RPL36A|RPLP0|RPLP1|RPLP2|RPS2|RPS3|RPS3A|RPS4Y1|RPS5|RPS7|RPS8|RPS9|RPS10|RPS11|RPS12|RPS13|RPS14|RPS15|RPS15A|RPS16|RPS18|RPS19|RPS20|RPS21|RPS23|RPS24|RPS25|RPS26|RPS28|RPS29|RPSAP9|RPL14|RPL23|RPL13A|RPL11|RPS4X|RPSA|RPS27|RPL35|FAU|RPS6|RPL36|FAM…
REACTOME_INFLUENZA_VIRAL_RNA_TRANSCRIPTION_AND_REPLICATION (Geneset_Overlap) REACTOME_3_UTR_MEDIATED_TRANSLATIONAL_REGULATION	0.821782	83	RPL15|RPL17|RPL18|RPL18A|RPL19|RPL21|RPL22|RPL23A|RPL24|RPL26|RPL27|RPL30|RPL27A|RPL28|RPL29|RPL31|RPL32|RPL34|RPL35A|RPL37|RPL37A|RPL38|RPL39|RPL41|RPL36A|RPLP0|RPLP1|RPLP2|RPS2|RPS3|RPS3A|RPS4Y1|RPS5|RPS7|RPS8|RPS9|RPS10|RPS11|RPS12|RPS13|RPS14|RPS15|RPS15A|RPS16|RPS18|RPS19|RPS20|RPS21|RPS23|RPS24|RPS25|RPS26|RPS28|RPS29|RPSAP9|RPL14|RPL23|RPL13A|RPL11|RPS4X|RPSA|RPS27|RPL35|FAU|RPS6|RPL36|FAM…
REACTOME_CYTOKINE_SIGNALING_IN_IMMUNE_SYSTEM (Geneset_Overlap) REACTOME_TRANSPORT_OF_RIBONUCLEOPROTEINS_INTO_THE_HOST_NUCLEUS	1	27	RANBP2|NUP50|NUPL2|NUP35|NUP205|NUP210|NUP188|NUP62|KPNB1|KPNA1|NUP88|NUP54|TPR|NUP214|AAAS|RAE1|NUP155|NUP93|NUPL1|POM121|NUP153|NUP43|NUP133|NUP107|NUP37|NUP85|SEH1L
REACTOME_CYTOKINE_SIGNALING_IN_IMMUNE_SYSTEM (Geneset_Overlap) BIOCARTA_IL22BP_PATHWAY	0.625	10	STAT3|STAT5A|TYK2|STAT2|JAK1|SOCS3|JAK3|STAT5B|STAT1|JAK2
REACTOME_DEADENYLATION_OF_MRNA (Geneset_Overlap) REACTOME_METABOLISM_OF_RNA	1	17	EIF4E|CNOT10|EIF4B|CNOT6|EIF4A2|PARN|CNOT8|EIF4G1|PABPC1|CNOT3|CNOT2|CNOT4|PAIP1|CNOT7|TNKS1BP1|RQCD1|EIF4A3
REACTOME_DEADENYLATION_OF_MRNA (Geneset_Overlap) REACTOME_DEADENYLATION_DEPENDENT_MRNA_DECAY	1	17	EIF4E|CNOT10|EIF4B|CNOT6|EIF4A2|PARN|CNOT8|EIF4G1|PABPC1|CNOT3|CNOT2|CNOT4|PAIP1|CNOT7|TNKS1BP1|RQCD1|EIF4A3
REACTOME_TRANSPORT_OF_RIBONUCLEOPROTEINS_INTO_THE_HOST_NUCLEUS (Geneset_Overlap) REACTOME_METABOLISM_OF_RNA	0.925926	25	NUP88|NUP54|NUP133|TPR|NUP107|RANBP2|NUP214|AAAS|RAE1|NUP50|NUPL2|NUP35|NUP155|NUP93|NUPL1|POM121|NUP205|NUP153|NUP210|NUP37|NUP188|NUP62|NUP85|SEH1L|NUP43
REACTOME_3_UTR_MEDIATED_TRANSLATIONAL_REGULATION (Geneset_Overlap) KEGG_RIBOSOME	0.930233	80	RPL15|RPL17|RPL18|RPL18A|RPL19|RPL21|RPL22|RPL23A|RPL24|RPL26|RPL27|RPL30|RPL27A|RPL28|RPL29|RPL31|RPL32|RPL34|RPL35A|RPL37|RPL37A|RPL38|RPL39|RPL41|RPL36A|RPLP0|RPLP1|RPLP2|RPS2|RPS3|RPS3A|RPS4Y1|RPS5|RPS7|RPS8|RPS9|RPS10|RPS11|RPS12|RPS13|RPS15|RPS15A|RPS16|RPS18|RPS19|RPS20|RPS21|RPS23|RPS24|RPS25|RPS26|RPS28|RPS29|RPL14|RPL23|RPL13A|RPL11|RPS4X|RPSA|RPS27|RPL35|FAU|RPS6|RPL36|RPL10A|RPL26L1|R…
REACTOME_3_UTR_MEDIATED_TRANSLATIONAL_REGULATION (Geneset_Overlap) REACTOME_TRANSLATION	1	104	RPL15|RPL17|RPL18|RPL18A|RPL19|RPL21|RPL22|RPL23A|RPL24|RPL26|RPL27|RPL30|RPL27A|RPL28|RPL29|RPL31|RPL32|RPL34|RPL35A|RPL37|RPL37A|RPL38|RPL39|RPL41|RPL36A|RPLP0|RPLP1|RPLP2|RPS2|RPS3|RPS3A|RPS4Y1|RPS5|RPS7|RPS8|RPS9|RPS10|RPS11|RPS12|RPS13|RPS14|RPS15|RPS15A|RPS16|RPS18|RPS19|RPS20|RPS21|RPS23|RPS24|RPS25|RPS26|RPS28|RPS29|RPSAP9|EIF4H|EIF3B|EIF3C|EIF3D|EIF3F|EIF3G|EIF3H|EIF3I|EIF3J|RPL14|RPL23|…
REACTOME_3_UTR_MEDIATED_TRANSLATIONAL_REGULATION (Geneset_Overlap) REACTOME_SRP_DEPENDENT_COTRANSLATIONAL_PROTEIN_TARGETING_TO_MEMBRANE	0.798077	83	RPL15|RPL17|RPL18|RPL18A|RPL19|RPL21|RPL22|RPL23A|RPL24|RPL26|RPL27|RPL30|RPL27A|RPL28|RPL29|RPL31|RPL32|RPL34|RPL35A|RPL37|RPL37A|RPL38|RPL39|RPL41|RPL36A|RPLP0|RPLP1|RPLP2|RPS2|RPS3|RPS3A|RPS4Y1|RPS5|RPS7|RPS8|RPS9|RPS10|RPS11|RPS12|RPS13|RPS14|RPS15|RPS15A|RPS16|RPS18|RPS19|RPS20|RPS21|RPS23|RPS24|RPS25|RPS26|RPS28|RPS29|RPSAP9|RPL14|RPL23|RPL13A|RPL11|RPS4X|RPSA|RPS27|RPL35|FAU|RPS6|RPL36|FAM…
REACTOME_3_UTR_MEDIATED_TRANSLATIONAL_REGULATION (Geneset_Overlap) REACTOME_METABOLISM_OF_RNA	0.846154	88	RPL15|RPL17|RPL18|RPL18A|RPL19|RPL21|RPL22|RPL23A|RPL24|RPL26|RPL27|RPL30|RPL27A|RPL28|RPL29|RPL31|RPL32|RPL34|RPL35A|RPL37|RPL37A|RPL38|RPL39|RPL41|RPL36A|RPLP0|RPLP1|RPLP2|RPS2|RPS3|RPS3A|RPS4Y1|RPS5|RPS7|RPS8|RPS9|RPS10|RPS11|RPS12|RPS13|RPS14|RPS15|RPS15A|RPS16|RPS18|RPS19|RPS20|RPS21|RPS23|RPS24|RPS25|RPS26|RPS28|RPS29|RPSAP9|RPL14|RPL23|EIF4E|RPL13A|RPL11|RPS4X|EIF4B|EIF4A2|RPSA|RPS27|RPL35…
KEGG_RIBOSOME (Geneset_Overlap) REACTOME_METABOLISM_OF_RNA	0.930233	80	RPL15|RPL17|RPL18|RPL18A|RPL19|RPL21|RPL22|RPL23A|RPL24|RPL26|RPL27|RPL30|RPL27A|RPL28|RPL29|RPL31|RPL32|RPL34|RPL35A|RPL13A|RPL37|RPL37A|RPL11|RPL38|RPL39|RPL41|RPL36A|RPLP0|RPLP1|RPLP2|RPS2|RPS3|RPS3A|RPS4Y1|RPS5|RPS7|RPS8|RPS9|RPS10|RPS11|RPS12|RPS13|RPS15|RPS15A|RPS16|RPS18|RPS19|RPS20|RPS21|RPS23|RPS24|RPS25|RPS26|RPS28|RPS29|RPS4X|RPL14|RPL23|RPSA|RPS27|RPL35|FAU|RPS6|RPL36|RPL10A|RPL26L1|R…
KEGG_RIBOSOME (Geneset_Overlap) REACTOME_TRANSLATION	0.930233	80	RPL15|RPL17|RPL18|RPL18A|RPL19|RPL21|RPL22|RPL23A|RPL24|RPL26|RPL27|RPL30|RPL27A|RPL28|RPL29|RPL31|RPL32|RPL34|RPL35A|RPL13A|RPL37|RPL37A|RPL11|RPL38|RPL39|RPL41|RPL36A|RPLP0|RPLP1|RPLP2|RPS2|RPS3|RPS3A|RPS4Y1|RPS5|RPS7|RPS8|RPS9|RPS10|RPS11|RPS12|RPS13|RPS15|RPS15A|RPS16|RPS18|RPS19|RPS20|RPS21|RPS23|RPS24|RPS25|RPS26|RPS28|RPS29|RPS4X|RPL14|RPL23|RPSA|RPS27|RPL35|FAU|RPS6|RPL36|RPL10A|RPL26L1|R…
KEGG_RIBOSOME (Geneset_Overlap) REACTOME_SRP_DEPENDENT_COTRANSLATIONAL_PROTEIN_TARGETING_TO_MEMBRANE	0.930233	80	RPL15|RPL17|RPL18|RPL18A|RPL19|RPL21|RPL22|RPL23A|RPL24|RPL26|RPL27|RPL30|RPL27A|RPL28|RPL29|RPL31|RPL32|RPL34|RPL35A|RPL13A|RPL37|RPL37A|RPL11|RPL38|RPL39|RPL41|RPL36A|RPLP0|RPLP1|RPLP2|RPS2|RPS3|RPS3A|RPS4Y1|RPS5|RPS7|RPS8|RPS9|RPS10|RPS11|RPS12|RPS13|RPS15|RPS15A|RPS16|RPS18|RPS19|RPS20|RPS21|RPS23|RPS24|RPS25|RPS26|RPS28|RPS29|RPS4X|RPL14|RPL23|RPSA|RPS27|RPL35|FAU|RPS6|RPL36|RPL10A|RPL26L1|R…
KEGG_PARKINSONS_DISEASE (Geneset_Overlap) KEGG_ALZHEIMERS_DISEASE	0.741071	83	UQCR10|NDUFA5|NDUFA4|NDUFS7|ATP5O|COX8C|COX5B|COX4I1|ATP5H|NDUFA2|NDUFA3|NDUFA1|APAF1|UQCRQ|ATP5D|COX7A2L|ATP5G3|ATP5G2|ATP5G1|ATP5F1|ATP5E|COX5A|UQCRHL|ATP5A1|ATP5J|CYCS|SDHA|NDUFA4L2|CASP9|COX8A|COX7C|SDHD|SDHB|SDHC|COX7B|COX7A1|COX7A2|COX6C|ATP5B|COX6B1|ATP5C1|COX7B2|CASP3|UQCRB|COX6A2|COX6A1|UQCRH|UQCRFS1|UQCRC2|UQCRC1|NDUFB3|NDUFB1|NDUFB2|NDUFA10|NDUFAB1|NDUFA9|NDUFA7|NDUFA8|UQCR11|NDUFA6|ND…
KEGG_PARKINSONS_DISEASE (Geneset_Overlap) KEGG_OXIDATIVE_PHOSPHORYLATION	0.696429	78	UQCR10|NDUFA5|NDUFA4|NDUFS7|ATP5O|COX8C|COX5B|COX4I1|ATP5H|NDUFA2|NDUFA3|NDUFA1|UQCRQ|ATP5D|COX7A2L|ATP5G3|ATP5G2|ATP5G1|ATP5F1|ATP5E|COX5A|UQCRHL|ATP5A1|ATP5J|SDHA|NDUFA4L2|COX8A|COX7C|SDHD|SDHB|SDHC|COX7B|COX7A1|COX7A2|COX6C|ATP5B|COX6B1|ATP5C1|COX7B2|UQCRB|COX6A2|COX6A1|UQCRH|UQCRFS1|UQCRC2|UQCRC1|NDUFB3|NDUFB1|NDUFB2|NDUFA10|NDUFAB1|NDUFA9|NDUFA7|NDUFA8|UQCR11|NDUFA6|NDUFV3|COX6B2|COX4I2|NDUF…
REACTOME_SRP_DEPENDENT_COTRANSLATIONAL_PROTEIN_TARGETING_TO_MEMBRANE (Geneset_Overlap) REACTOME_TRANSLATION	1	108	RPL15|RPL17|RPL18|RPL18A|RPL19|RPL21|RPL22|RPL23A|RPL24|RPL26|RPL27|SRPRB|RPL30|RPL27A|RPL28|SRPR|RPL29|SSR1|RPL31|SEC11A|RPL32|RPL34|SPCS1|RPL35A|RPL37|RPL37A|RPL38|RPL39|RPL41|RPL36A|SRP9|RPLP0|SRP14|RPLP1|RPLP2|SRP19|RPS2|SRP54|RPS3|RPS3A|RPS4Y1|SPCS3|RPS5|SRP72|RPS7|SRP68|RPS8|RPS9|RPS10|RPS11|SEC11C|RPS12|SPCS2|RPS13|RPS14|RPS15|RPS15A|RPS16|RPS18|RPS19|RPS20|RPS21|RPS23|RPS24|RPS25|RPS26|RP…
REACTOME_SRP_DEPENDENT_COTRANSLATIONAL_PROTEIN_TARGETING_TO_MEMBRANE (Geneset_Overlap) REACTOME_METABOLISM_OF_RNA	0.768519	83	RPL15|RPL17|RPL18|RPL18A|RPL19|RPL21|RPL22|RPL23A|RPL24|RPL26|RPL27|RPL30|RPL27A|RPL28|RPL29|RPL31|RPL32|RPL34|RPL35A|RPL37|RPL37A|RPL38|RPL39|RPL41|RPL36A|RPLP0|RPLP1|RPLP2|RPS2|RPS3|RPS3A|RPS4Y1|RPS5|RPS7|RPS8|RPS9|RPS10|RPS11|RPS12|RPS13|RPS14|RPS15|RPS15A|RPS16|RPS18|RPS19|RPS20|RPS21|RPS23|RPS24|RPS25|RPS26|RPS28|RPS29|RPSAP9|RPL14|RPL23|RPL13A|RPL11|RPS4X|RPSA|RPS27|RPL35|FAU|RPS6|RPL36|FAM…
BIOCARTA_INTEGRIN_PATHWAY (Geneset_Overlap) PID_MET_PATHWAY	0.5	19	RAPGEF1|MAPK8|CRKL|MAPK3|MAPK1|BCAR1|MAP2K1|PXN|MAP2K2|HRAS|PTK2|GRB2|RAF1|RHOA|SHC1|SRC|RAP1A|SOS1|JUN
REACTOME_DEADENYLATION_DEPENDENT_MRNA_DECAY (Geneset_Overlap) REACTOME_METABOLISM_OF_RNA	1	42	EXOSC8|EIF4E|EXOSC6|CNOT10|DCP2|LSM3|EIF4B|CNOT6|DIS3|EXOSC7|EDC3|EIF4A2|EXOSC2|DCPS|DCP1B|PARN|CNOT8|EXOSC3|EXOSC1|EXOSC9|EXOSC4|EXOSC5|PAIP1|TNKS1BP1|EIF4A3|LSM5|LSM2|PATL1|LSM6|EIF4G1|EDC4|PABPC1|CNOT3|CNOT2|DDX6|CNOT4|CNOT7|XRN1|DCP1A|LSM1|RQCD1|LSM4
REACTOME_AXON_GUIDANCE (Geneset_Overlap) BIOCARTA_BARRESTIN_SRC_PATHWAY	0.533333	8	MAP2K1|MAP2K2|RAF1|MAPK3|MAPK1|DNM1|HRAS|SRC
REACTOME_CLASS_I_MHC_MEDIATED_ANTIGEN_PROCESSING_PRESENTATION (Geneset_Overlap) REACTOME_ANTIGEN_PROCESSING_UBIQUITINATION_PROTEASOME_DEGRADATION	1	199	UBE2L6|UBE2G2|UBE2G1|UBE2J2|UBE2L3|UBA7|UBA1|UBA2|SAE1|HUWE1|PSMD14|STUB1|ANAPC10|ARIH2|UBE2E3|LRRC41|ATG7|RBCK1|UBE2C|TRIM9|FBXO17|LRR1|UBE2J1|FBXO27|ASB17|ASB11|ASB5|ASB6|ASB7|PARK2|ASB8|ASB9|UBE2F|ASB15|ASB12|PSMA8|UBE2U|DTX3L|UBR1|RNF182|UBOX5|TRIM32|PSME4|FBXW11|UBR2|UBR4|MKRN1|CDC26|RNF144B|ANAPC13|RCHY1|WSB1|FBXO2|FBXW8|FBXO6|FBXO4|FBXO3|KLHL20|UBE2S|ANAPC2|ANAPC4|UBE2K|TMEM189-UBE2V1|LNPE…
REACTOME_GENERIC_TRANSCRIPTION_PATHWAY (Geneset_Overlap) REACTOME_NUCLEAR_RECEPTOR_TRANSCRIPTION_PATHWAY	1	47	PPARG|NR2E3|NR1H3|NR2C2AP|NR0B1|NR2F6|ESR1|ESR2|ESRRA|ESRRB|ESRRG|NR5A1|NR6A1|NR3C1|NRBP1|NRBF2|NR4A1|AR|NR3C2|NR4A2|PGR|PPARD|RARA|RARG|RORA|RORB|RORC|RXRB|RXRG|NR2F1|THRA|THRB|NR2E1|NR1H2|VDR|NR4A3|NR0B2|NR1I2|NR1D1|NR1I3|NR1D2|NR5A2|HNF4A|HNF4G|PPARA|MED1|RXRA
REACTOME_NEUROTRANSMITTER_RELEASE_CYCLE (Geneset_Overlap) REACTOME_NEURONAL_SYSTEM	1	34	MAOA|GLS2|GLS|SLC38A2|SLC17A7|UNC13B|SLC5A7|CHAT|SLC1A1|SLC1A6|SLC1A7|SLC32A1|SLC18A3|ABAT|SLC18A2|SLC22A2|RIMS1|GAD1|GAD2|RAB3A|SLC6A1|SLC6A11|SYN1|SLC6A12|SYN2|SNAP25|STX1A|STXBP1|VAMP2|SYT1|ALDH5A1|DNAJC5|HSPA8|SYN3
REACTOME_SIGNALING_BY_BMP (Geneset_Overlap) PID_BMP_PATHWAY	0.727273	16	SMAD5|SKI|ZFYVE16|CHRDL1|BMPR1A|BMPR1B|SMAD7|BMP2|SMAD4|SMAD1|NOG|CER1|SMAD6|SMURF2|SMURF1|BMPR2
REACTOME_TRANSLATION (Geneset_Overlap) REACTOME_METABOLISM_OF_RNA	0.625	90	RPL15|RPL17|RPL18|RPL18A|RPL19|RPL21|RPL22|RPL23A|RPL24|RPL26|RPL27|RPL30|RPL27A|RPL28|RPL29|RPL31|RPL32|RPL34|RPL35A|RPL37|RPL37A|RPL38|RPL39|RPL41|RPL36A|RPLP0|RPLP1|RPLP2|RPS2|RPS3|RPS3A|RPS4Y1|RPS5|RPS7|RPS8|RPS9|RPS10|RPS11|RPS12|RPS13|RPS14|RPS15|RPS15A|RPS16|RPS18|RPS19|RPS20|RPS21|RPS23|RPS24|RPS25|RPS26|RPS28|RPS29|RPSAP9|RPL14|RPL23|EIF4E|RPL13A|RPL11|RPS4X|EIF4B|EIF4A2|RPSA|RPS27|RPL35…
KEGG_ALZHEIMERS_DISEASE (Geneset_Overlap) KEGG_OXIDATIVE_PHOSPHORYLATION	0.672414	78	UQCR10|NDUFA5|NDUFA4|NDUFS7|ATP5O|COX8C|COX5B|COX4I1|ATP5H|NDUFA2|NDUFA3|NDUFA1|UQCRQ|ATP5D|COX7A2L|ATP5G3|ATP5G2|ATP5G1|ATP5F1|ATP5E|COX5A|UQCRHL|ATP5A1|ATP5J|SDHA|NDUFA4L2|COX8A|COX7C|SDHD|SDHB|SDHC|COX7B|COX7A1|COX7A2|COX6C|ATP5B|COX6B1|ATP5C1|COX7B2|UQCRB|COX6A2|COX6A1|UQCRH|UQCRFS1|UQCRC2|UQCRC1|NDUFB3|NDUFB1|NDUFB2|NDUFA10|NDUFAB1|NDUFA9|NDUFA7|NDUFA8|UQCR11|NDUFA6|NDUFV3|COX6B2|COX4I2|NDUF…
KEGG_SNARE_INTERACTIONS_IN_VESICULAR_TRANSPORT (Geneset_Overlap) REACTOME_BOTULINUM_NEUROTOXICITY	0.888889	16	STX7|STX16|STX11|STX10|STX8|STX6|STX1B|STX3|STX5|VAMP1|STX4|SNAP25|STX1A|VAMP2|STX2|STX12
REACTOME_NEURONAL_SYSTEM (Geneset_Overlap) REACTOME_BOTULINUM_NEUROTOXICITY	1	18	STX6|STX1B|SYT2|STX2|STX12|STX3|STX5|VAMP1|STX7|STX16|STX11|STX10|STX8|SNAP25|STX1A|VAMP2|SYT1|STX4
REACTOME_EXTRACELLULAR_MATRIX_ORGANIZATION (Geneset_Overlap) REACTOME_COLLAGEN_FORMATION	1	56	CRTAP|LEPREL2|COL1A1|COL1A2|COL2A1|COL3A1|COL4A1|COL4A2|COL4A3|COL4A4|COL4A5|COL4A6|COL5A1|COL5A2|COL6A1|COL6A2|COL6A3|COL7A1|COL8A1|COL8A2|COL9A1|COL9A2|COL9A3|COL10A1|COL11A1|COL11A2|COL12A1|COL13A1|COL15A1|COL16A1|COL17A1|COL19A1|ADAMTS14|COL22A1|COL24A1|PCOLCE2|COL28A1|P4HB|COL5A3|PCOLCE|PLOD1|PLOD2|PPIB|LEPREL1|BMP1|TLL1|TLL2|COL14A1|COL21A1|COL25A1|COL27A1|SERPINH1|PLOD3|COL23A1|ADAMTS3|ADA…
