# Supplementary material for: Consistently altered expression of gene sets in postmortem brains of individuals with major psychiatric disorders
Source: Transl Psychiatry. 2016 Sep 13;6(9):e890–. doi: 10.1038/tp.2016.173 (PMC5048210; doi:10.1038/tp.2016.173)
Supplement: Supplementary Table S7 [file tp2016173x18.xlsx]

## Sheet: Table S7
Table S7) Genes differentially expressed in BPD in the orbitofrontal cortex: Differential expression results from DESeq2 for all significant genes. Base mean denotes normalized number of reads per sample aligning to each gene. Log2 FC is the log2 transformed fold change in expression in bipolar disorder relative to control. Lfc SE is the standard error of the log transformed fold change. Wald is …
Gene	baseMean	log2FC	lfcSE	stat	pvalue	padj
MT2A	352.443	1.15104	0.237318	4.85021	1.23334e-06	0.015397
BAG3	265.534	1.09709	0.236557	4.63773	3.52256e-06	0.0167701
LTBR	58.8171	1.08213	0.236454	4.5765	4.72829e-06	0.0167701
GADD45B	487.614	1.11468	0.246151	4.52845	5.9418e-06	0.0167701
IGFBP7	1243.8	1.02318	0.227248	4.50248	6.71663e-06	0.0167701
RGCC	390.615	0.982386	0.224198	4.38177	1.17717e-05	0.0212194
OPLAH	151.559	1.03514	0.237606	4.35652	1.32148e-05	0.0212194
SLC11A1	44.468	1.07106	0.246422	4.34645	1.38356e-05	0.0212194
ACSS3	107.442	1.06119	0.246035	4.31316	1.60935e-05	0.0212194
ZZEF1	468.954	0.463865	0.107849	4.30107	1.69973e-05	0.0212194
RGR	57.2982	1.03201	0.24645	4.18752	2.82015e-05	0.0301647
PEAR1	54.1398	1.00249	0.239761	4.18122	2.89952e-05	0.0301647
MOV10	93.8281	0.848295	0.20413	4.15565	3.24358e-05	0.0311484
EFNB1	128.495	0.807375	0.197715	4.08353	4.43572e-05	0.0352018
ALDH1L1	644.806	0.937659	0.229673	4.08259	4.45368e-05	0.0352018
NFKBIA	375.924	0.888469	0.217784	4.07959	4.51161e-05	0.0352018
APOE	9651.83	0.986073	0.243672	4.04673	5.19381e-05	0.0365286
SOD3	211.655	0.976062	0.242336	4.02772	5.63209e-05	0.0365286
CST3	13199.1	0.973943	0.241864	4.02682	5.65366e-05	0.0365286
SMOX	550.178	0.879608	0.218879	4.0187	5.85207e-05	0.0365286
SPEN	746.773	0.480998	0.120483	3.99224	6.5451e-05	0.038767
NID1	51.6947	0.95935	0.242222	3.96062	7.47546e-05	0.038767
C10orf54	297.506	0.895897	0.226388	3.95735	7.57864e-05	0.038767
KLF15	187.523	0.939131	0.237502	3.9542	7.6792e-05	0.038767
FKBP5	155.92	0.940313	0.238488	3.9428	8.05345e-05	0.038767
S100A16	199.462	0.927793	0.236071	3.93014	8.48981e-05	0.038767
RHBDF2	61.9134	0.951721	0.24374	3.90466	9.43571e-05	0.038767
TNFSF13	206.837	0.889885	0.227919	3.9044	9.44608e-05	0.038767
CEBPD	367.553	0.896505	0.229774	3.90169	9.55232e-05	0.038767
FCGRT	237.599	0.914589	0.234709	3.8967	9.75126e-05	0.038767
ALDH9A1	346.318	0.761547	0.195675	3.8919	9.94634e-05	0.038767
NTSR2	309.424	0.935903	0.240896	3.88509	0.000102292	0.038767
OAF	343.29	0.923734	0.238716	3.8696	0.000109016	0.038767
TP53BP2	462.189	0.881136	0.227839	3.86736	0.000110021	0.038767
CABLES1	789.747	0.808174	0.208993	3.86699	0.000110189	0.038767
NQO1	128.338	0.828253	0.214381	3.86346	0.000111792	0.038767
MTMR3	410.12	0.535037	0.14024	3.81516	0.000136096	0.0445415
PLIN5	88.6567	0.896174	0.234925	3.81473	0.000136335	0.0445415
MAML1	238.069	0.571135	0.150053	3.80622	0.000141109	0.0445415
GNG5	62.9072	0.917278	0.241295	3.80148	0.000143835	0.0445415
MT1E	180.583	0.898202	0.236676	3.79507	0.000147605	0.0445415
PBXIP1	1147.06	0.868123	0.228977	3.79132	0.000149851	0.0445415
HTRA1	1591.69	0.822862	0.2176	3.78153	0.000155866	0.0452518
GRIN2C	543.891	0.89132	0.237176	3.75806	0.000171236	0.0481331
LAPTM5	130.356	0.925743	0.246625	3.75365	0.000174279	0.0481331
ESAM	214.264	0.830179	0.221476	3.7484	0.00017797	0.0481331
SPI1	65.6686	0.895227	0.239119	3.74386	0.000181213	0.0481331
ITPRIP	51.4431	0.914869	0.246871	3.70586	0.000210671	0.0527254
MT1M	56.0727	0.911794	0.246174	3.70386	0.000212345	0.0527254
MAFF	205.91	0.893876	0.241459	3.70197	0.000213929	0.0527254
C11orf96	277.713	0.913215	0.246799	3.70024	0.000215396	0.0527254
SYT2	210.031	-0.790148	0.215944	-3.65905	0.000253156	0.0605693
RBP1	154.406	0.8568	0.234866	3.64804	0.000264249	0.0605693
DOCK6	156.085	0.793174	0.217485	3.64702	0.000265299	0.0605693
ANXA4	80.7144	0.770855	0.211452	3.64553	0.000266846	0.0605693
SLC9A3R1	890.399	0.835467	0.229534	3.63984	0.000272811	0.0608175
PIK3IP1	312.29	0.621724	0.171699	3.62101	0.000293454	0.0642716
EPAS1	1356.88	0.766448	0.212533	3.60626	0.000310644	0.0653372
PXDC1	148.327	0.805198	0.223325	3.60549	0.00031156	0.0653372
LHFP	241.974	0.582299	0.161595	3.60345	0.00031402	0.0653372
H3F3B	1807.25	0.622791	0.173207	3.59566	0.000323576	0.0659725
ATHL1	85.62	0.880034	0.244971	3.5924	0.000327643	0.0659725
IL17RA	116.298	0.754662	0.210449	3.58597	0.000335829	0.0662856
LGALS3	197.3	0.845652	0.236025	3.58289	0.000339817	0.0662856
FAM107A	7870.38	0.802344	0.225108	3.56427	0.000364877	0.0700788
PABPC4	404.822	0.499248	0.140639	3.54987	0.000385422	0.0724686
CBS	706.843	0.621078	0.175187	3.54522	0.000392284	0.0724686
FZD4	191.044	0.615547	0.173708	3.54358	0.000394734	0.0724686
C16orf89	177.388	0.834932	0.236121	3.53604	0.000406172	0.0726019
RAB5C	1244.08	0.394725	0.111811	3.53028	0.000415122	0.0726019
CDH5	145.974	0.804155	0.227853	3.52928	0.000416695	0.0726019
RGL3	77.6486	0.852059	0.241514	3.52799	0.000418723	0.0726019
DTX4	457.747	-0.470707	0.133816	-3.51756	0.000435531	0.0734942
ENHO	1580.43	0.809701	0.23021	3.51723	0.000436076	0.0734942
METRN	862.971	0.864984	0.246182	3.5136	0.000442076	0.0734942
INPPL1	554.952	0.748148	0.213123	3.51041	0.000447417	0.0734942
STAG2	191.619	0.653907	0.186473	3.50672	0.000453673	0.073554
SH3BP2	304.479	0.786238	0.22464	3.49999	0.000465268	0.0737739
PALLD	267.322	0.788933	0.225727	3.49507	0.000473937	0.0737739
LIMS1	110.32	0.718695	0.205742	3.49319	0.000477294	0.0737739
PTTG1IP	642.843	0.670213	0.191989	3.4909	0.000481405	0.0737739
LMNA	402.252	0.79743	0.228558	3.48897	0.000484893	0.0737739
LAMB2	332.989	0.783022	0.224919	3.48135	0.000498899	0.0737739
SMTN	162.54	0.76398	0.219595	3.47905	0.000503203	0.0737739
TMEM102	53.4073	0.855085	0.246086	3.47474	0.000511357	0.0737739
MAPKAPK2	221.366	0.74384	0.214096	3.47434	0.000512119	0.0737739
PLXNB1	1153.27	0.76826	0.221301	3.47155	0.000517457	0.0737739
CYP4V2	145.747	0.762293	0.219689	3.46986	0.00052072	0.0737739
ABCD4	137.861	0.654523	0.188809	3.46659	0.000527103	0.0737739
MRVI1	476.385	0.80932	0.233797	3.46163	0.000536912	0.0737739
SLC2A5	48.4245	0.853767	0.246668	3.46121	0.000537762	0.0737739
FLJ42875	208.241	0.852585	0.246799	3.45457	0.000551174	0.0747919
BBS2	417.857	0.572094	0.166188	3.44244	0.000576485	0.0773854
HLA-B	813.181	0.776713	0.226068	3.43575	0.000590917	0.0777026
SLC25A48	56.8475	0.845025	0.245999	3.43507	0.000592405	0.0777026
MICALL2	336.326	0.697493	0.203509	3.42734	0.000609525	0.0777026
PTGDS	7402.99	0.793706	0.23195	3.42188	0.000621894	0.0777026
LRP10	393.131	0.796431	0.232783	3.42135	0.000623112	0.0777026
PLIN4	143.291	0.827218	0.241862	3.42021	0.000625739	0.0777026
HMG20B	218.101	0.778679	0.227758	3.41888	0.000628786	0.0777026
ROM1	149.054	0.804518	0.235409	3.41753	0.000631919	0.0777026
SCAMP2	195.958	0.710991	0.20812	3.41626	0.000634866	0.0777026
TBX2	82.9883	0.826657	0.242876	3.40362	0.000664984	0.0805986
CD81	2000.26	0.592573	0.174276	3.40021	0.000673351	0.080828
POLR2F	320.307	0.50732	0.149366	3.39649	0.000682556	0.0811526
MMD2	124.188	0.829223	0.244817	3.38712	0.000706308	0.0824984
TFRC	270.257	0.677024	0.1999	3.38681	0.000707092	0.0824984
SPATA13	241.806	0.757914	0.224141	3.38142	0.000721118	0.082742
SCARA3	559.386	0.74062	0.219059	3.38092	0.000722435	0.082742
ANGPTL4	183.429	0.827904	0.245384	3.37391	0.000741093	0.0836874
MVP	235.44	0.761639	0.225818	3.37279	0.000744096	0.0836874
CSRP1	2856.01	0.704311	0.209184	3.36694	0.000760074	0.083852
SOCS3	228.472	0.771842	0.22929	3.36623	0.000762036	0.083852
RRAD	40.4323	0.829191	0.246596	3.36255	0.000772256	0.083852
GNA12	846.453	0.670195	0.199483	3.35966	0.000780378	0.083852
TIMP3	800.076	0.74756	0.223058	3.35142	0.000803979	0.083852
MT1X	155.358	0.826636	0.2469	3.34806	0.000813782	0.083852
FAM181B	513.987	0.778231	0.232707	3.34424	0.000825071	0.083852
GADD45A	335.508	0.69111	0.20677	3.34242	0.00083052	0.083852
EIF4A3	228.545	0.516981	0.154677	3.34232	0.000830822	0.083852
EPHX1	613.805	0.706553	0.211432	3.34174	0.000832542	0.083852
IL3RA	69.6963	0.737353	0.220989	3.33661	0.000848062	0.083852
FADS6	66.8738	-0.759673	0.227835	-3.33431	0.000855108	0.083852
MFSD2A	199.687	0.714073	0.214665	3.32646	0.000879563	0.083852
KIAA1161	388.265	0.796778	0.239572	3.32584	0.000881531	0.083852
TSC22D4	1227.51	0.768916	0.231289	3.32448	0.000885826	0.083852
HADHA	677.86	0.64799	0.194998	3.32306	0.000890346	0.083852
RHPN2	96.9661	0.807356	0.242978	3.32276	0.000891329	0.083852
ZBTB7B	166.422	0.696717	0.209683	3.32272	0.000891431	0.083852
TBX3	58.681	0.796012	0.239567	3.32272	0.000891453	0.083852
GCSH	165.153	0.692939	0.208645	3.32113	0.000896523	0.083852
TMEM104	229.816	0.691216	0.208165	3.32052	0.000898504	0.083852
EMILIN1	139.053	0.7493	0.22578	3.31872	0.00090431	0.083852
PIEZO1	411.268	0.694386	0.209603	3.31287	0.000923443	0.083852
VPS37B	357.653	0.577777	0.174485	3.31132	0.000928566	0.083852
TRIM47	231.462	0.783101	0.236501	3.3112	0.000928975	0.083852
IGLON5	368.765	-0.50742	0.15335	-3.3089	0.000936632	0.083852
EYA2	79.6478	0.808457	0.244454	3.30719	0.000942372	0.083852
PTBP1	341.894	0.572198	0.173032	3.30688	0.000943399	0.083852
TINAGL1	143.863	0.773207	0.233837	3.30661	0.000944323	0.083852
ENG	416.648	0.714017	0.215989	3.3058	0.000947062	0.083852
PTN	1581.47	0.738565	0.223931	3.29818	0.00097315	0.0853583
TLCD1	50.1475	0.810822	0.246244	3.29275	0.000992113	0.0853583
ASAP3	169.623	0.636546	0.193348	3.29224	0.000993942	0.0853583
MID1	81.7713	0.80489	0.245012	3.2851	0.00101945	0.0853583
SFXN3	578.845	-0.436898	0.133022	-3.28441	0.00102197	0.0853583
MYADML2	76.226	-0.717025	0.21853	-3.28113	0.00103393	0.0853583
SAT1	477.309	0.683168	0.208265	3.28029	0.00103702	0.0853583
DECR1	216.728	0.663637	0.202567	3.27614	0.00105236	0.0853583
EZR	933.294	0.761035	0.232379	3.27498	0.00105671	0.0853583
TGFB1	125.223	0.782629	0.239156	3.27247	0.00106612	0.0853583
NIPSNAP3B	104.637	0.791564	0.241968	3.27137	0.0010703	0.0853583
PPFIA1	399.325	0.468693	0.143488	3.26643	0.00108914	0.0853583
TRPM2	566.773	-0.596256	0.182562	-3.26605	0.0010906	0.0853583
SSPO	112.429	0.73884	0.226308	3.26475	0.0010956	0.0853583
PLEKHB1	6176.44	0.735272	0.225327	3.26314	0.00110186	0.0853583
PRKD2	97.8145	0.63611	0.195079	3.26079	0.00111103	0.0853583
IP6K2	310.005	0.405626	0.12456	3.25648	0.00112802	0.0853583
S100B	1342.27	0.740454	0.22738	3.25646	0.00112811	0.0853583
CD59	947.445	0.463621	0.14238	3.25622	0.00112907	0.0853583
LGALS9	51.8181	0.799934	0.245756	3.25499	0.00113397	0.0853583
GGTA1P	41.1266	0.799462	0.245637	3.25464	0.00113534	0.0853583
MAGT1	110.446	0.745001	0.228956	3.2539	0.00113833	0.0853583
SLC25A26	1689.32	0.702299	0.215904	3.25283	0.00114263	0.0853583
BAZ1A	55.9018	0.786683	0.241961	3.25129	0.00114884	0.0853583
IL17RD	96.3953	0.702984	0.216251	3.25078	0.00115088	0.0853583
SMAD6	93.3424	0.782635	0.240755	3.25075	0.00115099	0.0853583
SNTA1	1643.95	0.692371	0.213053	3.24976	0.00115504	0.0853583
CLDN5	696.942	0.787683	0.242391	3.24964	0.00115552	0.0853583
ADCY4	44.1032	0.795968	0.245196	3.24625	0.00116937	0.085873
S1PR1	459.673	0.773604	0.238634	3.2418	0.00118779	0.0867153
GPAM	111.239	0.776932	0.239895	3.23863	0.00120106	0.0871746
TMEM176B	111.483	0.778911	0.241226	3.22897	0.00124236	0.0896509
TMED1	221.666	0.66974	0.207577	3.22647	0.00125329	0.08992
TRIP6	172.873	0.750965	0.233039	3.22249	0.00127083	0.0902194
BCAR3	104.534	0.640401	0.198744	3.22224	0.00127192	0.0902194
NUDCD2	74.9425	0.611801	0.189967	3.22056	0.00127939	0.0902368
RHOU	463.18	0.746425	0.232182	3.21483	0.00130523	0.0912951
MGST1	121.45	0.783834	0.244032	3.21201	0.00131811	0.0912951
SNHG5	257.557	0.705781	0.219872	3.20997	0.00132751	0.0912951
C2CD2L	818.882	-0.514852	0.160539	-3.20702	0.00134116	0.0912951
C10orf10	245.897	0.751317	0.234273	3.20702	0.00134117	0.0912951
OLIG1	1310.9	0.744371	0.23213	3.20669	0.0013427	0.0912951
BCL2L12	93.8332	0.744202	0.232122	3.20608	0.00134559	0.0912951
CAPG	140.066	0.755814	0.236011	3.20245	0.00136266	0.0916366
RPL34	298.211	0.600544	0.18765	3.20034	0.00137265	0.0916366
TRAF4	170.65	0.719732	0.225176	3.19631	0.00139196	0.0916366
ORAI1	46.6473	0.756618	0.23673	3.19613	0.00139287	0.0916366
FKBP9L	71.9013	0.716574	0.224281	3.19498	0.00139839	0.0916366
DLL1	117.941	0.722392	0.226187	3.19378	0.00140423	0.0916366
SBF2	311.669	0.573106	0.179479	3.19317	0.00140722	0.0916366
MCL1	469.29	0.604997	0.189492	3.19273	0.00140934	0.0916366
DDAH2	267.199	0.711367	0.222974	3.19036	0.00142096	0.0919133
CPE	9291.48	0.590937	0.185315	3.18882	0.00142857	0.0919181
PRX	105.206	0.732862	0.230119	3.18471	0.00144901	0.0919181
CDKN1A	206.036	0.774708	0.24332	3.1839	0.00145304	0.0919181
LRFN2	201.324	-0.63167	0.198397	-3.18386	0.00145323	0.0919181
PVRL2	202.99	0.658227	0.206905	3.18129	0.00146618	0.0919181
SAP30	75.6134	0.697891	0.219452	3.18016	0.00147195	0.0919181
NKAIN4	199.425	0.764046	0.240263	3.18003	0.00147257	0.0919181
MSN	596.152	0.661014	0.207968	3.17844	0.00148072	0.0919664
MTSS1L	6482.75	0.667876	0.210346	3.17513	0.00149771	0.0925615
GLUL	15416.5	0.721573	0.227665	3.16946	0.00152725	0.0938085
SIPA1	185.44	0.732233	0.231107	3.16838	0.00153292	0.0938085
CNTFR	941.877	0.706803	0.223264	3.16577	0.00154672	0.0938862
ALDH4A1	725.574	0.737952	0.233161	3.16499	0.00155086	0.0938862
ARHGEF40	325.266	0.705931	0.223282	3.1616	0.00156902	0.0938862
ACSBG1	610.449	0.765849	0.242339	3.16024	0.00157638	0.0938862
PARP9	59.3055	0.772011	0.24439	3.15893	0.00158349	0.0938862
TRIL	691.794	0.767238	0.242992	3.15746	0.00159151	0.0938862
PECAM1	91.522	0.758843	0.240429	3.15621	0.00159833	0.0938862
CLU	36410.3	0.537414	0.170338	3.155	0.001605	0.0938862
IFITM3	796.993	0.735614	0.233312	3.15292	0.00161646	0.0938862
RAMP1	461.526	0.691605	0.219414	3.15206	0.00162121	0.0938862
DBI	442.731	0.664145	0.210715	3.15187	0.00162229	0.0938862
NDRG2	11073.3	0.704499	0.223545	3.15148	0.00162443	0.0938862
WSB2	1624.14	-0.43828	0.139174	-3.14915	0.00163746	0.0942031
DOT1L	453.694	0.558209	0.177386	3.14686	0.00165034	0.0945082
LOC100128822	115.457	0.694764	0.220984	3.14395	0.00166682	0.0950161
HIP1R	1907.93	0.642443	0.204474	3.14194	0.00167834	0.0952383
FTL	7319.78	0.643467	0.205196	3.13587	0.00171347	0.0953658
C17orf72	564.544	0.710602	0.226618	3.13568	0.00171455	0.0953658
ITPKB	1130.83	0.699603	0.223155	3.13505	0.00171823	0.0953658
C2orf82	79.2038	0.773972	0.246902	3.13474	0.00172006	0.0953658
PPP1R3G	72.7868	0.757831	0.241894	3.1329	0.00173087	0.0953658
ZDHHC22	642.984	-0.559002	0.178433	-3.13284	0.00173123	0.0953658
TST	124.458	0.734086	0.234356	3.13236	0.00173406	0.0953658
PRKX	86.4347	0.694936	0.221953	3.13101	0.00174208	0.0953867
YBX1	1110.83	0.607686	0.194228	3.12873	0.00175566	0.0957101
ALDH2	2867.62	0.611886	0.195708	3.12653	0.00176884	0.0960096
RIT1	69.5764	0.699486	0.224357	3.11773	0.00182251	0.0984944
FGFR1	660.538	0.472821	0.1518	3.11476	0.00184096	0.098654
WIF1	326.35	0.766322	0.246033	3.11471	0.00184127	0.098654
S100A1	1319.1	0.720682	0.231641	3.11121	0.00186324	0.0989029
DDIT4	463.018	0.718521	0.230971	3.11087	0.00186536	0.0989029
TMEM176A	76.5085	0.765931	0.246265	3.11019	0.00186968	0.0989029
NFATC4	167.394	0.752515	0.2422	3.10699	0.00189	0.0990474
PKNOX2	415.351	-0.593977	0.191237	-3.10597	0.00189655	0.0990474
PRODH	1005.86	0.704418	0.226908	3.10443	0.00190647	0.0990474
FRMPD2P1	379.912	-0.695549	0.224136	-3.10325	0.00191408	0.0990474
PCNA-AS1	228.335	0.614535	0.198141	3.1015	0.00192541	0.0990474
LRRC73	196.726	-0.65898	0.212492	-3.1012	0.00192741	0.0990474
YBX3	96.9699	0.761268	0.245482	3.10111	0.00192795	0.0990474
HSPB1	1442.63	0.648278	0.209213	3.09865	0.00194407	0.0991325
KANK1	377.377	0.640285	0.206648	3.09843	0.00194549	0.0991325
RRBP1	451.631	0.609588	0.196978	3.0947	0.00197011	0.0999792
