# Supplementary material for: Consistently altered expression of gene sets in postmortem brains of individuals with major psychiatric disorders
Source: Transl Psychiatry. 2016 Sep 13;6(9):e890–. doi: 10.1038/tp.2016.173 (PMC5048210; doi:10.1038/tp.2016.173)
Supplement: Supplementary Table S8 [file tp2016173x19.xlsx]

## Sheet: Table S8
Table S8) Genes differentially expressed in MDD in the orbitofrontal cortex: Differential expression results from DESeq2 for all significant genes. Base mean denotes normalized number of reads per sample aligning to each gene. Log2 FC is the log2 transformed fold change in expression in major depression relative to control. Lfc SE is the standard error of the log transformed fold change. Wald is …
Gene	Base Mean	log2 FC	lfc SE	Wald	p value	MTC p
MBP	114723	1.17179	0.248356	4.7182	2.37942e-06	0.00523948
KIF1C	3824.53	1.06266	0.243419	4.36554	1.26811e-05	0.0139619
BCAS1	4608.07	1.02361	0.246301	4.15595	3.23935e-05	0.0218316
TP53INP2	4266.4	1.0056	0.245953	4.0886	4.33986e-05	0.0218316
PAQR6	3884.09	0.997077	0.247677	4.02572	5.68024e-05	0.0218316
PLEKHB1	6176.44	0.898558	0.223809	4.01484	5.94865e-05	0.0218316
MOBP	2957.23	0.971635	0.248297	3.91321	9.1079e-05	0.0286509
FGF1	827.777	0.844701	0.222963	3.78852	0.000151544	0.0394291
CENPB	1083.32	0.85488	0.227309	3.76087	0.000169325	0.0394291
TRIM41	932.286	0.730179	0.194878	3.74686	0.00017906	0.0394291
MOCS1	2829.77	0.845932	0.231922	3.64749	0.000264814	0.0431512
C7orf41	10825.3	0.74079	0.203351	3.64292	0.000269562	0.0431512
PKP4	1867.57	0.746747	0.205438	3.63491	0.000278082	0.0431512
ZBTB47	1121.97	0.696484	0.191918	3.62907	0.000284449	0.0431512
42251	4914.22	0.874718	0.241596	3.62058	0.000293945	0.0431512
MAP4K4	2873.65	0.772594	0.216691	3.56542	0.00036327	0.049995
MAP4	5413.27	0.688499	0.196317	3.50708	0.00045306	0.0586846
HBA2	1568.5	0.860998	0.247822	3.47426	0.000512259	0.0603437
HBA1	1552.61	0.859805	0.247791	3.46989	0.000520677	0.0603437
MMP19	806.278	0.664763	0.19701	3.37427	0.000740126	0.0814878
PHACTR3	1016.56	0.473442	0.143678	3.29515	0.000983702	0.0904547
EEF1D	1039.71	0.634635	0.192793	3.29179	0.000995514	0.0904547
RPL37A	916.961	0.638086	0.194272	3.2845	0.00102165	0.0904547
S100B	1342.27	0.742294	0.226029	3.28406	0.00102323	0.0904547
LRRC37A4P	1081.84	0.571636	0.174118	3.28303	0.00102696	0.0904547
TMEM51-AS1	1559.83	0.57504	0.176342	3.26093	0.00111047	0.0940484
