# Supplementary material for: Consistently altered expression of gene sets in postmortem brains of individuals with major psychiatric disorders
Source: Transl Psychiatry. 2016 Sep 13;6(9):e890–. doi: 10.1038/tp.2016.173 (PMC5048210; doi:10.1038/tp.2016.173)
Supplement: Supplementary Table S9 [file tp2016173x20.xlsx]

## Sheet: Table S9
Table S9) Expression in the hippocampus and orbitofrontal cortex of all genes that are differentially expressed in the hippocampus. Expression in each diagnostic group relative to control is shown for both the hippocampus and orbitofrontal cortex. For each tissue type, base mean denotes normalized number of reads per sample aligning to each gene. Log2 FC is the log2 transformed fold change in exp…
	Hippocampus											Orbitofrontal Cortex
	All	Schizophrenia Vs Control					Bipolar Disorder Vs. Control					All	Schizophrenia Vs Control					Bipolar Disorder Vs. Control					Major Depression Vs Control
Gene	Base Mean	Log2FC	lfc SE	Wald	p value	MTC p	Log2FC	lfcSE	Wald	p value	MTC p	Base Mean	Log2FC	lfcSE	Wald	p value	MTC p	Log2FC	lfcSE	Wald	p value	MTC p	Log2FC	lfcSE	Wald	p value	MTC p
LOC100131257	219.38	0.41	0.08	5.43	5.52e-08	0.000906	0.1	0.07	1.38	0.169	1	1.91	-0.01	0.11	-0.06	0.95	1	-0.03	0.11	-0.23	0.82	NA	0.16	0.11	1.46	0.14	NA
LOC100288637	309.86	-0.38	0.08	-4.94	7.8e-07	0.00427	-0.31	0.08	-4.06	4.92e-05	0.12	12.68	-0.1	0.23	-0.44	0.66	1	-0.22	0.23	-0.94	0.35	NA	-0.1	0.24	-0.41	0.68	NA
KIF19	1732.95	0.46	0.09	5.01	5.5e-07	0.00427	0.18	0.09	1.97	0.0488	1	75.76	0.35	0.25	1.41	0.16	1	0.64	0.25	2.59	0.00965	0.18	0.62	0.25	2.5	0.01	NA
SLC11A1	304.43	0.42	0.09	4.77	1.82e-06	0.00748	0	0.09	0.04	0.967	1	44.47	0.46	0.24	1.88	0.06	1	1.07	0.25	4.35	1.38e-05	0.02	0.45	0.25	1.8	0.07	NA
FKBP5	2769.46	0.41	0.09	4.34	1.4e-05	0.0329	0.29	0.09	3.12	0.00178	0.88	155.92	0.31	0.24	1.32	0.19	1	0.94	0.24	3.94	8.05e-05	0.04	0.1	0.24	0.42	0.67	NA
GNA14	599.69	0.38	0.09	4.35	1.36e-05	0.0329	0.07	0.09	0.78	0.435	1	57.71	0	0.24	0.02	0.99	1	0.43	0.24	1.78	0.0757	0.38	0.16	0.24	0.65	0.52	NA
LOC100188947	150.82	0.35	0.08	4.41	1.01e-05	0.0329	0.11	0.08	1.38	0.168	1	1.02	0.07	0.12	0.62	0.53	1	0.05	0.12	0.46	0.64	NA	0.11	0.12	0.91	0.36	NA
HSPA7	867.94	-0.28	0.07	-4.21	2.54e-05	0.0394	-0.26	0.06	-4.09	4.38e-05	0.12	16.12	0.2	0.24	0.87	0.39	1	0.37	0.24	1.56	0.12	NA	-0.3	0.24	-1.27	0.2	NA
SVEP1	715.2	0.38	0.09	4.24	2.27e-05	0.0394	0.29	0.09	3.27	0.00108	0.71	97.52	-0.14	0.23	-0.62	0.53	1	0.44	0.23	1.93	0.0539	0.34	0.23	0.23	1.02	0.31	NA
MT1X	5020.4	0.37	0.09	4.2	2.64e-05	0.0394	0.21	0.09	2.36	0.0183	1	155.36	0.48	0.25	1.96	0.05	1	0.83	0.25	3.35	0.000814	0.08	0.54	0.25	2.19	0.03	NA
S100A8	92.33	0.21	0.05	4.23	2.36e-05	0.0394	0.03	0.05	0.64	0.522	1	28.48	0.47	0.15	3.06	0.00222	1	0.1	0.16	0.61	0.54	NA	0.1	0.16	0.63	0.53	NA
NR4A2	1860.74	-0.37	0.09	-3.97	7.16e-05	0.098	-0.29	0.09	-3.1	0.00192	0.89	108.57	-0.63	0.24	-2.66	0.01	1	-0.24	0.24	-1.03	0.3	0.63	-0.5	0.24	-2.11	0.03	NA
RPPH1	1246.73	-0.01	0.07	-0.18	0.86	1	0.48	0.06	7.39	1.51e-13	3.29e-09	15.16	-0.23	0.22	-1.04	0.3	1	0.53	0.22	2.36	0.02	NA	-0.1	0.23	-0.45	0.65	NA
SCARNA2	192.55	-0.01	0.06	-0.11	0.915	1	0.35	0.06	6.12	9.48e-10	1.04e-05	2.92	0.04	0.16	0.22	0.83	1	0.26	0.17	1.56	0.12	NA	0.09	0.17	0.51	0.61	NA
CDR1	2177.67	0.02	0.08	0.23	0.82	1	0.48	0.08	5.88	4.08e-09	2.97e-05	1345.21	-0.07	0.23	-0.31	0.76	1	-0.12	0.23	-0.54	0.59	0.83	0.16	0.23	0.69	0.49	0.78
PAR5	333.34	0.08	0.09	0.89	0.373	1	0.47	0.09	5.42	5.82e-08	0.000318	19.4	0.08	0.24	0.34	0.73	1	-0.14	0.24	-0.6	0.55	NA	-0.13	0.24	-0.53	0.59	NA
RMRP	604.09	-0.01	0.05	-0.28	0.781	1	0.23	0.05	5.12	2.98e-07	0.0013	0.19	-0.01	0.06	-0.17	0.86	1	0	0.06	-0.06	0.96	NA	0.05	0.06	0.78	0.44	NA
MTRNR2L6	9.75	0.06	0.07	0.93	0.352	NA	0.3	0.06	4.72	2.37e-06	0.00863	0.07	0	0.05	0	1	1	0.03	0.06	0.51	0.61	NA	0.02	0.06	0.31	0.76	NA
MUC16	10.41	0	0.04	-0.1	0.924	NA	0.17	0.04	4.18	2.96e-05	0.0924	0.63	0	0.06	0	1	1	0.1	0.06	1.52	0.13	NA	0	0.06	0	1	NA
