# Supplementary material for: Consistently altered expression of gene sets in postmortem brains of individuals with major psychiatric disorders
Source: Transl Psychiatry. 2016 Sep 13;6(9):e890–. doi: 10.1038/tp.2016.173 (PMC5048210; doi:10.1038/tp.2016.173)
Supplement: Supplementary Table S10 [file tp2016173x21.xlsx]

## Sheet: Table S10
Table S10) Gene sets enriched in SCZ in the orbitofrontal cortex at an FDR < 0.05. Size refers to the number of genes in the expression dataset. ES is the enrichment score. NES is the normalized enrichment score. FDR is the FDR q value for enrichment of each gene set in each of the five sample groups.
Name	size	ES	NES	Nom P	FDR
KEGG OLFACTORY TRANSDUCTION	383	0.355	8.083	0	0
REACTOME OLFACTORY SIGNALING PATHWAY	319	0.373	7.762	0	0
REACTOME GENERIC TRANSCRIPTION PATHWAY	336	-0.212	-4.532	0	0
REACTOME TRANSPORT OF MATURE TRANSCRIPT TO CYTOPLASM	52	-0.444	-3.805	0	0
REACTOME CELL CYCLE MITOTIC	307	-0.189	-3.791	0	0
REACTOME TRANSPORT OF MATURE MRNA DERIVED FROM AN INTRONLESS TRANSCRIPT	32	-0.563	-3.766	0	0
REACTOME ANTIVIRAL MECHANISM BY IFN STIMULATED GENES	64	-0.397	-3.711	0	0
KEGG CYTOKINE CYTOKINE RECEPTOR INTERACTION	260	0.19	3.632	0	0
REACTOME MRNA PROCESSING	155	-0.237	-3.436	0	0
KEGG CELL CYCLE	124	-0.263	-3.42	0	0
REACTOME CELL CYCLE	396	-0.148	-3.405	0	0
REACTOME TRANSPORT OF RIBONUCLEOPROTEINS INTO THE HOST NUCLEUS	27	-0.547	-3.369	0	0
REACTOME NEP NS2 INTERACTS WITH THE CELLULAR EXPORT MACHINERY	27	-0.547	-3.368	0	0
REACTOME INTERACTIONS OF VPR WITH HOST CELLULAR PROTEINS	32	-0.493	-3.347	0	0
REACTOME METABOLISM OF LIPIDS AND LIPOPROTEINS	469	-0.134	-3.332	0	0
KEGG UBIQUITIN MEDIATED PROTEOLYSIS	134	-0.248	-3.309	0	0
REACTOME TRANSMEMBRANE TRANSPORT OF SMALL MOLECULES	409	-0.136	-3.22	0	0
REACTOME PROCESSING OF CAPPED INTRON CONTAINING PRE MRNA	135	-0.235	-3.19	0	0
REACTOME REGULATION OF GLUCOKINASE BY GLUCOKINASE REGULATORY PROTEIN	27	-0.51	-3.132	0	0
KEGG RIBOSOME	86	0.278	3.071	0	0
REACTOME GPCR LIGAND BINDING	393	0.133	3.044	0	0
NABA ECM AFFILIATED	164	0.204	3.028	0	0
REACTOME MITOTIC G1 G1 S PHASES	130	-0.213	-2.991	0	0
REACTOME HIV LIFE CYCLE	110	-0.238	-2.943	0	0
KEGG SPLICEOSOME	124	-0.223	-2.917	0	0
REACTOME DNA REPLICATION	187	-0.191	-2.911	0	0
REACTOME G1 S TRANSITION	106	-0.242	-2.897	0	0
REACTOME PEPTIDE CHAIN ELONGATION	85	0.273	2.878	0	0
REACTOME LATE PHASE OF HIV LIFE CYCLE	97	-0.248	-2.821	0	0
KEGG PATHWAYS IN CANCER	325	-0.136	-2.798	0	0
REACTOME MITOTIC M M G1 PHASES	167	-0.187	-2.787	0	0
REACTOME METABOLISM OF NON CODING RNA	48	-0.347	-2.763	0	0
NABA SECRETED FACTORS	340	0.134	2.782	0	0.001
REACTOME INFLUENZA VIRAL RNA TRANSCRIPTION AND REPLICATION	101	0.237	2.771	0	0.001
REACTOME RNA POL II TRANSCRIPTION	97	-0.239	-2.746	0	0.001
REACTOME BETA DEFENSINS	36	0.383	2.741	0	0.001
REACTOME ANTIGEN PROCESSING UBIQUITINATION PROTEASOME DEGRADATION	199	-0.166	-2.74	0	0.001
REACTOME DEFENSINS	43	0.364	2.737	0	0.001
REACTOME PEPTIDE LIGAND BINDING RECEPTORS	181	0.175	2.718	0	0.001
PID FOXO PATHWAY	49	-0.333	-2.715	0	0.001
REACTOME NEURONAL SYSTEM	276	-0.142	-2.705	0	0.001
REACTOME CELL CYCLE CHECKPOINTS	111	-0.222	-2.705	0	0.001
REACTOME ASPARAGINE N LINKED GLYCOSYLATION	80	-0.257	-2.702	0	0.001
REACTOME DNA REPAIR	105	-0.226	-2.691	0	0.001
REACTOME MITOTIC PROMETAPHASE	85	-0.246	-2.675	0	0.001
REACTOME NONSENSE MEDIATED DECAY ENHANCED BY THE EXON JUNCTION COMPLEX	106	0.22	2.661	0	0.001
REACTOME E2F MEDIATED REGULATION OF DNA REPLICATION	33	-0.386	-2.653	0	0.001
REACTOME METABOLISM OF PROTEINS	417	-0.113	-2.628	0	0.001
REACTOME CLASS I MHC MEDIATED ANTIGEN PROCESSING PRESENTATION	236	-0.145	-2.628	0	0.001
REACTOME MRNA 3 END PROCESSING	33	-0.381	-2.609	0	0.002
KEGG SMALL CELL LUNG CANCER	84	-0.24	-2.606	0	0.002
KEGG SYSTEMIC LUPUS ERYTHEMATOSUS	130	0.192	2.584	0	0.002
REACTOME SLC MEDIATED TRANSMEMBRANE TRANSPORT	240	-0.14	-2.549	0	0.002
PID AR PATHWAY	61	-0.276	-2.533	0	0.002
REACTOME AMYLOIDS	76	0.253	2.589	0	0.003
REACTOME CHONDROITIN SULFATE DERMATAN SULFATE METABOLISM	47	0.312	2.559	0	0.003
REACTOME 3 UTR MEDIATED TRANSLATIONAL REGULATION	104	0.208	2.53	0	0.003
PID TXA2PATHWAY	57	0.284	2.526	0.002	0.003
KEGG PYRIMIDINE METABOLISM	96	0.22	2.523	0	0.003
REACTOME DEVELOPMENTAL BIOLOGY	386	0.113	2.521	0	0.003
REACTOME ION CHANNEL TRANSPORT	54	-0.285	-2.512	0	0.003
REACTOME G ALPHA Q SIGNALLING EVENTS	179	0.163	2.511	0	0.003
REACTOME HIV INFECTION	189	-0.16	-2.501	0	0.003
REACTOME S PHASE	106	-0.204	-2.472	0	0.003
REACTOME CHOLESTEROL BIOSYNTHESIS	21	-0.437	-2.469	0	0.003
REACTOME CLASS A1 RHODOPSIN LIKE RECEPTORS	292	0.128	2.474	0	0.004
REACTOME TRANSCRIPTIONAL ACTIVITY OF SMAD2 SMAD3 SMAD4 HETEROTRIMER	36	-0.339	-2.457	0	0.004
REACTOME CYTOSOLIC TRNA AMINOACYLATION	24	-0.431	-2.428	0	0.005
PID ERBB1 INTERNALIZATION PATHWAY	41	-0.323	-2.425	0	0.005
REACTOME POST TRANSLATIONAL PROTEIN MODIFICATION	177	-0.156	-2.422	0	0.005
KEGG ENDOCYTOSIS	179	-0.153	-2.418	0.002	0.005
PID ERBB1 DOWNSTREAM PATHWAY	105	-0.204	-2.406	0.002	0.005
REACTOME FATTY ACID TRIACYLGLYCEROL AND KETONE BODY METABOLISM	167	-0.16	-2.403	0	0.005
PID NFAT 3PATHWAY	53	-0.279	-2.396	0	0.005
KEGG OOCYTE MEIOSIS	111	-0.192	-2.391	0.002	0.005
BIOCARTA TEL PATHWAY	18	-0.468	-2.384	0	0.005
REACTOME MRNA SPLICING	106	-0.199	-2.381	0.002	0.005
REACTOME POTASSIUM CHANNELS	98	-0.207	-2.381	0	0.005
REACTOME SIGNALING BY TGF BETA RECEPTOR COMPLEX	60	-0.266	-2.379	0	0.005
REACTOME PHOSPHOLIPID METABOLISM	195	-0.141	-2.371	0	0.005
REACTOME METABOLISM OF MRNA	208	0.143	2.405	0	0.006
PID FRA PATHWAY	37	0.332	2.401	0	0.006
REACTOME SIGNALING BY FGFR MUTANTS	43	-0.296	-2.356	0.002	0.006
REACTOME SPHINGOLIPID DE NOVO BIOSYNTHESIS	30	-0.353	-2.35	0	0.006
REACTOME SIGNALING BY FGFR IN DISEASE	122	-0.177	-2.347	0.002	0.006
REACTOME METABOLISM OF CARBOHYDRATES	233	0.133	2.39	0	0.007
BIOCARTA VEGF PATHWAY	29	-0.368	-2.335	0	0.007
REACTOME CLEAVAGE OF GROWING TRANSCRIPT IN THE TERMINATION REGION	42	-0.301	-2.333	0	0.007
REACTOME SIGNALING BY NOTCH	96	-0.204	-2.328	0	0.007
REACTOME SPHINGOLIPID METABOLISM	67	-0.24	-2.318	0.002	0.007
REACTOME G2 M CHECKPOINTS	41	-0.311	-2.316	0	0.007
BIOCARTA EDG1 PATHWAY	27	-0.375	-2.312	0	0.007
KEGG ADHERENS JUNCTION	73	-0.227	-2.308	0.002	0.007
KEGG COLORECTAL CANCER	62	-0.243	-2.305	0	0.007
REACTOME SRP DEPENDENT COTRANSLATIONAL PROTEIN TARGETING TO MEMBRANE	108	0.199	2.36	0	0.008
REACTOME GABA RECEPTOR ACTIVATION	52	-0.27	-2.285	0.002	0.008
REACTOME A TETRASACCHARIDE LINKER SEQUENCE IS REQUIRED FOR GAG SYNTHESIS	25	0.402	2.343	0	0.009
REACTOME GLUCOSE TRANSPORT	38	-0.306	-2.263	0	0.009
REACTOME ION TRANSPORT BY P TYPE ATPASES	33	-0.331	-2.263	0	0.009
REACTOME INSULIN SYNTHESIS AND PROCESSING	20	-0.426	-2.252	0.002	0.01
PID PDGFRB PATHWAY	129	-0.168	-2.248	0	0.01
PID FAK PATHWAY	58	-0.252	-2.231	0.002	0.011
REACTOME AXON GUIDANCE	242	0.13	2.294	0	0.012
PID IL8 CXCR2 PATHWAY	34	0.34	2.291	0.002	0.012
REACTOME RNA POL I PROMOTER OPENING	56	0.261	2.289	0.002	0.012
REACTOME CYTOKINE SIGNALING IN IMMUNE SYSTEM	263	-0.119	-2.216	0.002	0.012
REACTOME METABOLISM OF RNA	253	-0.118	-2.213	0	0.012
KEGG TERPENOID BACKBONE BIOSYNTHESIS	15	-0.483	-2.208	0	0.012
REACTOME PROLONGED ERK ACTIVATION EVENTS	19	-0.423	-2.201	0.002	0.012
BIOCARTA VIP PATHWAY	26	-0.36	-2.199	0	0.012
REACTOME CYCLIN A B1 ASSOCIATED EVENTS DURING G2 M TRANSITION	15	-0.472	-2.198	0.002	0.012
REACTOME GLYCOSAMINOGLYCAN METABOLISM	108	0.189	2.256	0	0.013
REACTOME NCAM1 INTERACTIONS	39	0.306	2.255	0	0.013
REACTOME TRNA AMINOACYLATION	42	-0.288	-2.183	0.004	0.013
PID HIF1 TFPATHWAY	65	-0.232	-2.179	0.002	0.013
REACTOME CHEMOKINE RECEPTORS BIND CHEMOKINES	55	0.255	2.259	0	0.014
REACTOME GLYCOLYSIS	26	0.372	2.257	0.002	0.014
PID BARD1 PATHWAY	29	-0.345	-2.169	0.006	0.014
PID SHP2 PATHWAY	58	-0.236	-2.16	0	0.015
PID FANCONI PATHWAY	47	-0.259	-2.15	0.006	0.015
KEGG FRUCTOSE AND MANNOSE METABOLISM	34	0.317	2.22	0.004	0.016
KEGG CARDIAC MUSCLE CONTRACTION	73	0.225	2.213	0.004	0.016
REACTOME INTERFERON ALPHA BETA SIGNALING	62	0.236	2.207	0	0.016
KEGG MELANOGENESIS	101	0.185	2.206	0	0.016
REACTOME PYRIMIDINE METABOLISM	23	0.383	2.201	0.002	0.016
REACTOME DOWNREGULATION OF SMAD2 3 SMAD4 TRANSCRIPTIONAL ACTIVITY	19	-0.406	-2.151	0.008	0.016
REACTOME DOUBLE STRAND BREAK REPAIR	22	-0.379	-2.141	0.002	0.016
BIOCARTA EIF PATHWAY	15	-0.455	-2.135	0.002	0.016
REACTOME GASTRIN CREB SIGNALLING PATHWAY VIA PKC AND MAPK	200	0.132	2.19	0.002	0.017
REACTOME TRANSLATION	144	0.156	2.184	0.002	0.017
REACTOME SIGNALING BY NOTCH1	68	-0.216	-2.131	0.006	0.017
REACTOME HOST INTERACTIONS OF HIV FACTORS	120	-0.166	-2.123	0.002	0.017
BIOCARTA ATRBRCA PATHWAY	21	-0.383	-2.122	0	0.017
REACTOME METABOLISM OF VITAMINS AND COFACTORS	50	-0.254	-2.122	0.002	0.017
REACTOME G1 S SPECIFIC TRANSCRIPTION	17	-0.422	-2.115	0.004	0.018
REACTOME REGULATION OF MITOTIC CELL CYCLE	77	-0.207	-2.112	0	0.018
KEGG BASAL CELL CARCINOMA	55	0.248	2.156	0.002	0.019
PID PLK1 PATHWAY	46	-0.26	-2.101	0	0.019
REACTOME MEMBRANE TRAFFICKING	123	-0.161	-2.093	0.004	0.02
REACTOME INTERFERON SIGNALING	153	-0.149	-2.083	0.004	0.021
REACTOME SIGNALLING BY NGF	212	-0.125	-2.083	0.002	0.021
PID TGFBR PATHWAY	55	-0.238	-2.075	0.008	0.021
KEGG PANCREATIC CANCER	70	-0.212	-2.075	0	0.021
REACTOME TRANSMISSION ACROSS CHEMICAL SYNAPSES	184	-0.13	-2.067	0.008	0.022
REACTOME INWARDLY RECTIFYING K CHANNELS	31	-0.318	-2.062	0.006	0.022
BIOCARTA CDC42RAC PATHWAY	16	-0.424	-2.054	0	0.023
REACTOME GLUCURONIDATION	18	-0.403	-2.053	0	0.023
REACTOME SMAD2 SMAD3 SMAD4 HETEROTRIMER REGULATES TRANSCRIPTION	25	-0.337	-2.044	0.004	0.024
REACTOME DNA STRAND ELONGATION	30	-0.311	-2.038	0.004	0.025
REACTOME SIGNALING BY FGFR1 MUTANTS	29	-0.319	-2.035	0.002	0.025
REACTOME FORMATION OF INCISION COMPLEX IN GG NER	21	-0.366	-2.033	0	0.025
PID TCPTP PATHWAY	43	-0.266	-2.031	0.008	0.025
PID TELOMERASE PATHWAY	68	-0.207	-2.025	0.006	0.026
REACTOME NETRIN1 SIGNALING	38	-0.273	-2.024	0.004	0.026
KEGG INSULIN SIGNALING PATHWAY	137	0.154	2.093	0	0.029
REACTOME CELL CELL COMMUNICATION	118	0.165	2.089	0	0.029
REACTOME CIRCADIAN CLOCK	51	-0.241	-2.007	0.004	0.029
REACTOME CELL JUNCTION ORGANIZATION	77	0.206	2.078	0.004	0.03
PID WNT SIGNALING PATHWAY	28	0.333	2.074	0.004	0.03
ST B CELL ANTIGEN RECEPTOR	40	0.275	2.066	0.002	0.031
KEGG CHEMOKINE SIGNALING PATHWAY	188	0.13	2.063	0.004	0.031
REACTOME NCAM SIGNALING FOR NEURITE OUT GROWTH	64	0.217	2.059	0.002	0.031
KEGG TYPE II DIABETES MELLITUS	46	0.253	2.056	0.006	0.031
REACTOME INFLUENZA LIFE CYCLE	135	0.149	2.056	0.008	0.031
KEGG NEUROACTIVE LIGAND RECEPTOR INTERACTION	269	0.11	2.053	0.002	0.031
KEGG CALCIUM SIGNALING PATHWAY	176	0.134	2.048	0.002	0.031
REACTOME NEUROTRANSMITTER RECEPTOR BINDING AND DOWNSTREAM TRANSMISSION IN THE POSTSYNAPTIC CELL	135	-0.145	-1.986	0.011	0.032
BIOCARTA PDGF PATHWAY	32	-0.292	-1.98	0.008	0.033
REACTOME DOWNREGULATION OF TGF BETA RECEPTOR SIGNALING	21	-0.367	-1.978	0	0.034
REACTOME TGF BETA RECEPTOR SIGNALING ACTIVATES SMADS	24	-0.337	-1.976	0.006	0.034
KEGG RIG I LIKE RECEPTOR SIGNALING PATHWAY	71	0.2	2.025	0.006	0.035
KEGG B CELL RECEPTOR SIGNALING PATHWAY	74	0.198	2.025	0.006	0.036
PID ERBB1 RECEPTOR PROXIMAL PATHWAY	35	-0.275	-1.963	0.01	0.036
PID P75 NTR PATHWAY	69	-0.201	-1.957	0.004	0.037
REACTOME INSULIN RECEPTOR SIGNALLING CASCADE	84	-0.178	-1.951	0.01	0.038
REACTOME RNA POL II PRE TRANSCRIPTION EVENTS	55	-0.221	-1.949	0.006	0.038
PID VEGFR1 PATHWAY	26	-0.319	-1.948	0.008	0.038
REACTOME PI3K CASCADE	68	-0.196	-1.941	0.008	0.039
KEGG AXON GUIDANCE	128	-0.143	-1.94	0.006	0.039
BIOCARTA CASPASE PATHWAY	23	-0.337	-1.932	0.008	0.041
REACTOME BOTULINUM NEUROTOXICITY	18	-0.379	-1.931	0.01	0.041
REACTOME PPARA ACTIVATES GENE EXPRESSION	103	-0.162	-1.928	0.009	0.041
REACTOME TRANSPORT TO THE GOLGI AND SUBSEQUENT MODIFICATION	33	-0.283	-1.927	0.006	0.041
REACTOME SIGNALING BY FGFR	108	-0.157	-1.925	0.004	0.041
PID KIT PATHWAY	52	-0.231	-1.921	0.008	0.042
REACTOME TRANS GOLGI NETWORK VESICLE BUDDING	57	-0.219	-1.92	0.009	0.042
PID HIF2PATHWAY	34	-0.278	-1.92	0.006	0.042
KEGG NUCLEOTIDE EXCISION REPAIR	44	-0.243	-1.918	0.01	0.042
REACTOME MAPK TARGETS NUCLEAR EVENTS MEDIATED BY MAP KINASES	30	-0.296	-1.912	0.01	0.042
REACTOME PYRUVATE METABOLISM	18	-0.372	-1.911	0.006	0.042
REACTOME FORMATION OF RNA POL II ELONGATION COMPLEX	39	-0.257	-1.911	0.006	0.042
REACTOME INHIBITION OF VOLTAGE GATED CA2 CHANNELS VIA GBETA GAMMA SUBUNITS	25	-0.328	-1.909	0.01	0.042
KEGG MELANOMA	71	-0.19	-1.907	0	0.042
REACTOME SYNTHESIS OF GLYCOSYLPHOSPHATIDYLINOSITOL GPI	17	-0.39	-1.905	0.008	0.042
REACTOME SIGNALING BY INSULIN RECEPTOR	105	-0.162	-1.904	0.012	0.042
REACTOME ARMS MEDIATED ACTIVATION	17	-0.386	-1.913	0.008	0.043
REACTOME HOMOLOGOUS RECOMBINATION REPAIR OF REPLICATION INDEPENDENT DOUBLE STRAND BREAKS	16	-0.402	-1.912	0.008	0.043
REACTOME PI METABOLISM	47	-0.231	-1.897	0.01	0.043
REACTOME GOLGI ASSOCIATED VESICLE BIOGENESIS	50	-0.232	-1.894	0.008	0.043
KEGG AUTOIMMUNE THYROID DISEASE	52	0.235	1.982	0.008	0.044
REACTOME NOTCH1 INTRACELLULAR DOMAIN REGULATES TRANSCRIPTION	44	-0.238	-1.897	0.008	0.044
REACTOME BMAL1 CLOCK NPAS2 ACTIVATES CIRCADIAN EXPRESSION	35	-0.266	-1.895	0.006	0.044
REACTOME FANCONI ANEMIA PATHWAY	21	-0.335	-1.89	0.002	0.044
WNT SIGNALING	89	0.177	1.976	0.004	0.045
REACTOME ACETYLCHOLINE BINDING AND DOWNSTREAM EVENTS	15	0.421	1.967	0.008	0.045
REACTOME ACTIVATION OF CHAPERONE GENES BY XBP1S	46	0.246	1.97	0.004	0.046
REACTOME CIRCADIAN REPRESSION OF EXPRESSION BY REV ERBA	22	-0.335	-1.881	0.008	0.046
REACTOME EFFECTS OF PIP2 HYDROLYSIS	23	0.341	1.959	0.004	0.047
REACTOME GABA SYNTHESIS RELEASE REUPTAKE AND DEGRADATION	17	-0.38	-1.876	0.006	0.047
REACTOME SYNTHESIS OF DNA	90	-0.169	-1.871	0.008	0.048
REACTOME APOPTOSIS	144	-0.136	-1.865	0.012	0.048
BIOCARTA MTA3 PATHWAY	19	0.37	1.949	0.01	0.049
BIOCARTA EGF PATHWAY	31	-0.277	-1.866	0.006	0.049
REACTOME P75 NTR RECEPTOR MEDIATED SIGNALLING	79	-0.179	-1.862	0.006	0.049
REACTOME SIGNALING BY FGFR1 FUSION MUTANTS	18	-0.373	-1.861	0.011	0.049
PID PS1 PATHWAY	46	-0.23	-1.86	0.006	0.049
