# Supplementary material for: Consistently altered expression of gene sets in postmortem brains of individuals with major psychiatric disorders
Source: Transl Psychiatry. 2016 Sep 13;6(9):e890–. doi: 10.1038/tp.2016.173 (PMC5048210; doi:10.1038/tp.2016.173)
Supplement: Supplementary Table S11 [file tp2016173x22.xlsx]

## Sheet: Table S11
Table S11) Gene sets enriched in BPD in the orbitofrontal cortex at an FDR < 0.05. Size refers to the number of genes in the expression dataset. ES is the enrichment score. NES is the normalized enrichment score. FDR is the FDR q value for enrichment of each gene set.
Name	Size	ES	NES	Nom P	FDR
KEGG OLFACTORY TRANSDUCTION	383	-0.366	-8.276	0	0
REACTOME OLFACTORY SIGNALING PATHWAY	319	-0.38	-7.757	0	0
KEGG RIBOSOME	86	0.665	7.309	0	0
REACTOME PEPTIDE CHAIN ELONGATION	85	0.675	7.166	0	0
REACTOME NEURONAL SYSTEM	276	-0.375	-7.166	0	0
REACTOME INFLUENZA VIRAL RNA TRANSCRIPTION AND REPLICATION	101	0.581	6.902	0	0
REACTOME SRP DEPENDENT COTRANSLATIONAL PROTEIN TARGETING TO MEMBRANE	108	0.55	6.702	0	0
REACTOME 3 UTR MEDIATED TRANSLATIONAL REGULATION	104	0.551	6.494	0	0
REACTOME NONSENSE MEDIATED DECAY ENHANCED BY THE EXON JUNCTION COMPLEX	106	0.542	6.384	0	0
REACTOME TRANSLATION	144	0.439	6.098	0	0
REACTOME TRANSMISSION ACROSS CHEMICAL SYNAPSES	184	-0.364	-5.785	0	0
REACTOME INFLUENZA LIFE CYCLE	135	0.428	5.72	0	0
REACTOME METABOLISM OF MRNA	208	0.328	5.472	0	0
REACTOME METABOLISM OF RNA	253	0.293	5.249	0	0
REACTOME NEUROTRANSMITTER RECEPTOR BINDING AND DOWNSTREAM TRANSMISSION IN THE POSTSYNAPTIC CELL	135	-0.367	-4.935	0	0
KEGG CYTOKINE CYTOKINE RECEPTOR INTERACTION	260	0.258	4.811	0	0
REACTOME VOLTAGE GATED POTASSIUM CHANNELS	43	-0.592	-4.686	0	0
KEGG SPLICEOSOME	124	0.345	4.548	0	0
REACTOME POTASSIUM CHANNELS	98	-0.39	-4.476	0	0
REACTOME AXON GUIDANCE	242	-0.228	-4.14	0	0
KEGG PATHWAYS IN CANCER	325	0.198	4.045	0	0
REACTOME NGF SIGNALLING VIA TRKA FROM THE PLASMA MEMBRANE	134	-0.305	-4.042	0	0
REACTOME TRAFFICKING OF AMPA RECEPTORS	27	-0.632	-3.935	0	0
REACTOME SIGNALLING BY NGF	212	-0.226	-3.892	0	0
KEGG CALCIUM SIGNALING PATHWAY	176	-0.243	-3.884	0	0
REACTOME CYTOKINE SIGNALING IN IMMUNE SYSTEM	263	0.205	3.868	0	0
REACTOME FORMATION OF THE TERNARY COMPLEX AND SUBSEQUENTLY THE 43S COMPLEX	48	0.465	3.792	0	0
REACTOME HEMOSTASIS	449	0.157	3.788	0	0
REACTOME ACTIVATION OF THE MRNA UPON BINDING OF THE CAP BINDING COMPLEX AND EIFS AND SUBSEQUENT BINDING TO 43S	55	0.426	3.765	0	0
KEGG LEISHMANIA INFECTION	72	0.369	3.737	0	0
REACTOME ACTIVATION OF NMDA RECEPTOR UPON GLUTAMATE BINDING AND POSTSYNAPTIC EVENTS	37	-0.513	-3.721	0	0
REACTOME METABOLISM OF PROTEINS	417	0.156	3.644	0	0
REACTOME L1CAM INTERACTIONS	84	-0.333	-3.561	0	0
REACTOME DEVELOPMENTAL BIOLOGY	386	-0.157	-3.56	0	0
NABA CORE MATRISOME	274	0.182	3.542	0	0
PID MYC REPRESS PATHWAY	63	0.38	3.54	0	0
REACTOME OPIOID SIGNALLING	77	-0.341	-3.518	0	0
REACTOME INTERFERON GAMMA SIGNALING	60	0.392	3.513	0	0
KEGG FOCAL ADHESION	199	0.211	3.497	0	0
NABA SECRETED FACTORS	340	0.16	3.42	0	0
BIOCARTA PGC1A PATHWAY	23	-0.598	-3.411	0	0
REACTOME COLLAGEN FORMATION	56	0.382	3.329	0	0
KEGG LONG TERM POTENTIATION	69	-0.341	-3.318	0	0
PID FRA PATHWAY	37	0.447	3.292	0	0
KEGG ECM RECEPTOR INTERACTION	83	0.309	3.281	0	0
REACTOME SIGNALING BY EGFR IN CANCER	105	-0.271	-3.272	0	0
REACTOME POST NMDA RECEPTOR ACTIVATION EVENTS	33	-0.483	-3.264	0	0
REACTOME TRAFFICKING OF GLUR2 CONTAINING AMPA RECEPTORS	15	-0.71	-3.256	0	0
REACTOME PROCESSING OF CAPPED INTRON CONTAINING PRE MRNA	135	0.233	3.224	0	0
REACTOME INTEGRIN CELL SURFACE INTERACTIONS	79	0.312	3.208	0	0
KEGG HEMATOPOIETIC CELL LINEAGE	86	0.291	3.195	0	0
BIOCARTA NOS1 PATHWAY	21	-0.572	-3.191	0	0
REACTOME CA DEPENDENT EVENTS	29	-0.485	-3.188	0	0
PID INTEGRIN1 PATHWAY	66	0.329	3.158	0	0
PID PTP1B PATHWAY	52	0.372	3.143	0	0
REACTOME INTERACTION BETWEEN L1 AND ANKYRINS	21	-0.568	-3.111	0	0
PID AMB2 NEUTROPHILS PATHWAY	41	0.41	3.111	0	0
NABA ECM AFFILIATED	164	0.212	3.104	0	0
REACTOME DOWNSTREAM SIGNAL TRANSDUCTION	91	-0.282	-3.103	0	0
REACTOME GLUTAMATE NEUROTRANSMITTER RELEASE CYCLE	15	-0.669	-3.097	0	0
REACTOME SIGNALING BY ILS	106	0.256	3.091	0	0
PID HIF1 TFPATHWAY	65	0.325	3.086	0	0
REACTOME MRNA SPLICING	106	0.256	3.074	0	0
REACTOME PLATELET ACTIVATION SIGNALING AND AGGREGATION	197	0.189	3.073	0	0
PID TOLL ENDOGENOUS PATHWAY	25	0.506	3.072	0	0
PID P53 DOWNSTREAM PATHWAY	136	0.227	3.058	0	0
PID BCR 5PATHWAY	65	0.325	3.055	0	0
REACTOME METABOLISM OF AMINO ACIDS AND DERIVATIVES	196	0.187	3.054	0	0
REACTOME INTERFERON SIGNALING	153	0.213	3.05	0	0
REACTOME SIGNALING BY FGFR	108	-0.245	-3.048	0	0
REACTOME SIGNALING BY ERBB2	97	-0.254	-2.96	0	0
PID AVB3 INTEGRIN PATHWAY	75	0.298	2.95	0	0
REACTOME UNBLOCKING OF NMDA RECEPTOR GLUTAMATE BINDING AND ACTIVATION	15	-0.615	-2.947	0	0
REACTOME DOWNSTREAM SIGNALING OF ACTIVATED FGFR	97	-0.254	-2.946	0	0
PID PI3K PLC TRK PATHWAY	36	-0.407	-2.943	0	0
PID ERBB1 DOWNSTREAM PATHWAY	105	-0.245	-2.929	0	0
NABA COLLAGENS	44	0.367	2.922	0	0
KEGG OOCYTE MEIOSIS	111	-0.242	-2.908	0	0
BIOCARTA TOLL PATHWAY	37	0.401	2.906	0	0
NABA BASEMENT MEMBRANES	40	0.387	2.904	0	0
REACTOME TRNA AMINOACYLATION	42	-0.371	-2.897	0	0
PID AJDISS 2PATHWAY	48	0.355	2.89	0	0
REACTOME DARPP 32 EVENTS	24	-0.482	-2.86	0	0
REACTOME DAG AND IP3 SIGNALING	31	-0.433	-2.856	0	0
REACTOME PI METABOLISM	47	-0.349	-2.853	0	0
REACTOME INTERFERON ALPHA BETA SIGNALING	62	0.302	2.85	0	0
KEGG SMALL CELL LUNG CANCER	84	0.268	2.85	0	0
REACTOME PLC BETA MEDIATED EVENTS	42	-0.366	-2.848	0	0
REACTOME CELL SURFACE INTERACTIONS AT THE VASCULAR WALL	84	0.262	2.848	0	0
REACTOME CREB PHOSPHORYLATION THROUGH THE ACTIVATION OF RAS	27	-0.467	-2.845	0	0
PID SYNDECAN 4 PATHWAY	32	0.425	2.838	0	0
REACTOME MRNA PROCESSING	155	0.196	2.835	0	0
KEGG CHRONIC MYELOID LEUKEMIA	73	0.285	2.834	0	0
KEGG SYSTEMIC LUPUS ERYTHEMATOSUS	130	0.21	2.834	0	0
BIOCARTA NFKB PATHWAY	23	0.492	2.824	0	0
REACTOME CREB PHOSPHORYLATION THROUGH THE ACTIVATION OF CAMKII	15	-0.615	-2.82	0	0
REACTOME TRANSMEMBRANE TRANSPORT OF SMALL MOLECULES	409	-0.122	-2.807	0	0
REACTOME ANTIGEN PROCESSING CROSS PRESENTATION	72	0.28	2.807	0	0
REACTOME GABA RECEPTOR ACTIVATION	52	-0.325	-2.803	0	0
REACTOME RAS ACTIVATION UOPN CA2 INFUX THROUGH NMDA RECEPTOR	17	-0.564	-2.8	0	0
REACTOME NEUROTRANSMITTER RELEASE CYCLE	34	-0.398	-2.791	0	0
REACTOME LIGAND GATED ION CHANNEL TRANSPORT	21	-0.516	-2.79	0	0
REACTOME AMINE LIGAND BINDING RECEPTORS	37	-0.384	-2.784	0	0
REACTOME GENERIC TRANSCRIPTION PATHWAY	336	0.131	2.78	0	0
BIOCARTA NDKDYNAMIN PATHWAY	18	-0.54	-2.776	0	0
KEGG COMPLEMENT AND COAGULATION CASCADES	69	0.285	2.773	0	0
REACTOME DEFENSINS	43	0.351	2.728	0	0
KEGG AXON GUIDANCE	128	-0.202	-2.721	0	0
REACTOME CHONDROITIN SULFATE BIOSYNTHESIS	19	0.522	2.72	0	0
REACTOME SIGNALING BY PDGF	118	-0.219	-2.714	0	0
KEGG AMINOACYL TRNA BIOSYNTHESIS	41	-0.365	-2.713	0	0
PID SMAD2 3NUCLEAR PATHWAY	81	0.251	2.705	0	0
KEGG CARDIAC MUSCLE CONTRACTION	73	-0.269	-2.642	0	0
BIOCARTA CHREBP2 PATHWAY	42	-0.34	-2.633	0	0
REACTOME ION CHANNEL TRANSPORT	54	-0.308	-2.632	0	0
REACTOME CELL CYCLE MITOTIC	307	-0.13	-2.613	0	0
KEGG MAPK SIGNALING PATHWAY	266	-0.138	-2.61	0	0
KEGG PROSTATE CANCER	89	0.25	2.673	0	0.001
PID A6B1 A6B4 INTEGRIN PATHWAY	46	0.335	2.666	0	0.001
KEGG PANCREATIC CANCER	70	0.27	2.665	0	0.001
BIOCARTA P53 PATHWAY	16	0.539	2.658	0	0.001
KEGG PEROXISOME	78	0.259	2.655	0	0.001
BIOCARTA IL1R PATHWAY	33	0.381	2.645	0	0.001
REACTOME CHEMOKINE RECEPTORS BIND CHEMOKINES	55	0.292	2.641	0	0.001
PID IL6 7 PATHWAY	47	0.321	2.633	0	0.001
BIOCARTA RACCYCD PATHWAY	26	0.433	2.626	0	0.001
PID SYNDECAN 1 PATHWAY	46	0.328	2.618	0	0.001
PID CXCR4 PATHWAY	102	0.215	2.616	0	0.001
REACTOME TOLL RECEPTOR CASCADES	114	0.207	2.614	0	0.001
KEGG NEUROACTIVE LIGAND RECEPTOR INTERACTION	269	-0.138	-2.606	0	0.001
REACTOME IMMUNOREGULATORY INTERACTIONS BETWEEN A LYMPHOID AND A NON LYMPHOID CELL	64	0.277	2.605	0	0.001
REACTOME CHONDROITIN SULFATE DERMATAN SULFATE METABOLISM	47	0.322	2.604	0	0.001
KEGG B CELL RECEPTOR SIGNALING PATHWAY	74	0.266	2.604	0	0.001
REACTOME ASPARAGINE N LINKED GLYCOSYLATION	80	-0.249	-2.599	0	0.001
BIOCARTA INFLAM PATHWAY	29	0.397	2.591	0	0.001
KEGG GAP JUNCTION	89	-0.236	-2.588	0	0.001
KEGG LEUKOCYTE TRANSENDOTHELIAL MIGRATION	116	0.205	2.583	0	0.001
REACTOME MAPK TARGETS NUCLEAR EVENTS MEDIATED BY MAP KINASES	30	-0.39	-2.578	0	0.001
KEGG JAK STAT SIGNALING PATHWAY	151	0.18	2.578	0	0.001
PID GLYPICAN 1PATHWAY	27	0.417	2.574	0	0.001
REACTOME SEMA4D IN SEMAPHORIN SIGNALING	30	0.384	2.573	0	0.001
KEGG PHOSPHATIDYLINOSITOL SIGNALING SYSTEM	76	-0.252	-2.566	0	0.001
REACTOME BETA DEFENSINS	36	-0.362	-2.552	0	0.001
REACTOME EXTRACELLULAR MATRIX ORGANIZATION	84	0.237	2.552	0	0.001
KEGG VALINE LEUCINE AND ISOLEUCINE DEGRADATION	44	0.323	2.551	0	0.001
KEGG CELL ADHESION MOLECULES CAMS	133	0.19	2.551	0	0.001
REACTOME SIGNALING BY FGFR IN DISEASE	122	-0.196	-2.539	0	0.001
KEGG REGULATION OF ACTIN CYTOSKELETON	212	0.15	2.539	0	0.001
REACTOME AMYLOIDS	76	0.248	2.529	0	0.001
KEGG TGF BETA SIGNALING PATHWAY	85	0.235	2.526	0	0.001
BIOCARTA CARDIACEGF PATHWAY	18	0.503	2.523	0	0.001
REACTOME RECYCLING PATHWAY OF L1	27	-0.397	-2.521	0	0.001
REACTOME SEMAPHORIN INTERACTIONS	65	0.271	2.519	0	0.001
REACTOME MITOTIC G2 G2 M PHASES	78	-0.243	-2.516	0	0.001
REACTOME PHOSPHOLIPASE C MEDIATED CASCADE	53	-0.298	-2.512	0	0.001
REACTOME TRANSPORT TO THE GOLGI AND SUBSEQUENT MODIFICATION	33	-0.372	-2.51	0	0.001
KEGG INTESTINAL IMMUNE NETWORK FOR IGA PRODUCTION	48	0.299	2.506	0	0.001
PID ANGIOPOIETIN RECEPTOR PATHWAY	50	0.31	2.506	0	0.001
REACTOME RIP MEDIATED NFKB ACTIVATION VIA DAI	18	0.488	2.498	0	0.001
PID RAS PATHWAY	30	-0.39	-2.49	0	0.001
PID PDGFRB PATHWAY	129	0.19	2.488	0	0.001
KEGG ERBB SIGNALING PATHWAY	87	-0.229	-2.485	0	0.001
KEGG ADIPOCYTOKINE SIGNALING PATHWAY	67	0.259	2.475	0	0.001
REACTOME PRE NOTCH TRANSCRIPTION AND TRANSLATION	23	0.435	2.472	0.002	0.001
KEGG ANTIGEN PROCESSING AND PRESENTATION	86	0.226	2.471	0	0.001
BIOCARTA CREB PATHWAY	27	-0.396	-2.47	0	0.001
PID NETRIN PATHWAY	32	-0.362	-2.469	0	0.001
ST INTEGRIN SIGNALING PATHWAY	82	-0.227	-2.469	0	0.001
KEGG VIRAL MYOCARDITIS	70	0.251	2.468	0	0.001
PID EPO PATHWAY	34	0.352	2.467	0.002	0.001
KEGG ENDOCYTOSIS	179	-0.153	-2.463	0	0.001
BIOCARTA MAPK PATHWAY	87	0.227	2.462	0	0.001
REACTOME NCAM SIGNALING FOR NEURITE OUT GROWTH	64	-0.261	-2.456	0	0.001
PID HDAC CLASSII PATHWAY	34	-0.35	-2.456	0	0.001
REACTOME SIGNALING BY INSULIN RECEPTOR	105	-0.201	-2.442	0.002	0.001
KEGG VASCULAR SMOOTH MUSCLE CONTRACTION	115	-0.194	-2.437	0	0.001
PID IL12 2PATHWAY	63	0.257	2.434	0.002	0.002
PID ECADHERIN NASCENT AJ PATHWAY	39	0.328	2.427	0	0.002
PID AP1 PATHWAY	70	0.243	2.425	0	0.002
KEGG APOPTOSIS	86	0.225	2.423	0	0.002
REACTOME SEMA4D INDUCED CELL MIGRATION AND GROWTH CONE COLLAPSE	25	0.406	2.422	0	0.002
BIOCARTA AT1R PATHWAY	33	-0.359	-2.417	0	0.002
BIOCARTA MPR PATHWAY	34	-0.348	-2.411	0	0.002
REACTOME INTEGRATION OF ENERGY METABOLISM	116	-0.193	-2.409	0	0.002
REACTOME HS GAG DEGRADATION	20	0.447	2.406	0	0.002
REACTOME ACTIVATED TLR4 SIGNALLING	91	0.216	2.405	0	0.002
PID NFAT 3PATHWAY	53	-0.279	-2.404	0	0.002
PID LPA4 PATHWAY	15	-0.524	-2.402	0.004	0.002
REACTOME SIGNAL TRANSDUCTION BY L1	34	-0.347	-2.399	0	0.002
PID RB 1PATHWAY	65	0.252	2.393	0	0.002
PID E2F PATHWAY	74	0.239	2.392	0	0.002
BIOCARTA TID PATHWAY	19	0.441	2.39	0	0.002
REACTOME POST TRANSLATIONAL PROTEIN MODIFICATION	177	-0.153	-2.388	0	0.002
PID INTEGRIN CS PATHWAY	26	0.39	2.388	0	0.002
BIOCARTA PYK2 PATHWAY	28	-0.365	-2.371	0.002	0.002
BIOCARTA VIP PATHWAY	26	-0.385	-2.367	0.002	0.002
REACTOME GABA SYNTHESIS RELEASE REUPTAKE AND DEGRADATION	17	-0.491	-2.355	0	0.002
KEGG ACUTE MYELOID LEUKEMIA	57	0.268	2.372	0	0.003
REACTOME PRE NOTCH EXPRESSION AND PROCESSING	38	0.319	2.366	0	0.003
KEGG GRAFT VERSUS HOST DISEASE	40	0.316	2.362	0	0.003
REACTOME DEPOSITION OF NEW CENPA CONTAINING NUCLEOSOMES AT THE CENTROMERE	60	0.257	2.356	0	0.003
REACTOME A TETRASACCHARIDE LINKER SEQUENCE IS REQUIRED FOR GAG SYNTHESIS	25	0.388	2.356	0	0.003
NABA ECM GLYCOPROTEINS	195	0.143	2.355	0	0.003
REACTOME MRNA SPLICING MINOR PATHWAY	42	0.307	2.352	0	0.003
PID FCER1 PATHWAY	61	0.252	2.348	0	0.003
REACTOME BOTULINUM NEUROTOXICITY	18	-0.461	-2.347	0	0.003
PID ERBB2 ERBB3 PATHWAY	44	-0.301	-2.346	0	0.003
PID FGF PATHWAY	55	0.264	2.343	0	0.003
PID PI3KCI PATHWAY	49	0.282	2.341	0.002	0.003
KEGG PROXIMAL TUBULE BICARBONATE RECLAMATION	23	0.411	2.34	0	0.003
PID IL1 PATHWAY	34	0.342	2.339	0	0.003
PID TCR PATHWAY	66	0.246	2.332	0	0.003
PID TCPTP PATHWAY	43	0.303	2.329	0	0.003
REACTOME RECRUITMENT OF MITOTIC CENTROSOME PROTEINS AND COMPLEXES	63	-0.256	-2.326	0.004	0.003
KEGG PPAR SIGNALING PATHWAY	69	0.241	2.325	0	0.003
REACTOME SIGNALING BY THE B CELL RECEPTOR BCR	122	0.177	2.324	0	0.003
BIOCARTA BIOPEPTIDES PATHWAY	42	-0.296	-2.322	0	0.003
REACTOME PLATELET HOMEOSTASIS	76	-0.223	-2.307	0	0.003
PID LYSOPHOSPHOLIPID PATHWAY	66	0.242	2.307	0	0.003
REACTOME ER PHAGOSOME PATHWAY	58	0.253	2.307	0.002	0.003
KEGG UBIQUITIN MEDIATED PROTEOLYSIS	134	-0.171	-2.306	0	0.003
REACTOME SIGNALLING TO P38 VIA RIT AND RIN	15	-0.494	-2.301	0	0.003
KEGG NOTCH SIGNALING PATHWAY	47	0.282	2.299	0	0.003
BIOCARTA BARRESTIN SRC PATHWAY	15	-0.49	-2.297	0	0.003
ST DIFFERENTIATION PATHWAY IN PC12 CELLS	45	-0.289	-2.294	0	0.003
REACTOME SHC1 EVENTS IN ERBB4 SIGNALING	20	-0.423	-2.29	0	0.004
REACTOME G ALPHA Z SIGNALLING EVENTS	44	-0.288	-2.29	0.002	0.004
KEGG COLORECTAL CANCER	62	0.247	2.287	0	0.004
BIOCARTA HDAC PATHWAY	29	-0.355	-2.285	0.004	0.004
KEGG GNRH SIGNALING PATHWAY	101	-0.193	-2.282	0	0.004
REACTOME CYTOSOLIC TRNA AMINOACYLATION	24	-0.383	-2.281	0.002	0.004
REACTOME ANTIGEN PROCESSING UBIQUITINATION PROTEASOME DEGRADATION	199	-0.138	-2.281	0	0.004
KEGG FC GAMMA R MEDIATED PHAGOCYTOSIS	96	0.2	2.281	0	0.004
REACTOME G1 PHASE	35	0.322	2.274	0	0.004
BIOCARTA NKT PATHWAY	29	0.349	2.273	0	0.004
REACTOME SIGNALLING TO RAS	27	-0.361	-2.272	0	0.004
REACTOME GABA B RECEPTOR ACTIVATION	38	-0.31	-2.262	0	0.004
PID UPA UPAR PATHWAY	42	0.3	2.262	0.004	0.004
PID SHP2 PATHWAY	58	0.25	2.252	0.006	0.005
REACTOME HEPARAN SULFATE HEPARIN HS GAG METABOLISM	51	0.26	2.247	0	0.005
KEGG ALZHEIMERS DISEASE	156	-0.157	-2.242	0.002	0.005
REACTOME GLYCOSAMINOGLYCAN METABOLISM	108	0.183	2.242	0	0.005
REACTOME ANTIGEN PRESENTATION FOLDING ASSEMBLY AND PEPTIDE LOADING OF CLASS I MHC	20	0.424	2.241	0	0.005
BIOCARTA IL3 PATHWAY	15	0.481	2.24	0	0.005
KEGG RENAL CELL CARCINOMA	70	0.23	2.239	0.002	0.005
REACTOME LOSS OF NLP FROM MITOTIC CENTROSOMES	56	-0.25	-2.239	0	0.005
BIOCARTA GPCR PATHWAY	34	-0.326	-2.233	0.002	0.005
SIG BCR SIGNALING PATHWAY	46	0.281	2.232	0.002	0.005
REACTOME NUCLEAR EVENTS KINASE AND TRANSCRIPTION FACTOR ACTIVATION	24	-0.39	-2.23	0	0.005
ST T CELL SIGNAL TRANSDUCTION	45	0.278	2.229	0	0.005
KEGG TYPE II DIABETES MELLITUS	46	-0.275	-2.229	0.004	0.005
REACTOME TRAF6 MEDIATED NFKB ACTIVATION	21	0.416	2.227	0	0.005
BIOCARTA IL2RB PATHWAY	38	0.301	2.227	0	0.005
REACTOME REGULATION OF WATER BALANCE BY RENAL AQUAPORINS	43	-0.286	-2.225	0.002	0.005
REACTOME N GLYCAN ANTENNAE ELONGATION IN THE MEDIAL TRANS GOLGI	18	-0.437	-2.221	0.002	0.005
KEGG GLYCINE SERINE AND THREONINE METABOLISM	31	0.336	2.218	0	0.005
REACTOME TAK1 ACTIVATES NFKB BY PHOSPHORYLATION AND ACTIVATION OF IKKS COMPLEX	23	0.386	2.217	0	0.005
REACTOME ERK MAPK TARGETS	21	-0.403	-2.214	0.004	0.005
KEGG FRUCTOSE AND MANNOSE METABOLISM	34	-0.318	-2.206	0	0.006
PID NCADHERIN PATHWAY	33	0.321	2.205	0.002	0.006
BIOCARTA DEATH PATHWAY	33	0.326	2.2	0.002	0.006
REACTOME G ALPHA1213 SIGNALLING EVENTS	74	-0.217	-2.199	0.004	0.006
REACTOME METABOLISM OF LIPIDS AND LIPOPROTEINS	469	0.087	2.198	0.004	0.006
REACTOME ACTIVATION OF KAINATE RECEPTORS UPON GLUTAMATE BINDING	31	-0.335	-2.195	0	0.006
ST B CELL ANTIGEN RECEPTOR	40	0.29	2.192	0	0.006
KEGG P53 SIGNALING PATHWAY	68	0.221	2.19	0.002	0.006
KEGG BLADDER CANCER	42	0.284	2.189	0	0.006
REACTOME TCR SIGNALING	53	0.259	2.18	0.002	0.007
KEGG FATTY ACID METABOLISM	42	0.285	2.175	0.002	0.007
KEGG BIOSYNTHESIS OF UNSATURATED FATTY ACIDS	22	0.378	2.166	0.004	0.007
PID IL3 PATHWAY	27	0.348	2.166	0	0.007
KEGG NEUROTROPHIN SIGNALING PATHWAY	126	0.167	2.162	0.004	0.007
REACTOME REGULATION OF INSULIN SECRETION	89	-0.197	-2.161	0.002	0.007
REACTOME IL 3 5 AND GM CSF SIGNALING	43	0.279	2.16	0.002	0.007
PID ECADHERIN STABILIZATION PATHWAY	42	0.283	2.159	0.002	0.007
REACTOME EGFR DOWNREGULATION	24	-0.375	-2.158	0.01	0.007
PID HIF2PATHWAY	34	0.313	2.158	0.002	0.007
BIOCARTA STATHMIN PATHWAY	19	-0.411	-2.156	0	0.007
PID RHOA PATHWAY	45	-0.274	-2.153	0	0.007
REACTOME G2 M CHECKPOINTS	41	-0.281	-2.151	0.002	0.007
SIG CHEMOTAXIS	45	-0.276	-2.146	0	0.008
REACTOME MYD88 MAL CASCADE INITIATED ON PLASMA MEMBRANE	81	0.202	2.145	0.002	0.008
SA MMP CYTOKINE CONNECTION	15	0.46	2.141	0	0.008
REACTOME NRAGE SIGNALS DEATH THROUGH JNK	43	-0.275	-2.138	0.004	0.008
KEGG PYRIMIDINE METABOLISM	96	0.187	2.133	0.002	0.008
BIOCARTA CK1 PATHWAY	17	-0.422	-2.132	0	0.008
REACTOME HDL MEDIATED LIPID TRANSPORT	15	0.465	2.13	0.002	0.009
REACTOME FATTY ACID TRIACYLGLYCEROL AND KETONE BODY METABOLISM	167	0.138	2.129	0.002	0.009
PID TAP63 PATHWAY	54	0.248	2.119	0.002	0.009
REACTOME GPVI MEDIATED ACTIVATION CASCADE	31	0.319	2.118	0.002	0.009
PID AVB3 OPN PATHWAY	31	0.322	2.117	0.002	0.009
NABA PROTEOGLYCANS	35	0.295	2.117	0	0.009
REACTOME PROTEOLYTIC CLEAVAGE OF SNARE COMPLEX PROTEINS	16	-0.427	-2.116	0.002	0.009
BIOCARTA ECM PATHWAY	24	0.357	2.112	0.006	0.009
BIOCARTA NTHI PATHWAY	24	0.359	2.11	0.002	0.01
REACTOME SLC MEDIATED TRANSMEMBRANE TRANSPORT	240	0.116	2.104	0.004	0.01
REACTOME GLUCONEOGENESIS	31	-0.319	-2.099	0	0.01
BIOCARTA MEF2D PATHWAY	18	-0.419	-2.096	0	0.01
PID HES HEY PATHWAY	48	0.258	2.095	0.004	0.01
PID REELIN PATHWAY	29	-0.327	-2.087	0	0.011
PID TRKR PATHWAY	62	0.222	2.084	0.002	0.011
REACTOME PKA MEDIATED PHOSPHORYLATION OF CREB	17	-0.422	-2.08	0.002	0.011
KEGG ADHERENS JUNCTION	73	0.204	2.079	0	0.011
REACTOME MHC CLASS II ANTIGEN PRESENTATION	91	-0.188	-2.078	0.006	0.011
PID TXA2PATHWAY	57	0.236	2.078	0.004	0.011
REACTOME SIGNALING BY NOTCH	96	0.182	2.078	0.004	0.011
REACTOME SIGNALING BY TGF BETA RECEPTOR COMPLEX	60	0.225	2.078	0.004	0.011
REACTOME TRIF MEDIATED TLR3 SIGNALING	72	0.205	2.075	0	0.011
KEGG TASTE TRANSDUCTION	50	-0.247	-2.069	0.002	0.011
PID ECADHERIN KERATINOCYTE PATHWAY	20	0.388	2.071	0.004	0.012
PID RAC1 REG PATHWAY	38	-0.282	-2.066	0.002	0.012
PID MET PATHWAY	80	0.191	2.061	0.002	0.012
REACTOME RNA POL I PROMOTER OPENING	56	0.237	2.058	0.006	0.012
PID ATF2 PATHWAY	59	0.225	2.057	0	0.012
REACTOME TRANSCRIPTIONAL REGULATION OF WHITE ADIPOCYTE DIFFERENTIATION	71	0.208	2.056	0.002	0.012
REACTOME INNATE IMMUNE SYSTEM	263	0.111	2.05	0.004	0.013
BIOCARTA RELA PATHWAY	16	0.435	2.05	0.002	0.013
BIOCARTA IL6 PATHWAY	22	0.368	2.049	0	0.013
BIOCARTA ATM PATHWAY	20	0.381	2.049	0.002	0.013
KEGG PRIMARY IMMUNODEFICIENCY	35	0.287	2.047	0	0.013
KEGG DILATED CARDIOMYOPATHY	90	-0.18	-2.045	0.002	0.013
KEGG AUTOIMMUNE THYROID DISEASE	52	0.237	2.043	0.01	0.013
KEGG LYSINE DEGRADATION	44	0.261	2.042	0.004	0.013
REACTOME GRB2 EVENTS IN ERBB2 SIGNALING	22	-0.368	-2.042	0.006	0.013
KEGG INSULIN SIGNALING PATHWAY	137	-0.15	-2.041	0.002	0.013
KEGG ALLOGRAFT REJECTION	37	0.282	2.039	0.006	0.013
PID S1P S1P1 PATHWAY	21	0.369	2.036	0.008	0.014
KEGG PROPANOATE METABOLISM	32	0.304	2.033	0	0.014
BIOCARTA P53HYPOXIA PATHWAY	22	0.368	2.033	0.006	0.014
REACTOME FORMATION OF FIBRIN CLOT CLOTTING CASCADE	31	0.301	2.029	0.004	0.014
REACTOME RIG I MDA5 MEDIATED INDUCTION OF IFN ALPHA BETA PATHWAYS	72	0.204	2.029	0.002	0.014
PID NFAT TFPATHWAY	47	0.253	2.028	0.004	0.014
REACTOME INSULIN RECEPTOR SIGNALLING CASCADE	84	-0.192	-2.028	0.004	0.014
REACTOME ACTIVATION OF CHAPERONE GENES BY XBP1S	46	0.251	2.024	0.008	0.014
KEGG LYSOSOME	121	0.16	2.018	0.004	0.014
KEGG MELANOGENESIS	101	-0.17	-2.016	0.006	0.015
REACTOME OTHER SEMAPHORIN INTERACTIONS	15	0.433	2.014	0.004	0.015
PID CASPASE PATHWAY	52	0.236	2.014	0.008	0.015
REACTOME SMAD2 SMAD3 SMAD4 HETEROTRIMER REGULATES TRANSCRIPTION	25	0.336	2.013	0	0.015
REACTOME SYNTHESIS OF PIPS AT THE PLASMA MEMBRANE	30	-0.305	-2.01	0.008	0.016
REACTOME SHC MEDIATED SIGNALLING	15	-0.428	-2.007	0.004	0.016
PID ILK PATHWAY	45	0.25	2.002	0.008	0.016
BIOCARTA KERATINOCYTE PATHWAY	46	0.247	2.001	0.002	0.016
ST GAQ PATHWAY	28	0.32	1.999	0	0.016
REACTOME GAB1 SIGNALOSOME	36	0.28	1.997	0.002	0.016
REACTOME IL1 SIGNALING	39	0.263	1.995	0.01	0.016
BIOCARTA COMP PATHWAY	19	0.37	1.995	0.002	0.016
BIOCARTA STEM PATHWAY	15	0.433	1.994	0.006	0.016
KEGG GLYCOSPHINGOLIPID BIOSYNTHESIS GANGLIO SERIES	15	-0.423	-1.998	0.002	0.017
REACTOME MITOCHONDRIAL TRNA AMINOACYLATION	21	-0.365	-1.995	0.004	0.017
REACTOME MEMBRANE TRAFFICKING	123	-0.153	-1.991	0.004	0.017
REACTOME NFKB AND MAP KINASES ACTIVATION MEDIATED BY TLR4 SIGNALING REPERTOIRE	70	0.204	1.987	0.006	0.017
REACTOME PYRIMIDINE METABOLISM	23	0.345	1.986	0.006	0.017
REACTOME HIV INFECTION	189	-0.123	-1.986	0.008	0.017
REACTOME INSULIN SYNTHESIS AND PROCESSING	20	-0.367	-1.986	0.008	0.017
REACTOME TRANSPORT OF INORGANIC CATIONS ANIONS AND AMINO ACIDS OLIGOPEPTIDES	93	-0.177	-1.986	0.01	0.017
REACTOME SULFUR AMINO ACID METABOLISM	24	0.338	1.982	0.008	0.017
BIOCARTA G1 PATHWAY	28	0.319	1.982	0.002	0.017
REACTOME RESPONSE TO ELEVATED PLATELET CYTOSOLIC CA2	81	0.19	1.979	0.008	0.017
ST TUMOR NECROSIS FACTOR PATHWAY	29	0.307	1.975	0.006	0.017
REACTOME SIGNALING BY SCF KIT	75	0.194	1.974	0.009	0.017
PID INTEGRIN2 PATHWAY	29	0.304	1.974	0.002	0.017
KEGG DRUG METABOLISM CYTOCHROME P450	72	0.198	1.973	0.002	0.017
BIOCARTA CTCF PATHWAY	23	0.348	1.972	0.008	0.017
REACTOME SHC RELATED EVENTS	17	-0.411	-1.982	0	0.018
REACTOME CHOLESTEROL BIOSYNTHESIS	21	-0.357	-1.98	0.004	0.018
REACTOME AQUAPORIN MEDIATED TRANSPORT	50	-0.238	-1.975	0.009	0.018
REACTOME INHIBITION OF INSULIN SECRETION BY ADRENALINE NORADRENALINE	25	-0.331	-1.972	0.008	0.018
KEGG LONG TERM DEPRESSION	70	-0.2	-1.97	0.008	0.018
REACTOME CLASS I MHC MEDIATED ANTIGEN PROCESSING PRESENTATION	236	0.111	1.969	0.01	0.018
PID GMCSF PATHWAY	37	0.275	1.967	0.006	0.018
REACTOME INTEGRIN ALPHAIIB BETA3 SIGNALING	27	0.312	1.966	0.012	0.018
KEGG BASAL CELL CARCINOMA	55	0.225	1.963	0.008	0.018
PID ERBB1 INTERNALIZATION PATHWAY	41	-0.262	-1.966	0.008	0.019
REACTOME INHIBITION OF VOLTAGE GATED CA2 CHANNELS VIA GBETA GAMMA SUBUNITS	25	-0.33	-1.962	0.006	0.019
BIOCARTA CYTOKINE PATHWAY	21	0.352	1.956	0.014	0.019
PID SYNDECAN 3 PATHWAY	17	0.39	1.954	0.004	0.019
REACTOME YAP1 AND WWTR1 TAZ STIMULATED GENE EXPRESSION	23	0.344	1.948	0.006	0.019
REACTOME UNFOLDED PROTEIN RESPONSE	78	0.187	1.947	0.008	0.019
REACTOME DNA REPLICATION	187	-0.123	-1.952	0.008	0.02
BIOCARTA RAS PATHWAY	23	0.336	1.943	0.008	0.02
KEGG NOD LIKE RECEPTOR SIGNALING PATHWAY	62	0.207	1.942	0.006	0.02
REACTOME ACTIVATION OF ATR IN RESPONSE TO REPLICATION STRESS	35	-0.275	-1.943	0.016	0.021
REACTOME ARMS MEDIATED ACTIVATION	17	-0.389	-1.943	0.002	0.021
REACTOME METABOLISM OF CARBOHYDRATES	233	-0.109	-1.94	0.002	0.021
PID NFKAPPAB CANONICAL PATHWAY	23	0.34	1.928	0.008	0.021
REACTOME DNA REPAIR	105	-0.157	-1.931	0	0.022
KEGG CELL CYCLE	124	0.147	1.924	0.019	0.022
REACTOME BIOLOGICAL OXIDATIONS	137	0.141	1.919	0.01	0.022
REACTOME CELL CYCLE CHECKPOINTS	111	-0.16	-1.924	0.002	0.023
REACTOME SIGNALING BY RHO GTPASES	112	-0.158	-1.921	0.006	0.023
REACTOME TRANSCRIPTIONAL ACTIVITY OF SMAD2 SMAD3 SMAD4 HETEROTRIMER	36	0.275	1.916	0.01	0.023
BIOCARTA TNFR2 PATHWAY	18	0.376	1.911	0.008	0.023
KEGG GLIOMA	65	-0.199	-1.918	0.01	0.024
REACTOME FORMATION OF TUBULIN FOLDING INTERMEDIATES BY CCT TRIC	21	-0.349	-1.914	0.012	0.024
KEGG GLYCOSAMINOGLYCAN BIOSYNTHESIS HEPARAN SULFATE	26	-0.322	-1.911	0.006	0.024
REACTOME GLUCOSE METABOLISM	63	-0.206	-1.909	0	0.024
BIOCARTA IL7 PATHWAY	17	0.381	1.907	0.012	0.024
REACTOME SIGNALING BY ERBB4	87	0.173	1.904	0.01	0.024
REACTOME METABOLISM OF VITAMINS AND COFACTORS	50	-0.231	-1.902	0.012	0.025
REACTOME PROTEIN FOLDING	51	-0.229	-1.902	0.016	0.025
REACTOME SIGNALLING TO ERKS	36	-0.272	-1.901	0.01	0.025
REACTOME ANTIGEN ACTIVATES B CELL RECEPTOR LEADING TO GENERATION OF SECOND MESSENGERS	29	0.301	1.894	0.01	0.025
KEGG AMINO SUGAR AND NUCLEOTIDE SUGAR METABOLISM	44	-0.238	-1.896	0.014	0.026
PID EPHB FWD PATHWAY	40	-0.25	-1.891	0.008	0.026
REACTOME GASTRIN CREB SIGNALLING PATHWAY VIA PKC AND MAPK	200	-0.115	-1.891	0.004	0.026
PID ARF6 TRAFFICKING PATHWAY	49	0.232	1.888	0.004	0.026
REACTOME SMOOTH MUSCLE CONTRACTION	23	0.328	1.887	0.006	0.026
SIG PIP3 SIGNALING IN CARDIAC MYOCTES	67	-0.195	-1.887	0.006	0.026
REACTOME RNA POL III TRANSCRIPTION	33	-0.269	-1.885	0.011	0.027
REACTOME TRAF6 MEDIATED INDUCTION OF NFKB AND MAP KINASES UPON TLR7 8 OR 9 ACTIVATION	75	0.186	1.882	0.004	0.027
REACTOME MUSCLE CONTRACTION	46	0.235	1.881	0.01	0.027
REACTOME CELL CYCLE	396	-0.083	-1.877	0.006	0.028
KEGG ARGININE AND PROLINE METABOLISM	54	0.216	1.875	0.008	0.028
PID INTEGRIN3 PATHWAY	43	0.242	1.871	0.013	0.028
REACTOME PHASE1 FUNCTIONALIZATION OF COMPOUNDS	69	0.194	1.869	0	0.028
PID CMYB PATHWAY	84	0.177	1.867	0.004	0.028
PID NEPHRIN NEPH1 PATHWAY	31	-0.283	-1.87	0.008	0.029
REACTOME METABOLISM OF NUCLEOTIDES	70	0.189	1.867	0.004	0.029
PID FAK PATHWAY	58	0.213	1.859	0.02	0.03
REACTOME GLUCAGON SIGNALING IN METABOLIC REGULATION	33	-0.271	-1.859	0.013	0.03
BIOCARTA HIVNEF PATHWAY	58	0.207	1.858	0.006	0.03
REACTOME APOPTOSIS	144	0.133	1.852	0.012	0.03
BIOCARTA TOB1 PATHWAY	19	0.353	1.852	0.016	0.03
WNT SIGNALING	89	0.168	1.846	0.021	0.031
PID ERA GENOMIC PATHWAY	64	0.198	1.846	0.016	0.031
NABA ECM REGULATORS	231	0.103	1.846	0.016	0.031
REACTOME MITOTIC M M G1 PHASES	167	-0.126	-1.849	0.015	0.032
REACTOME SYNTHESIS OF PIPS AT THE GOLGI MEMBRANE	17	-0.376	-1.849	0.006	0.032
KEGG LINOLEIC ACID METABOLISM	29	-0.287	-1.844	0.004	0.032
REACTOME CHROMOSOME MAINTENANCE	116	0.146	1.842	0.012	0.032
BIOCARTA STRESS PATHWAY	25	0.309	1.842	0.019	0.032
PID LIS1 PATHWAY	28	-0.287	-1.842	0.011	0.033
PID VEGFR1 PATHWAY	26	0.3	1.836	0.009	0.033
BIOCARTA CHEMICAL PATHWAY	22	0.329	1.832	0.01	0.033
ST P38 MAPK PATHWAY	37	0.251	1.832	0.014	0.033
REACTOME CELL JUNCTION ORGANIZATION	77	0.179	1.825	0.018	0.034
KEGG PURINE METABOLISM	156	-0.127	-1.828	0.016	0.035
PID CDC42 PATHWAY	70	-0.187	-1.827	0.017	0.035
KEGG N GLYCAN BIOSYNTHESIS	46	-0.227	-1.826	0.017	0.035
REACTOME BRANCHED CHAIN AMINO ACID CATABOLISM	17	0.363	1.822	0.017	0.035
REACTOME G PROTEIN BETA GAMMA SIGNALLING	28	0.285	1.819	0.022	0.035
REACTOME PREFOLDIN MEDIATED TRANSFER OF SUBSTRATE TO CCT TRIC	27	-0.301	-1.819	0.01	0.036
PID CERAMIDE PATHWAY	48	0.217	1.813	0.016	0.036
BIOCARTA MET PATHWAY	37	0.252	1.81	0.014	0.036
BIOCARTA CD40 PATHWAY	15	0.383	1.809	0.011	0.036
KEGG VIBRIO CHOLERAE INFECTION	54	-0.207	-1.814	0.014	0.037
KEGG NON SMALL CELL LUNG CANCER	54	0.213	1.809	0.01	0.037
PID P73PATHWAY	78	0.174	1.807	0.017	0.037
REACTOME INWARDLY RECTIFYING K CHANNELS	31	-0.271	-1.809	0.017	0.038
REACTOME MEIOTIC RECOMBINATION	79	0.172	1.798	0.017	0.038
REACTOME CLEAVAGE OF GROWING TRANSCRIPT IN THE TERMINATION REGION	42	0.235	1.796	0.014	0.038
BIOCARTA MTOR PATHWAY	22	-0.326	-1.803	0.016	0.039
PID MAPK TRK PATHWAY	34	-0.26	-1.802	0.018	0.039
REACTOME CELL DEATH SIGNALLING VIA NRAGE NRIF AND NADE	58	-0.199	-1.801	0.016	0.039
REACTOME ASSOCIATION OF TRIC CCT WITH TARGET PROTEINS DURING BIOSYNTHESIS	26	-0.295	-1.799	0.008	0.039
REACTOME PHOSPHOLIPID METABOLISM	195	-0.111	-1.798	0.01	0.039
BIOCARTA CTLA4 PATHWAY	19	0.338	1.796	0.016	0.039
PID PLK1 PATHWAY	46	-0.225	-1.795	0.014	0.04
REACTOME GOLGI ASSOCIATED VESICLE BIOGENESIS	50	-0.212	-1.793	0.021	0.04
BIOCARTA EPO PATHWAY	19	0.341	1.79	0.008	0.04
KEGG PORPHYRIN AND CHLOROPHYLL METABOLISM	41	-0.236	-1.79	0.013	0.04
REACTOME ACTIVATED TAK1 MEDIATES P38 MAPK ACTIVATION	17	0.355	1.788	0.016	0.04
PID NECTIN PATHWAY	30	0.271	1.782	0.03	0.041
REACTOME DOWNSTREAM SIGNALING EVENTS OF B CELL RECEPTOR BCR	93	0.159	1.781	0.018	0.041
REACTOME INTRINSIC PATHWAY	16	0.374	1.772	0.026	0.043
PID LKB1 PATHWAY	47	-0.22	-1.77	0.018	0.044
REACTOME BASIGIN INTERACTIONS	24	0.302	1.768	0.015	0.044
PID S1P S1P3 PATHWAY	29	0.275	1.768	0.015	0.044
REACTOME GLUCURONIDATION	18	-0.34	-1.768	0.025	0.044
REACTOME NETRIN1 SIGNALING	38	-0.247	-1.768	0.015	0.044
REACTOME MAP KINASE ACTIVATION IN TLR CASCADE	49	-0.213	-1.762	0.03	0.045
ST JNK MAPK PATHWAY	40	0.238	1.76	0.02	0.045
REACTOME TRANSPORT OF GLUCOSE AND OTHER SUGARS BILE SALTS AND ORGANIC ACIDS METAL IONS AND AMINE COMPOUNDS	89	0.157	1.758	0.021	0.045
REACTOME REGULATION OF KIT SIGNALING	16	0.357	1.757	0.015	0.045
REACTOME REGULATION OF HYPOXIA INDUCIBLE FACTOR HIF BY OXYGEN	23	0.309	1.757	0.008	0.045
PID IL8 CXCR2 PATHWAY	34	0.255	1.757	0.018	0.045
ST G ALPHA I PATHWAY	35	-0.246	-1.756	0.018	0.047
REACTOME NOD1 2 SIGNALING PATHWAY	30	0.269	1.749	0.025	0.047
REACTOME OXYGEN DEPENDENT PROLINE HYDROXYLATION OF HYPOXIA INDUCIBLE FACTOR ALPHA	16	0.354	1.749	0.015	0.047
REACTOME P75 NTR RECEPTOR MEDIATED SIGNALLING	79	0.167	1.748	0.024	0.047
KEGG GLUTATHIONE METABOLISM	50	0.212	1.746	0.014	0.047
KEGG ASCORBATE AND ALDARATE METABOLISM	25	0.295	1.744	0.024	0.047
PID SYNDECAN 2 PATHWAY	33	0.252	1.743	0.03	0.048
REACTOME PI3K EVENTS IN ERBB2 SIGNALING	42	0.225	1.739	0.042	0.048
BIOCARTA IGF1R PATHWAY	23	-0.301	-1.746	0.021	0.049
BIOCARTA PTEN PATHWAY	18	-0.341	-1.746	0.012	0.049
KEGG HUNTINGTONS DISEASE	172	-0.117	-1.744	0.012	0.049
PID CD40 PATHWAY	31	0.26	1.737	0.027	0.049
PID CD8 TCR PATHWAY	53	0.202	1.736	0.03	0.049
