# Supplementary material for: Consistently altered expression of gene sets in postmortem brains of individuals with major psychiatric disorders
Source: Transl Psychiatry. 2016 Sep 13;6(9):e890–. doi: 10.1038/tp.2016.173 (PMC5048210; doi:10.1038/tp.2016.173)
Supplement: Supplementary Table S12 [file tp2016173x23.xlsx]

## Sheet: Table S12
Table S12) Gene sets enriched in MDD in the orbitofrontal cortex at an FDR < 0.05. Size refers to the number of genes in the expression dataset. ES is the enrichment score. NES is normalized enrichment score. FDR is the FDR q value for enrichment of each gene set in each of the five sample groups.
Name	size	ES	NES	Nom P	FDR
REACTOME PEPTIDE CHAIN ELONGATION	85	0.756	8.214	0	0
KEGG OLFACTORY TRANSDUCTION	383	-0.364	-8.181	0	0
REACTOME OLFACTORY SIGNALING PATHWAY	319	-0.391	-8.036	0	0
KEGG RIBOSOME	86	0.738	7.93	0	0
REACTOME INFLUENZA VIRAL RNA TRANSCRIPTION AND REPLICATION	101	0.666	7.899	0	0
REACTOME NONSENSE MEDIATED DECAY ENHANCED BY THE EXON JUNCTION COMPLEX	106	0.602	7.354	0	0
REACTOME 3 UTR MEDIATED TRANSLATIONAL REGULATION	104	0.613	7.312	0	0
REACTOME SRP DEPENDENT COTRANSLATIONAL PROTEIN TARGETING TO MEMBRANE	108	0.582	7.161	0	0
REACTOME TRANSLATION	144	0.477	6.617	0	0
REACTOME INFLUENZA LIFE CYCLE	135	0.476	6.338	0	0
REACTOME NEURONAL SYSTEM	276	-0.323	-6.165	0	0
REACTOME METABOLISM OF MRNA	208	0.346	5.717	0	0
REACTOME METABOLISM OF RNA	253	0.296	5.438	0	0
REACTOME FORMATION OF THE TERNARY COMPLEX AND SUBSEQUENTLY THE 43S COMPLEX	48	0.586	4.939	0	0
REACTOME TRANSMISSION ACROSS CHEMICAL SYNAPSES	184	-0.307	-4.727	0	0
REACTOME ACTIVATION OF THE MRNA UPON BINDING OF THE CAP BINDING COMPLEX AND EIFS AND SUBSEQUENT BINDING TO 43S	55	0.534	4.713	0	0
REACTOME METABOLISM OF PROTEINS	417	0.193	4.499	0	0
REACTOME VOLTAGE GATED POTASSIUM CHANNELS	43	-0.523	-4.076	0	0
REACTOME AXON GUIDANCE	242	-0.222	-4.054	0	0
REACTOME POTASSIUM CHANNELS	98	-0.334	-3.838	0	0
REACTOME NEUROTRANSMITTER RELEASE CYCLE	34	-0.516	-3.685	0	0
REACTOME NEUROTRANSMITTER RECEPTOR BINDING AND DOWNSTREAM TRANSMISSION IN THE POSTSYNAPTIC CELL	135	-0.268	-3.626	0	0
REACTOME GLUTAMATE NEUROTRANSMITTER RELEASE CYCLE	15	-0.767	-3.623	0	0
REACTOME DEVELOPMENTAL BIOLOGY	386	-0.154	-3.519	0	0
KEGG CALCIUM SIGNALING PATHWAY	176	-0.219	-3.447	0	0
KEGG UBIQUITIN MEDIATED PROTEOLYSIS	134	-0.238	-3.236	0	0
REACTOME NGF SIGNALLING VIA TRKA FROM THE PLASMA MEMBRANE	134	-0.244	-3.192	0	0
REACTOME SIGNALLING BY NGF	212	-0.185	-3.169	0	0
REACTOME SIGNALING BY EGFR IN CANCER	105	-0.257	-3.107	0	0
KEGG PYRIMIDINE METABOLISM	96	0.264	3.047	0	0
REACTOME GABA SYNTHESIS RELEASE REUPTAKE AND DEGRADATION	17	-0.604	-3.036	0	0
REACTOME ANTIGEN PROCESSING UBIQUITINATION PROTEASOME DEGRADATION	199	-0.178	-2.941	0	0
REACTOME TRANSMEMBRANE TRANSPORT OF SMALL MOLECULES	409	-0.126	-2.904	0	0
REACTOME PI METABOLISM	47	-0.356	-2.903	0	0
BIOCARTA CHREBP2 PATHWAY	42	-0.383	-2.897	0	0
KEGG LONG TERM POTENTIATION	69	-0.296	-2.874	0	0
REACTOME TRAFFICKING OF AMPA RECEPTORS	27	-0.463	-2.87	0	0
REACTOME ACTIVATION OF NMDA RECEPTOR UPON GLUTAMATE BINDING AND POSTSYNAPTIC EVENTS	37	-0.401	-2.858	0	0
REACTOME CLASS I MHC MEDIATED ANTIGEN PROCESSING PRESENTATION	236	-0.159	-2.851	0	0
KEGG AXON GUIDANCE	128	-0.211	-2.832	0	0
PID NFAT 3PATHWAY	53	-0.323	-2.793	0	0
KEGG FOCAL ADHESION	199	-0.17	-2.765	0	0
ST GAQ PATHWAY	28	0.432	2.745	0	0.001
REACTOME L1CAM INTERACTIONS	84	-0.258	-2.731	0	0.001
SIG CHEMOTAXIS	45	-0.341	-2.729	0	0.001
REACTOME ASPARAGINE N LINKED GLYCOSYLATION	80	-0.262	-2.708	0	0.001
REACTOME ION CHANNEL TRANSPORT	54	-0.304	-2.697	0	0.001
PID ERBB1 INTERNALIZATION PATHWAY	41	-0.354	-2.693	0	0.001
KEGG NOTCH SIGNALING PATHWAY	47	0.337	2.691	0	0.001
ST INTEGRIN SIGNALING PATHWAY	82	-0.257	-2.683	0	0.001
REACTOME BETA DEFENSINS	36	-0.373	-2.683	0	0.001
REACTOME DEFENSINS	43	-0.343	-2.667	0	0.001
REACTOME UNBLOCKING OF NMDA RECEPTOR GLUTAMATE BINDING AND ACTIVATION	15	-0.578	-2.637	0	0.001
REACTOME DARPP 32 EVENTS	24	-0.448	-2.636	0	0.001
REACTOME METABOLISM OF AMINO ACIDS AND DERIVATIVES	196	0.158	2.609	0	0.002
REACTOME POST NMDA RECEPTOR ACTIVATION EVENTS	33	-0.372	-2.581	0	0.002
BIOCARTA PGC1A PATHWAY	23	-0.45	-2.56	0.002	0.002
BIOCARTA STATHMIN PATHWAY	19	-0.488	-2.555	0	0.002
REACTOME SIGNALING BY FGFR IN DISEASE	122	-0.194	-2.518	0	0.002
REACTOME INTEGRATION OF ENERGY METABOLISM	116	-0.197	-2.51	0.002	0.002
PID WNT SIGNALING PATHWAY	28	0.415	2.567	0	0.003
REACTOME RESPIRATORY ELECTRON TRANSPORT	65	0.267	2.563	0	0.003
REACTOME A TETRASACCHARIDE LINKER SEQUENCE IS REQUIRED FOR GAG SYNTHESIS	25	0.425	2.551	0	0.003
KEGG MAPK SIGNALING PATHWAY	266	-0.132	-2.511	0.002	0.003
REACTOME TRNA AMINOACYLATION	42	-0.322	-2.497	0.002	0.003
BIOCARTA NOS1 PATHWAY	21	-0.454	-2.496	0	0.003
REACTOME SIGNALING BY FGFR	108	-0.203	-2.487	0.002	0.003
REACTOME BOTULINUM NEUROTOXICITY	18	-0.486	-2.473	0	0.003
KEGG NEUROACTIVE LIGAND RECEPTOR INTERACTION	269	-0.13	-2.467	0	0.003
REACTOME AMINE LIGAND BINDING RECEPTORS	37	-0.341	-2.453	0	0.003
KEGG ARRHYTHMOGENIC RIGHT VENTRICULAR CARDIOMYOPATHY ARVC	74	-0.24	-2.449	0	0.003
REACTOME METABOLISM OF CARBOHYDRATES	233	-0.142	-2.422	0	0.003
KEGG CYTOKINE CYTOKINE RECEPTOR INTERACTION	260	0.135	2.492	0	0.004
REACTOME GENERIC TRANSCRIPTION PATHWAY	336	0.119	2.477	0	0.004
REACTOME CA DEPENDENT EVENTS	29	-0.375	-2.373	0	0.005
REACTOME REGULATION OF INSULIN SECRETION	89	-0.214	-2.372	0	0.005
KEGG ERBB SIGNALING PATHWAY	87	-0.213	-2.363	0	0.005
REACTOME CREB PHOSPHORYLATION THROUGH THE ACTIVATION OF CAMKII	15	-0.511	-2.359	0	0.005
REACTOME RESPIRATORY ELECTRON TRANSPORT ATP SYNTHESIS BY CHEMIOSMOTIC COUPLING AND HEAT PRODUCTION BY UNCOUPLING PROTEINS	81	0.235	2.429	0	0.006
REACTOME GOLGI ASSOCIATED VESICLE BIOGENESIS	50	-0.282	-2.342	0.002	0.006
REACTOME DOWNSTREAM SIGNALING OF ACTIVATED FGFR	97	-0.199	-2.341	0	0.006
KEGG N GLYCAN BIOSYNTHESIS	46	-0.29	-2.341	0	0.006
REACTOME MHC CLASS II ANTIGEN PRESENTATION	91	-0.208	-2.334	0	0.006
PID HEDGEHOG GLI PATHWAY	48	-0.291	-2.333	0	0.006
REACTOME METABOLISM OF LIPIDS AND LIPOPROTEINS	469	-0.093	-2.329	0.002	0.006
BIOCARTA VIP PATHWAY	26	-0.383	-2.322	0	0.006
REACTOME SIGNALING BY PDGF	118	-0.182	-2.322	0	0.006
REACTOME CYTOKINE SIGNALING IN IMMUNE SYSTEM	263	-0.125	-2.314	0	0.006
REACTOME DOWNSTREAM SIGNAL TRANSDUCTION	91	-0.204	-2.314	0.002	0.006
REACTOME INTERACTION BETWEEN L1 AND ANKYRINS	21	-0.422	-2.308	0	0.006
PID VEGFR1 2 PATHWAY	69	-0.24	-2.307	0.002	0.006
REACTOME OPIOID SIGNALLING	77	-0.227	-2.305	0	0.006
REACTOME TRAFFICKING OF GLUR2 CONTAINING AMPA RECEPTORS	15	-0.485	-2.303	0	0.006
REACTOME TRANSPORT OF MATURE MRNA DERIVED FROM AN INTRONLESS TRANSCRIPT	32	-0.332	-2.293	0	0.006
BIOCARTA NDKDYNAMIN PATHWAY	18	-0.447	-2.291	0.002	0.006
KEGG PROPANOATE METABOLISM	32	0.359	2.413	0	0.007
REACTOME TCA CYCLE AND RESPIRATORY ELECTRON TRANSPORT	117	0.193	2.403	0	0.007
REACTOME SEMA4D INDUCED CELL MIGRATION AND GROWTH CONE COLLAPSE	25	0.397	2.39	0.006	0.007
NABA SECRETED FACTORS	340	0.112	2.388	0.002	0.007
BIOCARTA AT1R PATHWAY	33	-0.332	-2.285	0	0.007
REACTOME TRANSPORT OF MATURE TRANSCRIPT TO CYTOPLASM	52	-0.273	-2.274	0.004	0.007
REACTOME METABOLISM OF NUCLEOTIDES	70	0.239	2.375	0	0.008
REACTOME POST TRANSLATIONAL PROTEIN MODIFICATION	177	-0.146	-2.255	0.002	0.008
REACTOME NCAM SIGNALING FOR NEURITE OUT GROWTH	64	-0.242	-2.249	0	0.008
REACTOME G2 M CHECKPOINTS	41	-0.292	-2.248	0.002	0.008
REACTOME ION TRANSPORT BY P TYPE ATPASES	33	-0.326	-2.244	0	0.008
PID HDAC CLASSII PATHWAY	34	-0.331	-2.237	0.002	0.008
KEGG LEISHMANIA INFECTION	72	0.238	2.355	0	0.009
REACTOME CYTOSOLIC TRNA AMINOACYLATION	24	-0.382	-2.237	0	0.009
BIOCARTA FCER1 PATHWAY	38	-0.302	-2.231	0	0.009
REACTOME DAG AND IP3 SIGNALING	31	-0.333	-2.226	0	0.009
PID TELOMERASE PATHWAY	68	-0.229	-2.225	0.002	0.009
REACTOME PROTEOLYTIC CLEAVAGE OF SNARE COMPLEX PROTEINS	16	-0.465	-2.225	0	0.009
REACTOME TRANS GOLGI NETWORK VESICLE BUDDING	57	-0.248	-2.215	0	0.009
KEGG OOCYTE MEIOSIS	111	-0.175	-2.211	0	0.009
KEGG ADHERENS JUNCTION	73	-0.221	-2.201	0.002	0.009
KEGG ENDOCYTOSIS	179	-0.144	-2.201	0.002	0.01
PID ERBB1 DOWNSTREAM PATHWAY	105	-0.186	-2.196	0	0.01
SIG PIP3 SIGNALING IN CARDIAC MYOCTES	67	-0.226	-2.189	0	0.01
PID PDGFRB PATHWAY	129	-0.166	-2.189	0	0.01
BIOCARTA GPCR PATHWAY	34	-0.314	-2.181	0	0.01
KEGG AMYOTROPHIC LATERAL SCLEROSIS ALS	52	-0.259	-2.177	0	0.01
REACTOME PRE NOTCH EXPRESSION AND PROCESSING	38	0.313	2.322	0	0.011
KEGG GLYCINE SERINE AND THREONINE METABOLISM	31	0.36	2.321	0	0.011
REACTOME G1 PHASE	35	0.324	2.31	0	0.011
REACTOME METABOLISM OF VITAMINS AND COFACTORS	50	-0.259	-2.17	0	0.011
REACTOME SIGNALING BY ERBB2	97	-0.19	-2.168	0	0.011
REACTOME EGFR DOWNREGULATION	24	-0.374	-2.165	0.006	0.011
PID ARF 3PATHWAY	19	-0.417	-2.165	0	0.011
PID FAK PATHWAY	58	-0.248	-2.163	0	0.011
REACTOME HOST INTERACTIONS OF HIV FACTORS	120	-0.161	-2.159	0.002	0.011
PID PI3K PLC TRK PATHWAY	36	-0.298	-2.153	0.004	0.011
BIOCARTA RAC1 PATHWAY	23	-0.371	-2.149	0.002	0.011
KEGG HYPERTROPHIC CARDIOMYOPATHY HCM	83	-0.2	-2.148	0.002	0.011
KEGG VALINE LEUCINE AND ISOLEUCINE DEGRADATION	44	0.291	2.295	0	0.012
KEGG TIGHT JUNCTION	131	0.171	2.284	0	0.012
SIG INSULIN RECEPTOR PATHWAY IN CARDIAC MYOCYTES	50	-0.255	-2.139	0.004	0.012
REACTOME PHOSPHOLIPID METABOLISM	195	-0.129	-2.13	0	0.012
REACTOME MITOTIC G1 G1 S PHASES	130	0.17	2.276	0	0.013
BIOCARTA TNFR1 PATHWAY	29	-0.333	-2.125	0.004	0.013
REACTOME FATTY ACID TRIACYLGLYCEROL AND KETONE BODY METABOLISM	167	-0.14	-2.125	0	0.013
REACTOME INSULIN SYNTHESIS AND PROCESSING	20	-0.397	-2.111	0	0.014
PID LKB1 PATHWAY	47	-0.262	-2.107	0	0.014
REACTOME CELL CYCLE MITOTIC	307	-0.105	-2.106	0.002	0.014
REACTOME SIGNALING BY NOTCH	96	0.196	2.243	0	0.015
REACTOME PYRIMIDINE METABOLISM	23	0.385	2.242	0.002	0.015
BIOCARTA NO1 PATHWAY	30	-0.323	-2.089	0.004	0.015
PID AMB2 NEUTROPHILS PATHWAY	41	0.301	2.224	0	0.016
KEGG CHRONIC MYELOID LEUKEMIA	73	0.223	2.221	0	0.016
KEGG SPLICEOSOME	124	0.171	2.209	0	0.017
REACTOME ANTIVIRAL MECHANISM BY IFN STIMULATED GENES	64	-0.223	-2.073	0.002	0.017
REACTOME SYNTHESIS OF PIPS AT THE PLASMA MEMBRANE	30	-0.314	-2.068	0.006	0.017
KEGG TYPE II DIABETES MELLITUS	46	-0.258	-2.065	0.006	0.017
PID REELIN PATHWAY	29	-0.317	-2.064	0.006	0.017
REACTOME HIV INFECTION	189	-0.131	-2.062	0.002	0.017
REACTOME CREB PHOSPHORYLATION THROUGH THE ACTIVATION OF RAS	27	-0.348	-2.059	0.002	0.017
REACTOME RAS ACTIVATION UOPN CA2 INFUX THROUGH NMDA RECEPTOR	17	-0.409	-2.059	0.002	0.017
REACTOME ENERGY DEPENDENT REGULATION OF MTOR BY LKB1 AMPK	17	-0.41	-2.057	0.008	0.017
KEGG AMINOACYL TRNA BIOSYNTHESIS	41	-0.265	-2.056	0.006	0.017
REACTOME GLUCONEOGENESIS	31	-0.313	-2.054	0	0.017
BIOCARTA CREB PATHWAY	27	-0.326	-2.054	0.008	0.017
REACTOME PLC BETA MEDIATED EVENTS	42	-0.268	-2.053	0.004	0.017
KEGG LYSINE DEGRADATION	44	0.28	2.194	0.004	0.018
KEGG FATTY ACID METABOLISM	42	0.288	2.19	0	0.018
REACTOME SEMA4D IN SEMAPHORIN SIGNALING	30	0.337	2.187	0.002	0.018
KEGG PATHWAYS IN CANCER	325	0.106	2.187	0.002	0.018
KEGG MATURITY ONSET DIABETES OF THE YOUNG	25	0.365	2.186	0.002	0.018
BIOCARTA NFAT PATHWAY	53	-0.238	-2.033	0.004	0.019
REACTOME ARMS MEDIATED ACTIVATION	17	-0.404	-2.031	0.004	0.02
BIOCARTA IGF1R PATHWAY	23	-0.352	-2.03	0.002	0.02
PID IL8 CXCR2 PATHWAY	34	-0.299	-2.024	0.01	0.02
REACTOME NEP NS2 INTERACTS WITH THE CELLULAR EXPORT MACHINERY	27	-0.331	-2.018	0.002	0.021
REACTOME INTERACTIONS OF VPR WITH HOST CELLULAR PROTEINS	32	-0.305	-2.007	0	0.022
REACTOME NCAM1 INTERACTIONS	39	-0.262	-2.003	0.004	0.022
REACTOME DNA REPAIR	105	0.176	2.144	0	0.023
KEGG COMPLEMENT AND COAGULATION CASCADES	69	0.218	2.141	0.002	0.023
SIG REGULATION OF THE ACTIN CYTOSKELETON BY RHO GTPASES	35	-0.292	-1.999	0.004	0.023
PID HIF1 TFPATHWAY	65	-0.206	-1.996	0.008	0.023
PID RAC1 PATHWAY	54	-0.228	-1.993	0.002	0.023
REACTOME SYNTHESIS OF PIPS AT THE GOLGI MEMBRANE	17	-0.405	-1.992	0.004	0.023
KEGG FC GAMMA R MEDIATED PHAGOCYTOSIS	96	-0.177	-1.985	0.008	0.024
BIOCARTA TEL PATHWAY	18	-0.388	-1.979	0.004	0.025
KEGG INSULIN SIGNALING PATHWAY	137	-0.146	-1.975	0.008	0.025
REACTOME GABA RECEPTOR ACTIVATION	52	-0.229	-1.974	0.004	0.025
PID ATM PATHWAY	34	0.306	2.115	0.002	0.026
NABA ECM REGULATORS	231	0.12	2.11	0.002	0.026
KEGG DRUG METABOLISM CYTOCHROME P450	72	0.211	2.103	0.002	0.027
REACTOME MRNA SPLICING	106	0.174	2.103	0.004	0.027
KEGG ALDOSTERONE REGULATED SODIUM REABSORPTION	42	-0.262	-1.963	0.002	0.027
REACTOME CHONDROITIN SULFATE DERMATAN SULFATE METABOLISM	47	0.255	2.093	0	0.028
REACTOME INSULIN RECEPTOR SIGNALLING CASCADE	84	-0.182	-1.959	0.004	0.028
REACTOME LIGAND GATED ION CHANNEL TRANSPORT	21	-0.358	-1.955	0.008	0.028
PID TOLL ENDOGENOUS PATHWAY	25	0.347	2.08	0.004	0.029
KEGG REGULATION OF ACTIN CYTOSKELETON	212	-0.116	-1.946	0.004	0.029
REACTOME PHOSPHOLIPASE C MEDIATED CASCADE	53	-0.228	-1.943	0.012	0.03
REACTOME CELL CYCLE	396	-0.084	-1.935	0.01	0.031
KEGG LONG TERM DEPRESSION	70	-0.197	-1.934	0.012	0.031
BIOCARTA MPR PATHWAY	34	-0.28	-1.933	0	0.031
REACTOME GLUCURONIDATION	18	-0.368	-1.931	0.002	0.031
PID FANCONI PATHWAY	47	-0.235	-1.927	0.011	0.031
REACTOME SIGNALING BY INSULIN RECEPTOR	105	-0.157	-1.927	0.004	0.031
REACTOME PHASE1 FUNCTIONALIZATION OF COMPOUNDS	69	0.212	2.064	0.006	0.032
PID ATR PATHWAY	39	-0.263	-1.916	0.008	0.033
BIOCARTA MET PATHWAY	37	-0.263	-1.913	0.01	0.033
REACTOME RECRUITMENT OF MITOTIC CENTROSOME PROTEINS AND COMPLEXES	63	-0.203	-1.904	0.01	0.034
REACTOME LOSS OF NLP FROM MITOTIC CENTROSOMES	56	-0.216	-1.903	0.011	0.034
PID MYC REPRESS PATHWAY	63	0.217	2.046	0.004	0.035
REACTOME TRANSPORT OF RIBONUCLEOPROTEINS INTO THE HOST NUCLEUS	27	-0.305	-1.905	0.006	0.035
KEGG NEUROTROPHIN SIGNALING PATHWAY	126	-0.144	-1.897	0	0.035
BIOCARTA RACCYCD PATHWAY	26	0.339	2.04	0.002	0.036
KEGG PURINE METABOLISM	156	0.141	2.037	0	0.036
REACTOME TRIGLYCERIDE BIOSYNTHESIS	38	-0.262	-1.89	0.013	0.037
KEGG GAP JUNCTION	89	-0.17	-1.886	0.01	0.037
REACTOME HEMOSTASIS	449	-0.076	-1.884	0.01	0.037
PID HES HEY PATHWAY	48	0.243	2.026	0.006	0.038
REACTOME PRE NOTCH TRANSCRIPTION AND TRANSLATION	23	0.358	2.023	0.006	0.038
PID RHOA PATHWAY	45	-0.245	-1.881	0.017	0.038
REACTOME GLUCOSE METABOLISM	63	-0.205	-1.881	0.006	0.038
KEGG COLORECTAL CANCER	62	-0.202	-1.878	0.004	0.038
REACTOME MITOTIC G2 G2 M PHASES	78	-0.181	-1.878	0.01	0.038
REACTOME SHC1 EVENTS IN ERBB4 SIGNALING	20	-0.349	-1.875	0.012	0.038
BIOCARTA EIF PATHWAY	15	-0.398	-1.874	0.006	0.038
BIOCARTA SPRY PATHWAY	18	-0.367	-1.874	0.01	0.038
REACTOME SIGNALING BY ILS	106	-0.157	-1.872	0.006	0.038
BIOCARTA CK1 PATHWAY	17	-0.392	-1.867	0.008	0.039
KEGG TASTE TRANSDUCTION	50	-0.226	-1.865	0.017	0.039
KEGG OXIDATIVE PHOSPHORYLATION	116	0.163	2.003	0.004	0.04
KEGG PARKINSONS DISEASE	112	0.16	1.999	0.012	0.04
BIOCARTA PYK2 PATHWAY	28	-0.297	-1.86	0.022	0.04
NABA CORE MATRISOME	274	-0.096	-1.858	0.012	0.04
KEGG GLYCOSAMINOGLYCAN BIOSYNTHESIS HEPARAN SULFATE	26	-0.289	-1.857	0.008	0.04
PID PI3KCI AKT PATHWAY	35	-0.27	-1.856	0.018	0.04
REACTOME ANTIGEN PROCESSING CROSS PRESENTATION	72	0.204	2.006	0.01	0.041
REACTOME REGULATION OF MRNA STABILITY BY PROTEINS THAT BIND AU RICH ELEMENTS	81	0.191	2.006	0	0.041
PID E2F PATHWAY	74	0.197	2.003	0.006	0.041
REACTOME UNFOLDED PROTEIN RESPONSE	78	0.19	1.985	0.004	0.043
PID ERBB2 ERBB3 PATHWAY	44	-0.232	-1.843	0.006	0.043
KEGG PHOSPHATIDYLINOSITOL SIGNALING SYSTEM	76	-0.18	-1.84	0.016	0.043
ST DIFFERENTIATION PATHWAY IN PC12 CELLS	45	-0.228	-1.837	0.02	0.044
REACTOME PLATELET ACTIVATION SIGNALING AND AGGREGATION	197	-0.113	-1.837	0.02	0.044
PID IL2 1PATHWAY	55	-0.208	-1.833	0.013	0.044
REACTOME CHEMOKINE RECEPTORS BIND CHEMOKINES	55	-0.205	-1.828	0.017	0.045
KEGG CELL CYCLE	124	0.154	1.973	0.008	0.046
REACTOME CELL CYCLE CHECKPOINTS	111	-0.15	-1.824	0.026	0.046
REACTOME REGULATION OF GENE EXPRESSION IN BETA CELLS	20	0.362	1.965	0.008	0.047
PID P73PATHWAY	78	0.187	1.963	0.004	0.047
REACTOME MUSCLE CONTRACTION	46	0.246	1.962	0.008	0.047
REACTOME TRAF6 MEDIATED NFKB ACTIVATION	21	0.359	1.959	0.01	0.047
KEGG DILATED CARDIOMYOPATHY	90	-0.162	-1.82	0.019	0.047
REACTOME PKA MEDIATED PHOSPHORYLATION OF CREB	17	-0.367	-1.819	0.01	0.047
PID EPHA FWDPATHWAY	34	-0.264	-1.814	0.017	0.048
NABA ECM GLYCOPROTEINS	195	-0.111	-1.812	0.01	0.048
KEGG APOPTOSIS	86	-0.168	-1.809	0.01	0.049
REACTOME BIOSYNTHESIS OF THE N GLYCAN PRECURSOR DOLICHOL LIPID LINKED OLIGOSACCHARIDE LLO AND TRANSFER TO A NASCENT PROTEIN	28	-0.292	-1.808	0.022	0.049
PID PI3KCI PATHWAY	49	-0.216	-1.805	0.025	0.049
REACTOME SIGNALLING TO ERKS	36	-0.254	-1.805	0.018	0.049
PID TGFBR PATHWAY	55	-0.209	-1.803	0.025	0.049
