# Supplementary material for: Consistently altered expression of gene sets in postmortem brains of individuals with major psychiatric disorders
Source: Transl Psychiatry. 2016 Sep 13;6(9):e890–. doi: 10.1038/tp.2016.173 (PMC5048210; doi:10.1038/tp.2016.173)
Supplement: Supplementary Table S13 [file tp2016173x24.xlsx]

## Sheet: Table S13
Table S13) Table of overlap between gene sets signifcantly enriched in SCZ in the orbitofrontal cortex. Interaction name refers to the two gene sets that are being compared. The overlap coefficient between the two gene sets is equal to the number of shared genes divided by the total size of the smaller of the two gene sets. Overlap size is equal to the number of shared genes. Overlap genes are th…
Interaction_Name	Similarity coefficient	Overlap size	Overlap_genes
REACTOME_G2_M_CHECKPOINTS (Geneset_Overlap) REACTOME_CELL_CYCLE_CHECKPOINTS	1	41	CHEK2|CCNB1|CDK2|ORC6|RFC2|ORC3|RFC3|RFC4|RFC5|RPA1|RPA2|MCM10|RPA3|CCNB2|ATRIP|CDK1|MCM2|MCM3|WEE1|CDC6|DBF4|MCM4|MCM5|CDC25A|MCM6|HUS1|MCM7|CDC25C|ORC1|ORC2|ORC4|ORC5|ATM|ATR|RAD1|RAD9A|RAD17|CDC7|CDC45|CHEK1|MCM8
PID_ERBB1_DOWNSTREAM_PATHWAY (Geneset_Overlap) BIOCARTA_EGF_PATHWAY	0.645161	20	HRAS|FOS|RAF1|PRKCA|MAP2K4|MAP3K1|ELK1|SOS1|MAPK8|EGFR|EGF|JUN|STAT3|SRF|PIK3CA|PIK3R1|MAPK3|STAT1|MAP2K1|GRB2
WNT_SIGNALING (Geneset_Overlap) KEGG_BASAL_CELL_CARCINOMA	0.6	33	FZD2|WNT1|WNT7A|WNT7B|WNT8A|WNT2|WNT3|WNT5A|WNT6|CTNNB1|FZD1|FZD4|FZD6|FZD5|FZD7|FZD8|TCF7L1|LEF1|WNT9A|WNT2B|WNT11|AXIN1|WNT5B|GSK3B|APC|WNT16|DVL2|DVL1|TCF7|WNT3A|FZD3|WNT10A|WNT4
REACTOME_TRANSPORT_TO_THE_GOLGI_AND_SUBSEQUENT_MODIFICATION (Geneset_Overlap) REACTOME_POST_TRANSLATIONAL_PROTEIN_MODIFICATION	1	33	ST8SIA6|LMAN1|MAN1A1|MAN2A1|MGAT1|MGAT2|MGAT3|SAR1B|MGAT5|ST8SIA3|SEC13|MAN1C1|ST6GAL1|MANEA|ST8SIA2|PREB|B4GALT4|B4GALT3|SEC24B|B4GALT2|SEC23A|MAN1A2|MCFD2|MGAT4B|MGAT4A|B4GALT6|B4GALT5|SEC24C|SEC24D|SEC31A|FUT8|MGAT4C|B4GALT1
PID_WNT_SIGNALING_PATHWAY (Geneset_Overlap) KEGG_BASAL_CELL_CARCINOMA	0.571429	16	FZD2|WNT1|WNT7A|WNT7B|WNT2|WNT3|WNT5A|FZD1|FZD4|FZD6|FZD10|FZD5|FZD7|FZD8|FZD9|WNT3A
PID_WNT_SIGNALING_PATHWAY (Geneset_Overlap) WNT_SIGNALING	0.678571	19	FZD2|WNT1|WNT7A|WNT7B|WNT2|WNT3|WNT5A|FZD1|FZD4|FZD6|FZD5|FZD7|FZD8|LRP5|WNT3A|DKK1|LRP6|KREMEN1|WIF1
REACTOME_CLASS_A1_RHODOPSIN_LIKE_RECEPTORS (Geneset_Overlap) REACTOME_CHEMOKINE_RECEPTORS_BIND_CHEMOKINES	1	55	CCR1|CCR4|CCR7|CXCR2|CXCR1|CCR3|CCL11|CXCL2|CXCL12|IL8|CCL4|CCL16|CCL3L1|CX3CR1|CCL3L3|CCL22|XCL1|XCR1|XCL2|CXCR6|CCR9|CCL27|CCR8|CCR10|CXCL3|CCBP2|CCRL1|CCL28|CXCR7|CXCL16|CCL19|CCL20|CCL21|CCL25|CXCL6|CXCL5|CXCR5|CCL5|CXCR3|CCR5|CXCL9|CXCL1|CCL2|CCL7|CXCR4|CX3CL1|CCL17|PF4|PPBP|CXCL10|CXCL13|CXCL11|CCL3|CCR2|CCR6
REACTOME_GASTRIN_CREB_SIGNALLING_PATHWAY_VIA_PKC_AND_MAPK (Geneset_Overlap) REACTOME_CLASS_A1_RHODOPSIN_LIKE_RECEPTORS	0.57	114	NTS|EDN1|HRH1|HTR2A|HTR2B|HTR2C|F2RL2|PTGFR|PTGER1|OXTR|TACR3|TACR1|TACR2|NPSR1|CCKAR|CCKBR|NTSR1|TRHR|LTB4R2|P2RY11|GRPR|UTS2R|NPFFR2|NTSR2|NPS|ANXA1|F2|GHSR|MLNR|BRS3|NMBR|KISS1R|LTB4R|AGTR1|NPFFR1|HCRTR1|HCRTR2|F2RL1|LPAR6|P2RY10|GPR17|P2RY2|AVP|P2RY6|XCL1|XCR1|XCL2|PROKR1|UTS2|PROKR2|NMUR1|GPR4|FFAR3|FFAR2|GPR132|HCRT|NMU|QRFP|KISS1|MLN|NMS|NMB|OXT|SAA1|LPAR1|TAC1|TAC3|LPAR3|TRH|GNRHR|GPR68|G…
REACTOME_INTERFERON_SIGNALING (Geneset_Overlap) REACTOME_INTERFERON_ALPHA_BETA_SIGNALING	1	62	PTPN1|PSMB8|IRF9|IFITM3|IFITM2|IFI6|GBP2|HLA-A|EGR1|HLA-B|HLA-C|HLA-F|HLA-G|SOCS1|IRF8|IFI27|IFI35|IFIT2|IFIT3|IFNA1|IFNA2|IFNA4|IFNA5|IFNA6|IFNA7|SOCS3|IFNA8|IFNA10|IFNA14|IFNA16|IFNA17|IFNA21|IFNAR1|IFNAR2|IFNB1|IRF1|IRF2|IRF4|IRF5|IRF6|IRF7|ISG20|OAS1|OAS2|USP18|OAS3|IP6K2|XAF1|IFIT1|IRF3|JAK1|RNASEL|STAT2|MX1|TYK2|MX2|IFITM1|OASL|STAT1|ISG15|ADAR|PTPN6
PID_PDGFRB_PATHWAY (Geneset_Overlap) BIOCARTA_EGF_PATHWAY	0.709677	22	HRAS|FOS|RASA1|RAF1|PRKCA|MAP2K4|ELK1|SOS1|MAPK8|JUN|STAT3|SRF|PIK3CA|PIK3R1|STAT5B|STAT5A|PLCG1|MAPK3|SHC1|STAT1|MAP2K1|GRB2
PID_PDGFRB_PATHWAY (Geneset_Overlap) PID_ERBB1_DOWNSTREAM_PATHWAY	0.580952	61	PPP2CA|HRAS|PPP2R1A|PIK3R3|FOS|BRAF|YWHAB|BRK1|YWHAZ|YWHAH|EPS8|CYFIP2|SFN|ACTR2|IQGAP1|YWHAQ|ARPC4|PRKCD|BAIAP2|WASL|GAB1|WASF2|RAF1|PRKCA|KSR1|NCKAP1|MAP2K4|ARPC3|USP6NL|VAV2|ARPC5|ABI1|YWHAE|YWHAG|ARPC1B|ARPC2|RAC1|ELK1|SOS1|ACTR3|MAPK1|MAPK8|RPS6KA3|JUN|STAT3|SRF|PIK3CA|PIK3CB|PIK3CD|PIK3R1|PIK3R2|NRAS|MAPK3|RAB5A|STAT1|KRAS|SRC|MAPK9|MAP2K2|MAP2K1|GRB2
REACTOME_MRNA_PROCESSING (Geneset_Overlap) REACTOME_CLEAVAGE_OF_GROWING_TRANSCRIPT_IN_THE_TERMINATION_REGION_	1	42	SNRPB|SNRPD3|SNRPE|SNRPF|SNRPG|CPSF7|PABPN1|LSM10|SRRM1|RNPS1|U2AF2|NCBP2|CPSF1|ZNF473|MAGOH|NCBP1|NFX1|CDC40|CPSF3|CPSF2|SRSF1|SRSF2|SRSF3|SRSF4|SRSF5|SRSF6|SRSF7|UPF3B|U2AF1|SLBP|SRSF9|SRSF11|DHX38|RBM8A|PAPOLA|CLP1|NUDT21|LSM11|CSTF1|CSTF2|CSTF3|PCF11
REACTOME_PROLONGED_ERK_ACTIVATION_EVENTS (Geneset_Overlap) PID_PDGFRB_PATHWAY	0.736842	14	RAPGEF1|KRAS|HRAS|BRAF|CRK|MAP2K2|NRAS|MAPK1|MAP2K1|RAF1|YWHAB|PLCG1|MAPK3|RAP1A
REACTOME_PROLONGED_ERK_ACTIVATION_EVENTS (Geneset_Overlap) PID_ERBB1_DOWNSTREAM_PATHWAY	0.526316	10	KRAS|HRAS|BRAF|MAP2K2|NRAS|MAPK1|MAP2K1|RAF1|YWHAB|MAPK3
REACTOME_PROLONGED_ERK_ACTIVATION_EVENTS (Geneset_Overlap) REACTOME_GASTRIN_CREB_SIGNALLING_PATHWAY_VIA_PKC_AND_MAPK	0.526316	10	KRAS|HRAS|MAP2K2|NRAS|MAPK1|MAP2K1|RAF1|YWHAB|CDK1|MAPK3
REACTOME_PROLONGED_ERK_ACTIVATION_EVENTS (Geneset_Overlap) REACTOME_SIGNALING_BY_FGFR_IN_DISEASE	0.684211	13	KRAS|HRAS|BRAF|MAP2K2|NRAS|MAPK1|MAP2K1|RAF1|YWHAB|PLCG1|FRS2|CDK1|MAPK3
REACTOME_INTERACTIONS_OF_VPR_WITH_HOST_CELLULAR_PROTEINS (Geneset_Overlap) REACTOME_INTERFERON_SIGNALING	0.8125	26	NUPL1|POM121|NUP153|NUP50|NUPL2|NUP35|NUP205|NUP210|NUP188|NUP62|NUP43|NUP88|NUP54|NUP133|NUP107|RANBP2|KPNA1|TPR|NUP37|NUP85|NUP214|AAAS|SEH1L|RAE1|NUP155|NUP93
REACTOME_INTERACTIONS_OF_VPR_WITH_HOST_CELLULAR_PROTEINS (Geneset_Overlap) REACTOME_MRNA_PROCESSING	0.78125	25	NUPL1|POM121|NUP153|NUP50|NUPL2|NUP35|NUP205|NUP210|NUP188|NUP62|NUP43|NUP88|NUP54|NUP133|NUP107|RANBP2|TPR|NUP37|NUP85|NUP214|AAAS|SEH1L|RAE1|NUP155|NUP93
REACTOME_INTERACTIONS_OF_VPR_WITH_HOST_CELLULAR_PROTEINS (Geneset_Overlap) REACTOME_METABOLISM_OF_CARBOHYDRATES	0.78125	25	NUPL1|POM121|NUP153|NUP50|NUPL2|NUP35|NUP205|NUP210|NUP188|NUP62|NUP43|NUP88|NUP54|NUP133|NUP107|RANBP2|TPR|NUP37|NUP85|NUP214|AAAS|SEH1L|RAE1|NUP155|NUP93
REACTOME_INTERACTIONS_OF_VPR_WITH_HOST_CELLULAR_PROTEINS (Geneset_Overlap) REACTOME_HIV_LIFE_CYCLE	0.875	28	NUPL1|POM121|NUP153|NUP50|NUPL2|NUP35|NUP205|NUP210|NUP188|NUP62|NUP43|PSIP1|NUP88|NUP54|HMGA1|NUP133|BANF1|NUP107|RANBP2|TPR|NUP37|NUP85|NUP214|AAAS|SEH1L|RAE1|NUP155|NUP93
KEGG_INSULIN_SIGNALING_PATHWAY (Geneset_Overlap) KEGG_TYPE_II_DIABETES_MELLITUS	0.673913	31	PKLR|PIK3R5|PRKCZ|PIK3R3|GCK|IKBKB|IRS4|HK1|HK2|HK3|SOCS1|MAPK1|MAPK8|SOCS3|SOCS4|INS|PIK3CA|PIK3CB|IRS1|PIK3CD|PIK3CG|PIK3R1|PIK3R2|SLC2A4|MAPK3|IRS2|SOCS2|MTOR|MAPK9|MAPK10|INSR
KEGG_INSULIN_SIGNALING_PATHWAY (Geneset_Overlap) REACTOME_PROLONGED_ERK_ACTIVATION_EVENTS	0.578947	11	HRAS|RAPGEF1|BRAF|CRK|RAF1|MAPK1|NRAS|MAPK3|KRAS|MAP2K2|MAP2K1
REACTOME_GPCR_LIGAND_BINDING (Geneset_Overlap) REACTOME_CLASS_A1_RHODOPSIN_LIKE_RECEPTORS	1	292	CCR1|CCR4|CCR7|NPY|RHO|CXCR2|CXCR1|HRH3|TAAR1|DRD1|DRD2|DRD3|DRD5|TAAR6|HRH1|HRH2|HTR1A|HTR1B|HTR1D|HTR1E|HTR1F|HTR2A|HTR2B|HTR2C|HTR4|HTR5A|HTR6|HTR7|HRH4|TAAR8|TAAR5|TAAR2|F2RL2|IL8|LHB|ANXA1|CCL4|CCL16|INSL5|NMUR1|CXCR6|RRH|CCR9|CCL27|NMU|CCR8|CNR2|NMS|OXER1|SAA1|APLNR|LPAR1|OPN5|POMC|LPAR3|OPN3|NPB|S1PR2|GALR1|OPN1MW|CCR10|NPBWR1|NPBWR2|NPW|GPR18|LPAR4|MCHR1|GPER|CXCL3|HCAR2|RXFP4|MTNR1A|MTNR…
REACTOME_GPCR_LIGAND_BINDING (Geneset_Overlap) PID_WNT_SIGNALING_PATHWAY	0.571429	16	WNT1|WNT7A|WNT7B|WNT2|WNT3|WNT5A|FZD10|FZD5|FZD2|FZD1|FZD4|FZD6|FZD7|FZD8|FZD9|WNT3A
REACTOME_GPCR_LIGAND_BINDING (Geneset_Overlap) KEGG_BASAL_CELL_CARCINOMA	0.563636	31	WNT1|WNT7A|WNT7B|WNT8B|WNT2|WNT3|WNT5A|WNT6|FZD10|FZD5|PTCH1|FZD2|FZD1|FZD4|FZD6|FZD7|FZD8|FZD9|WNT9B|WNT9A|WNT2B|WNT11|WNT10B|SMO|SHH|WNT16|PTCH2|WNT3A|FZD3|WNT10A|WNT4
REACTOME_GPCR_LIGAND_BINDING (Geneset_Overlap) REACTOME_GASTRIN_CREB_SIGNALLING_PATHWAY_VIA_PKC_AND_MAPK	0.675	135	HRH1|HTR2A|HTR2B|HTR2C|F2RL2|ANXA1|NMUR1|NMU|NMS|SAA1|LPAR1|LPAR3|LPAR4|MCHR1|PMCH|NMUR2|MCHR2|LPAR2|GCG|GHRL|CYSLTR2|EDN3|CYSLTR1|FPR2|PTAFR|GNB5|ADRA1D|ADRA1B|ADRA1A|EDNRA|GCGR|NTS|EDN1|GNB1|GNB2|GNB3|GNG3|GNG4|GNG5|GNG7|GNG10|GNG11|GNGT1|GNGT2|PTGFR|PTGER1|OXTR|TACR3|TACR1|TACR2|NPSR1|CCKAR|CCKBR|NTSR1|TRHR|LTB4R2|P2RY11|GRPR|UTS2R|NPFFR2|NTSR2|NPS|F2|GHSR|MLNR|BRS3|NMBR|KISS1R|GNG13|LTB4R|AGT…
REACTOME_GPCR_LIGAND_BINDING (Geneset_Overlap) REACTOME_CHEMOKINE_RECEPTORS_BIND_CHEMOKINES	1	55	CCR1|CCR4|CCR7|CXCR2|CXCR1|IL8|CCL4|CCL16|CXCR6|CCR9|CCL27|CCR8|CCR10|CXCL3|CCL28|CXCR7|CXCL16|CCL19|CCL20|CCL21|CCL25|CXCL6|CXCL5|CXCR5|CCL5|CXCR3|CXCL9|CXCL1|CCL2|CXCL10|CXCL13|CXCL11|CCL3|CCR3|CCL11|CXCL2|CXCL12|CCL3L1|CX3CR1|CCL3L3|CCL22|XCL1|XCR1|XCL2|CCBP2|CCRL1|CCR5|CCL7|CXCR4|CX3CL1|CCL17|PF4|PPBP|CCR2|CCR6
REACTOME_METABOLISM_OF_RNA (Geneset_Overlap) KEGG_RIBOSOME	0.930233	80	RPL35|RPS27|FAU|RPL13A|RPL36|RPSA|RPL10A|RPL26L1|RPS27A|RPL3|RPL3L|RPL4|RPL5|RPL6|RPL7|RPL7A|UBA52|RPL8|RPL9|RPL10|RPL11|RPL12|RPL13|RPL15|RPL17|RPL18|RPL18A|RPL19|RPL21|RPL22|RPL23A|RPL24|RPL26|RPL27|RPL30|RPL27A|RPL28|RPL29|RPL31|RPL32|RPL34|RPL35A|RPL37|RPL37A|RPL38|RPL39|RPL41|RPL36A|RPLP0|RPLP1|RPLP2|RPS2|RPS3|RPS3A|RPS4X|RPS4Y1|RPS5|RPS6|RPS7|RPS8|RPS9|RPS10|RPS11|RPS12|RPS13|RPS15|RPS15A|R…
REACTOME_METABOLISM_OF_RNA (Geneset_Overlap) REACTOME_INTERACTIONS_OF_VPR_WITH_HOST_CELLULAR_PROTEINS	0.78125	25	NUP50|NUPL2|NUP35|NUP205|NUP210|NUP188|NUP62|NUP43|NUP88|NUP54|NUP133|NUP107|RANBP2|TPR|NUP37|NUP85|NUP214|AAAS|SEH1L|RAE1|NUP155|NUP93|NUPL1|POM121|NUP153
KEGG_PYRIMIDINE_METABOLISM (Geneset_Overlap) REACTOME_PYRIMIDINE_METABOLISM	0.956522	22	NT5E|DCTD|UPP2|DHODH|CDA|TYMP|UMPS|UCK2|UPP1|UCK1|DUT|TK2|TYMS|CAD|DCK|NT5M|NT5C1A|NT5C|TK1|UPB1|DPYS|DPYD
REACTOME_SIGNALING_BY_FGFR1_MUTANTS (Geneset_Overlap) REACTOME_SIGNALING_BY_FGFR_IN_DISEASE	1	29	STAT1|STAT3|FGF23|BCR|FGF9|PIK3CA|FGF8|FGF6|CPSF6|FGF5|PIK3R1|CUX1|FGFR1OP2|FGF4|MYO18A|ZMYM2|CNTRL|FGF1|TRIM24|GAB2|FGFR1OP|FGF2|STAT5B|STAT5A|FGFR1|FGF20|FGF17|GRB2|PLCG1
REACTOME_APOPTOSIS (Geneset_Overlap) BIOCARTA_CASPASE_PATHWAY	0.652174	15	CASP6|CYCS|XIAP|LMNA|LMNB1|APAF1|BIRC2|CASP10|CASP7|DFFA|DFFB|GZMB|CASP9|CASP8|CASP3
KEGG_FRUCTOSE_AND_MANNOSE_METABOLISM (Geneset_Overlap) REACTOME_METABOLISM_OF_CARBOHYDRATES	0.5	17	HK1|HK2|HK3|FBP1|PFKFB2|PFKFB4|ALDOC|PFKP|FBP2|PFKFB3|ALDOA|PFKM|PFKL|TPI1|ALDOB|PFKFB1|KHK
REACTOME_MAPK_TARGETS_NUCLEAR_EVENTS_MEDIATED_BY_MAP_KINASES (Geneset_Overlap) PID_ERBB1_DOWNSTREAM_PATHWAY	0.566667	17	PPP2CA|PPP2R1A|MAPK7|ATF1|DUSP6|JUN|RPS6KA5|MEF2C|FOS|ATF2|MAPK9|ELK1|MAPK1|MAPK8|RPS6KA3|CREB1|MAPK3
REACTOME_SIGNALLING_BY_NGF (Geneset_Overlap) REACTOME_PROLONGED_ERK_ACTIVATION_EVENTS	1	19	HRAS|BRAF|CRK|RAF1|MAPK1|NTRK1|FRS2|CDK1|PLCG1|MAPK3|RAPGEF1|YWHAB|RAP1A|NRAS|KRAS|MAP2K2|MAP2K1|NGF|KIDINS220
REACTOME_SIGNALLING_BY_NGF (Geneset_Overlap) REACTOME_SIGNALING_BY_FGFR_IN_DISEASE	0.663934	81	PPP2CA|HRAS|PPP2CB|PPP2R1A|PRKACA|PRKAR2B|BRAF|AKT3|PRKCD|CHUK|RAF1|PRKCA|MAPKAP1|PRKCG|MLST8|RICTOR|SOS1|PRKCE|MAPK1|NR4A1|ITPR3|PRKAR1A|ITPR2|PRKAR1B|PRKAR2A|PIK3CA|FRS2|CDK1|PIK3R1|THEM4|PHLPP1|GSK3A|PDE1A|PDE1B|RPS6KB2|TSC2|AKT1S1|RPS27A|PLCG1|MAPK3|PRKACB|PRKACG|UBA52|PTEN|FOXO4|TRIB3|FOXO3|CREB1|MDM2|YWHAB|PDPK1|STAT3|CALM1|CDKN1A|CALM2|CDKN1B|CALM3|CAMK4|AKT1|AKT2|NRAS|SHC1|ADCY1|KRAS|ADCY…
REACTOME_SIGNALLING_BY_NGF (Geneset_Overlap) REACTOME_MAPK_TARGETS_NUCLEAR_EVENTS_MEDIATED_BY_MAP_KINASES	0.833333	25	PPP2CA|PPP2CB|PPP2R1A|PPP2R1B|PPP2R5D|MAPK7|ATF1|DUSP6|RPS6KA5|MEF2C|ELK1|MAPK1|MAPK8|MAPK14|DUSP3|MAPK3|DUSP4|DUSP7|MEF2A|CREB1|RPS6KA1|RPS6KA2|RPS6KA3|MAPK11|MAPKAPK2
REACTOME_3_UTR_MEDIATED_TRANSLATIONAL_REGULATION (Geneset_Overlap) KEGG_RIBOSOME	0.930233	80	RPS16|RPS18|RPS19|RPS20|RPS21|RPS23|RPS24|RPS25|RPS26|RPS28|RPS29|RPL35|RPL14|RPS27|RPL23|FAU|RPL13A|RPL36|RPSA|RPL10A|RPL26L1|RPS27A|RPL3|RPL3L|RPL4|RPL5|RPL6|RPL7|RPL7A|UBA52|RPL8|RPL9|RPL10|RPL11|RPL12|RPL13|RPL15|RPL17|RPL18|RPL18A|RPL19|RPL21|RPL22|RPL23A|RPL24|RPL26|RPL27|RPL30|RPL27A|RPL28|RPL29|RPL31|RPL32|RPL34|RPL35A|RPL37|RPL37A|RPL38|RPL39|RPL41|RPL36A|RPLP0|RPLP1|RPLP2|RPS2|RPS3|RPS3…
REACTOME_3_UTR_MEDIATED_TRANSLATIONAL_REGULATION (Geneset_Overlap) REACTOME_METABOLISM_OF_RNA	0.846154	88	RPS16|RPS18|RPS19|RPS20|RPS21|RPS23|RPS24|RPS25|RPS26|RPS28|RPS29|RPSAP9|RPL35|RPL14|RPS27|RPL23|EIF4E|EIF4B|FAU|RPL13A|RPL36|PABPC1|FAM153A|RPSA|RPL10A|RPL26L1|EIF4A2|EIF4G1|RPS27A|RPL3|RPL3L|RPL4|RPL5|RPL6|RPL7|RPL7A|UBA52|RPL8|RPL9|RPL10|RPL11|RPL12|RPL13|RPL15|RPL17|RPL18|RPL18A|RPL19|RPL21|RPL22|RPL23A|RPL24|RPL26|RPL27|RPL30|RPL27A|RPL28|RPL29|RPL31|RPL32|RPL34|RPL35A|RPL37|RPL37A|RPL38|RPL…
REACTOME_INFLUENZA_VIRAL_RNA_TRANSCRIPTION_AND_REPLICATION (Geneset_Overlap) REACTOME_METABOLISM_OF_RNA	0.821782	83	RPS16|RPS18|RPS19|RPS20|RPS21|RPS23|RPS24|RPS25|RPS26|RPS28|RPS29|RPSAP9|RPL35|RPL14|RPS27|RPL23|FAU|RPL13A|RPL36|FAM153A|RPSA|RPL10A|RPL26L1|RPS27A|RPL3|RPL3L|RPL4|RPL5|RPL6|RPL7|RPL7A|UBA52|RPL8|RPL9|RPL10|RPL11|RPL12|RPL13|RPL15|RPL17|RPL18|RPL18A|RPL19|RPL21|RPL22|RPL23A|RPL24|RPL26|RPL27|RPL30|RPL27A|RPL28|RPL29|RPL31|RPL32|RPL34|RPL35A|RPL37|RPL37A|RPL38|RPL39|RPL41|RPL36A|RPLP0|RPLP1|RPLP2…
REACTOME_INFLUENZA_VIRAL_RNA_TRANSCRIPTION_AND_REPLICATION (Geneset_Overlap) REACTOME_3_UTR_MEDIATED_TRANSLATIONAL_REGULATION	0.821782	83	RPS16|RPS18|RPS19|RPS20|RPS21|RPS23|RPS24|RPS25|RPS26|RPS28|RPS29|RPSAP9|RPL35|RPL14|RPS27|RPL23|FAU|RPL13A|RPL36|FAM153A|RPSA|RPL10A|RPL26L1|RPS27A|RPL3|RPL3L|RPL4|RPL5|RPL6|RPL7|RPL7A|UBA52|RPL8|RPL9|RPL10|RPL11|RPL12|RPL13|RPL15|RPL17|RPL18|RPL18A|RPL19|RPL21|RPL22|RPL23A|RPL24|RPL26|RPL27|RPL30|RPL27A|RPL28|RPL29|RPL31|RPL32|RPL34|RPL35A|RPL37|RPL37A|RPL38|RPL39|RPL41|RPL36A|RPLP0|RPLP1|RPLP2…
REACTOME_INFLUENZA_VIRAL_RNA_TRANSCRIPTION_AND_REPLICATION (Geneset_Overlap) KEGG_RIBOSOME	0.930233	80	RPS16|RPS18|RPS19|RPS20|RPS21|RPS23|RPS24|RPS25|RPS26|RPS28|RPS29|RPL35|RPL14|RPS27|RPL23|FAU|RPL13A|RPL36|RPSA|RPL10A|RPL26L1|RPS27A|RPL3|RPL3L|RPL4|RPL5|RPL6|RPL7|RPL7A|UBA52|RPL8|RPL9|RPL10|RPL11|RPL12|RPL13|RPL15|RPL17|RPL18|RPL18A|RPL19|RPL21|RPL22|RPL23A|RPL24|RPL26|RPL27|RPL30|RPL27A|RPL28|RPL29|RPL31|RPL32|RPL34|RPL35A|RPL37|RPL37A|RPL38|RPL39|RPL41|RPL36A|RPLP0|RPLP1|RPLP2|RPS2|RPS3|RPS3…
PID_ERBB1_RECEPTOR_PROXIMAL_PATHWAY (Geneset_Overlap) PID_ERBB1_DOWNSTREAM_PATHWAY	0.571429	20	STAT1|KRAS|HRAS|SRC|STAT3|WASL|GAB1|PIK3CA|PIK3R3|PIK3CB|PIK3CD|PIK3R1|PIK3R2|SOS1|NRAS|MAPK1|EGFR|EGF|GRB2|MAPK3
PID_ERBB1_RECEPTOR_PROXIMAL_PATHWAY (Geneset_Overlap) PID_PDGFRB_PATHWAY	0.742857	26	STAT1|KRAS|HRAS|SRC|STAT3|WASL|PTPN1|GAB1|PIK3CA|PIK3R3|PIK3CB|PIK3CD|PIK3R1|PIK3R2|NCK2|SOS1|NRAS|PTPN11|MAPK1|RASA1|PAK1|NCK1|GRB2|PLCG1|MAPK3|SHC1
NABA_SECRETED_FACTORS (Geneset_Overlap) REACTOME_CHEMOKINE_RECEPTORS_BIND_CHEMOKINES	0.563636	31	CCL11|CXCL2|CXCL12|CCL4|CCL16|CCL3L3|CCL22|XCL1|XCL2|CCL27|CXCL3|CCL28|CCL19|CCL20|CCL21|CCL25|CXCL6|CXCL5|CCL5|CXCL9|CXCL1|CCL2|CCL7|CX3CL1|CCL17|PF4|PPBP|CXCL10|CXCL13|CXCL11|CCL3
REACTOME_PEPTIDE_LIGAND_BINDING_RECEPTORS (Geneset_Overlap) REACTOME_CLASS_A1_RHODOPSIN_LIKE_RECEPTORS	1	181	CCR1|CCR4|CCR7|GAST|KNG1|NPY|C3|C5|NTS|CXCR2|CXCR1|PENK|CCR3|CCL11|CCL5|EDN1|CXCR3|CXCL2|CCR5|CXCL12|CXCL9|CXCL1|GHRL|CCL2|CCL7|APP|GRP|CXCR4|F2RL2|RLN3|RXFP2|OXTR|TACR3|TACR1|INSL3|TACR2|NPSR1|CX3CL1|CCKAR|MC1R|CCKBR|MC2R|NTSR1|MC3R|TRHR|MC5R|GRPR|EDN2|UTS2R|PRLHR|NPFFR2|IL8|RXFP1|NTSR2|NPS|RLN2|ANXA1|MC4R|F2|GHSR|CCL4|MLNR|AGTR2|BRS3|NMBR|KISS1R|OPRM1|PDYN|AGTR1|EDN3|NPFFR1|HCRTR1|HCRTR2|EDNRB|…
REACTOME_PEPTIDE_LIGAND_BINDING_RECEPTORS (Geneset_Overlap) REACTOME_GPCR_LIGAND_BINDING	1	181	CCR1|CCR4|CCR7|GAST|KNG1|NPY|C3|C5|NTS|CXCR2|CXCR1|PENK|CCR3|CCL11|CCL5|EDN1|CXCR3|CXCL2|CCR5|CXCL12|CXCL9|CXCL1|GHRL|CCL2|CCL7|APP|GRP|CXCR4|F2RL2|RLN3|RXFP2|OXTR|TACR3|TACR1|INSL3|TACR2|NPSR1|CX3CL1|CCKAR|MC1R|CCKBR|MC2R|NTSR1|MC3R|TRHR|MC5R|GRPR|EDN2|UTS2R|PRLHR|NPFFR2|IL8|RXFP1|NTSR2|NPS|RLN2|ANXA1|MC4R|F2|GHSR|CCL4|MLNR|AGTR2|BRS3|NMBR|KISS1R|OPRM1|PDYN|AGTR1|EDN3|NPFFR1|HCRTR1|HCRTR2|EDNRB|…
REACTOME_PEPTIDE_LIGAND_BINDING_RECEPTORS (Geneset_Overlap) REACTOME_CHEMOKINE_RECEPTORS_BIND_CHEMOKINES	1	55	CCR1|CCR4|CCR7|CXCR2|CXCR1|CCR3|CCL11|CCL5|CXCR3|CXCL2|CCR5|CXCL12|CXCL9|CXCL1|CCL2|CCL7|CXCR4|CX3CL1|IL8|CCL4|CCL16|CCL3L1|CX3CR1|CCL3L3|CCL22|XCL1|XCR1|XCL2|CCL17|PF4|PPBP|CXCR6|CCR9|CCL27|CCR8|CXCL10|CXCL13|CXCL11|CCR10|CCL3|CXCL3|CCR2|CCBP2|CCR6|CCRL1|CCL28|CXCR7|CXCL16|CCL19|CCL20|CCL21|CCL25|CXCL6|CXCL5|CXCR5
REACTOME_MEMBRANE_TRAFFICKING (Geneset_Overlap) REACTOME_TRANS_GOLGI_NETWORK_VESICLE_BUDDING	1	57	DNAJC6|FTH1|FTL|RAB5C|CLTA|CLTC|HSPA8|ARF1|STX4|TGOLN2|OCRL|VAMP2|AP4B1|AP3S1|CPD|CTSZ|SH3D19|DNASE2|AP4E1|SNAPIN|GAK|NECAP1|BLOC1S1|AP1M2|AP1S1|AP1B1|PIK3C2A|AP1G1|SNX5|GNS|YIPF6|IGF2R|AP1S2|BLOC1S3|AP1M1|M6PR|SNX9|TBC1D8B|SORT1|SNX2|VAMP7|TPD52|TPD52L1|TXNDC5|PICALM|DTNBP1|AP3B1|VAMP8|GBF1|SNAP23|NAPA|HIP1R|PUM1|SH3GL2|ARRB1|TFRC|DNM2
BIOCARTA_VIP_PATHWAY (Geneset_Overlap) REACTOME_SIGNALLING_BY_NGF	0.5	13	PRKACB|PRKACG|CALM1|CALM2|CALM3|PRKAR1A|PRKAR1B|PRKAR2A|CHUK|PRKAR2B|RELA|NFKBIA|PLCG1
REACTOME_FANCONI_ANEMIA_PATHWAY (Geneset_Overlap) PID_FANCONI_PATHWAY	0.857143	18	FANCA|FANCC|FANCD2|PALB2|FANCE|C17ORF70|FANCB|BRCA2|FANCF|FANCL|FANCG|C19ORF40|UBE2T|ATM|ATR|BRCA1|FANCM|USP1
KEGG_MELANOGENESIS (Geneset_Overlap) PID_WNT_SIGNALING_PATHWAY	0.571429	16	WNT1|WNT7A|WNT7B|WNT2|WNT3|WNT5A|FZD10|FZD5|FZD2|FZD1|FZD4|FZD6|FZD7|FZD8|FZD9|WNT3A
KEGG_MELANOGENESIS (Geneset_Overlap) KEGG_BASAL_CELL_CARCINOMA	0.690909	38	WNT1|WNT7A|WNT7B|WNT8A|WNT8B|WNT2|WNT3|WNT5A|WNT6|CTNNB1|FZD10|FZD5|TCF7L1|WNT5B|GSK3B|DVL3|DVL2|DVL1|TCF7|TCF7L2|FZD2|FZD1|FZD4|FZD6|FZD7|FZD8|LEF1|FZD9|WNT9B|WNT9A|WNT2B|WNT11|WNT10B|WNT16|WNT3A|FZD3|WNT10A|WNT4
REACTOME_P75_NTR_RECEPTOR_MEDIATED_SIGNALLING (Geneset_Overlap) REACTOME_SIGNALLING_BY_NGF	1	79	PRKCI|IRAK1|ARHGEF18|TIAM2|MYD88|HDAC3|IKBKB|ARHGDIA|RPS27A|NET1|PRDM4|RELA|AKAP13|VAV1|NFKBIA|FGD4|FGD2|RIPK2|ARHGEF11|FGD1|SORCS3|NCSTN|SQSTM1|ARHGEF12|ITGB3BP|NGEF|AATF|NGFRAP1|ARHGEF16|ABR|ARHGAP4|UBA52|MAG|HDAC2|MCF2|ITSN1|NGFR|OMG|APH1A|SOS2|ARHGEF4|ARHGEF3|PSENEN|BCL2L11|PSEN1|PSEN2|RTN4|PREX1|RHOA|PLEKHG2|TIAM1|ADAM17|TRIO|CASP2|OBSCN|LINGO1|YWHAE|FGD3|APH1B|KALRN|ARHGEF1|ARHGEF2|ARHGEF6|…
REACTOME_PROCESSING_OF_CAPPED_INTRON_CONTAINING_PRE_MRNA (Geneset_Overlap) REACTOME_INTERACTIONS_OF_VPR_WITH_HOST_CELLULAR_PROTEINS	0.78125	25	NUP50|NUPL2|NUP35|NUP205|NUP210|NUP188|NUP62|NUP43|NUP88|NUP54|NUP133|NUP107|RANBP2|TPR|NUP37|NUP85|NUP214|AAAS|SEH1L|RAE1|NUP155|NUP93|NUPL1|POM121|NUP153
REACTOME_PROCESSING_OF_CAPPED_INTRON_CONTAINING_PRE_MRNA (Geneset_Overlap) REACTOME_MRNA_PROCESSING	1	135	SF3B14|POLR2A|POLR2B|POLR2C|POLR2D|POLR2E|POLR2F|POLR2G|POLR2H|POLR2I|POLR2J|POLR2K|POLR2L|CCAR1|METTL3|PTBP1|SUGP1|LSM2|SNRNP70|SNRPA|SNRPA1|SNRPB|SNRPB2|SNRPD1|SNRPD2|SNRPD3|SNRPE|SNRPF|SNRPG|CPSF7|PABPN1|SF3A2|SF3B5|PHF5A|PRPF4|EFTUD2|SNRNP40|DDX23|SRRM1|NXF1|NUP50|RNPS1|NUPL2|U2AF2|NUP35|EIF4E|NCBP2|NUP205|NUP210|NUP188|NUP62|CPSF1|NUP43|MAGOH|NCBP1|NFX1|NUP88|CDC40|CPSF3|NUP54|CPSF2|NUP133|N…
REACTOME_PROCESSING_OF_CAPPED_INTRON_CONTAINING_PRE_MRNA (Geneset_Overlap) REACTOME_CLEAVAGE_OF_GROWING_TRANSCRIPT_IN_THE_TERMINATION_REGION_	0.928571	39	SNRPB|SNRPD3|SNRPE|SNRPF|SNRPG|CPSF7|PABPN1|SRRM1|RNPS1|U2AF2|NCBP2|CPSF1|MAGOH|NCBP1|NFX1|CDC40|CPSF3|CPSF2|SRSF1|SRSF2|SRSF3|SRSF4|SRSF5|SRSF6|SRSF7|UPF3B|U2AF1|SLBP|SRSF9|SRSF11|DHX38|RBM8A|PAPOLA|CLP1|NUDT21|CSTF1|CSTF2|CSTF3|PCF11
REACTOME_METABOLISM_OF_NON_CODING_RNA (Geneset_Overlap) REACTOME_INTERFERON_SIGNALING	0.520833	25	NUPL1|POM121|NUP153|NUP50|NUPL2|NUP35|NUP205|NUP210|NUP188|NUP62|NUP43|NUP88|NUP54|NUP133|NUP107|RANBP2|TPR|NUP37|NUP85|NUP214|AAAS|SEH1L|RAE1|NUP155|NUP93
REACTOME_METABOLISM_OF_NON_CODING_RNA (Geneset_Overlap) REACTOME_METABOLISM_OF_CARBOHYDRATES	0.520833	25	NUPL1|POM121|NUP153|NUP50|NUPL2|NUP35|NUP205|NUP210|NUP188|NUP62|NUP43|NUP88|NUP54|NUP133|NUP107|RANBP2|TPR|NUP37|NUP85|NUP214|AAAS|SEH1L|RAE1|NUP155|NUP93
REACTOME_METABOLISM_OF_NON_CODING_RNA (Geneset_Overlap) REACTOME_INTERACTIONS_OF_VPR_WITH_HOST_CELLULAR_PROTEINS	0.78125	25	NUPL1|POM121|NUP153|NUP50|NUPL2|NUP35|NUP205|NUP210|NUP188|NUP62|NUP43|NUP88|NUP54|NUP133|NUP107|RANBP2|TPR|NUP37|NUP85|NUP214|AAAS|SEH1L|RAE1|NUP155|NUP93
REACTOME_METABOLISM_OF_NON_CODING_RNA (Geneset_Overlap) REACTOME_PROCESSING_OF_CAPPED_INTRON_CONTAINING_PRE_MRNA	0.708333	34	NUPL1|POM121|NUP153|SNRPB|SNRPD1|SNRPD2|SNRPD3|SNRPE|SNRPF|SNRPG|NUP50|NUPL2|NUP35|NCBP2|NUP205|NUP210|NUP188|NUP62|NUP43|NCBP1|NUP88|NUP54|NUP133|NUP107|RANBP2|TPR|NUP37|NUP85|NUP214|AAAS|SEH1L|RAE1|NUP155|NUP93
REACTOME_METABOLISM_OF_NON_CODING_RNA (Geneset_Overlap) REACTOME_MRNA_PROCESSING	0.708333	34	NUPL1|POM121|NUP153|SNRPB|SNRPD1|SNRPD2|SNRPD3|SNRPE|SNRPF|SNRPG|NUP50|NUPL2|NUP35|NCBP2|NUP205|NUP210|NUP188|NUP62|NUP43|NCBP1|NUP88|NUP54|NUP133|NUP107|RANBP2|TPR|NUP37|NUP85|NUP214|AAAS|SEH1L|RAE1|NUP155|NUP93
REACTOME_METABOLISM_OF_NON_CODING_RNA (Geneset_Overlap) REACTOME_METABOLISM_OF_RNA	1	48	NUPL1|POM121|SNUPN|NUP153|PRMT5|DDX20|CLNS1A|GEMIN5|GEMIN4|PHAX|SMN1|SMN2|WDR77|GEMIN7|GEMIN6|GEMIN2|SNRPB|SNRPD1|SNRPD2|SNRPD3|SNRPE|SNRPF|SNRPG|TGS1|NUP50|NUPL2|NUP35|NCBP2|NUP205|NUP210|NUP188|NUP62|NUP43|NCBP1|NUP88|NUP54|NUP133|NUP107|RANBP2|TPR|NUP37|NUP85|NUP214|AAAS|SEH1L|RAE1|NUP155|NUP93
REACTOME_METABOLISM_OF_NON_CODING_RNA (Geneset_Overlap) REACTOME_HIV_LIFE_CYCLE	0.5625	27	NUPL1|POM121|NUP153|NUP50|NUPL2|NUP35|NCBP2|NUP205|NUP210|NUP188|NUP62|NUP43|NCBP1|NUP88|NUP54|NUP133|NUP107|RANBP2|TPR|NUP37|NUP85|NUP214|AAAS|SEH1L|RAE1|NUP155|NUP93
BIOCARTA_ATRBRCA_PATHWAY (Geneset_Overlap) PID_FANCONI_PATHWAY	0.809524	17	FANCC|FANCD2|FANCE|HUS1|BRCA2|FANCF|FANCG|MRE11A|ATM|RAD1|ATR|NBN|RAD9A|RAD17|BRCA1|CHEK1|RAD50
REACTOME_FORMATION_OF_INCISION_COMPLEX_IN_GG_NER (Geneset_Overlap) KEGG_NUCLEOTIDE_EXCISION_REPAIR	0.952381	20	XPA|XPC|MNAT1|GTF2H1|CDK7|GTF2H2|RPA1|CCNH|GTF2H3|RPA2|GTF2H4|RPA3|DDB2|DDB1|RAD23B|ERCC1|ERCC2|ERCC4|ERCC3|ERCC5
REACTOME_NONSENSE_MEDIATED_DECAY_ENHANCED_BY_THE_EXON_JUNCTION_COMPLEX (Geneset_Overlap) KEGG_RIBOSOME	0.930233	80	RPS16|RPS18|RPS19|RPS20|RPS21|RPS23|RPS24|RPS25|RPS26|RPS28|RPS29|RPL35|RPL14|RPS27|RPL23|FAU|RPL13A|RPL36|RPSA|RPL10A|RPL26L1|RPS27A|RPL3|RPL3L|RPL4|RPL5|RPL6|RPL7|RPL7A|UBA52|RPL8|RPL9|RPL10|RPL11|RPL12|RPL13|RPL15|RPL17|RPL18|RPL18A|RPL19|RPL21|RPL22|RPL23A|RPL24|RPL26|RPL27|RPL30|RPL27A|RPL28|RPL29|RPL31|RPL32|RPL34|RPL35A|RPL37|RPL37A|RPL38|RPL39|RPL41|RPL36A|RPLP0|RPLP1|RPLP2|RPS2|RPS3|RPS3…
REACTOME_NONSENSE_MEDIATED_DECAY_ENHANCED_BY_THE_EXON_JUNCTION_COMPLEX (Geneset_Overlap) REACTOME_3_UTR_MEDIATED_TRANSLATIONAL_REGULATION	0.817308	85	RPS16|RPS18|RPS19|RPS20|RPS21|RPS23|RPS24|RPS25|RPS26|RPS28|RPS29|RPSAP9|RPL35|RPL14|RPS27|RPL23|FAU|RPL13A|RPL36|PABPC1|FAM153A|RPSA|RPL10A|RPL26L1|EIF4G1|RPS27A|RPL3|RPL3L|RPL4|RPL5|RPL6|RPL7|RPL7A|UBA52|RPL8|RPL9|RPL10|RPL11|RPL12|RPL13|RPL15|RPL17|RPL18|RPL18A|RPL19|RPL21|RPL22|RPL23A|RPL24|RPL26|RPL27|RPL30|RPL27A|RPL28|RPL29|RPL31|RPL32|RPL34|RPL35A|RPL37|RPL37A|RPL38|RPL39|RPL41|RPL36A|RPL…
REACTOME_NONSENSE_MEDIATED_DECAY_ENHANCED_BY_THE_EXON_JUNCTION_COMPLEX (Geneset_Overlap) REACTOME_INFLUENZA_VIRAL_RNA_TRANSCRIPTION_AND_REPLICATION	0.821782	83	RPS16|RPS18|RPS19|RPS20|RPS21|RPS23|RPS24|RPS25|RPS26|RPS28|RPS29|RPSAP9|RPL35|RPL14|RPS27|RPL23|FAU|RPL13A|RPL36|FAM153A|RPSA|RPL10A|RPL26L1|RPS27A|RPL3|RPL3L|RPL4|RPL5|RPL6|RPL7|RPL7A|UBA52|RPL8|RPL9|RPL10|RPL11|RPL12|RPL13|RPL15|RPL17|RPL18|RPL18A|RPL19|RPL21|RPL22|RPL23A|RPL24|RPL26|RPL27|RPL30|RPL27A|RPL28|RPL29|RPL31|RPL32|RPL34|RPL35A|RPL37|RPL37A|RPL38|RPL39|RPL41|RPL36A|RPLP0|RPLP1|RPLP2…
REACTOME_NONSENSE_MEDIATED_DECAY_ENHANCED_BY_THE_EXON_JUNCTION_COMPLEX (Geneset_Overlap) REACTOME_METABOLISM_OF_RNA	1	106	RPS16|RPS18|PPP2CA|RPS19|RPS20|RPS21|PPP2R1A|RPS23|RPS24|PPP2R2A|RPS25|RPS26|RPS28|RPS29|RPSAP9|RPL35|RPL14|RPS27|RNPS1|RPL23|NCBP2|MAGOH|NCBP1|ETF1|FAU|RPL13A|GSPT2|UPF3B|RPL36|RBM8A|PABPC1|FAM153A|RPSA|RPL10A|RPL26L1|EIF4G1|RPS27A|RPL3|RPL3L|RPL4|RPL5|EIF4A3|RPL6|RPL7|RPL7A|UBA52|CASC3|RPL8|RPL9|RPL10|SMG1|RPL11|SMG6|RPL12|SMG5|RPL13|RPL15|RPL17|RPL18|UPF2|RPL18A|RPL19|RPL21|RPL22|RPL23A|RPL24|…
KEGG_PATHWAYS_IN_CANCER (Geneset_Overlap) KEGG_BASAL_CELL_CARCINOMA	1	55	WNT1|WNT7A|WNT7B|WNT8A|WNT8B|WNT2|WNT3|WNT5A|WNT6|CTNNB1|STK36|FZD10|FZD5|TCF7L1|PTCH1|APC2|WNT5B|DVL3|DVL2|DVL1|TCF7|TCF7L2|GLI1|BMP4|BMP2|GLI2|GLI3|FZD2|GSK3B|TP53|HHIP|FZD1|FZD4|FZD6|FZD7|FZD8|LEF1|FZD9|WNT9B|WNT9A|WNT2B|WNT11|WNT10B|SMO|AXIN1|AXIN2|SHH|APC|SUFU|WNT16|PTCH2|WNT3A|FZD3|WNT10A|WNT4
KEGG_PATHWAYS_IN_CANCER (Geneset_Overlap) REACTOME_PROLONGED_ERK_ACTIVATION_EVENTS	0.631579	12	HRAS|BRAF|CRK|RAF1|MAPK1|NTRK1|PLCG1|MAPK3|NRAS|KRAS|MAP2K2|MAP2K1
KEGG_PATHWAYS_IN_CANCER (Geneset_Overlap) BIOCARTA_TEL_PATHWAY	0.555556	10	BCL2|RB1|PRKCA|EGFR|MYC|TP53|IGF1R|AKT1|KRAS|HSP90AA1
KEGG_PATHWAYS_IN_CANCER (Geneset_Overlap) REACTOME_SIGNALING_BY_FGFR1_MUTANTS	0.689655	20	FGF23|FGF20|PIK3CA|PIK3R1|PLCG1|STAT1|STAT3|STAT5B|STAT5A|BCR|FGF9|FGF8|FGF6|FGF5|FGF4|FGF1|FGF2|FGFR1|FGF17|GRB2
KEGG_PATHWAYS_IN_CANCER (Geneset_Overlap) KEGG_COLORECTAL_CANCER	1	62	CTNNB1|PIK3R5|TCF7L1|RALGDS|FOS|APC2|BRAF|MLH1|AKT3|APPL1|BCL2|CCND1|MSH2|MSH3|CYCS|DCC|RAF1|RHOA|RAC2|RAC3|TCF7|RAC1|TCF7L2|MAPK1|MAPK8|ARAF|SMAD2|SMAD3|SMAD4|MYC|PIK3CA|PIK3CB|PIK3CD|PIK3CG|PIK3R1|PIK3R2|MAPK3|PIK3R3|TGFB2|TGFB1|TGFB3|GSK3B|TP53|JUN|LEF1|MSH6|AKT1|AKT2|AXIN1|AXIN2|KRAS|TGFBR2|TGFBR1|APC|BIRC5|CASP9|BAD|MAPK9|MAPK10|BAX|MAP2K1|CASP3
KEGG_PATHWAYS_IN_CANCER (Geneset_Overlap) PID_WNT_SIGNALING_PATHWAY	0.571429	16	WNT1|WNT7A|WNT7B|WNT2|WNT3|WNT5A|FZD10|FZD5|FZD2|FZD1|FZD4|FZD6|FZD7|FZD8|FZD9|WNT3A
KEGG_PATHWAYS_IN_CANCER (Geneset_Overlap) KEGG_MELANOGENESIS	0.534653	54	HRAS|WNT1|WNT7A|WNT7B|WNT8A|WNT8B|WNT2|WNT3|WNT5A|WNT6|CTNNB1|FZD10|FZD5|TCF7L1|MITF|CREBBP|WNT5B|RAF1|PRKCB|PRKCA|PRKCG|DVL3|DVL2|DVL1|TCF7|TCF7L2|MAPK1|FZD2|MAPK3|EP300|GSK3B|FZD1|FZD4|FZD6|FZD7|FZD8|LEF1|FZD9|WNT9B|WNT9A|WNT2B|WNT11|WNT10B|NRAS|KRAS|WNT16|KITLG|WNT3A|MAP2K2|MAP2K1|FZD3|KIT|WNT10A|WNT4
KEGG_PATHWAYS_IN_CANCER (Geneset_Overlap) BIOCARTA_EGF_PATHWAY	0.677419	21	HRAS|FOS|RAF1|PRKCB|PRKCA|SOS1|MAPK8|EGFR|EGF|PIK3CA|PIK3R1|JAK1|PLCG1|MAPK3|STAT1|JUN|STAT3|STAT5B|STAT5A|MAP2K1|GRB2
KEGG_PATHWAYS_IN_CANCER (Geneset_Overlap) PID_ERBB1_RECEPTOR_PROXIMAL_PATHWAY	0.542857	19	HRAS|SOS1|MAPK1|EGFR|EGF|PIK3CA|PIK3CB|PIK3CD|PIK3R1|PIK3R2|PLCG1|MAPK3|STAT1|PIK3R3|STAT3|PTK2|NRAS|KRAS|GRB2
REACTOME_INFLUENZA_LIFE_CYCLE (Geneset_Overlap) KEGG_RIBOSOME	0.930233	80	RPS16|RPS18|RPS19|RPS20|RPS21|RPS23|RPS24|RPS25|RPS26|RPS28|RPS29|RPL35|RPL14|RPS27|RPL23|FAU|RPL13A|RPL36|RPSA|RPL10A|RPL26L1|RPS27A|RPL3|RPL3L|RPL4|RPL5|RPL6|RPL7|RPL7A|UBA52|RPL8|RPL9|RPL10|RPL11|RPL12|RPL13|RPL15|RPL17|RPL18|RPL18A|RPL19|RPL21|RPL22|RPL23A|RPL24|RPL26|RPL27|RPL30|RPL27A|RPL28|RPL29|RPL31|RPL32|RPL34|RPL35A|RPL37|RPL37A|RPL38|RPL39|RPL41|RPL36A|RPLP0|RPLP1|RPLP2|RPS2|RPS3|RPS3…
REACTOME_INFLUENZA_LIFE_CYCLE (Geneset_Overlap) REACTOME_3_UTR_MEDIATED_TRANSLATIONAL_REGULATION	0.798077	83	RPS16|RPS18|RPS19|RPS20|RPS21|RPS23|RPS24|RPS25|RPS26|RPS28|RPS29|RPSAP9|RPL35|RPL14|RPS27|RPL23|FAU|RPL13A|RPL36|FAM153A|RPSA|RPL10A|RPL26L1|RPS27A|RPL3|RPL3L|RPL4|RPL5|RPL6|RPL7|RPL7A|UBA52|RPL8|RPL9|RPL10|RPL11|RPL12|RPL13|RPL15|RPL17|RPL18|RPL18A|RPL19|RPL21|RPL22|RPL23A|RPL24|RPL26|RPL27|RPL30|RPL27A|RPL28|RPL29|RPL31|RPL32|RPL34|RPL35A|RPL37|RPL37A|RPL38|RPL39|RPL41|RPL36A|RPLP0|RPLP1|RPLP2…
REACTOME_INFLUENZA_LIFE_CYCLE (Geneset_Overlap) REACTOME_NONSENSE_MEDIATED_DECAY_ENHANCED_BY_THE_EXON_JUNCTION_COMPLEX	0.783019	83	RPS16|RPS18|RPS19|RPS20|RPS21|RPS23|RPS24|RPS25|RPS26|RPS28|RPS29|RPSAP9|RPL35|RPL14|RPS27|RPL23|FAU|RPL13A|RPL36|FAM153A|RPSA|RPL10A|RPL26L1|RPS27A|RPL3|RPL3L|RPL4|RPL5|RPL6|RPL7|RPL7A|UBA52|RPL8|RPL9|RPL10|RPL11|RPL12|RPL13|RPL15|RPL17|RPL18|RPL18A|RPL19|RPL21|RPL22|RPL23A|RPL24|RPL26|RPL27|RPL30|RPL27A|RPL28|RPL29|RPL31|RPL32|RPL34|RPL35A|RPL37|RPL37A|RPL38|RPL39|RPL41|RPL36A|RPLP0|RPLP1|RPLP2…
REACTOME_INFLUENZA_LIFE_CYCLE (Geneset_Overlap) REACTOME_INTERACTIONS_OF_VPR_WITH_HOST_CELLULAR_PROTEINS	0.8125	26	NUP50|NUPL2|NUP35|NUP205|NUP210|NUP188|NUP62|NUP43|NUP88|NUP54|NUP133|NUP107|RANBP2|TPR|NUP37|NUP85|NUP214|AAAS|SEH1L|RAE1|NUP155|NUP93|NUPL1|POM121|NUP153|KPNA1
REACTOME_INFLUENZA_LIFE_CYCLE (Geneset_Overlap) REACTOME_INFLUENZA_VIRAL_RNA_TRANSCRIPTION_AND_REPLICATION	1	101	RPS16|POLR2A|RPS18|POLR2B|RPS19|POLR2C|RPS20|POLR2D|RPS21|POLR2E|RPS23|POLR2F|RPS24|POLR2G|RPS25|POLR2H|RPS26|POLR2I|RPS28|POLR2J|RPS29|POLR2K|POLR2L|RPSAP9|DNAJC3|RPL35|RPL14|RPS27|RPL23|FAU|RPL13A|RPL36|GRSF1|IPO5|FAM153A|RPSA|RPL10A|RPL26L1|RPS27A|RPL3|RPL3L|RPL4|RPL5|RPL6|RPL7|RPL7A|UBA52|RPL8|RPL9|RPL10|RPL11|RPL12|RPL13|RPL15|RPL17|RPL18|RPL18A|HSP90AA1|RPL19|RPL21|RPL22|RPL23A|RPL24|RPL26|…
REACTOME_INFLUENZA_LIFE_CYCLE (Geneset_Overlap) REACTOME_METABOLISM_OF_NON_CODING_RNA	0.520833	25	NUP50|NUPL2|NUP35|NUP205|NUP210|NUP188|NUP62|NUP43|NUP88|NUP54|NUP133|NUP107|RANBP2|TPR|NUP37|NUP85|NUP214|AAAS|SEH1L|RAE1|NUP155|NUP93|NUPL1|POM121|NUP153
REACTOME_INFLUENZA_LIFE_CYCLE (Geneset_Overlap) REACTOME_METABOLISM_OF_RNA	0.814815	110	RPS16|RPS18|RPS19|RPS20|RPS21|RPS23|RPS24|RPS25|RPS26|RPS28|RPS29|RPSAP9|RPL35|RPL14|RPS27|NUP50|RPL23|NUPL2|NUP35|NUP205|NUP210|NUP188|NUP62|NUP43|XPO1|NUP88|NUP54|NUP133|FAU|NUP107|RANBP2|HSPA1B|RPL13A|TPR|RPL36|NUP37|NUP85|NUP214|AAAS|SEH1L|RAE1|NUP155|NUP93|NUPL1|POM121|NUP153|FAM153A|RPSA|RPL10A|RPL26L1|RPS27A|RPL3|RPL3L|RPL4|RPL5|RPL6|RPL7|RPL7A|UBA52|RPL8|RPL9|RPL10|RPL11|RPL12|RPL13|RPL15…
REACTOME_ARMS_MEDIATED_ACTIVATION (Geneset_Overlap) REACTOME_PROLONGED_ERK_ACTIVATION_EVENTS	1	17	RAPGEF1|KRAS|NTRK1|HRAS|BRAF|CRK|MAP2K2|NRAS|MAPK1|MAP2K1|RAF1|YWHAB|NGF|KIDINS220|CDK1|MAPK3|RAP1A
REACTOME_ARMS_MEDIATED_ACTIVATION (Geneset_Overlap) KEGG_PATHWAYS_IN_CANCER	0.647059	11	KRAS|NTRK1|HRAS|BRAF|CRK|MAP2K2|NRAS|MAPK1|MAP2K1|RAF1|MAPK3
REACTOME_ARMS_MEDIATED_ACTIVATION (Geneset_Overlap) REACTOME_SIGNALING_BY_FGFR_IN_DISEASE	0.647059	11	KRAS|HRAS|BRAF|MAP2K2|NRAS|MAPK1|MAP2K1|RAF1|YWHAB|CDK1|MAPK3
REACTOME_ARMS_MEDIATED_ACTIVATION (Geneset_Overlap) REACTOME_SIGNALLING_BY_NGF	1	17	RAPGEF1|KRAS|NTRK1|HRAS|BRAF|CRK|MAP2K2|NRAS|MAPK1|MAP2K1|RAF1|YWHAB|NGF|KIDINS220|CDK1|MAPK3|RAP1A
REACTOME_ARMS_MEDIATED_ACTIVATION (Geneset_Overlap) REACTOME_GASTRIN_CREB_SIGNALLING_PATHWAY_VIA_PKC_AND_MAPK	0.588235	10	KRAS|HRAS|MAP2K2|NRAS|MAPK1|MAP2K1|RAF1|YWHAB|CDK1|MAPK3
REACTOME_ARMS_MEDIATED_ACTIVATION (Geneset_Overlap) PID_ERBB1_DOWNSTREAM_PATHWAY	0.588235	10	KRAS|HRAS|BRAF|MAP2K2|NRAS|MAPK1|MAP2K1|RAF1|YWHAB|MAPK3
REACTOME_ARMS_MEDIATED_ACTIVATION (Geneset_Overlap) PID_PDGFRB_PATHWAY	0.764706	13	RAPGEF1|KRAS|HRAS|BRAF|CRK|MAP2K2|NRAS|MAPK1|MAP2K1|RAF1|YWHAB|MAPK3|RAP1A
REACTOME_ARMS_MEDIATED_ACTIVATION (Geneset_Overlap) KEGG_INSULIN_SIGNALING_PATHWAY	0.647059	11	RAPGEF1|KRAS|HRAS|BRAF|CRK|MAP2K2|NRAS|MAPK1|MAP2K1|RAF1|MAPK3
REACTOME_RNA_POL_II_PRE_TRANSCRIPTION_EVENTS (Geneset_Overlap) REACTOME_HIV_LIFE_CYCLE	1	55	POLR2A|POLR2B|POLR2C|POLR2D|POLR2E|POLR2F|POLR2G|POLR2H|POLR2I|POLR2J|CDK7|CDK9|POLR2K|CCNH|POLR2L|GTF2H2B|TCEB1|TCEB2|SUPT5H|SUPT16H|GTF2A1|GTF2A2|GTF2B|GTF2E1|GTF2E2|SSRP1|SUPT4H1|TAF1|CCNT1|TAF4|TAF4B|CCNT2|TAF5|TAF6|TAF9|TAF10|TAF11|TAF12|TAF13|TBP|TCEA1|TCEB3|ELL|CTDP1|NCBP2|ERCC2|ERCC3|NCBP1|MNAT1|GTF2F1|GTF2F2|GTF2H1|GTF2H2|GTF2H3|GTF2H4
REACTOME_INSULIN_RECEPTOR_SIGNALLING_CASCADE (Geneset_Overlap) REACTOME_SIGNALING_BY_FGFR_IN_DISEASE	0.547619	46	HRAS|FGF23|FGF18|FGFR4|PIK3CA|FRS2|CDK1|PIK3R1|THEM4|KLB|AKT2|NRAS|TSC2|KL|FGF20|YWHAB|MAPK3|SHC1|FGF22|KRAS|GAB1|RAF1|TRIB3|FGF9|FGF8|FGF7|FGF6|FGF5|MTOR|FGF3|FGF4|PDPK1|FGF1|MLST8|FGF2|FGF19|MAP2K2|SOS1|MAPK1|MAP2K1|FGFR2|FGFR3|FGFR1|FGF17|FGF10|GRB2
REACTOME_INSULIN_RECEPTOR_SIGNALLING_CASCADE (Geneset_Overlap) REACTOME_PROLONGED_ERK_ACTIVATION_EVENTS	0.631579	12	HRAS|FRS2|CDK1|NRAS|YWHAB|MAPK3|KRAS|CRK|RAF1|MAP2K2|MAPK1|MAP2K1
REACTOME_INSULIN_RECEPTOR_SIGNALLING_CASCADE (Geneset_Overlap) REACTOME_ARMS_MEDIATED_ACTIVATION	0.647059	11	HRAS|CDK1|NRAS|YWHAB|MAPK3|KRAS|CRK|RAF1|MAP2K2|MAPK1|MAP2K1
KEGG_CELL_CYCLE (Geneset_Overlap) REACTOME_G2_M_CHECKPOINTS	0.658537	27	ATM|ATR|CHEK1|CHEK2|WEE1|CDC7|CDC45|CCNB1|CDK2|CCNB2|CDK1|CDC6|DBF4|CDC25A|CDC25C|ORC6|ORC3|MCM2|MCM3|MCM4|MCM5|MCM6|MCM7|ORC1|ORC2|ORC4|ORC5
KEGG_CELL_CYCLE (Geneset_Overlap) REACTOME_CYCLIN_A_B1_ASSOCIATED_EVENTS_DURING_G2_M_TRANSITION	0.866667	13	WEE1|CCNA2|CCNA1|CCNB1|CDK7|CCNH|PKMYT1|CCNB2|CDK1|CDC25A|CDC25B|CDC25C|PLK1
REACTOME_SIGNALING_BY_FGFR_MUTANTS (Geneset_Overlap) REACTOME_INSULIN_RECEPTOR_SIGNALLING_CASCADE	0.651163	28	FGF22|KRAS|HRAS|FGF23|GAB1|FGF18|FGFR4|FGF9|PIK3CA|FGF8|FGF7|FRS2|FGF6|FGF5|PIK3R1|FGF3|FGF4|FGF1|FGF2|SOS1|NRAS|FGFR2|FGFR3|FGFR1|FGF20|FGF17|FGF10|GRB2
REACTOME_SIGNALING_BY_FGFR_MUTANTS (Geneset_Overlap) REACTOME_SIGNALING_BY_FGFR1_MUTANTS	1	29	STAT1|STAT3|FGF23|BCR|FGF9|PIK3CA|FGF8|FGF6|CPSF6|FGF5|PIK3R1|CUX1|FGFR1OP2|FGF4|MYO18A|ZMYM2|CNTRL|FGF1|TRIM24|GAB2|FGFR1OP|FGF2|STAT5B|STAT5A|FGFR1|FGF20|FGF17|GRB2|PLCG1
REACTOME_SIGNALING_BY_FGFR_MUTANTS (Geneset_Overlap) REACTOME_SIGNALING_BY_FGFR_IN_DISEASE	1	43	STAT1|FGF22|KRAS|HRAS|STAT3|FGF23|GAB1|FGF18|BCR|FGFR4|FGF9|PIK3CA|FGF8|FGF7|FRS2|FGF6|CPSF6|FGF5|PIK3R1|CUX1|FGF3|FGFR1OP2|FGF4|MYO18A|ZMYM2|CNTRL|FGF1|TRIM24|GAB2|FGFR1OP|FGF2|SOS1|NRAS|FGFR2|STAT5B|FGFR3|STAT5A|FGFR1|FGF20|FGF17|FGF10|GRB2|PLCG1
REACTOME_SIGNALING_BY_FGFR_MUTANTS (Geneset_Overlap) KEGG_PATHWAYS_IN_CANCER	0.72093	31	STAT1|FGF22|KRAS|HRAS|STAT3|FGF23|FGF18|BCR|FGF9|PIK3CA|FGF8|FGF7|FGF6|FGF5|PIK3R1|FGF3|FGF4|FGF1|FGF2|SOS1|NRAS|FGFR2|STAT5B|FGFR3|STAT5A|FGFR1|FGF20|FGF17|FGF10|GRB2|PLCG1
KEGG_SPLICEOSOME (Geneset_Overlap) REACTOME_CLEAVAGE_OF_GROWING_TRANSCRIPT_IN_THE_TERMINATION_REGION_	0.5	21	SNRPB|SNRPD3|SNRPE|SNRPF|SNRPG|U2AF2|NCBP2|MAGOH|NCBP1|CDC40|SRSF1|SRSF2|SRSF3|SRSF4|SRSF5|SRSF6|SRSF7|U2AF1|SRSF9|DHX38|RBM8A
REACTOME_PPARA_ACTIVATES_GENE_EXPRESSION (Geneset_Overlap) REACTOME_BMAL1_CLOCK_NPAS2_ACTIVATES_CIRCADIAN_EXPRESSION	0.6	21	TBL1XR1|NCOA2|NCOA3|CREBBP|NCOA1|HDAC3|EP300|NR1D1|CLOCK|NCOR1|TGS1|NCOA6|ARNTL|NPAS2|PPARA|MED1|RORA|RXRA|PPARGC1A|SMARCD3|TBL1X
REACTOME_SIGNALING_BY_FGFR1_FUSION_MUTANTS (Geneset_Overlap) KEGG_PATHWAYS_IN_CANCER	0.5	9	STAT1|STAT3|STAT5B|STAT5A|BCR|GRB2|PIK3CA|PLCG1|PIK3R1
REACTOME_SIGNALING_BY_FGFR1_FUSION_MUTANTS (Geneset_Overlap) REACTOME_SIGNALING_BY_FGFR_IN_DISEASE	1	18	FGFR1OP2|STAT1|MYO18A|ZMYM2|CNTRL|TRIM24|GAB2|FGFR1OP|STAT3|STAT5B|STAT5A|BCR|GRB2|PIK3CA|PLCG1|CPSF6|PIK3R1|CUX1
REACTOME_SIGNALING_BY_FGFR1_FUSION_MUTANTS (Geneset_Overlap) REACTOME_SIGNALING_BY_FGFR1_MUTANTS	1	18	FGFR1OP2|STAT1|MYO18A|ZMYM2|CNTRL|TRIM24|GAB2|FGFR1OP|STAT3|STAT5B|STAT5A|BCR|GRB2|PIK3CA|PLCG1|CPSF6|PIK3R1|CUX1
REACTOME_SIGNALING_BY_FGFR1_FUSION_MUTANTS (Geneset_Overlap) REACTOME_SIGNALING_BY_FGFR_MUTANTS	1	18	FGFR1OP2|STAT1|MYO18A|ZMYM2|CNTRL|TRIM24|GAB2|FGFR1OP|STAT3|STAT5B|STAT5A|BCR|GRB2|PIK3CA|PLCG1|CPSF6|PIK3R1|CUX1
REACTOME_PI3K_CASCADE (Geneset_Overlap) REACTOME_SIGNALING_BY_FGFR_IN_DISEASE	0.5	34	FGF23|FGF18|FGFR4|PIK3CA|FRS2|PIK3R1|THEM4|KLB|AKT2|TSC2|KL|FGF20|FGF22|GAB1|TRIB3|FGF9|FGF8|FGF7|FGF6|FGF5|MTOR|FGF3|FGF4|PDPK1|FGF1|MLST8|FGF2|FGF19|FGFR2|FGFR3|FGFR1|FGF17|FGF10|GRB2
REACTOME_PI3K_CASCADE (Geneset_Overlap) REACTOME_INSULIN_RECEPTOR_SIGNALLING_CASCADE	1	68	FGF23|INS|PRKAG2|FGF18|FGFR4|PIK3C3|PIK3CA|PPM1A|IRS1|PIK3CB|FRS2|PIK3R1|PIK3R2|DOK1|THEM4|KLB|EIF4G1|AKT2|TSC2|KL|FGF20|PIK3R4|IRS2|FGF22|PRKAA2|PRKAB2|EEF2K|PDE3B|CAB39|PRKAG3|TLR9|STRADB|PRKAA1|PRKAB1|PRKAG1|RPTOR|RHEB|STK11|TSC1|CAB39L|STRADA|GAB1|EIF4E|TRIB3|FGF9|FGF8|FGF7|FGF6|FGF5|EIF4B|MTOR|EIF4EBP1|FGF3|FGF4|PDPK1|FGF1|MLST8|FGF2|FGF19|RPS6KB1|FGFR2|FGFR3|FGFR1|RPS6|FGF17|FGF10|GRB2|INSR
REACTOME_PI3K_CASCADE (Geneset_Overlap) REACTOME_SIGNALING_BY_FGFR_MUTANTS	0.55814	24	FGF23|FGF18|FGFR4|PIK3CA|FRS2|PIK3R1|FGF20|FGF22|GAB1|FGF9|FGF8|FGF7|FGF6|FGF5|FGF3|FGF4|FGF1|FGF2|FGFR2|FGFR3|FGFR1|FGF17|FGF10|GRB2
REACTOME_SYNTHESIS_OF_GLYCOSYLPHOSPHATIDYLINOSITOL_GPI (Geneset_Overlap) REACTOME_POST_TRANSLATIONAL_PROTEIN_MODIFICATION	1	17	PIGP|PIGW|SEMA6D|PIGQ|PIGN|PIGA|DPM2|PIGC|PIGF|PIGM|PIGH|PIGL|PIGG|PIGO|PIGB|PIGX|PIGV
REACTOME_DNA_REPLICATION (Geneset_Overlap) REACTOME_G2_M_CHECKPOINTS	0.634146	26	MCM10|RFC2|RFC3|RFC4|RFC5|RPA1|RPA2|RPA3|CDC7|CDC45|MCM8|CDK2|CDC6|DBF4|ORC6|ORC3|MCM2|MCM3|MCM4|MCM5|MCM6|MCM7|ORC1|ORC2|ORC4|ORC5
REACTOME_DNA_REPLICATION (Geneset_Overlap) REACTOME_CELL_CYCLE_CHECKPOINTS	0.693694	77	MCM10|PSMA1|PSMA2|PSMA3|PSMA4|PSMA5|PSMA6|PSMA7|PSMB1|PSMB2|PSMB3|PSMB4|PSMB5|PSMB6|PSMB7|PSMB8|PSMB9|PSMB10|PSMC1|PSMC2|PSMC3|PSMC4|PSMC5|PSMC6|PSMD1|PSMD2|PSMD3|PSMD4|PSMD5|PSMD7|PSMD8|PSMD9|PSMD10|PSMD11|PSMD12|PSMD13|PSME1|PSME2|RFC2|RFC3|RFC4|RFC5|RPA1|RPA2|RPA3|BUB1B|CDC7|CDC45|MAD1L1|MCM8|CDK2|PSMD14|CDKN1A|CDKN1B|BUB3|PSMF1|PSMD6|CDC6|DBF4|CDC20|PSMA8|RPS27A|PSME4|ORC6|ORC3|UBA52|MAD2L1|M…
REACTOME_DNA_REPLICATION (Geneset_Overlap) REACTOME_MITOTIC_PROMETAPHASE	1	85	CDCA8|PPP2CA|PPP2CB|CENPQ|PPP2R1A|PPP2R1B|PPP2R5A|PPP2R5B|PPP2R5C|PPP2R5D|PPP2R5E|CENPN|RCC2|CASC5|SPC25|TAOK1|RAD21|RANGAP1|RPS27|CLIP1|SEC13|CENPK|CENPH|BUB1|BUB1B|NUP43|XPO1|MIS12|NUP133|CENPM|NUP107|CENPO|RANBP2|MLF1IP|DSN1|CENPT|B9D2|NDEL1|KIF18A|SMC1A|NUP37|NUP85|NUF2|MAD1L1|SEH1L|KIF2B|SMC3|STAG1|CENPL|ZW10|BUB3|AURKB|NDC80|CENPA|CENPC1|KNTC1|NUDC|CKAP5|STAG2|CDC20|KIF2C|ZWINT|PMF1|SPC24|S…
REACTOME_G1_S_SPECIFIC_TRANSCRIPTION (Geneset_Overlap) KEGG_CELL_CYCLE	0.588235	10	CDC6|CDC25A|CCNA1|TFDP1|ORC1|CCNE1|PCNA|CDC45|E2F1|CDK1
REACTOME_G1_S_SPECIFIC_TRANSCRIPTION (Geneset_Overlap) REACTOME_DNA_REPLICATION	0.529412	9	CDC6|CCNA1|ORC1|FBXO5|PCNA|CDT1|CDC45|POLA1|E2F1
BIOCARTA_EIF_PATHWAY (Geneset_Overlap) REACTOME_3_UTR_MEDIATED_TRANSLATIONAL_REGULATION	0.533333	8	EIF4A2|EIF4G1|EIF2S2|EIF4E|EIF1AX|EIF2S1|EIF3A|EIF2S3
REACTOME_GLYCOLYSIS (Geneset_Overlap) REACTOME_METABOLISM_OF_CARBOHYDRATES	1	26	PPP2CA|PPP2CB|PKLR|PPP2R1A|PPP2R1B|PGAM2|PFKFB2|PGAM1|ALDOC|PFKFB4|PPP2R5D|PFKP|PGK1|ENO3|ENO2|PFKFB3|ALDOA|ENO1|PFKM|PFKL|TPI1|ALDOB|PFKFB1|GAPDH|GPI|GAPDHS
REACTOME_ANTIGEN_PROCESSING_UBIQUITINATION_PROTEASOME_DEGRADATION (Geneset_Overlap) KEGG_UBIQUITIN_MEDIATED_PROTEOLYSIS	0.671642	90	ANAPC1|SKP1|SKP2|UBE2E1|CUL1|CDC23|CDC16|BTRC|CDC20|CDC27|NEDD4|SMURF2|UBA7|UBE2N|UBE2L6|UBE2D1|UBE2D3|RBX1|ANAPC13|KLHL13|UBA6|HERC2|UBE2S|UBE2O|UBE2M|UBE2Q2|UBE4A|UBE2K|UBE2D4|UBOX5|KLHL9|UBE3A|UBE2R2|TRIM37|FBXW8|UBE2E3|SMURF1|STUB1|UBE2G2|UBE2G1|SOCS1|UBE2H|UBE2J2|FBXW11|UBE2L3|SOCS3|DET1|UBE2U|UBE2Z|VHL|UBA1|FBXO4|UBE2A|HUWE1|UBE2B|CDC34|UBA3|UBE2E2|UBE2D2|UBE2Q1|RCHY1|UBE2W|WWP1|TCEB1|ANAPC…
REACTOME_ANTIGEN_PROCESSING_UBIQUITINATION_PROTEASOME_DEGRADATION (Geneset_Overlap) REACTOME_CELL_CYCLE_CHECKPOINTS	0.531532	59	PSMA1|PSMA2|PSMA3|PSMA4|PSMA5|PSMA6|PSMA7|PSMB1|PSMB2|PSMB3|PSMB4|PSMB5|PSMB6|PSMB7|PSMB8|PSMB9|PSMB10|PSMC1|PSMC2|PSMC3|PSMC4|PSMC5|PSMC6|PSMD1|PSMD2|PSMD3|PSMD4|PSMD5|PSMD7|PSMD8|PSMD9|PSMD10|PSMD11|PSMD12|PSMD13|PSME1|PSME2|ANAPC1|UBE2E1|CDC23|CDC16|PSMF1|PSMD6|CDC20|CDC27|RPS27A|UBA52|UBE2D1|PSMD14|ANAPC10|UBE2C|PSMA8|PSME4|CDC26|ANAPC2|ANAPC4|ANAPC5|ANAPC7|ANAPC11
REACTOME_SPHINGOLIPID_DE_NOVO_BIOSYNTHESIS (Geneset_Overlap) REACTOME_PHOSPHOLIPID_METABOLISM	1	30	CERS4|SPTLC2|PRKD1|DEGS2|ACER1|SGPP1|SGPP2|SPHK2|ACER2|CSNK1G2|KDSR|CERS6|PPM1L|SGMS1|DEGS1|PPAP2A|PPAP2C|PPAP2B|COL4A3BP|SGMS2|SPHK1|SGPL1|SPTLC1|CERS2|CERS5|CERS3|VAPB|VAPA|ACER3|OSBP
REACTOME_G1_S_TRANSITION (Geneset_Overlap) REACTOME_G2_M_CHECKPOINTS	0.634146	26	MCM10|RPA1|RPA2|RPA3|WEE1|CDC7|CDC45|MCM8|CCNB1|CDK2|CDK1|CDC6|DBF4|CDC25A|ORC6|ORC3|MCM2|MCM3|MCM4|MCM5|MCM6|MCM7|ORC1|ORC2|ORC4|ORC5
REACTOME_G1_S_TRANSITION (Geneset_Overlap) REACTOME_CYCLIN_A_B1_ASSOCIATED_EVENTS_DURING_G2_M_TRANSITION	0.666667	10	WEE1|CCNA2|CCNA1|CCNB1|CDK7|CCNH|PKMYT1|CDK1|CDC25A|MNAT1
REACTOME_G1_S_TRANSITION (Geneset_Overlap) REACTOME_DNA_REPLICATION	0.792453	84	PPP2CA|PPP2CB|PPP2R1A|PPP2R1B|MCM10|PRIM1|PRIM2|PSMA1|PSMA2|PSMA3|PSMA4|PSMA5|PSMA6|PSMA7|PSMB1|PSMB2|PSMB3|PSMB4|PSMB5|PSMB6|PSMB7|PSMB8|PSMB9|PSMB10|PSMC1|PSMC2|PSMC3|PSMC4|PSMC5|PSMC6|PSMD1|PSMD2|PSMD3|PSMD4|PSMD5|PSMD7|PSMD8|PSMD9|PSMD10|PSMD11|PSMD12|PSMD13|PSME1|PSME2|RB1|RPA1|RPA2|RPA3|CDT1|CDC7|CDC45|MCM8|CCNA2|CCNA1|CDK2|PSMD14|CDKN1A|CDKN1B|PSMF1|PSMD6|CDC6|DBF4|RPS27A|E2F1|ORC6|ORC3|PO…
REACTOME_G1_S_TRANSITION (Geneset_Overlap) REACTOME_CELL_CYCLE_CHECKPOINTS	0.679245	72	MCM10|PSMA1|PSMA2|PSMA3|PSMA4|PSMA5|PSMA6|PSMA7|PSMB1|PSMB2|PSMB3|PSMB4|PSMB5|PSMB6|PSMB7|PSMB8|PSMB9|PSMB10|PSMC1|PSMC2|PSMC3|PSMC4|PSMC5|PSMC6|PSMD1|PSMD2|PSMD3|PSMD4|PSMD5|PSMD7|PSMD8|PSMD9|PSMD10|PSMD11|PSMD12|PSMD13|PSME1|PSME2|RPA1|RPA2|RPA3|WEE1|CDC7|CDC45|MCM8|CCNB1|CDK2|PSMD14|CCNE1|CDKN1A|CDKN1B|CCNE2|PSMF1|CDK1|PSMD6|CDC6|DBF4|CDC25A|RPS27A|ORC6|ORC3|UBA52|MCM2|MCM3|MCM4|MCM5|MCM6|MCM7…
REACTOME_G1_S_TRANSITION (Geneset_Overlap) REACTOME_G1_S_SPECIFIC_TRANSCRIPTION	1	17	RRM2|TK2|TYMS|CDT1|CDC45|CCNA1|CCNE1|CDK1|CDC6|CDC25A|DHFR|E2F1|TFDP1|FBXO5|ORC1|PCNA|POLA1
REACTOME_HOST_INTERACTIONS_OF_HIV_FACTORS (Geneset_Overlap) REACTOME_INTERACTIONS_OF_VPR_WITH_HOST_CELLULAR_PROTEINS	1	32	NUP50|NUPL2|NUP35|NUP205|NUP210|NUP188|NUP62|NUP43|NUP88|NUP54|NUP133|NUP107|RANBP2|TPR|NUP37|NUP85|NUP214|AAAS|SEH1L|RAE1|NUP155|NUP93|NUPL1|POM121|NUP153|PSIP1|SLC25A4|SLC25A5|SLC25A6|HMGA1|BANF1|KPNA1
REACTOME_HOST_INTERACTIONS_OF_HIV_FACTORS (Geneset_Overlap) REACTOME_METABOLISM_OF_NON_CODING_RNA	0.520833	25	NUP50|NUPL2|NUP35|NUP205|NUP210|NUP188|NUP62|NUP43|NUP88|NUP54|NUP133|NUP107|RANBP2|TPR|NUP37|NUP85|NUP214|AAAS|SEH1L|RAE1|NUP155|NUP93|NUPL1|POM121|NUP153
REACTOME_HOST_INTERACTIONS_OF_HIV_FACTORS (Geneset_Overlap) REACTOME_METABOLISM_OF_RNA	0.583333	70	PSMA1|PSMA2|PSMA3|PSMA4|PSMA5|PSMA6|PSMA7|PSMB1|PSMB2|PSMB3|PSMB4|PSMB5|PSMB6|PSMB7|PSMB8|PSMB9|PSMB10|PSMC1|PSMC2|PSMC3|PSMC4|PSMC5|PSMC6|PSMD1|PSMD2|PSMD3|PSMD4|PSMD5|PSMD7|PSMD8|PSMD9|PSMD10|PSMD11|PSMD12|PSMD13|PSME1|PSME2|NUP50|NUPL2|NUP35|NUP205|NUP210|NUP188|NUP62|NUP43|XPO1|NUP88|NUP54|NUP133|NUP107|RANBP2|TPR|NUP37|NUP85|NUP214|AAAS|SEH1L|RAE1|NUP155|NUP93|NUPL1|POM121|NUP153|PSMD14|PSMF…
KEGG_OLFACTORY_TRANSDUCTION (Geneset_Overlap) REACTOME_OLFACTORY_SIGNALING_PATHWAY	0.965517	308	OR5R1|OR5M3|OR5M8|OR5AR1|OR8B12|OR10G8|OR10G9|OR10S1|OR6T1|OR4D5|OR6Q1|OR9I1|OR9Q1|OR9Q2|OR1S2|OR1S1|OR10Q1|OR5B17|OR5A2|OR5A1|OR4D6|OR4D11|OR52A1|OR6C3|OR1L4|OR4C3|OR4S1|OR1C1|OR1A2|OR2F1|OR2B6|OR1J4|OR2M4|OR2L2|OR2K2|OR7A17|OR5L2|OR5K1|OR10J1|OR8B8|OR10A3|OR11A1|OR10H3|OR10G3|OR10G2|OR10H2|OR10H1|OR7C2|OR7A5|OR7C1|OR4F4|OR4E2|OR4D1|OR2W1|OR2T1|OR2H1|OR1L3|OR1L1|OR1J2|OR51B5|OR10AG1|OR5J2|OR4C13…
REACTOME_CHONDROITIN_SULFATE_DERMATAN_SULFATE_METABOLISM (Geneset_Overlap) REACTOME_METABOLISM_OF_CARBOHYDRATES	1	47	HSPG2|BCAN|B3GAT1|BGN|B3GAT3|B3GALT6|B4GALT7|NCAN|B3GAT2|GXYLT1|GXYLT2|CHST13|CHSY1|CHSY3|CHST11|CHST15|CHPF2|CSGALNACT2|CHST12|CSGALNACT1|CHST7|DCN|GPC1|CHPF|IDUA|CHST9|CSPG4|IDS|SDC1|CHST3|GPC6|GPC2|GPC4|GPC5|ARSB|GPC3|AGRN|HYAL1|SDC4|HEXA|VCAN|HEXB|SDC2|SDC3|DSE|CHST14|UST
REACTOME_LATE_PHASE_OF_HIV_LIFE_CYCLE (Geneset_Overlap) REACTOME_INTERACTIONS_OF_VPR_WITH_HOST_CELLULAR_PROTEINS	0.78125	25	NUP50|NUPL2|NUP35|NUP205|NUP210|NUP188|NUP62|NUP43|NUP88|NUP54|NUP133|NUP107|RANBP2|TPR|NUP37|NUP85|NUP214|AAAS|SEH1L|RAE1|NUP155|NUP93|NUPL1|POM121|NUP153
REACTOME_LATE_PHASE_OF_HIV_LIFE_CYCLE (Geneset_Overlap) REACTOME_MRNA_PROCESSING	0.556701	54	POLR2A|POLR2B|POLR2C|POLR2D|POLR2E|POLR2F|POLR2G|POLR2H|POLR2I|POLR2J|POLR2K|POLR2L|GTF2H2B|SUPT5H|RNMT|RNGTT|NUP50|NUPL2|NUP35|NCBP2|NUP205|NUP210|NUP188|NUP62|NUP43|NCBP1|NUP88|NUP54|NUP133|NUP107|RANBP2|TPR|NUP37|NUP85|NUP214|AAAS|SEH1L|RAE1|NUP155|NUP93|NUPL1|POM121|NUP153|CDK7|CCNH|ERCC2|ERCC3|MNAT1|GTF2F1|GTF2F2|GTF2H1|GTF2H2|GTF2H3|GTF2H4
REACTOME_LATE_PHASE_OF_HIV_LIFE_CYCLE (Geneset_Overlap) REACTOME_HIV_LIFE_CYCLE	1	97	POLR2A|POLR2B|POLR2C|POLR2D|POLR2E|POLR2F|POLR2G|POLR2H|POLR2I|POLR2J|CDK9|POLR2K|POLR2L|GTF2H2B|SUPT5H|RCC1|SUPT16H|VPS37A|VPS37D|GTF2A1|RNMT|GTF2A2|RNGTT|GTF2B|GTF2E1|GTF2E2|NMT1|VPS28|VPS37C|RANBP1|SSRP1|SUPT4H1|TAF1|CCNT1|TAF4|TAF4B|CCNT2|TAF5|TAF6|TAF9|TAF10|TAF11|TAF12|TAF13|TBP|TCEA1|TCEB3|TSG101|RANGAP1|VPS37B|ELL|CTDP1|NMT2|NUP50|NUPL2|NUP35|NCBP2|NUP205|NUP210|NUP188|NUP62|NUP43|NCBP1|X…
REACTOME_LATE_PHASE_OF_HIV_LIFE_CYCLE (Geneset_Overlap) REACTOME_RNA_POL_II_PRE_TRANSCRIPTION_EVENTS	1	55	POLR2A|POLR2B|POLR2C|POLR2D|POLR2E|POLR2F|POLR2G|POLR2H|POLR2I|POLR2J|CDK9|POLR2K|POLR2L|GTF2H2B|SUPT5H|SUPT16H|GTF2A1|GTF2A2|GTF2B|GTF2E1|GTF2E2|SSRP1|SUPT4H1|TAF1|CCNT1|TAF4|TAF4B|CCNT2|TAF5|TAF6|TAF9|TAF10|TAF11|TAF12|TAF13|TBP|TCEA1|TCEB3|ELL|CTDP1|NCBP2|NCBP1|CDK7|CCNH|TCEB1|TCEB2|ERCC2|ERCC3|MNAT1|GTF2F1|GTF2F2|GTF2H1|GTF2H2|GTF2H3|GTF2H4
REACTOME_LATE_PHASE_OF_HIV_LIFE_CYCLE (Geneset_Overlap) REACTOME_METABOLISM_OF_NON_CODING_RNA	0.5625	27	NUP50|NUPL2|NUP35|NCBP2|NUP205|NUP210|NUP188|NUP62|NUP43|NCBP1|NUP88|NUP54|NUP133|NUP107|RANBP2|TPR|NUP37|NUP85|NUP214|AAAS|SEH1L|RAE1|NUP155|NUP93|NUPL1|POM121|NUP153
REACTOME_PI_METABOLISM (Geneset_Overlap) REACTOME_PHOSPHOLIPID_METABOLISM	1	47	VAC14|SACM1L|FIG4|INPP5E|PIP5K1C|PIK3R5|PIP5K1B|INPP5K|PIP4K2B|PITPNB|PTEN|PIK3C2A|PIK3R6|INPPL1|PIK3C2B|PIK3C2G|ARF1|PIK3C3|PIK3CA|ARF3|PIK3CB|PIK3R3|PIK3CD|PIK3CG|PIK3R1|PIK3R2|PI4KA|PI4KB|PIP4K2A|MTMR14|INPP5J|MTMR1|INPP4B|SYNJ1|SYNJ2|MTMR3|MTMR2|MTM1|MTMR6|PIKFYVE|MTMR7|MTMR4|PIK3R4|PI4K2B|TPTE2|PI4K2A|OCRL
REACTOME_AXON_GUIDANCE (Geneset_Overlap) KEGG_AXON_GUIDANCE	0.515625	66	HRAS|ITGB1|DCC|CDC42|RHOA|RAC2|RAC1|MAPK1|MAPK3|ARHGEF12|UNC5D|UNC5B|ABLIM3|ABLIM1|NTN4|ROBO1|SLIT1|SLIT3|NCK2|UNC5C|UNC5A|ABL1|SLIT2|SEMA6D|NTN1|PAK1|NCK1|ROCK2|NRP1|PAK4|SEMA4A|PLXNC1|ROCK1|ROBO2|PLXNA1|PLXNA2|PLXNB3|PLXNB1|ROBO3|PAK6|PLXNA3|SEMA6A|SRGAP3|L1CAM|CFL1|RND1|PAK7|SEMA5A|SRGAP2|SEMA4D|SRGAP1|DPYSL5|SEMA3A|SEMA3E|DPYSL2|LIMK2|LIMK1|SEMA7A|FYN|FES|CDK5|PAK2|PTK2|NRAS|KRAS|MET
REACTOME_AXON_GUIDANCE (Geneset_Overlap) REACTOME_ARMS_MEDIATED_ACTIVATION	0.588235	10	HRAS|RAF1|MAPK1|CDK1|MAPK3|YWHAB|NRAS|KRAS|MAP2K2|MAP2K1
REACTOME_AXON_GUIDANCE (Geneset_Overlap) REACTOME_PROLONGED_ERK_ACTIVATION_EVENTS	0.578947	11	HRAS|RAF1|MAPK1|CDK1|PLCG1|MAPK3|YWHAB|NRAS|KRAS|MAP2K2|MAP2K1
REACTOME_AXON_GUIDANCE (Geneset_Overlap) REACTOME_NETRIN1_SIGNALING	1	38	WASL|DCC|CDC42|RAC1|PRKCQ|PLCG1|TRIO|UNC5D|HFE2|UNC5B|ABLIM3|RGMB|ABLIM1|MYO10|NEO1|PITPNA|RGMA|TRPC7|NTN4|ROBO1|SIAH2|SLIT1|SLIT3|TRPC3|TRPC4|TRPC5|TRPC6|EZR|UNC5C|UNC5A|SLIT2|NTN1|NCK1|DOCK1|SIAH1|FYN|PTK2|SRC
KEGG_PANCREATIC_CANCER (Geneset_Overlap) KEGG_PATHWAYS_IN_CANCER	0.985714	69	SMAD2|IKBKG|SMAD3|SMAD4|CDK4|CDK6|STAT3|CDKN2A|PIK3R5|RALGDS|PIK3CA|PGF|PIK3R3|PIK3CB|PIK3CD|PIK3CG|PIK3R1|PIK3R2|BRCA2|AKT1|PLD1|BRAF|AKT2|IKBKB|JAK1|AKT3|TGFB2|TGFB1|TGFB3|RELA|NFKB1|E2F1|VEGFA|E2F2|VEGFC|E2F3|VEGFB|MAPK3|STAT1|KRAS|RB1|BCL2L1|CCND1|TGFBR2|FIGF|RALBP1|TGFBR1|TP53|RALB|RALA|CDC42|CHUK|RAF1|CASP9|RAD51|RAC2|ERBB2|TGFA|RAC3|BAD|MAPK9|MAPK10|RAC1|MAPK1|MAPK8|MAP2K1|EGFR|EGF|ARAF
KEGG_PANCREATIC_CANCER (Geneset_Overlap) KEGG_COLORECTAL_CANCER	0.596774	37	SMAD2|SMAD3|SMAD4|PIK3R5|RALGDS|PIK3CA|PIK3R3|PIK3CB|PIK3CD|PIK3CG|PIK3R1|PIK3R2|AKT1|BRAF|AKT2|AKT3|TGFB2|TGFB1|TGFB3|MAPK3|KRAS|CCND1|TGFBR2|TGFBR1|TP53|RAF1|CASP9|RAC2|RAC3|BAD|MAPK9|MAPK10|RAC1|MAPK1|MAPK8|MAP2K1|ARAF
REACTOME_ANTIVIRAL_MECHANISM_BY_IFN_STIMULATED_GENES (Geneset_Overlap) REACTOME_INTERFERON_SIGNALING	1	64	NUPL1|POM121|NUP153|USP18|EIF4A2|EIF4G1|EIF4G2|FLNB|DDX58|ARIH1|EIF4E3|IFIT1|IRF3|JAK1|KPNA1|KPNB1|KPNA2|KPNA3|KPNA4|RPS27A|KPNA5|MX1|MX2|NEDD4|HERC5|PIN1|PLCG1|PPM1B|MAPK3|EIF2AK2|STAT1|UBA7|UBE2N|TRIM25|EIF4G3|UBE2L6|EIF4E2|ISG15|EIF4A3|UBA52|NUP50|NUPL2|NUP35|EIF4E|NUP205|NUP210|NUP188|NUP62|NUP43|UBE2E1|NUP88|NUP54|NUP133|NUP107|RANBP2|TPR|NUP37|NUP85|NUP214|AAAS|SEH1L|RAE1|NUP155|NUP93
REACTOME_ANTIVIRAL_MECHANISM_BY_IFN_STIMULATED_GENES (Geneset_Overlap) REACTOME_METABOLISM_OF_NON_CODING_RNA	0.520833	25	NUPL1|POM121|NUP153|NUP50|NUPL2|NUP35|NUP205|NUP210|NUP188|NUP62|NUP43|NUP88|NUP54|NUP133|NUP107|RANBP2|TPR|NUP37|NUP85|NUP214|AAAS|SEH1L|RAE1|NUP155|NUP93
REACTOME_ANTIVIRAL_MECHANISM_BY_IFN_STIMULATED_GENES (Geneset_Overlap) REACTOME_INTERACTIONS_OF_VPR_WITH_HOST_CELLULAR_PROTEINS	0.8125	26	NUPL1|POM121|NUP153|KPNA1|NUP50|NUPL2|NUP35|NUP205|NUP210|NUP188|NUP62|NUP43|NUP88|NUP54|NUP133|NUP107|RANBP2|TPR|NUP37|NUP85|NUP214|AAAS|SEH1L|RAE1|NUP155|NUP93
REACTOME_FORMATION_OF_RNA_POL_II_ELONGATION_COMPLEX_ (Geneset_Overlap) REACTOME_RNA_POL_II_PRE_TRANSCRIPTION_EVENTS	1	39	POLR2A|POLR2B|POLR2C|POLR2D|ELL|POLR2E|CTDP1|POLR2F|POLR2G|POLR2H|POLR2I|POLR2J|CDK7|CDK9|POLR2K|CCNH|POLR2L|GTF2H2B|TCEB1|TCEB2|NCBP2|ERCC2|SUPT5H|ERCC3|SUPT16H|NCBP1|MNAT1|GTF2F1|GTF2F2|GTF2H1|GTF2H2|GTF2H3|GTF2H4|SSRP1|SUPT4H1|CCNT1|CCNT2|TCEA1|TCEB3
REACTOME_FORMATION_OF_RNA_POL_II_ELONGATION_COMPLEX_ (Geneset_Overlap) REACTOME_LATE_PHASE_OF_HIV_LIFE_CYCLE	1	39	POLR2A|POLR2B|POLR2C|POLR2D|ELL|POLR2E|CTDP1|POLR2F|POLR2G|POLR2H|POLR2I|POLR2J|CDK7|CDK9|POLR2K|CCNH|POLR2L|GTF2H2B|TCEB1|TCEB2|NCBP2|ERCC2|SUPT5H|ERCC3|SUPT16H|NCBP1|MNAT1|GTF2F1|GTF2F2|GTF2H1|GTF2H2|GTF2H3|GTF2H4|SSRP1|SUPT4H1|CCNT1|CCNT2|TCEA1|TCEB3
REACTOME_FORMATION_OF_RNA_POL_II_ELONGATION_COMPLEX_ (Geneset_Overlap) REACTOME_HIV_LIFE_CYCLE	1	39	POLR2A|POLR2B|POLR2C|POLR2D|ELL|POLR2E|CTDP1|POLR2F|POLR2G|POLR2H|POLR2I|POLR2J|CDK7|CDK9|POLR2K|CCNH|POLR2L|GTF2H2B|TCEB1|TCEB2|NCBP2|ERCC2|SUPT5H|ERCC3|SUPT16H|NCBP1|MNAT1|GTF2F1|GTF2F2|GTF2H1|GTF2H2|GTF2H3|GTF2H4|SSRP1|SUPT4H1|CCNT1|CCNT2|TCEA1|TCEB3
REACTOME_FORMATION_OF_RNA_POL_II_ELONGATION_COMPLEX_ (Geneset_Overlap) REACTOME_MRNA_PROCESSING	0.692308	27	POLR2A|POLR2B|POLR2C|POLR2D|POLR2E|POLR2F|POLR2G|POLR2H|POLR2I|POLR2J|CDK7|POLR2K|CCNH|POLR2L|GTF2H2B|NCBP2|ERCC2|SUPT5H|ERCC3|NCBP1|MNAT1|GTF2F1|GTF2F2|GTF2H1|GTF2H2|GTF2H3|GTF2H4
REACTOME_SMAD2_SMAD3_SMAD4_HETEROTRIMER_REGULATES_TRANSCRIPTION (Geneset_Overlap) REACTOME_GENERIC_TRANSCRIPTION_PATHWAY	1	25	SMAD2|SMAD3|SMAD4|SMAD7|MEN1|TFDP1|E2F4|TGIF1|E2F5|MYC|CDK8|CDK9|UBA52|CDKN2B|SERPINE1|WWTR1|CCNC|RBL1|TGIF2|CCNT1|HDAC1|CCNT2|RPS27A|JUNB|SP1
BIOCARTA_PDGF_PATHWAY (Geneset_Overlap) BIOCARTA_EGF_PATHWAY	0.935484	29	STAT1|HRAS|STAT6|JUN|STAT3|SRF|RAF1|PRKCB|PRKCA|MAP2K4|MAP3K1|PIK3CA|FOS|PIK3R1|ELK1|SOS1|RASA1|MAPK8|MAP2K1|JAK1|STAT5B|STAT2|STAT5A|CSNK2A1|STAT4|GRB2|PLCG1|MAPK3|SHC1
BIOCARTA_PDGF_PATHWAY (Geneset_Overlap) KEGG_PATHWAYS_IN_CANCER	0.6875	22	STAT1|PDGFA|HRAS|PDGFRA|JUN|STAT3|RAF1|PRKCB|PRKCA|PIK3CA|FOS|PIK3CG|PIK3R1|SOS1|MAPK8|MAP2K1|JAK1|STAT5B|STAT5A|GRB2|PLCG1|MAPK3
BIOCARTA_PDGF_PATHWAY (Geneset_Overlap) PID_ERBB1_DOWNSTREAM_PATHWAY	0.5625	18	STAT1|HRAS|JUN|STAT3|SRF|RAF1|PRKCA|MAP2K4|MAP3K1|PIK3CA|FOS|PIK3R1|ELK1|SOS1|MAPK8|MAP2K1|GRB2|MAPK3
BIOCARTA_PDGF_PATHWAY (Geneset_Overlap) PID_PDGFRB_PATHWAY	0.71875	23	STAT1|HRAS|JUN|STAT3|SRF|RAF1|PRKCA|MAP2K4|PIK3CA|FOS|PIK3CG|PIK3R1|ELK1|SOS1|RASA1|MAPK8|MAP2K1|STAT5B|STAT5A|GRB2|PLCG1|MAPK3|SHC1
REACTOME_MRNA_SPLICING (Geneset_Overlap) REACTOME_MRNA_PROCESSING	1	106	SF3B14|POLR2A|POLR2B|POLR2C|POLR2D|POLR2E|POLR2F|POLR2G|POLR2H|POLR2I|POLR2J|POLR2K|POLR2L|CCAR1|PTBP1|SUGP1|LSM2|SNRNP70|SNRPA|SNRPA1|SNRPB|SNRPB2|SNRPD1|SNRPD2|SNRPD3|SNRPE|SNRPF|SNRPG|CPSF7|PABPN1|SF3A2|SF3B5|PHF5A|PRPF4|EFTUD2|SNRNP40|DDX23|SRRM1|RNPS1|U2AF2|NCBP2|CPSF1|MAGOH|NCBP1|NFX1|CDC40|CPSF3|CPSF2|SRSF1|SRSF2|SRSF3|SRSF4|SRSF5|SRSF6|SRSF7|UPF3B|U2AF1|SMC1A|SRSF9|SRSF11|DHX38|RBM8A|RBM5…
REACTOME_MRNA_SPLICING (Geneset_Overlap) KEGG_SPLICEOSOME	0.518868	55	SF3B14|LSM2|SNRNP70|SNRPA|SNRPA1|SNRPB|SNRPB2|SNRPD1|SNRPD2|SNRPD3|SNRPE|SNRPF|SNRPG|SF3A2|SF3B5|PHF5A|PRPF4|EFTUD2|SNRNP40|DDX23|U2AF2|NCBP2|MAGOH|NCBP1|CDC40|SRSF1|SRSF2|SRSF3|SRSF4|SRSF5|SRSF6|SRSF7|U2AF1|SRSF9|DHX38|RBM8A|SF3B4|SF3A1|PRPF8|TXNL4A|SF3A3|SF3B2|HNRNPA3|SNRNP200|SF3B3|SF3B1|PRPF6|RBMX|HNRNPA1|HNRNPC|HNRNPK|HNRNPU|HNRNPM|NHP2L1|PCBP1
REACTOME_MRNA_SPLICING (Geneset_Overlap) REACTOME_PROCESSING_OF_CAPPED_INTRON_CONTAINING_PRE_MRNA	1	106	SF3B14|POLR2A|POLR2B|POLR2C|POLR2D|POLR2E|POLR2F|POLR2G|POLR2H|POLR2I|POLR2J|POLR2K|POLR2L|CCAR1|PTBP1|SUGP1|LSM2|SNRNP70|SNRPA|SNRPA1|SNRPB|SNRPB2|SNRPD1|SNRPD2|SNRPD3|SNRPE|SNRPF|SNRPG|CPSF7|PABPN1|SF3A2|SF3B5|PHF5A|PRPF4|EFTUD2|SNRNP40|DDX23|SRRM1|RNPS1|U2AF2|NCBP2|CPSF1|MAGOH|NCBP1|NFX1|CDC40|CPSF3|CPSF2|SRSF1|SRSF2|SRSF3|SRSF4|SRSF5|SRSF6|SRSF7|UPF3B|U2AF1|SMC1A|SRSF9|SRSF11|DHX38|RBM8A|RBM5…
REACTOME_MRNA_SPLICING (Geneset_Overlap) REACTOME_CLEAVAGE_OF_GROWING_TRANSCRIPT_IN_THE_TERMINATION_REGION_	0.904762	38	SNRPB|SNRPD3|SNRPE|SNRPF|SNRPG|CPSF7|PABPN1|SRRM1|RNPS1|U2AF2|NCBP2|CPSF1|MAGOH|NCBP1|NFX1|CDC40|CPSF3|CPSF2|SRSF1|SRSF2|SRSF3|SRSF4|SRSF5|SRSF6|SRSF7|UPF3B|U2AF1|SRSF9|SRSF11|DHX38|RBM8A|PAPOLA|CLP1|NUDT21|CSTF1|CSTF2|CSTF3|PCF11
REACTOME_E2F_MEDIATED_REGULATION_OF_DNA_REPLICATION (Geneset_Overlap) REACTOME_G1_S_TRANSITION	1	33	PPP2CA|PPP2CB|RB1|PPP2R1A|CCNA1|PPP2R1B|TFDP1|CCNB1|ORC6|ORC3|POLA2|CCNE1|FBXO5|PRIM1|PRIM2|RRM2|PPP2R3B|TK2|CDK1|TYMS|CDC6|CDC25A|ORC1|ORC2|ORC4|ORC5|PCNA|CDT1|DHFR|CDC45|POLA1|E2F1|MCM8
REACTOME_E2F_MEDIATED_REGULATION_OF_DNA_REPLICATION (Geneset_Overlap) KEGG_CELL_CYCLE	0.515152	17	RB1|CCNA1|TFDP1|CCNB1|ORC6|ORC3|CCNE1|CDK1|CDC6|CDC25A|ORC1|ORC2|ORC4|ORC5|PCNA|CDC45|E2F1
REACTOME_E2F_MEDIATED_REGULATION_OF_DNA_REPLICATION (Geneset_Overlap) REACTOME_DNA_REPLICATION	0.69697	23	PPP2CA|PPP2CB|RB1|PPP2R1A|CCNA1|PPP2R1B|ORC6|ORC3|POLA2|FBXO5|PRIM1|PRIM2|CDC6|ORC1|ORC2|ORC4|ORC5|PCNA|CDT1|CDC45|POLA1|E2F1|MCM8
REACTOME_E2F_MEDIATED_REGULATION_OF_DNA_REPLICATION (Geneset_Overlap) REACTOME_G1_S_SPECIFIC_TRANSCRIPTION	1	17	CCNA1|TFDP1|CCNE1|FBXO5|RRM2|TK2|CDK1|TYMS|CDC6|CDC25A|ORC1|PCNA|CDT1|DHFR|CDC45|POLA1|E2F1
REACTOME_EFFECTS_OF_PIP2_HYDROLYSIS (Geneset_Overlap) REACTOME_GASTRIN_CREB_SIGNALLING_PATHWAY_VIA_PKC_AND_MAPK	1	23	TRPC7|MGLL|ITPR3|DGKE|DGKD|DGKK|TRPC3|PRKCD|TRPC6|DGKI|PRKCE|DGKA|DGKB|PRKCQ|DGKG|DGKH|ITPR2|DGKQ|RASGRP1|RASGRP2|DAGLA|DAGLB|PRKCH
REACTOME_SIGNALING_BY_TGF_BETA_RECEPTOR_COMPLEX (Geneset_Overlap) REACTOME_SMAD2_SMAD3_SMAD4_HETEROTRIMER_REGULATES_TRANSCRIPTION	1	25	SMAD2|SMAD3|SMAD4|SMAD7|MEN1|MYC|CDK8|CDK9|CDKN2B|SERPINE1|CCNC|RBL1|TGIF2|CCNT1|CCNT2|RPS27A|SP1|TFDP1|E2F4|TGIF1|E2F5|UBA52|WWTR1|HDAC1|JUNB
REACTOME_SIGNALING_BY_TGF_BETA_RECEPTOR_COMPLEX (Geneset_Overlap) REACTOME_GENERIC_TRANSCRIPTION_PATHWAY	0.6	36	SMAD2|SMAD3|SMAD4|SMAD7|MEN1|MYC|CDK8|CDK9|CDKN2B|SERPINE1|TRIM33|USP9X|PPM1A|PARP1|CCNC|RBL1|TGIF2|CCNT1|CCNT2|RPS27A|SMURF2|SKI|SKIL|SP1|TFDP1|E2F4|TGIF1|NCOR1|E2F5|NCOR2|UBA52|UBE2D1|UBE2D3|WWTR1|HDAC1|JUNB
REACTOME_GOLGI_ASSOCIATED_VESICLE_BIOGENESIS (Geneset_Overlap) REACTOME_MEMBRANE_TRAFFICKING	1	50	AP3S1|CPD|SH3D19|DNAJC6|FTH1|FTL|AP4E1|SNAPIN|GAK|NECAP1|BLOC1S1|AP1M2|AP1S1|AP1B1|PIK3C2A|AP1G1|SNX5|YIPF6|IGF2R|RAB5C|AP1S2|BLOC1S3|AP1M1|SNX9|TBC1D8B|SORT1|SNX2|VAMP7|TPD52|TPD52L1|TXNDC5|PICALM|DTNBP1|AP3B1|VAMP8|NAPA|HIP1R|CLTA|CLTC|PUM1|SH3GL2|HSPA8|ARF1|ARRB1|TFRC|DNM2|TGOLN2|OCRL|VAMP2|AP4B1
REACTOME_GOLGI_ASSOCIATED_VESICLE_BIOGENESIS (Geneset_Overlap) REACTOME_TRANS_GOLGI_NETWORK_VESICLE_BUDDING	1	50	AP3S1|CPD|SH3D19|DNAJC6|FTH1|FTL|AP4E1|SNAPIN|GAK|NECAP1|BLOC1S1|AP1M2|AP1S1|AP1B1|PIK3C2A|AP1G1|SNX5|YIPF6|IGF2R|RAB5C|AP1S2|BLOC1S3|AP1M1|SNX9|TBC1D8B|SORT1|SNX2|VAMP7|TPD52|TPD52L1|TXNDC5|PICALM|DTNBP1|AP3B1|VAMP8|NAPA|HIP1R|CLTA|CLTC|PUM1|SH3GL2|HSPA8|ARF1|ARRB1|TFRC|DNM2|TGOLN2|OCRL|VAMP2|AP4B1
REACTOME_SIGNALING_BY_NOTCH (Geneset_Overlap) REACTOME_NOTCH1_INTRACELLULAR_DOMAIN_REGULATES_TRANSCRIPTION	1	44	MAMLD1|TBL1XR1|CDK8|MAML2|CREBBP|KAT2B|HDAC3|CCNC|RBX1|EP300|NCOR1|NCOR2|MAML1|HDAC2|SNW1|SKP1|KAT2A|HDAC1|RBPJ|CUL1|MYC|MAML3|FBXW7|HIF1A|RPS27A|HDAC6|HDAC5|TBL1X|HEY1|HEY2|HEYL|HES1|UBA52|HES5|HDAC7|HDAC8|TLE1|TLE2|TLE3|TLE4|HDAC11|HDAC10|HDAC9|HDAC4
REACTOME_DNA_REPAIR (Geneset_Overlap) KEGG_NUCLEOTIDE_EXCISION_REPAIR	0.772727	34	ERCC6|RAD23B|XPA|XPC|POLD4|RFC2|RFC3|RFC4|RFC5|RPA1|RPA2|RPA3|DDB2|DDB1|CDK7|CCNH|POLD3|ERCC8|LIG1|ERCC2|ERCC3|MNAT1|GTF2H1|GTF2H2|GTF2H3|GTF2H4|PCNA|POLD1|POLD2|POLE|POLE2|ERCC1|ERCC4|ERCC5
REACTOME_DNA_REPAIR (Geneset_Overlap) BIOCARTA_ATRBRCA_PATHWAY	0.619048	13	FANCC|FANCD2|FANCE|FANCF|FANCG|MRE11A|NBN|BRCA2|ATM|ATR|RAD51|BRCA1|RAD50
REACTOME_DNA_REPAIR (Geneset_Overlap) REACTOME_DOUBLE_STRAND_BREAK_REPAIR	1	22	MRE11A|NBN|TDP1|RAD52|TP53BP1|XRCC6|BRCA2|BRIP1|MDC1|LIG4|ATM|XRCC4|XRCC5|PRKDC|RPA1|RPA2|RPA3|RAD51|H2AFX|BRCA1|LIG1|RAD50
REACTOME_DNA_REPAIR (Geneset_Overlap) REACTOME_FANCONI_ANEMIA_PATHWAY	1	21	FANCA|FANCC|FANCD2|FANCE|FANCB|FANCF|FANCG|ZBTB32|UBE2T|FANCM|USP1|PALB2|C17ORF70|BRCA2|C19ORF40|ATM|ATR|BRCA1|FANCL|RPS27A|UBA52
REACTOME_DNA_REPAIR (Geneset_Overlap) REACTOME_FORMATION_OF_INCISION_COMPLEX_IN_GG_NER	1	21	GTF2H2B|RAD23B|XPA|XPC|RPA1|RPA2|RPA3|DDB2|DDB1|CDK7|CCNH|ERCC2|ERCC3|MNAT1|GTF2H1|GTF2H2|GTF2H3|GTF2H4|ERCC1|ERCC4|ERCC5
REACTOME_DNA_REPAIR (Geneset_Overlap) REACTOME_FORMATION_OF_RNA_POL_II_ELONGATION_COMPLEX_	0.589744	23	POLR2A|POLR2B|POLR2C|POLR2D|POLR2E|POLR2F|POLR2G|POLR2H|POLR2I|POLR2J|POLR2K|POLR2L|GTF2H2B|TCEA1|CDK7|CCNH|ERCC2|ERCC3|MNAT1|GTF2H1|GTF2H2|GTF2H3|GTF2H4
REACTOME_DNA_REPAIR (Geneset_Overlap) PID_FANCONI_PATHWAY	0.617021	29	FANCA|FANCC|FANCD2|FANCE|FANCB|FANCF|FANCG|UBE2T|MRE11A|NBN|FANCM|USP1|PALB2|C17ORF70|BRCA2|BRIP1|C19ORF40|ATM|ATR|RFC2|RFC3|RFC4|RFC5|RPA1|RPA2|H2AFX|BRCA1|FANCL|RAD50
PID_VEGFR1_PATHWAY (Geneset_Overlap) KEGG_PATHWAYS_IN_CANCER	0.538462	14	PRKCB|PRKCA|HSP90AA1|PIK3CA|PGF|PIK3R1|HIF1A|AKT1|CBL|MAPK1|VEGFA|PLCG1|VEGFB|MAPK3
KEGG_CYTOKINE_CYTOKINE_RECEPTOR_INTERACTION (Geneset_Overlap) REACTOME_CHEMOKINE_RECEPTORS_BIND_CHEMOKINES	0.945455	52	CCR1|CCR4|CCR7|CXCR2|CXCR1|CCR3|CCL11|CXCL2|CXCL12|IL8|CCL4|CCL16|CCL3L1|CX3CR1|CCL3L3|CCL22|XCL1|XCR1|XCL2|CXCR6|CCR9|CCL27|CCR8|CCR10|CXCL3|CCL28|CXCL16|CCL19|CCL20|CCL21|CCL25|CXCL6|CXCL5|CXCR5|CCL5|CXCR3|CCR5|CXCL9|CXCL1|CCL2|CCL7|CXCR4|CX3CL1|CCL17|PF4|PPBP|CXCL10|CXCL13|CXCL11|CCL3|CCR2|CCR6
KEGG_CYTOKINE_CYTOKINE_RECEPTOR_INTERACTION (Geneset_Overlap) NABA_SECRETED_FACTORS	0.530769	138	IL22|IL10|CCL11|LEP|TNFSF11|CXCL2|CXCL12|EPO|IFNA13|VEGFA|VEGFC|VEGFB|PDGFA|PDGFB|FIGF|CCL4|EGF|CCL13|CCL15|BMP2|CCL16|CNTF|FASLG|IFNE|CLCF1|IL6|IL20|IL26|CCL3L3|INHBB|IL15|CXCL14|CCL14|INHBC|CCL18|INHBA|CCL23|CCL22|CCL24|IFNK|XCL1|GDF5|IFNW1|XCL2|CCL1|AMH|BMP7|INHBE|CCL27|CXCL3|TPO|IL17A|TNFSF12|CCL28|CCL19|CCL20|CCL21|CCL25|CXCL6|CXCL5|CCL4L2|EDA|OSM|CSF1|IL17B|CTF1|LIF|IL25|LTB|CCL5|CXCL9|CXCL…
REACTOME_MRNA_3_END_PROCESSING (Geneset_Overlap) REACTOME_MRNA_PROCESSING	1	33	RBM8A|SRRM1|PAPOLA|RNPS1|CLP1|U2AF2|NUDT21|NCBP2|CSTF1|CSTF2|CSTF3|CPSF1|MAGOH|CPSF7|NCBP1|PABPN1|NFX1|CDC40|CPSF3|CPSF2|SRSF1|SRSF2|SRSF3|SRSF4|SRSF5|SRSF6|SRSF7|UPF3B|U2AF1|SRSF9|SRSF11|PCF11|DHX38
REACTOME_MRNA_3_END_PROCESSING (Geneset_Overlap) REACTOME_MRNA_SPLICING	1	33	RBM8A|SRRM1|PAPOLA|RNPS1|CLP1|U2AF2|NUDT21|NCBP2|CSTF1|CSTF2|CSTF3|CPSF1|MAGOH|CPSF7|NCBP1|PABPN1|NFX1|CDC40|CPSF3|CPSF2|SRSF1|SRSF2|SRSF3|SRSF4|SRSF5|SRSF6|SRSF7|UPF3B|U2AF1|SRSF9|SRSF11|PCF11|DHX38
REACTOME_MRNA_3_END_PROCESSING (Geneset_Overlap) REACTOME_PROCESSING_OF_CAPPED_INTRON_CONTAINING_PRE_MRNA	1	33	RBM8A|SRRM1|PAPOLA|RNPS1|CLP1|U2AF2|NUDT21|NCBP2|CSTF1|CSTF2|CSTF3|CPSF1|MAGOH|CPSF7|NCBP1|PABPN1|NFX1|CDC40|CPSF3|CPSF2|SRSF1|SRSF2|SRSF3|SRSF4|SRSF5|SRSF6|SRSF7|UPF3B|U2AF1|SRSF9|SRSF11|PCF11|DHX38
REACTOME_MRNA_3_END_PROCESSING (Geneset_Overlap) REACTOME_CLEAVAGE_OF_GROWING_TRANSCRIPT_IN_THE_TERMINATION_REGION_	1	33	RBM8A|SRRM1|PAPOLA|RNPS1|CLP1|U2AF2|NUDT21|NCBP2|CSTF1|CSTF2|CSTF3|CPSF1|MAGOH|CPSF7|NCBP1|PABPN1|NFX1|CDC40|CPSF3|CPSF2|SRSF1|SRSF2|SRSF3|SRSF4|SRSF5|SRSF6|SRSF7|UPF3B|U2AF1|SRSF9|SRSF11|PCF11|DHX38
REACTOME_DOWNREGULATION_OF_SMAD2_3_SMAD4_TRANSCRIPTIONAL_ACTIVITY (Geneset_Overlap) REACTOME_GENERIC_TRANSCRIPTION_PATHWAY	1	19	PARP1|SMAD2|SMAD3|SMAD4|TGIF1|NCOR1|NCOR2|UBA52|UBE2D1|UBE2D3|TGIF2|HDAC1|TRIM33|USP9X|RPS27A|SMURF2|PPM1A|SKI|SKIL
REACTOME_DOWNREGULATION_OF_SMAD2_3_SMAD4_TRANSCRIPTIONAL_ACTIVITY (Geneset_Overlap) REACTOME_SIGNALING_BY_TGF_BETA_RECEPTOR_COMPLEX	1	19	PARP1|SMAD2|SMAD3|SMAD4|TGIF1|NCOR1|NCOR2|UBA52|UBE2D1|UBE2D3|TGIF2|HDAC1|TRIM33|USP9X|RPS27A|SMURF2|PPM1A|SKI|SKIL
PID_IL8_CXCR2_PATHWAY (Geneset_Overlap) PID_TXA2PATHWAY	0.529412	18	RAB11A|GNG2|DNM1|GNA14|PRKCB|PRKCA|PIK3R6|GNAI2|HCK|PRKCG|PIK3CG|ARRB2|PLCB2|AKT1|GNB1|GNA15|FGR|LYN
PID_TCPTP_PATHWAY (Geneset_Overlap) KEGG_PATHWAYS_IN_CANCER	0.55814	24	STAT1|PDGFB|STAT3|MET|HGF|PIK3CA|PIK3CB|PIK3R3|PIK3CD|CREBBP|PIK3R1|PIK3R2|PDGFRB|PIAS1|SOS1|EGFR|JAK1|EGF|ITGB1|STAT5B|STAT5A|GRB2|VEGFA|CSF1R
REACTOME_TRANSPORT_OF_MATURE_MRNA_DERIVED_FROM_AN_INTRONLESS_TRANSCRIPT (Geneset_Overlap) REACTOME_LATE_PHASE_OF_HIV_LIFE_CYCLE	0.84375	27	NUPL1|POM121|NUP153|NUP50|NUPL2|NUP35|NCBP2|NUP205|NUP210|NUP188|NUP62|NUP43|NCBP1|NUP88|NUP54|NUP133|NUP107|RANBP2|TPR|NUP37|NUP85|NUP214|AAAS|SEH1L|RAE1|NUP155|NUP93
REACTOME_TRANSPORT_OF_MATURE_MRNA_DERIVED_FROM_AN_INTRONLESS_TRANSCRIPT (Geneset_Overlap) REACTOME_MRNA_PROCESSING	1	32	NUPL1|POM121|NUP153|NXF1|NUP50|NUPL2|NUP35|EIF4E|NCBP2|NUP205|NUP210|NUP188|NUP62|CPSF1|NUP43|NCBP1|NUP88|CPSF3|NUP54|CPSF2|NUP133|NUP107|RANBP2|TPR|NUP37|NUP85|NUP214|AAAS|SEH1L|RAE1|NUP155|NUP93
REACTOME_TRANSPORT_OF_MATURE_MRNA_DERIVED_FROM_AN_INTRONLESS_TRANSCRIPT (Geneset_Overlap) REACTOME_METABOLISM_OF_NON_CODING_RNA	0.84375	27	NUPL1|POM121|NUP153|NUP50|NUPL2|NUP35|NCBP2|NUP205|NUP210|NUP188|NUP62|NUP43|NCBP1|NUP88|NUP54|NUP133|NUP107|RANBP2|TPR|NUP37|NUP85|NUP214|AAAS|SEH1L|RAE1|NUP155|NUP93
REACTOME_TRANSPORT_OF_MATURE_MRNA_DERIVED_FROM_AN_INTRONLESS_TRANSCRIPT (Geneset_Overlap) REACTOME_HIV_LIFE_CYCLE	0.84375	27	NUPL1|POM121|NUP153|NUP50|NUPL2|NUP35|NCBP2|NUP205|NUP210|NUP188|NUP62|NUP43|NCBP1|NUP88|NUP54|NUP133|NUP107|RANBP2|TPR|NUP37|NUP85|NUP214|AAAS|SEH1L|RAE1|NUP155|NUP93
REACTOME_TRANSPORT_OF_MATURE_MRNA_DERIVED_FROM_AN_INTRONLESS_TRANSCRIPT (Geneset_Overlap) REACTOME_INTERACTIONS_OF_VPR_WITH_HOST_CELLULAR_PROTEINS	0.78125	25	NUPL1|POM121|NUP153|NUP50|NUPL2|NUP35|NUP205|NUP210|NUP188|NUP62|NUP43|NUP88|NUP54|NUP133|NUP107|RANBP2|TPR|NUP37|NUP85|NUP214|AAAS|SEH1L|RAE1|NUP155|NUP93
REACTOME_TRANSPORT_OF_MATURE_MRNA_DERIVED_FROM_AN_INTRONLESS_TRANSCRIPT (Geneset_Overlap) REACTOME_INFLUENZA_LIFE_CYCLE	0.78125	25	NUPL1|POM121|NUP153|NUP50|NUPL2|NUP35|NUP205|NUP210|NUP188|NUP62|NUP43|NUP88|NUP54|NUP133|NUP107|RANBP2|TPR|NUP37|NUP85|NUP214|AAAS|SEH1L|RAE1|NUP155|NUP93
REACTOME_TRANSPORT_OF_MATURE_MRNA_DERIVED_FROM_AN_INTRONLESS_TRANSCRIPT (Geneset_Overlap) REACTOME_INTERFERON_SIGNALING	0.8125	26	NUPL1|POM121|NUP153|NUP50|NUPL2|NUP35|EIF4E|NUP205|NUP210|NUP188|NUP62|NUP43|NUP88|NUP54|NUP133|NUP107|RANBP2|TPR|NUP37|NUP85|NUP214|AAAS|SEH1L|RAE1|NUP155|NUP93
REACTOME_TRANSPORT_OF_MATURE_MRNA_DERIVED_FROM_AN_INTRONLESS_TRANSCRIPT (Geneset_Overlap) REACTOME_METABOLISM_OF_RNA	0.875	28	NUPL1|POM121|NUP153|NUP50|NUPL2|NUP35|EIF4E|NCBP2|NUP205|NUP210|NUP188|NUP62|NUP43|NCBP1|NUP88|NUP54|NUP133|NUP107|RANBP2|TPR|NUP37|NUP85|NUP214|AAAS|SEH1L|RAE1|NUP155|NUP93
REACTOME_TRANSPORT_OF_MATURE_MRNA_DERIVED_FROM_AN_INTRONLESS_TRANSCRIPT (Geneset_Overlap) REACTOME_PROCESSING_OF_CAPPED_INTRON_CONTAINING_PRE_MRNA	1	32	NUPL1|POM121|NUP153|NXF1|NUP50|NUPL2|NUP35|EIF4E|NCBP2|NUP205|NUP210|NUP188|NUP62|CPSF1|NUP43|NCBP1|NUP88|CPSF3|NUP54|CPSF2|NUP133|NUP107|RANBP2|TPR|NUP37|NUP85|NUP214|AAAS|SEH1L|RAE1|NUP155|NUP93
REACTOME_TRANSPORT_OF_MATURE_MRNA_DERIVED_FROM_AN_INTRONLESS_TRANSCRIPT (Geneset_Overlap) REACTOME_ANTIVIRAL_MECHANISM_BY_IFN_STIMULATED_GENES	0.8125	26	NUPL1|POM121|NUP153|NUP50|NUPL2|NUP35|EIF4E|NUP205|NUP210|NUP188|NUP62|NUP43|NUP88|NUP54|NUP133|NUP107|RANBP2|TPR|NUP37|NUP85|NUP214|AAAS|SEH1L|RAE1|NUP155|NUP93
REACTOME_TRANSPORT_OF_MATURE_MRNA_DERIVED_FROM_AN_INTRONLESS_TRANSCRIPT (Geneset_Overlap) REACTOME_HOST_INTERACTIONS_OF_HIV_FACTORS	0.78125	25	NUPL1|POM121|NUP153|NUP50|NUPL2|NUP35|NUP205|NUP210|NUP188|NUP62|NUP43|NUP88|NUP54|NUP133|NUP107|RANBP2|TPR|NUP37|NUP85|NUP214|AAAS|SEH1L|RAE1|NUP155|NUP93
REACTOME_TRANSPORT_OF_MATURE_MRNA_DERIVED_FROM_AN_INTRONLESS_TRANSCRIPT (Geneset_Overlap) REACTOME_METABOLISM_OF_CARBOHYDRATES	0.78125	25	NUPL1|POM121|NUP153|NUP50|NUPL2|NUP35|NUP205|NUP210|NUP188|NUP62|NUP43|NUP88|NUP54|NUP133|NUP107|RANBP2|TPR|NUP37|NUP85|NUP214|AAAS|SEH1L|RAE1|NUP155|NUP93
PID_FAK_PATHWAY (Geneset_Overlap) PID_PDGFRB_PATHWAY	0.517241	30	YES1|JUN|FYN|PIK3CA|PIK3R1|BCAR1|RAPGEF1|NCK2|BRAF|ARHGAP35|RASA1|ITGAV|PAK1|NCK1|RAP1B|PLCG1|RAP1A|SRC|CRK|WASL|RAF1|MAP2K4|RHOA|MAPK9|RAC1|SOS1|MAPK1|MAPK8|MAP2K1|GRB2
REACTOME_TRNA_AMINOACYLATION (Geneset_Overlap) REACTOME_CYTOSOLIC_TRNA_AMINOACYLATION	1	24	FARSB|AARS|DARS|EPRS|FARSA|GARS|HARS|IARS|KARS|MARS|NARS|LARS|PPA1|QARS|RARS|SARS|TARS|VARS|WARS|AIMP2|CARS|YARS|AIMP1|EEF1E1
REACTOME_TRANSMEMBRANE_TRANSPORT_OF_SMALL_MOLECULES (Geneset_Overlap) REACTOME_ION_TRANSPORT_BY_P_TYPE_ATPASES	1	33	ATP9A|ATP8A1|ATP8B3|ATP10B|ATP11B|ATP11A|ATP2C1|ATP11C|ATP9B|ATP1A1|ATP1A2|ATP1A3|ATP12A|ATP1A4|ATP1B1|ATP1B2|ATP1B3|FXYD2|ATP2A1|ATP2A2|ATP2A3|ATP2B2|ATP2B3|ATP4A|ATP4B|ATP8A2|ATP8B1|ATP7A|ATP7B|ATP10A|ATP10D|ATP8B4|ATP2C2
REACTOME_TRANSMEMBRANE_TRANSPORT_OF_SMALL_MOLECULES (Geneset_Overlap) REACTOME_INTERACTIONS_OF_VPR_WITH_HOST_CELLULAR_PROTEINS	0.78125	25	NUP50|NUPL2|NUP35|NUP205|NUP210|NUP188|NUP62|NUP43|NUP88|NUP54|NUP133|NUP107|RANBP2|TPR|NUP37|NUP85|NUP214|AAAS|SEH1L|RAE1|NUP155|NUP93|NUPL1|POM121|NUP153
REACTOME_TRANSMEMBRANE_TRANSPORT_OF_SMALL_MOLECULES (Geneset_Overlap) REACTOME_METABOLISM_OF_NON_CODING_RNA	0.520833	25	NUP50|NUPL2|NUP35|NUP205|NUP210|NUP188|NUP62|NUP43|NUP88|NUP54|NUP133|NUP107|RANBP2|TPR|NUP37|NUP85|NUP214|AAAS|SEH1L|RAE1|NUP155|NUP93|NUPL1|POM121|NUP153
REACTOME_TRANSMEMBRANE_TRANSPORT_OF_SMALL_MOLECULES (Geneset_Overlap) REACTOME_TRANSPORT_OF_MATURE_MRNA_DERIVED_FROM_AN_INTRONLESS_TRANSCRIPT	0.78125	25	NUP50|NUPL2|NUP35|NUP205|NUP210|NUP188|NUP62|NUP43|NUP88|NUP54|NUP133|NUP107|RANBP2|TPR|NUP37|NUP85|NUP214|AAAS|SEH1L|RAE1|NUP155|NUP93|NUPL1|POM121|NUP153
REACTOME_CIRCADIAN_REPRESSION_OF_EXPRESSION_BY_REV_ERBA (Geneset_Overlap) REACTOME_BMAL1_CLOCK_NPAS2_ACTIVATES_CIRCADIAN_EXPRESSION	0.954545	21	TBL1XR1|EP300|NR1D1|CLOCK|NCOR1|NCOA1|ARNTL|TGS1|HDAC3|NCOA2|RORA|NCOA3|PPARA|RXRA|NCOA6|MED1|PPARGC1A|NPAS2|SMARCD3|CREBBP|TBL1X
REACTOME_CIRCADIAN_REPRESSION_OF_EXPRESSION_BY_REV_ERBA (Geneset_Overlap) REACTOME_GENERIC_TRANSCRIPTION_PATHWAY	0.681818	15	TBL1XR1|NR1D1|NCOR1|NCOA1|TGS1|NCOA2|RORA|NCOA3|PPARA|RXRA|NCOA6|MED1|SMARCD3|CREBBP|TBL1X
REACTOME_CIRCADIAN_REPRESSION_OF_EXPRESSION_BY_REV_ERBA (Geneset_Overlap) REACTOME_PPARA_ACTIVATES_GENE_EXPRESSION	0.954545	21	TBL1XR1|EP300|NR1D1|CLOCK|NCOR1|NCOA1|ARNTL|TGS1|HDAC3|NCOA2|RORA|NCOA3|PPARA|RXRA|NCOA6|MED1|PPARGC1A|NPAS2|SMARCD3|CREBBP|TBL1X
REACTOME_DEVELOPMENTAL_BIOLOGY (Geneset_Overlap) REACTOME_PROLONGED_ERK_ACTIVATION_EVENTS	0.578947	11	HRAS|RAF1|MAPK1|CDK1|PLCG1|MAPK3|YWHAB|NRAS|KRAS|MAP2K2|MAP2K1
REACTOME_DEVELOPMENTAL_BIOLOGY (Geneset_Overlap) REACTOME_ARMS_MEDIATED_ACTIVATION	0.588235	10	HRAS|RAF1|MAPK1|CDK1|MAPK3|YWHAB|NRAS|KRAS|MAP2K2|MAP2K1
REACTOME_DEVELOPMENTAL_BIOLOGY (Geneset_Overlap) REACTOME_NETRIN1_SIGNALING	1	38	WASL|DCC|CDC42|RAC1|PRKCQ|NCK1|DOCK1|SIAH1|PLCG1|TRIO|UNC5D|HFE2|UNC5B|ABLIM3|RGMB|ABLIM1|MYO10|NEO1|PITPNA|RGMA|TRPC7|NTN4|ROBO1|SIAH2|SLIT1|SLIT3|TRPC3|TRPC4|TRPC5|TRPC6|EZR|UNC5C|UNC5A|SLIT2|NTN1|FYN|PTK2|SRC
REACTOME_DEVELOPMENTAL_BIOLOGY (Geneset_Overlap) REACTOME_AXON_GUIDANCE	1	242	HRAS|PIP5K1C|VASP|ITGA9|LAMA1|ITGA2B|COL4A1|COL4A2|COL4A4|ITGAV|ITGB1|CLTA|COL4A3|CLTC|COL4A5|COL9A2|COL9A3|COL9A1|CACNA1H|ABL2|CACNA1G|CACNA1I|PLXND1|TREM2|HSP90AB1|TYROBP|RPS6KA4|RPS6KA5|WASL|DCC|CDC42|SOS2|RAF1|RHOA|RAC2|ERBB2|CACNA1S|RAC1|SOS1|MAPK1|PRKCQ|EGFR|CSNK2A1|ITGA2|MYL12B|COL6A2|COL6A3|COL5A2|COL6A1|COL5A1|COL2A1|COL3A1|COL1A1|COL1A2|MYL9|CNTN1|NUMB|ITGB3|AGRN|AP2M1|AP2S1|CREB1|AP2A1…
REACTOME_DEVELOPMENTAL_BIOLOGY (Geneset_Overlap) KEGG_AXON_GUIDANCE	0.523438	67	HRAS|ITGB1|DCC|CDC42|RHOA|RAC2|RAC1|MAPK1|NCK2|PAK1|NCK1|ROCK2|MAPK3|ARHGEF12|UNC5D|UNC5B|ABLIM3|ABLIM1|NTN4|ROBO1|SLIT1|SLIT3|UNC5C|UNC5A|ABL1|SLIT2|SEMA6D|NTN1|NRP1|PAK4|SEMA4A|PLXNC1|ROCK1|ROBO2|PLXNA1|PLXNA2|PLXNB3|PLXNB1|ROBO3|PAK6|PLXNA3|SEMA6A|SRGAP3|L1CAM|CFL1|RND1|PAK7|SEMA5A|SRGAP2|SEMA4D|SRGAP1|DPYSL5|SEMA3A|SEMA3E|DPYSL2|LIMK2|LIMK1|SEMA7A|FYN|FES|CDK5|PAK2|NTN3|PTK2|NRAS|KRAS|MET
REACTOME_DEVELOPMENTAL_BIOLOGY (Geneset_Overlap) REACTOME_CIRCADIAN_REPRESSION_OF_EXPRESSION_BY_REV_ERBA	0.727273	16	NCOA2|CREBBP|NCOA6|PPARA|MED1|RXRA|SMARCD3|TBL1X|TBL1XR1|NCOA3|NCOA1|HDAC3|NCOR1|TGS1|EP300|PPARGC1A
REACTOME_TRANSCRIPTIONAL_ACTIVITY_OF_SMAD2_SMAD3_SMAD4_HETEROTRIMER (Geneset_Overlap) REACTOME_SIGNALING_BY_TGF_BETA_RECEPTOR_COMPLEX	1	36	SMAD2|SMAD3|SMAD4|SMAD7|MEN1|TFDP1|E2F4|TGIF1|NCOR1|E2F5|NCOR2|MYC|CDK8|CDK9|UBA52|CDKN2B|UBE2D1|UBE2D3|SERPINE1|TRIM33|USP9X|PPM1A|WWTR1|PARP1|CCNC|RBL1|TGIF2|CCNT1|HDAC1|CCNT2|RPS27A|SMURF2|SKI|SKIL|JUNB|SP1
REACTOME_TRANSCRIPTIONAL_ACTIVITY_OF_SMAD2_SMAD3_SMAD4_HETEROTRIMER (Geneset_Overlap) REACTOME_DOWNREGULATION_OF_SMAD2_3_SMAD4_TRANSCRIPTIONAL_ACTIVITY	1	19	SMAD2|SMAD3|SMAD4|TGIF1|NCOR1|NCOR2|UBA52|UBE2D1|UBE2D3|TRIM33|USP9X|PPM1A|PARP1|TGIF2|HDAC1|RPS27A|SMURF2|SKI|SKIL
REACTOME_TRANSCRIPTIONAL_ACTIVITY_OF_SMAD2_SMAD3_SMAD4_HETEROTRIMER (Geneset_Overlap) REACTOME_SMAD2_SMAD3_SMAD4_HETEROTRIMER_REGULATES_TRANSCRIPTION	1	25	SMAD2|SMAD3|SMAD4|SMAD7|MEN1|TFDP1|E2F4|TGIF1|E2F5|MYC|CDK8|CDK9|UBA52|CDKN2B|SERPINE1|WWTR1|CCNC|RBL1|TGIF2|CCNT1|HDAC1|CCNT2|RPS27A|JUNB|SP1
REACTOME_TRANSCRIPTIONAL_ACTIVITY_OF_SMAD2_SMAD3_SMAD4_HETEROTRIMER (Geneset_Overlap) REACTOME_GENERIC_TRANSCRIPTION_PATHWAY	1	36	SMAD2|SMAD3|SMAD4|SMAD7|MEN1|TFDP1|E2F4|TGIF1|NCOR1|E2F5|NCOR2|MYC|CDK8|CDK9|UBA52|CDKN2B|UBE2D1|UBE2D3|SERPINE1|TRIM33|USP9X|PPM1A|WWTR1|PARP1|CCNC|RBL1|TGIF2|CCNT1|HDAC1|CCNT2|RPS27A|SMURF2|SKI|SKIL|JUNB|SP1
REACTOME_SIGNALING_BY_NOTCH1 (Geneset_Overlap) REACTOME_NOTCH1_INTRACELLULAR_DOMAIN_REGULATES_TRANSCRIPTION	1	44	MAMLD1|TBL1XR1|MYC|CDK8|MAML2|MAML3|CREBBP|FBXW7|HIF1A|KAT2B|HDAC3|CCNC|RPS27A|RBX1|HDAC6|HDAC5|TBL1X|HEY1|EP300|HEY2|HEYL|NCOR1|NCOR2|HES1|UBA52|MAML1|HES5|HDAC2|HDAC7|HDAC8|SNW1|SKP1|TLE1|TLE2|TLE3|TLE4|HDAC11|KAT2A|HDAC10|HDAC9|HDAC4|HDAC1|RBPJ|CUL1
REACTOME_SIGNALING_BY_NOTCH1 (Geneset_Overlap) REACTOME_SIGNALING_BY_NOTCH	1	68	MAMLD1|TBL1XR1|MYC|CDK8|MAML2|MAML3|CREBBP|FBXW7|HIF1A|KAT2B|HDAC3|CCNC|RPS27A|RBX1|HDAC6|HDAC5|ADAM10|DTX2|CNTN1|MIB2|JAG1|TBL1X|DTX1|DTX4|NCSTN|HEY1|EP300|HEY2|HEYL|NCOR1|NCOR2|DLL1|HES1|JAG2|UBA52|MAML1|HES5|HDAC2|APH1A|HDAC7|DLL4|PSENEN|HDAC8|PSEN1|SNW1|PSEN2|SKP1|MIB1|ADAM17|TLE1|TLE2|TLE3|TLE4|ARRB2|HDAC11|KAT2A|APH1B|ARRB1|HDAC10|NUMB|DLK1|NEURL|DNER|HDAC9|HDAC4|HDAC1|RBPJ|CUL1
REACTOME_TRANSPORT_OF_MATURE_TRANSCRIPT_TO_CYTOPLASM (Geneset_Overlap) REACTOME_MRNA_3_END_PROCESSING	0.727273	24	RBM8A|SRRM1|RNPS1|U2AF2|NCBP2|CPSF1|MAGOH|NCBP1|NFX1|CDC40|CPSF3|CPSF2|SRSF1|SRSF2|SRSF3|SRSF4|SRSF5|SRSF6|SRSF7|UPF3B|U2AF1|SRSF9|SRSF11|DHX38
REACTOME_TRANSPORT_OF_MATURE_TRANSCRIPT_TO_CYTOPLASM (Geneset_Overlap) REACTOME_PROCESSING_OF_CAPPED_INTRON_CONTAINING_PRE_MRNA	1	52	NUPL1|POM121|RBM8A|NUP153|SRRM1|NXF1|NUP50|RNPS1|NUPL2|U2AF2|NUP35|EIF4E|NCBP2|NUP205|NUP210|NUP188|NUP62|CPSF1|NUP43|MAGOH|NCBP1|NFX1|NUP88|CDC40|CPSF3|NUP54|CPSF2|NUP133|NUP107|RANBP2|SRSF1|SRSF2|SRSF3|SRSF4|SRSF5|SRSF6|SRSF7|UPF3B|TPR|U2AF1|SLBP|NUP37|NUP85|NUP214|AAAS|SEH1L|RAE1|SRSF9|SRSF11|NUP155|NUP93|DHX38
REACTOME_TRANSPORT_OF_MATURE_TRANSCRIPT_TO_CYTOPLASM (Geneset_Overlap) REACTOME_CLEAVAGE_OF_GROWING_TRANSCRIPT_IN_THE_TERMINATION_REGION_	0.595238	25	RBM8A|SRRM1|RNPS1|U2AF2|NCBP2|CPSF1|MAGOH|NCBP1|NFX1|CDC40|CPSF3|CPSF2|SRSF1|SRSF2|SRSF3|SRSF4|SRSF5|SRSF6|SRSF7|UPF3B|U2AF1|SLBP|SRSF9|SRSF11|DHX38
REACTOME_TRANSPORT_OF_MATURE_TRANSCRIPT_TO_CYTOPLASM (Geneset_Overlap) REACTOME_HIV_LIFE_CYCLE	0.519231	27	NUPL1|POM121|NUP153|NUP50|NUPL2|NUP35|NCBP2|NUP205|NUP210|NUP188|NUP62|NUP43|NCBP1|NUP88|NUP54|NUP133|NUP107|RANBP2|TPR|NUP37|NUP85|NUP214|AAAS|SEH1L|RAE1|NUP155|NUP93
REACTOME_TRANSPORT_OF_MATURE_TRANSCRIPT_TO_CYTOPLASM (Geneset_Overlap) REACTOME_ANTIVIRAL_MECHANISM_BY_IFN_STIMULATED_GENES	0.5	26	NUPL1|POM121|NUP153|NUP50|NUPL2|NUP35|EIF4E|NUP205|NUP210|NUP188|NUP62|NUP43|NUP88|NUP54|NUP133|NUP107|RANBP2|TPR|NUP37|NUP85|NUP214|AAAS|SEH1L|RAE1|NUP155|NUP93
REACTOME_TRANSPORT_OF_MATURE_TRANSCRIPT_TO_CYTOPLASM (Geneset_Overlap) REACTOME_INTERACTIONS_OF_VPR_WITH_HOST_CELLULAR_PROTEINS	0.78125	25	NUPL1|POM121|NUP153|NUP50|NUPL2|NUP35|NUP205|NUP210|NUP188|NUP62|NUP43|NUP88|NUP54|NUP133|NUP107|RANBP2|TPR|NUP37|NUP85|NUP214|AAAS|SEH1L|RAE1|NUP155|NUP93
REACTOME_TRANSPORT_OF_MATURE_TRANSCRIPT_TO_CYTOPLASM (Geneset_Overlap) REACTOME_TRANSPORT_OF_MATURE_MRNA_DERIVED_FROM_AN_INTRONLESS_TRANSCRIPT	1	32	NUPL1|POM121|NUP153|NXF1|NUP50|NUPL2|NUP35|EIF4E|NCBP2|NUP205|NUP210|NUP188|NUP62|CPSF1|NUP43|NCBP1|NUP88|CPSF3|NUP54|CPSF2|NUP133|NUP107|RANBP2|TPR|NUP37|NUP85|NUP214|AAAS|SEH1L|RAE1|NUP155|NUP93
REACTOME_TRANSPORT_OF_MATURE_TRANSCRIPT_TO_CYTOPLASM (Geneset_Overlap) REACTOME_INTERFERON_SIGNALING	0.5	26	NUPL1|POM121|NUP153|NUP50|NUPL2|NUP35|EIF4E|NUP205|NUP210|NUP188|NUP62|NUP43|NUP88|NUP54|NUP133|NUP107|RANBP2|TPR|NUP37|NUP85|NUP214|AAAS|SEH1L|RAE1|NUP155|NUP93
REACTOME_TRANSPORT_OF_MATURE_TRANSCRIPT_TO_CYTOPLASM (Geneset_Overlap) REACTOME_LATE_PHASE_OF_HIV_LIFE_CYCLE	0.519231	27	NUPL1|POM121|NUP153|NUP50|NUPL2|NUP35|NCBP2|NUP205|NUP210|NUP188|NUP62|NUP43|NCBP1|NUP88|NUP54|NUP133|NUP107|RANBP2|TPR|NUP37|NUP85|NUP214|AAAS|SEH1L|RAE1|NUP155|NUP93
REACTOME_TRANSPORT_OF_MATURE_TRANSCRIPT_TO_CYTOPLASM (Geneset_Overlap) REACTOME_METABOLISM_OF_RNA	0.615385	32	NUPL1|POM121|RBM8A|NUP153|NUP50|RNPS1|NUPL2|NUP35|EIF4E|NCBP2|NUP205|NUP210|NUP188|NUP62|NUP43|MAGOH|NCBP1|NUP88|NUP54|NUP133|NUP107|RANBP2|UPF3B|TPR|NUP37|NUP85|NUP214|AAAS|SEH1L|RAE1|NUP155|NUP93
REACTOME_TRANSPORT_OF_MATURE_TRANSCRIPT_TO_CYTOPLASM (Geneset_Overlap) REACTOME_METABOLISM_OF_NON_CODING_RNA	0.5625	27	NUPL1|POM121|NUP153|NUP50|NUPL2|NUP35|NCBP2|NUP205|NUP210|NUP188|NUP62|NUP43|NCBP1|NUP88|NUP54|NUP133|NUP107|RANBP2|TPR|NUP37|NUP85|NUP214|AAAS|SEH1L|RAE1|NUP155|NUP93
REACTOME_TRANSPORT_OF_MATURE_TRANSCRIPT_TO_CYTOPLASM (Geneset_Overlap) REACTOME_MRNA_PROCESSING	1	52	NUPL1|POM121|RBM8A|NUP153|SRRM1|NXF1|NUP50|RNPS1|NUPL2|U2AF2|NUP35|EIF4E|NCBP2|NUP205|NUP210|NUP188|NUP62|CPSF1|NUP43|MAGOH|NCBP1|NFX1|NUP88|CDC40|CPSF3|NUP54|CPSF2|NUP133|NUP107|RANBP2|SRSF1|SRSF2|SRSF3|SRSF4|SRSF5|SRSF6|SRSF7|UPF3B|TPR|U2AF1|SLBP|NUP37|NUP85|NUP214|AAAS|SEH1L|RAE1|SRSF9|SRSF11|NUP155|NUP93|DHX38
REACTOME_G_ALPHA_Q_SIGNALLING_EVENTS (Geneset_Overlap) REACTOME_EFFECTS_OF_PIP2_HYDROLYSIS	1	23	TRPC7|TRPC3|TRPC6|RASGRP2|DGKK|PRKCD|DGKA|DGKB|DGKG|DGKH|DGKQ|RASGRP1|DAGLB|PRKCE|PRKCQ|PRKCH|ITPR3|ITPR2|DAGLA|MGLL|DGKE|DGKD|DGKI
REACTOME_G_ALPHA_Q_SIGNALLING_EVENTS (Geneset_Overlap) REACTOME_CLASS_A1_RHODOPSIN_LIKE_RECEPTORS	0.636872	114	GAST|KNG1|NTS|EDN1|HRH1|HTR2A|HTR2B|GHRL|HTR2C|APP|FFAR1|GRP|F2RL2|PTGFR|PTGER1|OXTR|TACR3|TACR1|TACR2|NPSR1|CCKAR|CCKBR|NTSR1|TRHR|LTB4R2|P2RY11|GRPR|EDN2|UTS2R|NPFFR2|NTSR2|NPS|ANXA1|F2|GHSR|MLNR|BRS3|NMBR|KISS1R|LTB4R|CYSLTR2|AGTR1|EDN3|CYSLTR1|NPFFR1|HCRTR1|HCRTR2|EDNRB|F2RL1|AVPR1A|LPAR6|AVPR1B|P2RY10|GPR17|P2RY2|AVP|P2RY6|P2RY1|XCL1|XCR1|XCL2|PROKR1|UTS2|PROKR2|NMUR1|GPR4|FFAR3|FFAR2|GPR132…
REACTOME_G_ALPHA_Q_SIGNALLING_EVENTS (Geneset_Overlap) REACTOME_GPCR_LIGAND_BINDING	0.75419	135	GAST|KNG1|NTS|GNG8|GCG|EDN1|HRH1|GNB1|GNB2|GNB3|GNG3|HTR2A|GNG4|HTR2B|GHRL|GNG5|HTR2C|GNG7|GNG10|GNG11|GNGT1|GNGT2|APP|FFAR1|GRP|F2RL2|PTGFR|PTGER1|OXTR|TACR3|TACR1|TACR2|NPSR1|CCKAR|CCKBR|NTSR1|TRHR|LTB4R2|P2RY11|GRPR|EDN2|UTS2R|NPFFR2|NTSR2|NPS|ANXA1|F2|GHSR|MLNR|BRS3|NMBR|KISS1R|GNG13|LTB4R|CYSLTR2|AGTR1|EDN3|CYSLTR1|NPFFR1|HCRTR1|HCRTR2|EDNRB|F2RL1|AVPR1A|LPAR6|AVPR1B|GNG2|P2RY10|GPR17|P2RY2|…
REACTOME_G_ALPHA_Q_SIGNALLING_EVENTS (Geneset_Overlap) REACTOME_GASTRIN_CREB_SIGNALLING_PATHWAY_VIA_PKC_AND_MAPK	1	179	GAST|PLCB1|KNG1|ARHGEF25|NTS|GNG8|GCG|EDN1|PIK3R3|TRPC7|HRH1|TRPC3|GNB1|GNB2|TRPC6|GNB3|GNG3|HTR2A|GNG4|HTR2B|GHRL|GNG5|HTR2C|GNG7|GNG10|GNG11|GNGT1|GNGT2|GRK5|RASGRP2|APP|FFAR1|GRP|F2RL2|PTGFR|PTGER1|DGKK|OXTR|PRKCD|TACR3|TACR1|TACR2|DGKA|NPSR1|CCKAR|DGKB|CCKBR|DGKG|NTSR1|DGKH|TRHR|DGKQ|LTB4R2|P2RY11|RASGRP1|GRPR|EDN2|UTS2R|NPFFR2|DAGLB|NTSR2|NPS|ANXA1|PLCB2|F2|PLCB3|GHSR|MLNR|GNA11|GNA15|BRS3|N…
REACTOME_GLYCOSAMINOGLYCAN_METABOLISM (Geneset_Overlap) REACTOME_METABOLISM_OF_CARBOHYDRATES	1	108	NCAN|ST3GAL1|ST3GAL2|ST3GAL3|GXYLT1|GXYLT2|IDUA|IDS|SGSH|HMMR|GLB1|B3GNT4|B3GNT3|HYAL1|NAGLU|HEXA|HEXB|SDC2|B3GNT2|B3GNT1|HSPG2|B3GNT7|HPSE|HPSE2|HYAL2|ARSB|DSE|CHST14|UST|BGN|GNS|CHST5|DCN|CHST6|CHST1|CSPG4|CHST2|ABCC5|LYVE1|ST3GAL6|HAS1|HAS2|HAS3|STAB2|B4GALT1|CD44|ACAN|BCAN|B3GAT1|B3GAT3|B3GALT6|FMOD|SLC9A1|B4GALT7|B3GAT2|KERA|CHST13|CHSY1|LUM|CHSY3|OGN|CHST11|OMD|CHST15|GUSB|CHPF2|CSGALNACT2|…
REACTOME_GLYCOSAMINOGLYCAN_METABOLISM (Geneset_Overlap) REACTOME_CHONDROITIN_SULFATE_DERMATAN_SULFATE_METABOLISM	1	47	NCAN|GXYLT1|GXYLT2|IDUA|IDS|HYAL1|HEXA|HEXB|SDC2|HSPG2|ARSB|DSE|CHST14|UST|BGN|DCN|CSPG4|BCAN|B3GAT1|B3GAT3|B3GALT6|B4GALT7|B3GAT2|CHST13|CHSY1|CHSY3|CHST11|CHST15|CHPF2|CSGALNACT2|CHST12|CSGALNACT1|CHST7|GPC1|CHPF|CHST9|SDC1|CHST3|GPC6|GPC2|GPC4|GPC5|GPC3|AGRN|SDC4|VCAN|SDC3
KEGG_SMALL_CELL_LUNG_CANCER (Geneset_Overlap) KEGG_PATHWAYS_IN_CANCER	0.97619	82	IKBKG|PIAS4|CDK2|CDK4|MYC|CDK6|CCNE1|CDKN2B|FN1|CDKN1B|CCNE2|PIK3R5|PIK3CA|PIK3R3|PIK3CB|PIK3CD|LAMA1|PIK3CG|PIAS2|PIK3R1|ITGA3|PTK2|PIK3R2|ITGA2B|PTGS2|COL4A6|COL4A1|AKT1|COL4A2|AKT2|LAMC2|CKS1B|COL4A4|LAMB2|IKBKB|LAMB3|ITGAV|ITGB1|LAMC1|AKT3|LAMA4|RXRA|LAMA5|RXRB|RXRG|LAMB1|RELA|NFKB1|E2F1|NFKBIA|E2F2|E2F3|LAMB4|TRAF4|BCL2|RB1|TRAF5|BCL2L1|TRAF3|TRAF2|CCND1|TRAF1|TP53|CYCS|PIAS3|BIRC3|CHUK|XIAP…
REACTOME_RNA_POL_I_PROMOTER_OPENING (Geneset_Overlap) KEGG_SYSTEMIC_LUPUS_ERYTHEMATOSUS	0.946429	53	HIST1H2AJ|HIST1H2AC|HIST1H2AB|HIST2H2AC|HIST1H2BG|HIST2H3D|HIST1H2BL|HIST1H2BN|HIST1H2BM|HIST1H2BF|HIST1H2BE|HIST1H2BH|HIST1H2BI|HIST1H2BC|HIST1H2BO|HIST2H2BE|HIST1H3A|HIST1H4A|HIST1H3D|HIST1H4D|HIST1H3C|HIST1H4F|HIST1H3E|HIST1H4K|HIST1H3I|HIST1H4J|HIST1H3G|HIST1H4C|HIST1H3J|HIST1H4H|HIST1H3H|HIST1H4B|HIST1H3B|HIST1H4E|HIST1H4L|HIST2H4A|HIST1H3F|HIST1H2BK|HIST1H2BJ|HIST4H4|HIST3H2BB|HIST1H2BA|HIS…
REACTOME_ION_CHANNEL_TRANSPORT (Geneset_Overlap) REACTOME_TRANSMEMBRANE_TRANSPORT_OF_SMALL_MOLECULES	1	54	ATP7B|HTR3B|GABRA1|GABRA2|GABRA3|GABRA4|GABRA5|GABRA6|GABRB1|GABRB2|GABRB3|GABRG2|GABRG3|GABRR1|ATP10A|GABRR2|ATP10D|ATP2C2|ATP2C1|GLRA1|GLRA2|GLRB|ATP9A|ATP11C|ATP8A1|HTR3A|ATP9B|ATP1A1|ATP1A2|ATP1A3|ATP12A|ATP1A4|ATP1B1|ATP1B2|ATP1B3|FXYD2|ATP2A1|ATP2A2|ATP8B3|ATP2A3|ATP2B2|ATP2B3|ATP4A|ATP4B|HTR3C|ATP8B4|GLRA3|ATP8A2|ATP8B1|ATP10B|ATP11B|ARHGEF9|ATP11A|ATP7A
REACTOME_ION_CHANNEL_TRANSPORT (Geneset_Overlap) REACTOME_ION_TRANSPORT_BY_P_TYPE_ATPASES	1	33	ATP7B|ATP10A|ATP10D|ATP2C2|ATP2C1|ATP9A|ATP11C|ATP8A1|ATP9B|ATP1A1|ATP1A2|ATP1A3|ATP12A|ATP1A4|ATP1B1|ATP1B2|ATP1B3|FXYD2|ATP2A1|ATP2A2|ATP8B3|ATP2A3|ATP2B2|ATP2B3|ATP4A|ATP4B|ATP8B4|ATP8A2|ATP8B1|ATP10B|ATP11B|ATP11A|ATP7A
KEGG_CHEMOKINE_SIGNALING_PATHWAY (Geneset_Overlap) REACTOME_PROLONGED_ERK_ACTIVATION_EVENTS	0.526316	10	HRAS|BRAF|RAP1A|CRK|RAF1|MAPK1|NRAS|MAPK3|KRAS|MAP2K1
KEGG_CHEMOKINE_SIGNALING_PATHWAY (Geneset_Overlap) PID_ERBB1_RECEPTOR_PROXIMAL_PATHWAY	0.6	21	HRAS|GNAI1|GNAI3|PIK3R3|PAK1|WASL|SOS1|MAPK1|STAT3|PIK3CA|PIK3CB|PIK3CD|PIK3R1|PTK2|PIK3R2|NRAS|MAPK3|SHC1|STAT1|KRAS|GRB2
KEGG_CHEMOKINE_SIGNALING_PATHWAY (Geneset_Overlap) REACTOME_ARMS_MEDIATED_ACTIVATION	0.588235	10	HRAS|BRAF|RAP1A|CRK|RAF1|MAPK1|NRAS|MAPK3|KRAS|MAP2K1
KEGG_CHEMOKINE_SIGNALING_PATHWAY (Geneset_Overlap) REACTOME_CHEMOKINE_RECEPTORS_BIND_CHEMOKINES	0.945455	52	CCR1|CCR4|CCR7|CXCR2|CXCR1|CCR3|CCL11|CCL5|CXCR3|CXCL2|CCR5|CXCL12|CXCL9|CXCL1|CCL2|CCL7|CXCR4|CX3CL1|IL8|CCL4|CCL16|CCL3L1|CX3CR1|CCL3L3|CCL22|XCL1|XCR1|XCL2|CCL17|PF4|PPBP|CXCR6|CCR9|CCL27|CCR8|CXCL10|CXCL13|CXCL11|CCR10|CCL3|CXCL3|CCR2|CCR6|CCL28|CXCL16|CCL19|CCL20|CCL21|CCL25|CXCL6|CXCL5|CXCR5
KEGG_CHEMOKINE_SIGNALING_PATHWAY (Geneset_Overlap) PID_IL8_CXCR2_PATHWAY	0.558824	19	PLCB1|CXCR2|GNAI2|GNB1|FGR|LYN|PRKCB|IL8|RAC2|PLCB2|PLCB3|GNG2|DOCK2|HCK|PIK3CG|ELMO1|AKT1|ARRB2|ARRB1
KEGG_NEUROACTIVE_LIGAND_RECEPTOR_INTERACTION (Geneset_Overlap) REACTOME_CLASS_A1_RHODOPSIN_LIKE_RECEPTORS	0.568773	153	HRH3|TAAR1|DRD1|DRD2|DRD3|DRD5|TAAR6|HRH1|HRH2|HTR1A|HTR1B|HTR1D|HTR1E|HTR1F|HTR2A|HTR2B|HTR2C|HTR4|HTR5A|HTR6|HTR7|HRH4|TAAR8|TAAR5|TAAR2|TSHB|F2RL2|PTGFR|PTGER1|OXTR|RXFP2|TACR3|FSHB|FSHR|TACR1|TACR2|CCKAR|MC1R|CCKBR|MC2R|NTSR1|TRHR|MC3R|MC5R|LTB4R2|P2RY11|PTGDR|PTGER2|GRPR|PTGER4|UTS2R|PRLHR|RXFP1|NPFFR2|NTSR2|LHB|F2|GHSR|MLNR|AGTR2|BRS3|NMBR|KISS1R|OPRM1|LTB4R|AGTR1|NPFFR1|HCRTR1|HCRTR2|F2RL1…
KEGG_NEUROACTIVE_LIGAND_RECEPTOR_INTERACTION (Geneset_Overlap) REACTOME_GPCR_LIGAND_BINDING	0.650558	175	HRH3|TAAR1|DRD1|DRD2|DRD3|DRD5|TAAR6|HRH1|HRH2|HTR1A|HTR1B|HTR1D|HTR1E|HTR1F|HTR2A|HTR2B|HTR2C|HTR4|HTR5A|HTR6|HTR7|HRH4|TAAR8|TAAR5|TAAR2|TSHB|CALCRL|F2RL2|PTGFR|PTGER1|OXTR|RXFP2|CRHR2|TACR3|FSHB|FSHR|TACR1|TACR2|CCKAR|MC1R|CCKBR|MC2R|NTSR1|TRHR|MC3R|MC5R|LTB4R2|P2RY11|PTGDR|PTGER2|GRPR|PTGER4|PTH1R|UTS2R|PTH2R|PRLHR|RXFP1|NPFFR2|NTSR2|LHB|F2|GHSR|MLNR|AGTR2|BRS3|NMBR|GRM2|KISS1R|GRM3|OPRM1|GRM…
REACTOME_AMYLOIDS (Geneset_Overlap) REACTOME_RNA_POL_I_PROMOTER_OPENING	0.946429	53	HIST1H2AJ|HIST1H2AC|HIST1H2AB|HIST2H2AC|HIST1H2BG|HIST2H3D|HIST1H2BL|HIST1H2BN|HIST1H2BM|HIST1H2BF|HIST1H2BE|HIST1H2BH|HIST1H2BI|HIST1H2BC|HIST1H2BO|HIST2H2BE|HIST1H3A|HIST1H4A|HIST1H3D|HIST1H4D|HIST1H3C|HIST1H4F|HIST1H3E|HIST1H4K|HIST1H3I|HIST1H4J|HIST1H3G|HIST1H4C|HIST1H3J|HIST1H4H|HIST1H3H|HIST1H4B|HIST1H3B|HIST1H4E|HIST1H4L|HIST2H4A|HIST1H3F|HIST1H2BK|HIST1H2BJ|HIST4H4|HIST3H2BB|HIST1H2BA|HIS…
REACTOME_AMYLOIDS (Geneset_Overlap) KEGG_SYSTEMIC_LUPUS_ERYTHEMATOSUS	0.697368	53	HIST1H2AJ|HIST1H2AC|HIST1H2AB|HIST2H2AC|HIST1H2BG|HIST2H3D|HIST1H2BL|HIST1H2BN|HIST1H2BM|HIST1H2BF|HIST1H2BE|HIST1H2BH|HIST1H2BI|HIST1H2BC|HIST1H2BO|HIST2H2BE|HIST1H3A|HIST1H4A|HIST1H3D|HIST1H4D|HIST1H3C|HIST1H4F|HIST1H3E|HIST1H4K|HIST1H3I|HIST1H4J|HIST1H3G|HIST1H4C|HIST1H3J|HIST1H4H|HIST1H3H|HIST1H4B|HIST1H3B|HIST1H4E|HIST1H4L|HIST2H4A|HIST1H3F|HIST1H2BK|HIST1H2BJ|HIST4H4|HIST3H2BB|HIST1H2BA|HIS…
REACTOME_GABA_RECEPTOR_ACTIVATION (Geneset_Overlap) REACTOME_NEUROTRANSMITTER_RECEPTOR_BINDING_AND_DOWNSTREAM_TRANSMISSION_IN_THE_POSTSYNAPTIC_CELL	1	52	GNG2|GABBR1|GABRA1|GABRA2|GABRA3|GABRA4|GABRA5|GNG12|GABRA6|GABRB1|GABRB2|GABRB3|GNG8|GABRG2|GNAI1|GABRG3|GNAI2|GABRR1|GNAI3|GABRR2|GNAL|GNB1|GNB2|GNB3|GNG3|GABBR2|GNG4|GNG5|GNG7|GNG10|GNGT1|GNGT2|KCNJ2|ADCY1|KCNJ3|KCNJ4|ADCY2|KCNJ5|KCNJ6|KCNJ9|ADCY3|KCNJ10|KCNJ12|ADCY5|KCNJ15|KCNJ16|ADCY6|ADCY7|ADCY8|ADCY9|ADCY4|ARHGEF9
REACTOME_GABA_RECEPTOR_ACTIVATION (Geneset_Overlap) REACTOME_TRANSMEMBRANE_TRANSPORT_OF_SMALL_MOLECULES	0.692308	36	GNG2|GABRA1|GABRA2|GABRA3|GABRA4|GABRA5|GNG12|GABRA6|GABRB1|GABRB2|GABRB3|GNG8|GABRG2|GABRG3|GABRR1|GABRR2|GNB1|GNB2|GNB3|GNG3|GNG4|GNG5|GNG7|GNG10|GNGT1|GNGT2|ADCY1|ADCY2|ADCY3|ADCY5|ADCY6|ADCY7|ADCY8|ADCY9|ADCY4|ARHGEF9
REACTOME_RNA_POL_II_TRANSCRIPTION (Geneset_Overlap) REACTOME_RNA_POL_II_PRE_TRANSCRIPTION_EVENTS	1	55	POLR2A|POLR2B|POLR2C|POLR2D|POLR2E|POLR2F|POLR2G|POLR2H|POLR2I|POLR2J|CDK9|POLR2K|POLR2L|GTF2H2B|SUPT5H|SUPT16H|GTF2A1|GTF2A2|GTF2B|GTF2E1|GTF2E2|SSRP1|SUPT4H1|TAF1|CCNT1|TAF4|TAF4B|CCNT2|TAF5|TAF6|TAF9|TAF10|TAF11|TAF12|TAF13|TBP|TCEA1|TCEB3|ELL|CTDP1|NCBP2|NCBP1|CDK7|CCNH|TCEB1|TCEB2|ERCC2|ERCC3|MNAT1|GTF2F1|GTF2F2|GTF2H1|GTF2H2|GTF2H3|GTF2H4
REACTOME_RNA_POL_II_TRANSCRIPTION (Geneset_Overlap) REACTOME_MRNA_3_END_PROCESSING	1	33	CPSF7|PABPN1|SRRM1|RNPS1|U2AF2|NCBP2|CPSF1|MAGOH|NCBP1|NFX1|CDC40|CPSF3|CPSF2|SRSF1|SRSF2|SRSF3|SRSF4|SRSF5|SRSF6|SRSF7|UPF3B|U2AF1|SRSF9|SRSF11|DHX38|RBM8A|PAPOLA|CLP1|NUDT21|CSTF1|CSTF2|CSTF3|PCF11
REACTOME_RNA_POL_II_TRANSCRIPTION (Geneset_Overlap) REACTOME_FORMATION_OF_RNA_POL_II_ELONGATION_COMPLEX_	1	39	POLR2A|POLR2B|POLR2C|POLR2D|POLR2E|POLR2F|POLR2G|POLR2H|POLR2I|POLR2J|CDK9|POLR2K|POLR2L|GTF2H2B|SUPT5H|SUPT16H|SSRP1|SUPT4H1|CCNT1|CCNT2|TCEA1|TCEB3|ELL|CTDP1|NCBP2|NCBP1|CDK7|CCNH|TCEB1|TCEB2|ERCC2|ERCC3|MNAT1|GTF2F1|GTF2F2|GTF2H1|GTF2H2|GTF2H3|GTF2H4
REACTOME_RNA_POL_II_TRANSCRIPTION (Geneset_Overlap) REACTOME_CLEAVAGE_OF_GROWING_TRANSCRIPT_IN_THE_TERMINATION_REGION_	1	42	SNRPB|SNRPD3|SNRPE|SNRPF|SNRPG|CPSF7|PABPN1|LSM10|SRRM1|RNPS1|U2AF2|NCBP2|CPSF1|ZNF473|MAGOH|NCBP1|NFX1|CDC40|CPSF3|CPSF2|SRSF1|SRSF2|SRSF3|SRSF4|SRSF5|SRSF6|SRSF7|UPF3B|U2AF1|SLBP|SRSF9|SRSF11|DHX38|RBM8A|PAPOLA|CLP1|NUDT21|LSM11|CSTF1|CSTF2|CSTF3|PCF11
REACTOME_RNA_POL_II_TRANSCRIPTION (Geneset_Overlap) REACTOME_LATE_PHASE_OF_HIV_LIFE_CYCLE	0.587629	57	POLR2A|POLR2B|POLR2C|POLR2D|POLR2E|POLR2F|POLR2G|POLR2H|POLR2I|POLR2J|CDK9|POLR2K|POLR2L|GTF2H2B|SUPT5H|SUPT16H|GTF2A1|RNMT|GTF2A2|RNGTT|GTF2B|GTF2E1|GTF2E2|SSRP1|SUPT4H1|TAF1|CCNT1|TAF4|TAF4B|CCNT2|TAF5|TAF6|TAF9|TAF10|TAF11|TAF12|TAF13|TBP|TCEA1|TCEB3|ELL|CTDP1|NCBP2|NCBP1|CDK7|CCNH|TCEB1|TCEB2|ERCC2|ERCC3|MNAT1|GTF2F1|GTF2F2|GTF2H1|GTF2H2|GTF2H3|GTF2H4
REACTOME_RNA_POL_II_TRANSCRIPTION (Geneset_Overlap) REACTOME_MRNA_SPLICING	0.536082	52	POLR2A|POLR2B|POLR2C|POLR2D|POLR2E|POLR2F|POLR2G|POLR2H|POLR2I|POLR2J|POLR2K|POLR2L|SNRPB|SNRPD3|SNRPE|SNRPF|SNRPG|CPSF7|PABPN1|SRRM1|RNPS1|U2AF2|NCBP2|CPSF1|MAGOH|NCBP1|NFX1|CDC40|CPSF3|CPSF2|SRSF1|SRSF2|SRSF3|SRSF4|SRSF5|SRSF6|SRSF7|UPF3B|U2AF1|SRSF9|SRSF11|DHX38|RBM8A|PAPOLA|CLP1|NUDT21|CSTF1|CSTF2|CSTF3|GTF2F1|GTF2F2|PCF11
REACTOME_RNA_POL_II_TRANSCRIPTION (Geneset_Overlap) REACTOME_MRNA_PROCESSING	0.71134	69	POLR2A|POLR2B|POLR2C|POLR2D|POLR2E|POLR2F|POLR2G|POLR2H|POLR2I|POLR2J|POLR2K|POLR2L|GTF2H2B|SNRPB|SNRPD3|SNRPE|SNRPF|SNRPG|SUPT5H|CPSF7|PABPN1|LSM10|RNMT|RNGTT|SRRM1|RNPS1|U2AF2|NCBP2|CPSF1|ZNF473|MAGOH|NCBP1|NFX1|CDC40|CPSF3|CPSF2|SRSF1|SRSF2|SRSF3|SRSF4|SRSF5|SRSF6|SRSF7|UPF3B|U2AF1|SLBP|SRSF9|SRSF11|DHX38|RBM8A|CDK7|CCNH|PAPOLA|CLP1|NUDT21|LSM11|CSTF1|CSTF2|CSTF3|ERCC2|ERCC3|MNAT1|GTF2F1|GTF2F…
REACTOME_RNA_POL_II_TRANSCRIPTION (Geneset_Overlap) REACTOME_HIV_LIFE_CYCLE	0.587629	57	POLR2A|POLR2B|POLR2C|POLR2D|POLR2E|POLR2F|POLR2G|POLR2H|POLR2I|POLR2J|CDK9|POLR2K|POLR2L|GTF2H2B|SUPT5H|SUPT16H|GTF2A1|RNMT|GTF2A2|RNGTT|GTF2B|GTF2E1|GTF2E2|SSRP1|SUPT4H1|TAF1|CCNT1|TAF4|TAF4B|CCNT2|TAF5|TAF6|TAF9|TAF10|TAF11|TAF12|TAF13|TBP|TCEA1|TCEB3|ELL|CTDP1|NCBP2|NCBP1|CDK7|CCNH|TCEB1|TCEB2|ERCC2|ERCC3|MNAT1|GTF2F1|GTF2F2|GTF2H1|GTF2H2|GTF2H3|GTF2H4
REACTOME_RNA_POL_II_TRANSCRIPTION (Geneset_Overlap) REACTOME_PROCESSING_OF_CAPPED_INTRON_CONTAINING_PRE_MRNA	0.546392	53	POLR2A|POLR2B|POLR2C|POLR2D|POLR2E|POLR2F|POLR2G|POLR2H|POLR2I|POLR2J|POLR2K|POLR2L|SNRPB|SNRPD3|SNRPE|SNRPF|SNRPG|CPSF7|PABPN1|SRRM1|RNPS1|U2AF2|NCBP2|CPSF1|MAGOH|NCBP1|NFX1|CDC40|CPSF3|CPSF2|SRSF1|SRSF2|SRSF3|SRSF4|SRSF5|SRSF6|SRSF7|UPF3B|U2AF1|SLBP|SRSF9|SRSF11|DHX38|RBM8A|PAPOLA|CLP1|NUDT21|CSTF1|CSTF2|CSTF3|GTF2F1|GTF2F2|PCF11
REACTOME_ASPARAGINE_N_LINKED_GLYCOSYLATION (Geneset_Overlap) REACTOME_TRANSPORT_TO_THE_GOLGI_AND_SUBSEQUENT_MODIFICATION	1	33	SAR1B|PREB|SEC24B|SEC23A|MAN1A2|MGAT4B|MGAT4A|SEC31A|FUT8|MGAT4C|B4GALT1|ST8SIA6|LMAN1|MAN1A1|MAN2A1|MGAT1|MGAT2|MGAT3|MGAT5|ST8SIA3|SEC13|MAN1C1|ST6GAL1|MANEA|ST8SIA2|B4GALT4|B4GALT3|B4GALT2|MCFD2|B4GALT6|B4GALT5|SEC24C|SEC24D
REACTOME_ASPARAGINE_N_LINKED_GLYCOSYLATION (Geneset_Overlap) REACTOME_POST_TRANSLATIONAL_PROTEIN_MODIFICATION	1	80	SAR1B|PREB|ALG3|SEC24B|SEC23A|MAN1A2|MAN1B1|MGAT4B|MGAT4A|ALG10B|DAD1|DDOST|DPAGT1|ALG14|DOLK|SEC31A|GANAB|FUT8|MGAT4C|B4GALT1|PDIA3|ALG5|GMPPB|GMPPA|ALG6|ST8SIA6|STT3A|LMAN1|MAN1A1|MAN2A1|MGAT1|MGAT2|MGAT3|MGAT5|MPI|ALG11|ST8SIA3|PGM3|PMM1|SEC13|PMM2|DPM3|EDEM2|UGGT2|ALG13|PRKCSH|ALG1|UGGT1|MAN1C1|DOLPP1|RPN1|RPN2|ST6GAL1|GNPNAT1|MOGS|ALG8|ALG12|MANEA|ALG9|TUSC3|EDEM3|CALR|ST8SIA2|CANX|ALG10|ALG…
REACTOME_TGF_BETA_RECEPTOR_SIGNALING_ACTIVATES_SMADS (Geneset_Overlap) REACTOME_SIGNALING_BY_TGF_BETA_RECEPTOR_COMPLEX	1	24	SMAD2|SMAD3|SMAD4|SMAD7|TGFBR2|TGFBR1|UBA52|STRAP|PPP1R15A|UCHL5|PMEPA1|ZFYVE9|XPO1|FURIN|SMURF1|STUB1|TGFB1|RPS27A|PPP1CA|MTMR4|PPP1CB|SMURF2|FKBP1A|PPP1CC
REACTOME_NEURONAL_SYSTEM (Geneset_Overlap) REACTOME_BOTULINUM_NEUROTOXICITY	1	18	STX6|STX1B|SYT2|STX2|STX12|SNAP25|STX1A|STX3|STX4|STX5|VAMP1|VAMP2|SYT1|STX7|STX16|STX11|STX10|STX8
REACTOME_NEURONAL_SYSTEM (Geneset_Overlap) REACTOME_GABA_SYNTHESIS_RELEASE_REUPTAKE_AND_DEGRADATION	1	17	SLC6A1|SLC6A11|SLC6A12|ABAT|RIMS1|GAD1|GAD2|HSPA8|RAB3A|SNAP25|STX1A|STXBP1|VAMP2|SYT1|ALDH5A1|DNAJC5|SLC32A1
REACTOME_NEURONAL_SYSTEM (Geneset_Overlap) REACTOME_GABA_RECEPTOR_ACTIVATION	1	52	GABRA1|GABRA2|GABRA3|GABRA4|GABRA5|GABRA6|GABRB1|GABRB2|GABRB3|GABRG2|GABRG3|GABRR1|GABRR2|GNB1|GNB2|GNB3|GNG3|GNG4|GNG5|GNG7|GNG10|GNGT1|GNGT2|GNG2|GNG12|GABBR1|GNG8|GNAI1|GNAI2|GNAI3|GNAL|KCNJ2|KCNJ3|KCNJ4|KCNJ5|KCNJ6|KCNJ9|KCNJ10|KCNJ12|KCNJ15|KCNJ16|GABBR2|ADCY1|ADCY2|ADCY3|ADCY5|ADCY6|ADCY7|ADCY8|ADCY9|ADCY4|ARHGEF9
REACTOME_NEURONAL_SYSTEM (Geneset_Overlap) REACTOME_NEUROTRANSMITTER_RECEPTOR_BINDING_AND_DOWNSTREAM_TRANSMISSION_IN_THE_POSTSYNAPTIC_CELL	1	135	HRAS|GABRA1|GABRA2|GABRA3|GABRA4|GABRA5|GABRA6|GABRB1|GABRB2|GABRB3|GABRG2|GABRG3|GABRR1|GABRR2|GNB1|BRAF|GNB2|GNB3|GNG3|GNG4|GNG5|GNG7|GNG10|GNG11|GNGT1|GNGT2|RAF1|PRKCB|PRKCA|PRKCG|MAPK1|GNG13|GNG2|GNG12|GNB4|PRKACB|CACNG3|CACNG2|CHRNA1|CHRNA2|CHRNA3|CHRNA4|CHRNA5|CHRNA7|CHRNB2|CHRNB3|CHRNB4|CHRND|CHRNE|CHRNG|AP2M1|AP2S1|CREB1|AP2A1|AP2A2|AP2B1|DLG1|DLG3|EPB41L1|PLCB1|GABBR1|CACNG4|RPS6KA6|GNG8…
REACTOME_NEURONAL_SYSTEM (Geneset_Overlap) REACTOME_POTASSIUM_CHANNELS	1	98	GNB1|GNB2|GNB3|GNG3|GNG4|GNG5|GNG7|GNG10|GNGT1|GNGT2|GNG2|GNG12|HCN4|KCNK7|KCNMB2|ABCC8|KCNH8|KCNV2|KCNG3|KCNH4|KCNH3|GABBR1|KCNG2|KCNV1|KCNMB3|KCNH5|KCNMB4|GNG8|KCNK18|HCN1|KCNA1|KCNA2|KCNA3|KCNA4|KCNA5|KCNA6|KCNA7|KCNA10|KCNB1|KCNC1|KCNC2|KCNC3|KCNC4|KCND1|KCND2|KCND3|KCNF1|KCNG1|KCNH1|KCNH2|KCNJ1|KCNJ2|KCNJ3|KCNJ4|KCNJ5|KCNJ6|KCNJ8|KCNJ9|KCNJ10|KCNJ11|KCNJ12|KCNJ14|KCNJ15|KCNJ16|KCNK1|KCNK2|KC…
REACTOME_REGULATION_OF_MITOTIC_CELL_CYCLE (Geneset_Overlap) REACTOME_METABOLISM_OF_RNA	0.571429	44	PSMD14|PSMF1|PSMA1|PSMA2|PSMA3|PSMA4|PSMA5|PSMA6|PSMA7|PSMB1|PSMD6|PSMB2|PSMB3|PSMB4|PSMB5|PSMB6|PSMB7|PSMB8|PSMB9|PSMB10|PSMC1|PSMC2|PSMC3|PSMC4|PSMC5|PSMA8|PSMC6|PSMD1|PSMD2|PSMD3|PSMD4|PSMD5|PSMD7|RPS27A|PSMD8|PSMD9|PSMD10|PSMD11|PSMD12|PSMD13|PSME1|PSME2|PSME4|UBA52
REACTOME_REGULATION_OF_MITOTIC_CELL_CYCLE (Geneset_Overlap) REACTOME_ANTIGEN_PROCESSING_UBIQUITINATION_PROTEASOME_DEGRADATION	0.818182	63	CDC23|CDC16|BTRC|PSMD14|ANAPC10|PSMF1|PSMA1|PSMA2|PSMA3|PSMA4|PSMA5|PSMA6|PSMA7|PSMB1|PSMD6|PSMB2|PSMB3|CDC20|PSMB4|PSMB5|UBE2C|PSMB6|PSMB7|CDC27|PSMB8|PSMB9|PSMB10|PSMC1|PSMC2|PSMC3|PSMC4|PSMC5|PSMA8|PSMC6|PSMD1|PSMD2|PSMD3|PSMD4|PSMD5|PSMD7|RPS27A|PSMD8|PSMD9|PSMD10|PSMD11|PSMD12|PSMD13|PSME1|PSME2|PSME4|CDC26|UBA52|UBE2D1|ANAPC2|ANAPC1|ANAPC4|SKP1|SKP2|UBE2E1|ANAPC5|ANAPC7|ANAPC11|CUL1
REACTOME_REGULATION_OF_MITOTIC_CELL_CYCLE (Geneset_Overlap) REACTOME_HOST_INTERACTIONS_OF_HIV_FACTORS	0.597403	46	BTRC|PSMD14|PSMF1|PSMA1|PSMA2|PSMA3|PSMA4|PSMA5|PSMA6|PSMA7|PSMB1|PSMD6|PSMB2|PSMB3|PSMB4|PSMB5|PSMB6|PSMB7|PSMB8|PSMB9|PSMB10|PSMC1|PSMC2|PSMC3|PSMC4|PSMC5|PSMA8|PSMC6|PSMD1|PSMD2|PSMD3|PSMD4|PSMD5|PSMD7|RPS27A|PSMD8|PSMD9|PSMD10|PSMD11|PSMD12|PSMD13|PSME1|PSME2|PSME4|UBA52|SKP1
REACTOME_REGULATION_OF_MITOTIC_CELL_CYCLE (Geneset_Overlap) REACTOME_G1_S_TRANSITION	0.662338	51	CCNA2|CCNA1|CCNB1|CDK2|PSMD14|PSMF1|PSMA1|PSMA2|PSMA3|PSMA4|PSMA5|PSMA6|CDK1|PSMA7|PSMB1|PSMD6|PSMB2|PSMB3|PSMB4|PSMB5|PSMB6|PSMB7|PSMB8|PSMB9|PSMB10|PSMC1|PSMC2|PSMC3|PSMC4|PSMC5|PSMC6|PSMD1|PSMD2|PSMD3|PSMD4|PSMD5|PSMD7|RPS27A|PSMD8|PSMD9|PSMD10|PSMD11|PSMD12|PSMD13|PSME1|PSME2|UBA52|FBXO5|SKP1|SKP2|CUL1
REACTOME_REGULATION_OF_MITOTIC_CELL_CYCLE (Geneset_Overlap) REACTOME_APOPTOSIS	0.571429	44	PSMD14|PSMF1|PSMA1|PSMA2|PSMA3|PSMA4|PSMA5|PSMA6|PSMA7|PSMB1|PSMD6|PSMB2|PSMB3|PSMB4|PSMB5|PSMB6|PSMB7|PSMB8|PSMB9|PSMB10|PSMC1|PSMC2|PSMC3|PSMC4|PSMC5|PSMA8|PSMC6|PSMD1|PSMD2|PSMD3|PSMD4|PSMD5|PSMD7|RPS27A|PSMD8|PSMD9|PSMD10|PSMD11|PSMD12|PSMD13|PSME1|PSME2|PSME4|UBA52
REACTOME_REGULATION_OF_MITOTIC_CELL_CYCLE (Geneset_Overlap) REACTOME_CELL_CYCLE_CHECKPOINTS	0.844156	65	CDC23|CDC16|CCNB1|CDK2|PSMD14|BUB3|ANAPC10|PSMF1|PSMA1|PSMA2|PSMA3|PSMA4|PSMA5|PSMA6|CDK1|PSMA7|PSMB1|PSMD6|PSMB2|PSMB3|CDC20|PSMB4|PSMB5|UBE2C|PSMB6|PSMB7|CDC27|PSMB8|PSMB9|PSMB10|PSMC1|PSMC2|PSMC3|PSMC4|PSMC5|PSMA8|PSMC6|PSMD1|PSMD2|PSMD3|PSMD4|PSMD5|PSMD7|RPS27A|PSMD8|PSMD9|PSMD10|PSMD11|PSMD12|PSMD13|PSME1|PSME2|PSME4|CDC26|UBA52|UBE2D1|ANAPC2|ANAPC1|ANAPC4|BUB1B|MAD2L1|UBE2E1|ANAPC5|ANAPC7|A…
REACTOME_REGULATION_OF_MITOTIC_CELL_CYCLE (Geneset_Overlap) REACTOME_DNA_REPLICATION	0.701299	54	CCNA2|CCNA1|CDK2|PSMD14|BUB3|AURKB|PSMF1|PSMA1|PSMA2|PSMA3|PSMA4|PSMA5|PSMA6|PSMA7|PSMB1|PSMD6|PSMB2|PSMB3|CDC20|PSMB4|PSMB5|PSMB6|PSMB7|PSMB8|PSMB9|PSMB10|PSMC1|PSMC2|PSMC3|PSMC4|PSMC5|PSMA8|PSMC6|PSMD1|PSMD2|PSMD3|PSMD4|PSMD5|PSMD7|RPS27A|PSMD8|PSMD9|PSMD10|PSMD11|PSMD12|PSMD13|PSME1|PSME2|PSME4|UBA52|FBXO5|BUB1B|MAD2L1|PLK1
REACTOME_DOWNREGULATION_OF_TGF_BETA_RECEPTOR_SIGNALING (Geneset_Overlap) REACTOME_SIGNALING_BY_TGF_BETA_RECEPTOR_COMPLEX	1	21	XPO1|SMAD2|SMAD3|SMAD7|TGFBR2|SMURF1|STUB1|TGFBR1|UBA52|TGFB1|STRAP|RPS27A|PPP1CA|MTMR4|PPP1R15A|PPP1CB|UCHL5|SMURF2|PMEPA1|ZFYVE9|PPP1CC
REACTOME_DOWNREGULATION_OF_TGF_BETA_RECEPTOR_SIGNALING (Geneset_Overlap) REACTOME_TGF_BETA_RECEPTOR_SIGNALING_ACTIVATES_SMADS	1	21	XPO1|SMAD2|SMAD3|SMAD7|TGFBR2|SMURF1|STUB1|TGFBR1|UBA52|TGFB1|STRAP|RPS27A|PPP1CA|MTMR4|PPP1R15A|PPP1CB|UCHL5|SMURF2|PMEPA1|ZFYVE9|PPP1CC
REACTOME_SIGNALING_BY_INSULIN_RECEPTOR (Geneset_Overlap) REACTOME_PROLONGED_ERK_ACTIVATION_EVENTS	0.631579	12	HRAS|YWHAB|CRK|RAF1|MAPK1|FRS2|CDK1|NRAS|MAPK3|KRAS|MAP2K2|MAP2K1
REACTOME_SIGNALING_BY_INSULIN_RECEPTOR (Geneset_Overlap) REACTOME_INSULIN_RECEPTOR_SIGNALLING_CASCADE	1	84	HRAS|FGF23|FGF18|FGFR4|DOK1|FGF20|YWHAB|GRB10|PIK3R4|FGF22|EEF2K|PDE3B|CAB39|PRKAG3|TLR9|STRADB|PRKAA1|PRKAB1|CRK|PRKAG1|RPTOR|RHEB|STK11|TSC1|CAB39L|STRADA|GAB1|RAF1|EIF4E|EIF4B|EIF4EBP1|PDPK1|MLST8|FGF19|SOS1|MAPK1|INS|PRKAG2|PIK3C3|PIK3CA|PPM1A|IRS1|PIK3CB|FRS2|CDK1|PIK3R1|PIK3R2|THEM4|KLB|EIF4G1|AKT2|NRAS|TSC2|KL|MAPK3|SHC1|IRS2|KRAS|PRKAA2|PRKAB2|SHC2|SHC3|TRIB3|FGF9|FGF8|FGF7|FGF6|FGF5|MTOR…
REACTOME_SIGNALING_BY_INSULIN_RECEPTOR (Geneset_Overlap) REACTOME_PI3K_CASCADE	1	68	FGF23|FGF18|FGFR4|DOK1|FGF20|PIK3R4|FGF22|EEF2K|PDE3B|CAB39|PRKAG3|TLR9|STRADB|PRKAA1|PRKAB1|PRKAG1|RPTOR|RHEB|STK11|TSC1|CAB39L|STRADA|GAB1|EIF4E|EIF4B|EIF4EBP1|PDPK1|MLST8|FGF19|INS|PRKAG2|PIK3C3|PIK3CA|PPM1A|IRS1|PIK3CB|FRS2|PIK3R1|PIK3R2|THEM4|KLB|EIF4G1|AKT2|TSC2|KL|IRS2|PRKAA2|PRKAB2|TRIB3|FGF9|FGF8|FGF7|FGF6|FGF5|MTOR|FGF3|FGF4|FGF1|FGF2|RPS6KB1|FGFR2|FGFR3|FGFR1|RPS6|FGF17|FGF10|GRB2|INSR
REACTOME_SIGNALING_BY_INSULIN_RECEPTOR (Geneset_Overlap) REACTOME_ARMS_MEDIATED_ACTIVATION	0.647059	11	HRAS|YWHAB|CRK|RAF1|MAPK1|CDK1|NRAS|MAPK3|KRAS|MAP2K2|MAP2K1
REACTOME_SIGNALING_BY_INSULIN_RECEPTOR (Geneset_Overlap) REACTOME_SIGNALING_BY_FGFR_MUTANTS	0.651163	28	HRAS|FGF23|FGF18|FGFR4|FGF20|FGF22|GAB1|SOS1|PIK3CA|FRS2|PIK3R1|NRAS|KRAS|FGF9|FGF8|FGF7|FGF6|FGF5|FGF3|FGF4|FGF1|FGF2|FGFR2|FGFR3|FGFR1|FGF17|FGF10|GRB2
REACTOME_DNA_STRAND_ELONGATION (Geneset_Overlap) REACTOME_DNA_REPLICATION	1	30	POLD4|RFC2|RFC3|POLA2|RFC4|RFC5|RPA1|RPA2|RPA3|PRIM1|PRIM2|POLD3|LIG1|GINS1|MCM2|MCM3|MCM4|MCM5|MCM6|MCM7|PCNA|GINS2|DNA2|CDC45|POLA1|POLD1|POLD2|GINS4|MCM8|FEN1
REACTOME_DNA_STRAND_ELONGATION (Geneset_Overlap) REACTOME_G2_M_CHECKPOINTS	0.5	15	RFC2|RFC3|RFC4|RFC5|RPA1|RPA2|RPA3|MCM2|MCM3|MCM4|MCM5|MCM6|MCM7|CDC45|MCM8
REACTOME_DNA_STRAND_ELONGATION (Geneset_Overlap) REACTOME_G1_S_TRANSITION	0.533333	16	POLA2|RPA1|RPA2|RPA3|PRIM1|PRIM2|MCM2|MCM3|MCM4|MCM5|MCM6|MCM7|PCNA|CDC45|POLA1|MCM8
REACTOME_DNA_STRAND_ELONGATION (Geneset_Overlap) REACTOME_CELL_CYCLE_CHECKPOINTS	0.5	15	RFC2|RFC3|RFC4|RFC5|RPA1|RPA2|RPA3|MCM2|MCM3|MCM4|MCM5|MCM6|MCM7|CDC45|MCM8
REACTOME_SIGNALING_BY_FGFR (Geneset_Overlap) REACTOME_ARMS_MEDIATED_ACTIVATION	0.647059	11	HRAS|BRAF|YWHAB|RAF1|MAPK1|CDK1|NRAS|MAPK3|KRAS|MAP2K2|MAP2K1
REACTOME_SIGNALING_BY_FGFR (Geneset_Overlap) REACTOME_SIGNALING_BY_FGFR_IN_DISEASE	1	108	PPP2CA|HRAS|PPP2CB|PPP2R1A|FGF23|PRKACA|FGF18|PRKAR2B|FGFR4|BRAF|MDM2|AKT3|FGF20|YWHAB|FGF22|PRKCD|CHUK|GAB1|RAF1|PRKCA|MAPKAP1|PRKCG|PDPK1|MLST8|RICTOR|FGF19|SOS1|PRKCE|MAPK1|NR4A1|ITPR3|CALM1|CDKN1A|CALM2|CDKN1B|CALM3|PRKAR1A|ITPR2|PRKAR1B|CAMK4|PRKAR2A|PIK3CA|FRS2|CDK1|PIK3R1|FRS3|THEM4|KLB|AKT1|PHLPP1|CBL|AKT2|GSK3A|PDE1A|PDE1B|NRAS|IL17RD|RPS6KB2|TSC2|AKT1S1|MKNK1|KL|RPS27A|PLCG1|MAPK3|SHC1|…
REACTOME_SIGNALING_BY_FGFR (Geneset_Overlap) REACTOME_PROLONGED_ERK_ACTIVATION_EVENTS	0.684211	13	HRAS|BRAF|YWHAB|RAF1|MAPK1|FRS2|CDK1|NRAS|PLCG1|MAPK3|KRAS|MAP2K2|MAP2K1
REACTOME_SIGNALING_BY_FGFR (Geneset_Overlap) REACTOME_SIGNALING_BY_FGFR1_MUTANTS	0.517241	15	FGF23|FGF20|PIK3CA|PIK3R1|PLCG1|FGF9|FGF8|FGF6|FGF5|FGF4|FGF1|FGF2|FGFR1|FGF17|GRB2
REACTOME_SIGNALING_BY_FGFR (Geneset_Overlap) REACTOME_INSULIN_RECEPTOR_SIGNALLING_CASCADE	0.547619	46	HRAS|FGF23|FGF18|FGFR4|FGF20|YWHAB|FGF22|GAB1|RAF1|PDPK1|MLST8|FGF19|SOS1|MAPK1|PIK3CA|FRS2|CDK1|PIK3R1|THEM4|KLB|AKT2|NRAS|TSC2|KL|MAPK3|SHC1|KRAS|TRIB3|FGF9|FGF8|FGF7|FGF6|FGF5|MTOR|FGF3|FGF4|FGF1|FGF2|MAP2K2|MAP2K1|FGFR2|FGFR3|FGFR1|FGF17|FGF10|GRB2
REACTOME_SIGNALING_BY_FGFR (Geneset_Overlap) REACTOME_SIGNALLING_BY_NGF	0.740741	80	PPP2CA|HRAS|PPP2CB|PPP2R1A|PRKACA|PRKAR2B|BRAF|MDM2|AKT3|YWHAB|PRKCD|CHUK|RAF1|PRKCA|MAPKAP1|PRKCG|PDPK1|MLST8|RICTOR|SOS1|PRKCE|MAPK1|NR4A1|ITPR3|CALM1|CDKN1A|CALM2|CDKN1B|CALM3|PRKAR1A|ITPR2|PRKAR1B|CAMK4|PRKAR2A|PIK3CA|FRS2|CDK1|PIK3R1|THEM4|AKT1|PHLPP1|AKT2|GSK3A|PDE1A|PDE1B|NRAS|RPS6KB2|TSC2|AKT1S1|RPS27A|PLCG1|MAPK3|SHC1|ADCY1|KRAS|ADCY2|PRKACB|PRKACG|SRC|ADCY3|UBA52|ADCY5|FOXO1|ADCY6|ADCY7…
REACTOME_SIGNALING_BY_FGFR (Geneset_Overlap) REACTOME_PI3K_CASCADE	0.5	34	FGF23|FGF18|FGFR4|FGF20|FGF22|GAB1|PDPK1|MLST8|FGF19|PIK3CA|FRS2|PIK3R1|THEM4|KLB|AKT2|TSC2|KL|TRIB3|FGF9|FGF8|FGF7|FGF6|FGF5|MTOR|FGF3|FGF4|FGF1|FGF2|FGFR2|FGFR3|FGFR1|FGF17|FGF10|GRB2
REACTOME_SIGNALING_BY_FGFR (Geneset_Overlap) REACTOME_SIGNALING_BY_FGFR_MUTANTS	0.674419	29	HRAS|FGF23|FGF18|FGFR4|FGF20|FGF22|GAB1|SOS1|PIK3CA|FRS2|PIK3R1|NRAS|PLCG1|KRAS|FGF9|FGF8|FGF7|FGF6|FGF5|FGF3|FGF4|FGF1|FGF2|FGFR2|FGFR3|FGFR1|FGF17|FGF10|GRB2
REACTOME_TRANSLATION (Geneset_Overlap) REACTOME_NONSENSE_MEDIATED_DECAY_ENHANCED_BY_THE_EXON_JUNCTION_COMPLEX	0.820755	87	RPS16|RPS18|RPS19|RPS20|RPS21|RPS23|RPS24|RPS25|RPS26|RPS28|RPS29|RPSAP9|RPL35|RPL14|RPS27|RPL23|ETF1|FAU|RPL13A|GSPT2|RPL36|PABPC1|FAM153A|RPSA|RPL10A|RPL26L1|EIF4G1|RPS27A|RPL3|RPL3L|RPL4|RPL5|RPL6|RPL7|RPL7A|UBA52|RPL8|RPL9|RPL10|RPL11|RPL12|RPL13|RPL15|RPL17|RPL18|RPL18A|RPL19|RPL21|RPL22|RPL23A|RPL24|RPL26|RPL27|RPL30|RPL27A|RPL28|RPL29|RPL31|RPL32|RPL34|RPL35A|RPL37|RPL37A|RPL38|RPL39|RPL41…
REACTOME_TRANSLATION (Geneset_Overlap) REACTOME_METABOLISM_OF_RNA	0.625	90	RPS16|RPS18|RPS19|RPS20|RPS21|RPS23|RPS24|RPS25|RPS26|RPS28|RPS29|RPSAP9|RPL35|RPL14|RPS27|RPL23|EIF4E|EIF4B|ETF1|FAU|RPL13A|GSPT2|RPL36|PABPC1|FAM153A|RPSA|RPL10A|RPL26L1|EIF4A2|EIF4G1|RPS27A|RPL3|RPL3L|RPL4|RPL5|RPL6|RPL7|RPL7A|UBA52|RPL8|RPL9|RPL10|RPL11|RPL12|RPL13|RPL15|RPL17|RPL18|RPL18A|RPL19|RPL21|RPL22|RPL23A|RPL24|RPL26|RPL27|RPL30|RPL27A|RPL28|RPL29|RPL31|RPL32|RPL34|RPL35A|RPL37|RPL37…
REACTOME_TRANSLATION (Geneset_Overlap) REACTOME_3_UTR_MEDIATED_TRANSLATIONAL_REGULATION	1	104	RPS16|RPS18|RPS19|RPS20|RPS21|RPS23|RPS24|RPS25|RPS26|RPS28|RPS29|RPSAP9|EIF4H|EIF3A|EIF3B|EIF3C|EIF3D|RPL35|EIF3F|EIF3G|EIF3H|EIF3I|EIF3J|EIF2S2|RPL14|RPS27|RPL23|EIF4E|EIF1AX|EIF2S1|EIF2S3|EIF4B|FAU|RPL13A|RPL36|PABPC1|EIF3K|FAM153A|EIF3E|RPSA|RPL10A|RPL26L1|EIF4A2|EIF4G1|RPS27A|RPL3|RPL3L|RPL4|RPL5|RPL6|RPL7|RPL7A|UBA52|RPL8|RPL9|RPL10|RPL11|RPL12|RPL13|RPL15|RPL17|RPL18|RPL18A|RPL19|RPL21|RPL…
REACTOME_TRANSLATION (Geneset_Overlap) REACTOME_INFLUENZA_LIFE_CYCLE	0.614815	83	RPS16|RPS18|RPS19|RPS20|RPS21|RPS23|RPS24|RPS25|RPS26|RPS28|RPS29|RPSAP9|RPL35|RPL14|RPS27|RPL23|FAU|RPL13A|RPL36|FAM153A|RPSA|RPL10A|RPL26L1|RPS27A|RPL3|RPL3L|RPL4|RPL5|RPL6|RPL7|RPL7A|UBA52|RPL8|RPL9|RPL10|RPL11|RPL12|RPL13|RPL15|RPL17|RPL18|RPL18A|RPL19|RPL21|RPL22|RPL23A|RPL24|RPL26|RPL27|RPL30|RPL27A|RPL28|RPL29|RPL31|RPL32|RPL34|RPL35A|RPL37|RPL37A|RPL38|RPL39|RPL41|RPL36A|RPLP0|RPLP1|RPLP2…
REACTOME_TRANSLATION (Geneset_Overlap) REACTOME_INFLUENZA_VIRAL_RNA_TRANSCRIPTION_AND_REPLICATION	0.821782	83	RPS16|RPS18|RPS19|RPS20|RPS21|RPS23|RPS24|RPS25|RPS26|RPS28|RPS29|RPSAP9|RPL35|RPL14|RPS27|RPL23|FAU|RPL13A|RPL36|FAM153A|RPSA|RPL10A|RPL26L1|RPS27A|RPL3|RPL3L|RPL4|RPL5|RPL6|RPL7|RPL7A|UBA52|RPL8|RPL9|RPL10|RPL11|RPL12|RPL13|RPL15|RPL17|RPL18|RPL18A|RPL19|RPL21|RPL22|RPL23A|RPL24|RPL26|RPL27|RPL30|RPL27A|RPL28|RPL29|RPL31|RPL32|RPL34|RPL35A|RPL37|RPL37A|RPL38|RPL39|RPL41|RPL36A|RPLP0|RPLP1|RPLP2…
REACTOME_TRANSLATION (Geneset_Overlap) BIOCARTA_EIF_PATHWAY	0.666667	10	EIF3A|EIF2S2|EIF4E|EEF2|EIF1AX|EIF2S1|EIF2S3|EIF5|EIF4A2|EIF4G1
REACTOME_TRANSLATION (Geneset_Overlap) KEGG_RIBOSOME	0.930233	80	RPS16|RPS18|RPS19|RPS20|RPS21|RPS23|RPS24|RPS25|RPS26|RPS28|RPS29|RPL35|RPL14|RPS27|RPL23|FAU|RPL13A|RPL36|RPSA|RPL10A|RPL26L1|RPS27A|RPL3|RPL3L|RPL4|RPL5|RPL6|RPL7|RPL7A|UBA52|RPL8|RPL9|RPL10|RPL11|RPL12|RPL13|RPL15|RPL17|RPL18|RPL18A|RPL19|RPL21|RPL22|RPL23A|RPL24|RPL26|RPL27|RPL30|RPL27A|RPL28|RPL29|RPL31|RPL32|RPL34|RPL35A|RPL37|RPL37A|RPL38|RPL39|RPL41|RPL36A|RPLP0|RPLP1|RPLP2|RPS2|RPS3|RPS3…
KEGG_TERPENOID_BACKBONE_BIOSYNTHESIS (Geneset_Overlap) REACTOME_CHOLESTEROL_BIOSYNTHESIS	0.6	9	FDPS|IDI1|PMVK|MVD|MVK|IDI2|HMGCR|HMGCS1|GGPS1
REACTOME_MITOTIC_M_M_G1_PHASES (Geneset_Overlap) REACTOME_G1_S_TRANSITION	0.735849	78	PPP2CA|PPP2CB|PPP2R1A|PPP2R1B|MCM10|PRIM1|PRIM2|PSMA1|PSMA2|PSMA3|PSMA4|PSMA5|PSMA6|PSMA7|PSMB1|PSMB2|PSMB3|PSMB4|PSMB5|PSMB6|PSMB7|PSMB8|PSMB9|PSMB10|PSMC1|PSMC2|PSMC3|PSMC4|PSMC5|PSMC6|PSMD1|PSMD2|PSMD3|PSMD4|PSMD5|PSMD7|PSMD8|PSMD9|PSMD10|PSMD11|PSMD12|PSMD13|PSME1|PSME2|RPA1|RPA2|RPA3|CDT1|CDC7|CDC45|MCM8|CDK2|PSMD14|PSMF1|PSMD6|CDC6|DBF4|RPS27A|E2F1|ORC6|ORC3|POLA2|UBA52|FBXO5|RPA4|MCM2|MCM3…
REACTOME_MITOTIC_M_M_G1_PHASES (Geneset_Overlap) REACTOME_G2_M_CHECKPOINTS	0.536585	22	MCM10|RPA1|RPA2|RPA3|CDC7|CDC45|MCM8|CDK2|CDC6|DBF4|ORC6|ORC3|MCM2|MCM3|MCM4|MCM5|MCM6|MCM7|ORC1|ORC2|ORC4|ORC5
REACTOME_MITOTIC_M_M_G1_PHASES (Geneset_Overlap) REACTOME_CELL_CYCLE_CHECKPOINTS	0.63964	71	MCM10|PSMA1|PSMA2|PSMA3|PSMA4|PSMA5|PSMA6|PSMA7|PSMB1|PSMB2|PSMB3|PSMB4|PSMB5|PSMB6|PSMB7|PSMB8|PSMB9|PSMB10|PSMC1|PSMC2|PSMC3|PSMC4|PSMC5|PSMC6|PSMD1|PSMD2|PSMD3|PSMD4|PSMD5|PSMD7|PSMD8|PSMD9|PSMD10|PSMD11|PSMD12|PSMD13|PSME1|PSME2|RPA1|RPA2|RPA3|BUB1B|CDC7|CDC45|MAD1L1|MCM8|CDK2|PSMD14|BUB3|PSMF1|PSMD6|CDC6|DBF4|CDC20|PSMA8|RPS27A|PSME4|ORC6|ORC3|UBA52|MAD2L1|MCM2|MCM3|MCM4|MCM5|MCM6|MCM7|ORC1|…
REACTOME_MITOTIC_M_M_G1_PHASES (Geneset_Overlap) REACTOME_E2F_MEDIATED_REGULATION_OF_DNA_REPLICATION	0.606061	20	PPP2CA|PPP2CB|PPP2R1A|PPP2R1B|PRIM1|PRIM2|CDT1|CDC45|MCM8|CDC6|E2F1|ORC6|ORC3|POLA2|FBXO5|ORC1|ORC2|ORC4|ORC5|POLA1
REACTOME_MITOTIC_M_M_G1_PHASES (Geneset_Overlap) REACTOME_DNA_STRAND_ELONGATION	0.5	15	PRIM1|PRIM2|RPA1|RPA2|RPA3|CDC45|MCM8|POLA2|MCM2|MCM3|MCM4|MCM5|MCM6|MCM7|POLA1
REACTOME_MITOTIC_M_M_G1_PHASES (Geneset_Overlap) REACTOME_REGULATION_OF_MITOTIC_CELL_CYCLE	0.675325	52	PSMA1|PSMA2|PSMA3|PSMA4|PSMA5|PSMA6|PSMA7|PSMB1|PSMB2|PSMB3|PSMB4|PSMB5|PSMB6|PSMB7|PSMB8|PSMB9|PSMB10|PSMC1|PSMC2|PSMC3|PSMC4|PSMC5|PSMC6|PSMD1|PSMD2|PSMD3|PSMD4|PSMD5|PSMD7|PSMD8|PSMD9|PSMD10|PSMD11|PSMD12|PSMD13|PSME1|PSME2|BUB1B|CDK2|PSMD14|BUB3|AURKB|PSMF1|PSMD6|CDC20|PSMA8|RPS27A|PSME4|UBA52|FBXO5|MAD2L1|PLK1
REACTOME_MITOTIC_M_M_G1_PHASES (Geneset_Overlap) REACTOME_MITOTIC_PROMETAPHASE	1	85	CDCA8|PPP2CA|PPP2CB|CENPQ|PPP2R1A|PPP2R1B|PPP2R5A|PPP2R5B|PPP2R5C|PPP2R5D|PPP2R5E|CENPN|RCC2|CASC5|SPC25|TAOK1|RAD21|RANGAP1|RPS27|CLIP1|SEC13|CENPK|CENPH|BUB1|BUB1B|NUP43|XPO1|MIS12|NUP133|CENPM|NUP107|CENPO|RANBP2|MLF1IP|DSN1|CENPT|B9D2|NDEL1|KIF18A|SMC1A|NUP37|NUP85|NUF2|MAD1L1|SEH1L|KIF2B|SMC3|STAG1|CENPL|ZW10|BUB3|AURKB|NDC80|CENPA|CENPC1|KNTC1|NUDC|CKAP5|STAG2|CDC20|KIF2C|ZWINT|PMF1|SPC24|S…
REACTOME_MITOTIC_M_M_G1_PHASES (Geneset_Overlap) REACTOME_DNA_REPLICATION	1	167	CDCA8|PPP2CA|PPP2CB|CENPQ|PPP2R1A|PPP2R1B|PPP2R5A|PPP2R5B|PPP2R5C|PPP2R5D|PPP2R5E|MCM10|PRIM1|PRIM2|CENPN|RCC2|PSMA1|PSMA2|PSMA3|PSMA4|PSMA5|PSMA6|PSMA7|PSMB1|PSMB2|PSMB3|PSMB4|PSMB5|PSMB6|PSMB7|PSMB8|PSMB9|PSMB10|PSMC1|PSMC2|PSMC3|PSMC4|PSMC5|PSMC6|PSMD1|PSMD2|CASC5|PSMD3|PSMD4|PSMD5|PSMD7|PSMD8|PSMD9|PSMD10|PSMD11|PSMD12|PSMD13|PSME1|PSME2|SPC25|TAOK1|RAD21|RANGAP1|RPA1|RPA2|RPA3|RPS27|CLIP1|SE…
REACTOME_CIRCADIAN_CLOCK (Geneset_Overlap) REACTOME_CIRCADIAN_REPRESSION_OF_EXPRESSION_BY_REV_ERBA	1	22	TBL1XR1|NCOA2|ELOVL3|NCOA3|PPARA|MED1|CREBBP|NCOA1|HDAC3|RORA|RXRA|PPARGC1A|SMARCD3|TBL1X|EP300|NR1D1|CLOCK|NCOR1|TGS1|NCOA6|ARNTL|NPAS2
REACTOME_CIRCADIAN_CLOCK (Geneset_Overlap) REACTOME_BMAL1_CLOCK_NPAS2_ACTIVATES_CIRCADIAN_EXPRESSION	1	35	TBL1XR1|AVP|NCOA2|SERPINE1|NCOA3|PPARA|BHLHE41|MED1|CREBBP|BHLHE40|NCOA1|HDAC3|CRY1|CRY2|DBP|CCRN4L|RORA|PER1|ARNTL2|PER2|RXRA|PPARGC1A|SMARCD3|TBL1X|NAMPT|EP300|NR1D1|CLOCK|NCOR1|TGS1|NCOA6|F7|ARNTL|NR3C1|NPAS2
REACTOME_MITOTIC_G1_G1_S_PHASES (Geneset_Overlap) REACTOME_DNA_STRAND_ELONGATION	0.533333	16	PRIM1|PRIM2|RPA1|RPA2|RPA3|CDC45|MCM8|POLA2|MCM2|MCM3|MCM4|MCM5|MCM6|MCM7|PCNA|POLA1
REACTOME_MITOTIC_G1_G1_S_PHASES (Geneset_Overlap) REACTOME_MITOTIC_M_M_G1_PHASES	0.615385	80	PPP2CA|PPP2CB|PPP2R1A|PPP2R1B|MCM10|PRIM1|PRIM2|PSMA1|PSMA2|PSMA3|PSMA4|PSMA5|PSMA6|PSMA7|PSMB1|PSMB2|PSMB3|PSMB4|PSMB5|PSMB6|PSMB7|PSMB8|PSMB9|PSMB10|PSMC1|PSMC2|PSMC3|PSMC4|PSMC5|PSMC6|PSMD1|PSMD2|PSMD3|PSMD4|PSMD5|PSMD7|PSMD8|PSMD9|PSMD10|PSMD11|PSMD12|PSMD13|PSME1|PSME2|RPA1|RPA2|RPA3|CDT1|CDC7|CDC45|MCM8|CDK2|PSMD14|PSMF1|PSMD6|CDC6|DBF4|RPS27A|E2F1|E2F2|E2F3|ORC6|ORC3|POLA2|UBA52|FBXO5|RPA4…
REACTOME_MITOTIC_G1_G1_S_PHASES (Geneset_Overlap) REACTOME_CYCLIN_A_B1_ASSOCIATED_EVENTS_DURING_G2_M_TRANSITION	0.666667	10	WEE1|CCNA2|CCNA1|CCNB1|CDK7|CCNH|PKMYT1|CDK1|CDC25A|MNAT1
REACTOME_MITOTIC_G1_G1_S_PHASES (Geneset_Overlap) REACTOME_G1_S_TRANSITION	1	106	PPP2CA|PPP2CB|PPP2R1A|PPP2R1B|MCM10|PRIM1|PRIM2|PSMA1|PSMA2|PSMA3|PSMA4|PSMA5|PSMA6|PSMA7|PSMB1|PSMB2|PSMB3|PSMB4|PSMB5|PSMB6|PSMB7|PSMB8|PSMB9|PSMB10|PSMC1|PSMC2|PSMC3|PSMC4|PSMC5|PSMC6|PSMD1|PSMD2|PSMD3|PSMD4|PSMD5|PSMD7|PSMD8|PSMD9|PSMD10|PSMD11|PSMD12|PSMD13|PSME1|PSME2|RB1|RPA1|RPA2|RPA3|RRM2|SKP1|SKP2|TK2|TYMS|WEE1|CDT1|CDC7|CDC45|MCM8|CUL1|CCNA2|CCNA1|CCNB1|CDK2|MYC|PSMD14|CCNE1|CDK7|CCNH|…
REACTOME_MITOTIC_G1_G1_S_PHASES (Geneset_Overlap) REACTOME_G2_M_CHECKPOINTS	0.634146	26	MCM10|RPA1|RPA2|RPA3|WEE1|CDC7|CDC45|MCM8|CCNB1|CDK2|CDK1|CDC6|DBF4|CDC25A|ORC6|ORC3|MCM2|MCM3|MCM4|MCM5|MCM6|MCM7|ORC1|ORC2|ORC4|ORC5
REACTOME_MITOTIC_G1_G1_S_PHASES (Geneset_Overlap) REACTOME_E2F_MEDIATED_REGULATION_OF_DNA_REPLICATION	1	33	PPP2CA|PPP2CB|PPP2R1A|PPP2R1B|PRIM1|PRIM2|RB1|RRM2|TK2|TYMS|CDT1|CDC45|MCM8|CCNA1|CCNB1|CCNE1|CDK1|CDC6|CDC25A|DHFR|E2F1|TFDP1|ORC6|ORC3|POLA2|FBXO5|PPP2R3B|ORC1|ORC2|ORC4|ORC5|PCNA|POLA1
REACTOME_MITOTIC_G1_G1_S_PHASES (Geneset_Overlap) REACTOME_G1_S_SPECIFIC_TRANSCRIPTION	1	17	RRM2|TK2|TYMS|CDT1|CDC45|CCNA1|CCNE1|CDK1|CDC6|CDC25A|DHFR|E2F1|TFDP1|FBXO5|ORC1|PCNA|POLA1
REACTOME_MITOTIC_G1_G1_S_PHASES (Geneset_Overlap) REACTOME_DNA_REPLICATION	0.661538	86	PPP2CA|PPP2CB|PPP2R1A|PPP2R1B|MCM10|PRIM1|PRIM2|PSMA1|PSMA2|PSMA3|PSMA4|PSMA5|PSMA6|PSMA7|PSMB1|PSMB2|PSMB3|PSMB4|PSMB5|PSMB6|PSMB7|PSMB8|PSMB9|PSMB10|PSMC1|PSMC2|PSMC3|PSMC4|PSMC5|PSMC6|PSMD1|PSMD2|PSMD3|PSMD4|PSMD5|PSMD7|PSMD8|PSMD9|PSMD10|PSMD11|PSMD12|PSMD13|PSME1|PSME2|RB1|RPA1|RPA2|RPA3|CDT1|CDC7|CDC45|MCM8|CCNA2|CCNA1|CDK2|PSMD14|CDKN1A|CDKN1B|PSMF1|PSMD6|CDC6|DBF4|RPS27A|E2F1|E2F2|E2F3|OR…
REACTOME_MITOTIC_G1_G1_S_PHASES (Geneset_Overlap) REACTOME_CELL_CYCLE_CHECKPOINTS	0.648649	72	MCM10|PSMA1|PSMA2|PSMA3|PSMA4|PSMA5|PSMA6|PSMA7|PSMB1|PSMB2|PSMB3|PSMB4|PSMB5|PSMB6|PSMB7|PSMB8|PSMB9|PSMB10|PSMC1|PSMC2|PSMC3|PSMC4|PSMC5|PSMC6|PSMD1|PSMD2|PSMD3|PSMD4|PSMD5|PSMD7|PSMD8|PSMD9|PSMD10|PSMD11|PSMD12|PSMD13|PSME1|PSME2|RPA1|RPA2|RPA3|WEE1|CDC7|CDC45|MCM8|CCNB1|CDK2|PSMD14|CCNE1|CDKN1A|CDKN1B|CCNE2|PSMF1|CDK1|PSMD6|CDC6|DBF4|CDC25A|RPS27A|ORC6|ORC3|UBA52|MCM2|MCM3|MCM4|MCM5|MCM6|MCM7…
REACTOME_MITOTIC_G1_G1_S_PHASES (Geneset_Overlap) REACTOME_REGULATION_OF_MITOTIC_CELL_CYCLE	0.662338	51	PSMA1|PSMA2|PSMA3|PSMA4|PSMA5|PSMA6|PSMA7|PSMB1|PSMB2|PSMB3|PSMB4|PSMB5|PSMB6|PSMB7|PSMB8|PSMB9|PSMB10|PSMC1|PSMC2|PSMC3|PSMC4|PSMC5|PSMC6|PSMD1|PSMD2|PSMD3|PSMD4|PSMD5|PSMD7|PSMD8|PSMD9|PSMD10|PSMD11|PSMD12|PSMD13|PSME1|PSME2|SKP1|SKP2|CUL1|CCNA2|CCNA1|CCNB1|CDK2|PSMD14|PSMF1|CDK1|PSMD6|RPS27A|UBA52|FBXO5
REACTOME_HOMOLOGOUS_RECOMBINATION_REPAIR_OF_REPLICATION_INDEPENDENT_DOUBLE_STRAND_BREAKS (Geneset_Overlap) REACTOME_DNA_REPAIR	1	16	BRCA2|BRIP1|MDC1|RPA1|RPA2|RPA3|MRE11A|ATM|NBN|BRCA1|RAD50|RAD51|LIG1|RAD52|TP53BP1|H2AFX
REACTOME_HOMOLOGOUS_RECOMBINATION_REPAIR_OF_REPLICATION_INDEPENDENT_DOUBLE_STRAND_BREAKS (Geneset_Overlap) REACTOME_DOUBLE_STRAND_BREAK_REPAIR	1	16	BRCA2|BRIP1|MDC1|RPA1|RPA2|RPA3|MRE11A|ATM|NBN|BRCA1|RAD50|RAD51|LIG1|RAD52|TP53BP1|H2AFX
REACTOME_HOMOLOGOUS_RECOMBINATION_REPAIR_OF_REPLICATION_INDEPENDENT_DOUBLE_STRAND_BREAKS (Geneset_Overlap) PID_FANCONI_PATHWAY	0.625	10	BRCA2|BRIP1|RPA1|RPA2|MRE11A|ATM|NBN|BRCA1|RAD50|H2AFX
REACTOME_CLASS_I_MHC_MEDIATED_ANTIGEN_PROCESSING_PRESENTATION (Geneset_Overlap) REACTOME_CELL_CYCLE_CHECKPOINTS	0.531532	59	PSMA1|PSMA2|PSMA3|PSMA4|PSMA5|PSMA6|PSMA7|PSMB1|PSMB2|PSMB3|PSMB4|PSMB5|PSMB6|PSMB7|PSMB8|PSMB9|PSMB10|PSMC1|PSMC2|PSMC3|PSMC4|PSMC5|PSMC6|PSMD1|PSMD2|PSMD3|PSMD4|PSMD5|PSMD7|PSMD8|PSMD9|PSMD10|PSMD11|PSMD12|PSMD13|PSME1|PSME2|ANAPC1|UBE2E1|CDC23|CDC16|PSMF1|PSMD6|CDC20|CDC27|RPS27A|UBA52|UBE2D1|PSMD14|ANAPC10|UBE2C|PSMA8|PSME4|CDC26|ANAPC2|ANAPC4|ANAPC5|ANAPC7|ANAPC11
REACTOME_CLASS_I_MHC_MEDIATED_ANTIGEN_PROCESSING_PRESENTATION (Geneset_Overlap) REACTOME_ANTIGEN_PROCESSING_UBIQUITINATION_PROTEASOME_DEGRADATION	1	199	PSMA1|PSMA2|PSMA3|PSMA4|PSMA5|PSMA6|PSMA7|PSMB1|PSMB2|PSMB3|PSMB4|PSMB5|PSMB6|PSMB7|PSMB8|PSMB9|PSMB10|PSMC1|PSMC2|PSMC3|PSMC4|PSMC5|PSMC6|PSMD1|PSMD2|PSMD3|PSMD4|PSMD5|PSMD7|PSMD8|PSMD9|PSMD10|PSMD11|PSMD12|PSMD13|PSME1|PSME2|ANAPC1|ZBTB16|SKP1|SKP2|UBE2E1|CUL1|CDC23|CDC16|BTRC|RNF41|ARIH2|LRRC41|ATG7|RBCK1|TRIM9|FBXO17|PSMF1|LRR1|FBXO27|ASB17|ASB11|ASB5|ASB6|ASB7|ASB8|ASB9|PSMD6|ASB15|ASB12|CDC…
REACTOME_CLASS_I_MHC_MEDIATED_ANTIGEN_PROCESSING_PRESENTATION (Geneset_Overlap) REACTOME_REGULATION_OF_MITOTIC_CELL_CYCLE	0.818182	63	PSMA1|PSMA2|PSMA3|PSMA4|PSMA5|PSMA6|PSMA7|PSMB1|PSMB2|PSMB3|PSMB4|PSMB5|PSMB6|PSMB7|PSMB8|PSMB9|PSMB10|PSMC1|PSMC2|PSMC3|PSMC4|PSMC5|PSMC6|PSMD1|PSMD2|PSMD3|PSMD4|PSMD5|PSMD7|PSMD8|PSMD9|PSMD10|PSMD11|PSMD12|PSMD13|PSME1|PSME2|ANAPC1|SKP1|SKP2|UBE2E1|CUL1|CDC23|CDC16|BTRC|PSMF1|PSMD6|CDC20|CDC27|RPS27A|UBA52|UBE2D1|PSMD14|ANAPC10|UBE2C|PSMA8|PSME4|CDC26|ANAPC2|ANAPC4|ANAPC5|ANAPC7|ANAPC11
REACTOME_CLASS_I_MHC_MEDIATED_ANTIGEN_PROCESSING_PRESENTATION (Geneset_Overlap) KEGG_UBIQUITIN_MEDIATED_PROTEOLYSIS	0.671642	90	ANAPC1|SKP1|SKP2|UBE2E1|CUL1|CDC23|CDC16|BTRC|CDC20|CDC27|NEDD4|SMURF2|UBA7|UBE2N|UBE2L6|UBE2D1|UBE2D3|RBX1|ANAPC13|KLHL13|UBA6|HERC2|UBE2S|UBE2O|UBE2M|UBE2Q2|UBE4A|UBE2K|UBE2D4|UBOX5|KLHL9|UBE3A|UBE2R2|TRIM37|FBXW8|UBE2E3|SMURF1|STUB1|UBE2G2|UBE2G1|SOCS1|UBE2H|UBE2J2|FBXW11|UBE2L3|SOCS3|DET1|UBE2U|UBE2Z|VHL|UBA1|FBXO4|UBE2A|HUWE1|UBE2B|CDC34|UBA3|UBE2E2|UBE2D2|UBE2Q1|RCHY1|UBE2W|WWP1|TCEB1|ANAPC…
BIOCARTA_EDG1_PATHWAY (Geneset_Overlap) KEGG_CHEMOKINE_SIGNALING_PATHWAY	0.555556	15	ADCY1|PLCB1|PRKCB|GNAI1|RHOA|PIK3CA|PIK3CG|PIK3R1|PTK2|AKT1|GNB1|RAC1|MAPK1|GNGT1|MAPK3
BIOCARTA_EDG1_PATHWAY (Geneset_Overlap) KEGG_PATHWAYS_IN_CANCER	0.518519	14	PDGFA|PDGFRA|PRKCB|PRKCA|RHOA|PIK3CA|PIK3CG|PIK3R1|PTK2|AKT1|RAC1|MAPK1|ITGAV|MAPK3
REACTOME_SPHINGOLIPID_METABOLISM (Geneset_Overlap) REACTOME_SPHINGOLIPID_DE_NOVO_BIOSYNTHESIS	1	30	CERS4|SGPP1|KDSR|CERS6|SGMS1|DEGS1|PPAP2A|PPAP2C|PPAP2B|COL4A3BP|SPHK1|SGPL1|SPTLC1|CERS2|CERS5|VAPB|VAPA|ACER3|SPTLC2|PRKD1|DEGS2|ACER1|SGPP2|SPHK2|ACER2|CSNK1G2|PPM1L|SGMS2|CERS3|OSBP
REACTOME_SPHINGOLIPID_METABOLISM (Geneset_Overlap) REACTOME_PHOSPHOLIPID_METABOLISM	1	67	CERS4|ARSJ|ARSG|SGPP1|KDSR|CERS6|GALC|SUMF2|SGMS1|DEGS1|PPAP2A|PPAP2C|GBA|PPAP2B|GLA|COL4A3BP|GLB1|GM2A|SPHK1|SGPL1|SUMF1|SPTLC1|CERS2|CTSA|CERS5|HEXA|NEU3|HEXB|VAPB|VAPA|ACER3|SMPD3|SMPD4|GAL3ST1|SPTLC2|PRKD1|DEGS2|ACER1|PSAP|ENPP7|NEU4|ASAH2|SGPP2|ARSI|SPHK2|ACER2|ARSH|CSNK1G2|GBA2|GBA3|PPM1L|ARSK|CERK|ARSA|ARSB|STS|ARSE|SMPD1|SGMS2|ARSF|SMPD2|ASAH1|CERS3|NEU1|NEU2|UGCG|OSBP
REACTOME_TRANSMISSION_ACROSS_CHEMICAL_SYNAPSES (Geneset_Overlap) REACTOME_NEURONAL_SYSTEM	1	184	DLG3|ABAT|EPB41L1|HRAS|ALDH2|RIMS1|PLCB1|GABBR1|GAD1|GAD2|GABRA1|GABRA2|CACNG4|GABRA3|GABRA4|GABRA5|GLS2|GABRA6|RPS6KA6|GABRB1|GABRB2|GLS|GABRB3|GLUL|GNG8|GABRG2|GNAI1|GABRG3|GNAI2|GABRR1|GNAI3|GABRR2|GNAL|GRIA1|GRIA2|GRIA3|GRIA4|GRIK1|GRIK2|GRIK3|GRIK4|GRIK5|GRIN1|GRIN2A|GRIN2B|GNB1|GRIN2C|BRAF|GNB2|GRIN2D|GNB3|GNG3|GNG4|MDM2|GNG5|GNG7|GNG10|GNG11|GNGT1|GNGT2|KCNJ2|KCNJ3|KCNJ4|KCNJ5|KCNJ6|KCNJ9|…
REACTOME_TRANSMISSION_ACROSS_CHEMICAL_SYNAPSES (Geneset_Overlap) REACTOME_GABA_SYNTHESIS_RELEASE_REUPTAKE_AND_DEGRADATION	1	17	ABAT|RIMS1|GAD1|GAD2|HSPA8|RAB3A|SNAP25|STX1A|STXBP1|VAMP2|SYT1|ALDH5A1|DNAJC5|SLC6A1|SLC6A11|SLC6A12|SLC32A1
REACTOME_TRANSMISSION_ACROSS_CHEMICAL_SYNAPSES (Geneset_Overlap) REACTOME_NEUROTRANSMITTER_RECEPTOR_BINDING_AND_DOWNSTREAM_TRANSMISSION_IN_THE_POSTSYNAPTIC_CELL	1	135	DLG3|EPB41L1|HRAS|PLCB1|GABBR1|GABRA1|GABRA2|CACNG4|GABRA3|GABRA4|GABRA5|GABRA6|RPS6KA6|GABRB1|GABRB2|GABRB3|GNG8|GABRG2|GNAI1|GABRG3|GNAI2|GABRR1|GNAI3|GABRR2|GNAL|GRIA1|GRIA2|GRIA3|GRIA4|GRIK1|GRIK2|GRIK3|GRIK4|GRIK5|GRIN1|GRIN2A|GRIN2B|GNB1|GRIN2C|BRAF|GNB2|GRIN2D|GNB3|GNG3|GNG4|MDM2|GNG5|GNG7|GNG10|GNG11|GNGT1|GNGT2|KCNJ2|KCNJ3|KCNJ4|KCNJ5|KCNJ6|KCNJ9|KCNJ10|KCNJ12|KCNJ15|KCNJ16|RAF1|PRKCB|PR…
REACTOME_TRANSMISSION_ACROSS_CHEMICAL_SYNAPSES (Geneset_Overlap) REACTOME_GABA_RECEPTOR_ACTIVATION	1	52	GABBR1|GABRA1|GABRA2|GABRA3|GABRA4|GABRA5|GABRA6|GABRB1|GABRB2|GABRB3|GNG8|GABRG2|GNAI1|GABRG3|GNAI2|GABRR1|GNAI3|GABRR2|GNAL|GNB1|GNB2|GNB3|GNG3|GNG4|GNG5|GNG7|GNG10|GNGT1|GNGT2|KCNJ2|KCNJ3|KCNJ4|KCNJ5|KCNJ6|KCNJ9|KCNJ10|KCNJ12|KCNJ15|KCNJ16|GNG2|GNG12|GABBR2|ADCY1|ADCY2|ADCY3|ADCY5|ADCY6|ADCY7|ADCY8|ADCY9|ADCY4|ARHGEF9
REACTOME_HIV_INFECTION (Geneset_Overlap) REACTOME_METABOLISM_OF_NON_CODING_RNA	0.5625	27	NUP50|NUPL2|NUP35|NCBP2|NUP205|NUP210|NUP188|NUP62|NUP43|NCBP1|NUP88|NUP54|NUP133|NUP107|RANBP2|TPR|NUP37|NUP85|NUP214|AAAS|SEH1L|RAE1|NUP155|NUP93|NUPL1|POM121|NUP153
REACTOME_HIV_INFECTION (Geneset_Overlap) REACTOME_HOST_INTERACTIONS_OF_HIV_FACTORS	1	120	CDK9|PSMA1|PSMA2|PSMA3|PSMA4|PSMA5|PSMA6|PSMA7|RCC1|PSMB1|PSMB2|PSMB3|PSMB4|PSMB5|PSMB6|PSMB7|PSMB8|PSMB9|PSMB10|PSMC1|PSMC2|PSMC3|PSMC4|PPIA|PSMC5|PSMC6|PSMD1|RANBP1|PSMD2|PSMD3|CCNT1|PSMD4|PSMD5|PSMD7|PSMD8|RBX1|PSMD9|PSMD10|PSMD11|PSMD12|PSMD13|PSME1|PSME2|RANGAP1|CD4|NUP50|NUPL2|NUP35|SKP1|NUP205|ARF1|NUP210|NUP188|NUP62|NUP43|XPO1|HLA-A|NUP88|NUP54|NPM1|NUP133|NUP107|RANBP2|RAC1|B2M|ATP6V1H|…
REACTOME_HIV_INFECTION (Geneset_Overlap) REACTOME_TRANSPORT_OF_MATURE_TRANSCRIPT_TO_CYTOPLASM	0.519231	27	NUP50|NUPL2|NUP35|NCBP2|NUP205|NUP210|NUP188|NUP62|NUP43|NCBP1|NUP88|NUP54|NUP133|NUP107|RANBP2|TPR|NUP37|NUP85|NUP214|AAAS|SEH1L|RAE1|NUP155|NUP93|NUPL1|POM121|NUP153
REACTOME_HIV_INFECTION (Geneset_Overlap) REACTOME_FORMATION_OF_RNA_POL_II_ELONGATION_COMPLEX_	1	39	POLR2A|POLR2B|POLR2C|POLR2D|POLR2E|POLR2F|POLR2G|POLR2H|POLR2I|POLR2J|CDK9|POLR2K|POLR2L|GTF2H2B|SUPT5H|SUPT16H|SSRP1|SUPT4H1|CCNT1|CCNT2|TCEA1|TCEB3|ELL|CTDP1|NCBP2|NCBP1|CDK7|CCNH|TCEB1|TCEB2|ERCC2|ERCC3|MNAT1|GTF2F1|GTF2F2|GTF2H1|GTF2H2|GTF2H3|GTF2H4
REACTOME_HIV_INFECTION (Geneset_Overlap) REACTOME_HIV_LIFE_CYCLE	1	110	POLR2A|POLR2B|POLR2C|POLR2D|POLR2E|POLR2F|POLR2G|POLR2H|POLR2I|POLR2J|CDK9|POLR2K|POLR2L|GTF2H2B|SUPT5H|RCC1|SUPT16H|CCR5|VPS37A|VPS37D|XRCC6|GTF2A1|RNMT|GTF2A2|RNGTT|GTF2B|GTF2E1|GTF2E2|LIG4|NMT1|VPS28|PPIA|VPS37C|RANBP1|SSRP1|SUPT4H1|TAF1|CCNT1|TAF4|TAF4B|CCNT2|TAF5|TAF6|TAF9|TAF10|TAF11|TAF12|TAF13|TBP|TCEA1|TCEB3|TSG101|XRCC4|XRCC5|RANGAP1|CXCR4|VPS37B|ELL|CTDP1|CD4|NMT2|NUP50|NUPL2|NUP35|NCB…
REACTOME_HIV_INFECTION (Geneset_Overlap) REACTOME_LATE_PHASE_OF_HIV_LIFE_CYCLE	1	97	POLR2A|POLR2B|POLR2C|POLR2D|POLR2E|POLR2F|POLR2G|POLR2H|POLR2I|POLR2J|CDK9|POLR2K|POLR2L|GTF2H2B|SUPT5H|RCC1|SUPT16H|VPS37A|VPS37D|GTF2A1|RNMT|GTF2A2|RNGTT|GTF2B|GTF2E1|GTF2E2|NMT1|VPS28|VPS37C|RANBP1|SSRP1|SUPT4H1|TAF1|CCNT1|TAF4|TAF4B|CCNT2|TAF5|TAF6|TAF9|TAF10|TAF11|TAF12|TAF13|TBP|TCEA1|TCEB3|TSG101|RANGAP1|VPS37B|ELL|CTDP1|NMT2|NUP50|NUPL2|NUP35|NCBP2|NUP205|NUP210|NUP188|NUP62|NUP43|NCBP1|X…
REACTOME_HIV_INFECTION (Geneset_Overlap) REACTOME_REGULATION_OF_MITOTIC_CELL_CYCLE	0.597403	46	PSMA1|PSMA2|PSMA3|PSMA4|PSMA5|PSMA6|PSMA7|PSMB1|PSMB2|PSMB3|PSMB4|PSMB5|PSMB6|PSMB7|PSMB8|PSMB9|PSMB10|PSMC1|PSMC2|PSMC3|PSMC4|PSMC5|PSMC6|PSMD1|PSMD2|PSMD3|PSMD4|PSMD5|PSMD7|PSMD8|PSMD9|PSMD10|PSMD11|PSMD12|PSMD13|PSME1|PSME2|SKP1|BTRC|PSMD14|PSMF1|PSMD6|PSMA8|RPS27A|PSME4|UBA52
REACTOME_HIV_INFECTION (Geneset_Overlap) REACTOME_RNA_POL_II_TRANSCRIPTION	0.587629	57	POLR2A|POLR2B|POLR2C|POLR2D|POLR2E|POLR2F|POLR2G|POLR2H|POLR2I|POLR2J|CDK9|POLR2K|POLR2L|GTF2H2B|SUPT5H|SUPT16H|GTF2A1|RNMT|GTF2A2|RNGTT|GTF2B|GTF2E1|GTF2E2|SSRP1|SUPT4H1|TAF1|CCNT1|TAF4|TAF4B|CCNT2|TAF5|TAF6|TAF9|TAF10|TAF11|TAF12|TAF13|TBP|TCEA1|TCEB3|ELL|CTDP1|NCBP2|NCBP1|CDK7|CCNH|TCEB1|TCEB2|ERCC2|ERCC3|MNAT1|GTF2F1|GTF2F2|GTF2H1|GTF2H2|GTF2H3|GTF2H4
REACTOME_HIV_INFECTION (Geneset_Overlap) REACTOME_RNA_POL_II_PRE_TRANSCRIPTION_EVENTS	1	55	POLR2A|POLR2B|POLR2C|POLR2D|POLR2E|POLR2F|POLR2G|POLR2H|POLR2I|POLR2J|CDK9|POLR2K|POLR2L|GTF2H2B|SUPT5H|SUPT16H|GTF2A1|GTF2A2|GTF2B|GTF2E1|GTF2E2|SSRP1|SUPT4H1|TAF1|CCNT1|TAF4|TAF4B|CCNT2|TAF5|TAF6|TAF9|TAF10|TAF11|TAF12|TAF13|TBP|TCEA1|TCEB3|ELL|CTDP1|NCBP2|NCBP1|CDK7|CCNH|TCEB1|TCEB2|ERCC2|ERCC3|MNAT1|GTF2F1|GTF2F2|GTF2H1|GTF2H2|GTF2H3|GTF2H4
REACTOME_HIV_INFECTION (Geneset_Overlap) REACTOME_INTERACTIONS_OF_VPR_WITH_HOST_CELLULAR_PROTEINS	1	32	NUP50|NUPL2|NUP35|NUP205|NUP210|NUP188|NUP62|NUP43|NUP88|NUP54|NUP133|NUP107|RANBP2|TPR|NUP37|NUP85|NUP214|AAAS|SEH1L|RAE1|NUP155|NUP93|NUPL1|POM121|NUP153|PSIP1|SLC25A4|SLC25A5|SLC25A6|HMGA1|BANF1|KPNA1
REACTOME_HIV_INFECTION (Geneset_Overlap) REACTOME_TRANSPORT_OF_MATURE_MRNA_DERIVED_FROM_AN_INTRONLESS_TRANSCRIPT	0.84375	27	NUP50|NUPL2|NUP35|NCBP2|NUP205|NUP210|NUP188|NUP62|NUP43|NCBP1|NUP88|NUP54|NUP133|NUP107|RANBP2|TPR|NUP37|NUP85|NUP214|AAAS|SEH1L|RAE1|NUP155|NUP93|NUPL1|POM121|NUP153
REACTOME_SRP_DEPENDENT_COTRANSLATIONAL_PROTEIN_TARGETING_TO_MEMBRANE (Geneset_Overlap) REACTOME_3_UTR_MEDIATED_TRANSLATIONAL_REGULATION	0.798077	83	RPS16|RPS18|RPS19|RPS20|RPS21|RPS23|RPS24|RPS25|RPS26|RPS28|RPS29|RPSAP9|RPL35|RPL14|RPS27|RPL23|FAU|RPL13A|RPL36|FAM153A|RPSA|RPL10A|RPL26L1|RPS27A|RPL3|RPL3L|RPL4|RPL5|RPL6|RPL7|RPL7A|UBA52|RPL8|RPL9|RPL10|RPL11|RPL12|RPL13|RPL15|RPL17|RPL18|RPL18A|RPL19|RPL21|RPL22|RPL23A|RPL24|RPL26|RPL27|RPL30|RPL27A|RPL28|RPL29|RPL31|RPL32|RPL34|RPL35A|RPL37|RPL37A|RPL38|RPL39|RPL41|RPL36A|RPLP0|RPLP1|RPLP2…
REACTOME_SRP_DEPENDENT_COTRANSLATIONAL_PROTEIN_TARGETING_TO_MEMBRANE (Geneset_Overlap) REACTOME_METABOLISM_OF_RNA	0.768519	83	RPS16|RPS18|RPS19|RPS20|RPS21|RPS23|RPS24|RPS25|RPS26|RPS28|RPS29|RPSAP9|RPL35|RPL14|RPS27|RPL23|FAU|RPL13A|RPL36|FAM153A|RPSA|RPL10A|RPL26L1|RPS27A|RPL3|RPL3L|RPL4|RPL5|RPL6|RPL7|RPL7A|UBA52|RPL8|RPL9|RPL10|RPL11|RPL12|RPL13|RPL15|RPL17|RPL18|RPL18A|RPL19|RPL21|RPL22|RPL23A|RPL24|RPL26|RPL27|RPL30|RPL27A|RPL28|RPL29|RPL31|RPL32|RPL34|RPL35A|RPL37|RPL37A|RPL38|RPL39|RPL41|RPL36A|RPLP0|RPLP1|RPLP2…
REACTOME_SRP_DEPENDENT_COTRANSLATIONAL_PROTEIN_TARGETING_TO_MEMBRANE (Geneset_Overlap) KEGG_RIBOSOME	0.930233	80	RPS16|RPS18|RPS19|RPS20|RPS21|RPS23|RPS24|RPS25|RPS26|RPS28|RPS29|RPL35|RPL14|RPS27|RPL23|FAU|RPL13A|RPL36|RPSA|RPL10A|RPL26L1|RPS27A|RPL3|RPL3L|RPL4|RPL5|RPL6|RPL7|RPL7A|UBA52|RPL8|RPL9|RPL10|RPL11|RPL12|RPL13|RPL15|RPL17|RPL18|RPL18A|RPL19|RPL21|RPL22|RPL23A|RPL24|RPL26|RPL27|RPL30|RPL27A|RPL28|RPL29|RPL31|RPL32|RPL34|RPL35A|RPL37|RPL37A|RPL38|RPL39|RPL41|RPL36A|RPLP0|RPLP1|RPLP2|RPS2|RPS3|RPS3…
REACTOME_SRP_DEPENDENT_COTRANSLATIONAL_PROTEIN_TARGETING_TO_MEMBRANE (Geneset_Overlap) REACTOME_NONSENSE_MEDIATED_DECAY_ENHANCED_BY_THE_EXON_JUNCTION_COMPLEX	0.783019	83	RPS16|RPS18|RPS19|RPS20|RPS21|RPS23|RPS24|RPS25|RPS26|RPS28|RPS29|RPSAP9|RPL35|RPL14|RPS27|RPL23|FAU|RPL13A|RPL36|FAM153A|RPSA|RPL10A|RPL26L1|RPS27A|RPL3|RPL3L|RPL4|RPL5|RPL6|RPL7|RPL7A|UBA52|RPL8|RPL9|RPL10|RPL11|RPL12|RPL13|RPL15|RPL17|RPL18|RPL18A|RPL19|RPL21|RPL22|RPL23A|RPL24|RPL26|RPL27|RPL30|RPL27A|RPL28|RPL29|RPL31|RPL32|RPL34|RPL35A|RPL37|RPL37A|RPL38|RPL39|RPL41|RPL36A|RPLP0|RPLP1|RPLP2…
REACTOME_SRP_DEPENDENT_COTRANSLATIONAL_PROTEIN_TARGETING_TO_MEMBRANE (Geneset_Overlap) REACTOME_TRANSLATION	1	108	RPS16|RPS18|RPS19|RPS20|RPS21|RPS23|RPS24|RPS25|RPS26|RPS28|RPS29|RPSAP9|SRP9|SRP14|SRP19|SRP54|SRP68|SRP72|SRPR|SSR1|SSR2|SSR3|SSR4|SEC61B|RPL35|RPL14|SEC11C|RPS27|RPL23|SPCS2|FAU|TRAM1|SEC11A|SEC61G|RPL13A|RPL36|FAM153A|SPCS1|SEC61A1|RPSA|RPL10A|RPL26L1|RPS27A|DDOST|SEC61A2|SRPRB|SPCS3|RPL3|RPL3L|RPL4|RPL5|RPL6|RPL7|RPL7A|UBA52|RPL8|RPL9|RPL10|RPL11|RPL12|RPL13|RPL15|RPL17|RPL18|RPL18A|RPL19|RP…
REACTOME_SRP_DEPENDENT_COTRANSLATIONAL_PROTEIN_TARGETING_TO_MEMBRANE (Geneset_Overlap) REACTOME_INFLUENZA_LIFE_CYCLE	0.768519	83	RPS16|RPS18|RPS19|RPS20|RPS21|RPS23|RPS24|RPS25|RPS26|RPS28|RPS29|RPSAP9|RPL35|RPL14|RPS27|RPL23|FAU|RPL13A|RPL36|FAM153A|RPSA|RPL10A|RPL26L1|RPS27A|RPL3|RPL3L|RPL4|RPL5|RPL6|RPL7|RPL7A|UBA52|RPL8|RPL9|RPL10|RPL11|RPL12|RPL13|RPL15|RPL17|RPL18|RPL18A|RPL19|RPL21|RPL22|RPL23A|RPL24|RPL26|RPL27|RPL30|RPL27A|RPL28|RPL29|RPL31|RPL32|RPL34|RPL35A|RPL37|RPL37A|RPL38|RPL39|RPL41|RPL36A|RPLP0|RPLP1|RPLP2…
REACTOME_SRP_DEPENDENT_COTRANSLATIONAL_PROTEIN_TARGETING_TO_MEMBRANE (Geneset_Overlap) REACTOME_INFLUENZA_VIRAL_RNA_TRANSCRIPTION_AND_REPLICATION	0.821782	83	RPS16|RPS18|RPS19|RPS20|RPS21|RPS23|RPS24|RPS25|RPS26|RPS28|RPS29|RPSAP9|RPL35|RPL14|RPS27|RPL23|FAU|RPL13A|RPL36|FAM153A|RPSA|RPL10A|RPL26L1|RPS27A|RPL3|RPL3L|RPL4|RPL5|RPL6|RPL7|RPL7A|UBA52|RPL8|RPL9|RPL10|RPL11|RPL12|RPL13|RPL15|RPL17|RPL18|RPL18A|RPL19|RPL21|RPL22|RPL23A|RPL24|RPL26|RPL27|RPL30|RPL27A|RPL28|RPL29|RPL31|RPL32|RPL34|RPL35A|RPL37|RPL37A|RPL38|RPL39|RPL41|RPL36A|RPLP0|RPLP1|RPLP2…
REACTOME_CELL_CELL_COMMUNICATION (Geneset_Overlap) REACTOME_CELL_JUNCTION_ORGANIZATION	1	77	INADL|CLDN16|CTNND1|ILK|CLDN4|CLDN3|CLDN7|CLDN19|PARD6A|PVRL4|CLDN14|CLDN15|CLDN17|CLDN20|CLDN11|CLDN18|CLDN22|PRKCI|MPP5|PVRL2|CLDN5|CLDN12|PVRL1|CLDN10|CTNNB1|VASP|CLDN8|CLDN6|CLDN2|CLDN9|CRB3|PARD6G|FLNC|ITGB1|PARD3|COL17A1|CDH5|CDH3|CDH6|CDH7|CDH8|CLDN1|CDH9|PVR|CDH10|CDH11|CDH1|CDH12|CDH13|CDH18|CADM1|CADM2|CDH24|LIMS1|PARVA|LAMA3|PARVB|ITGB4|JUP|FERMT2|FBLIM1|RSU1|TESK1|LIMS3|CD151|F11R|LAM…
REACTOME_ACETYLCHOLINE_BINDING_AND_DOWNSTREAM_EVENTS (Geneset_Overlap) REACTOME_TRANSMISSION_ACROSS_CHEMICAL_SYNAPSES	1	15	CHRFAM7A|CHRNA9|CHRNA1|CHRNA2|CHRNA3|CHRNA4|CHRNA5|CHRNA7|CHRNB2|CHRNB3|CHRNB4|CHRND|CHRNE|CHRNG|CHRNA6
REACTOME_ACETYLCHOLINE_BINDING_AND_DOWNSTREAM_EVENTS (Geneset_Overlap) KEGG_NEUROACTIVE_LIGAND_RECEPTOR_INTERACTION	0.933333	14	CHRNA9|CHRNA1|CHRNA2|CHRNA3|CHRNA4|CHRNA5|CHRNA7|CHRNB2|CHRNB3|CHRNB4|CHRND|CHRNE|CHRNG|CHRNA6
REACTOME_ACETYLCHOLINE_BINDING_AND_DOWNSTREAM_EVENTS (Geneset_Overlap) REACTOME_NEURONAL_SYSTEM	1	15	CHRFAM7A|CHRNA9|CHRNA1|CHRNA2|CHRNA3|CHRNA4|CHRNA5|CHRNA7|CHRNB2|CHRNB3|CHRNB4|CHRND|CHRNE|CHRNG|CHRNA6
REACTOME_ACETYLCHOLINE_BINDING_AND_DOWNSTREAM_EVENTS (Geneset_Overlap) REACTOME_NEUROTRANSMITTER_RECEPTOR_BINDING_AND_DOWNSTREAM_TRANSMISSION_IN_THE_POSTSYNAPTIC_CELL	1	15	CHRFAM7A|CHRNA9|CHRNA1|CHRNA2|CHRNA3|CHRNA4|CHRNA5|CHRNA7|CHRNB2|CHRNB3|CHRNB4|CHRND|CHRNE|CHRNG|CHRNA6
KEGG_B_CELL_RECEPTOR_SIGNALING_PATHWAY (Geneset_Overlap) ST_B_CELL_ANTIGEN_RECEPTOR	0.625	25	PIK3CA|PIK3CD|PIK3R1|AKT1|AKT2|AKT3|SYK|VAV1|NFKB1|NFKBIA|LYN|NFKBIB|NFKBIE|SOS2|RAF1|PLCG2|NFAT5|BLNK|BTK|CD19|MAP2K2|SOS1|MAPK1|MAP2K1|GRB2
REACTOME_CELL_CYCLE (Geneset_Overlap) REACTOME_REGULATION_OF_MITOTIC_CELL_CYCLE	1	77	RPS27A|UBA52|UBE2D1|CDK2|PSMD14|ANAPC10|UBE2C|PSMA8|PSME4|CDC26|FBXO5|ANAPC2|ANAPC4|MAD2L1|ANAPC5|ANAPC7|ANAPC11|PLK1|PSMA1|PSMA2|PSMA3|PSMA4|PSMA5|PSMA6|PSMA7|PSMB1|PSMB2|PSMB3|PSMB4|PSMB5|PSMB6|PSMB7|PSMB8|PSMB9|PSMB10|PSMC1|PSMC2|PSMC3|PSMC4|PSMC5|PSMC6|PSMD1|PSMD2|PSMD3|PSMD4|PSMD5|PSMD7|PSMD8|PSMD9|PSMD10|PSMD11|PSMD12|PSMD13|PSME1|PSME2|ANAPC1|SKP1|SKP2|AURKA|BUB1B|UBE2E1|CUL1|CDC14A|CDC23|…
REACTOME_CELL_CYCLE (Geneset_Overlap) PID_PLK1_PATHWAY	0.565217	26	KIF20A|NDC80|NUDC|STAG2|SPC24|SGOL1|NINL|FBXO5|INCENP|KIF2A|PLK1|ERCC6L|PPP2CA|PPP2R1A|GORASP1|AURKA|BUB1|BUB1B|TUBG1|WEE1|MLF1IP|CCNB1|CDK1|CDC20|CDC25B|CDC25C
REACTOME_CELL_CYCLE (Geneset_Overlap) REACTOME_RNA_POL_I_PROMOTER_OPENING	0.696429	39	HIST4H4|HIST3H2BB|HIST1H2BA|HIST1H2AE|HIST1H2AD|H2AFX|H2AFZ|HIST1H2BD|HIST1H2BB|HIST2H2AA4|HIST1H4I|HIST1H2AJ|HIST1H2AC|HIST1H2AB|HIST2H2AC|HIST1H2BG|HIST1H2BL|HIST1H2BN|HIST1H2BM|HIST1H2BF|HIST1H2BE|HIST1H2BH|HIST1H2BI|HIST1H2BC|HIST1H2BO|HIST2H2BE|HIST1H4A|HIST1H4D|HIST1H4F|HIST1H4K|HIST1H4J|HIST1H4C|HIST1H4H|HIST1H4B|HIST1H4E|HIST1H4L|HIST2H4A|HIST1H2BK|HIST1H2BJ
REACTOME_CELL_CYCLE (Geneset_Overlap) REACTOME_G1_S_TRANSITION	1	106	MYC|RPS27A|TFDP1|UBA52|CDK2|PSMD14|CDK7|CDKN1A|CDKN1B|DBF4|CKS1B|DHFR|E2F1|ORC6|ORC3|POLA2|FBXO5|PPP2R3B|RPA4|MAX|MCM2|MCM3|MCM4|MCM5|MCM6|MCM7|MNAT1|ORC1|ORC2|ORC4|ORC5|PCNA|POLA1|POLE|POLE2|PPP2CA|PPP2CB|PPP2R1A|PPP2R1B|MCM10|PRIM1|PRIM2|PSMA1|PSMA2|PSMA3|PSMA4|PSMA5|PSMA6|PSMA7|PSMB1|PSMB2|PSMB3|PSMB4|PSMB5|PSMB6|PSMB7|PSMB8|PSMB9|PSMB10|PSMC1|PSMC2|PSMC3|PSMC4|PSMC5|PSMC6|PSMD1|PSMD2|PSMD3|PS…
REACTOME_CELL_CYCLE (Geneset_Overlap) REACTOME_MITOTIC_PROMETAPHASE	1	85	NUP43|NUP133|NUP107|RANBP2|NUP37|NUP85|SEH1L|STAG1|NDC80|CENPA|CENPC1|NUDC|STAG2|KIF2C|ZWINT|PMF1|SPC24|SGOL2|SGOL1|SKA1|MAPRE1|CLASP1|ITGB3BP|CENPI|AHCTF1|NSL1|BIRC5|SKA2|INCENP|APITD1|KIF2A|CENPP|MAD2L1|PAFAH1B1|PLK1|ERCC6L|PPP1CC|ZWILCH|CDCA8|PPP2CA|PPP2CB|CENPQ|PPP2R1A|PPP2R1B|PPP2R5A|PPP2R5B|PPP2R5C|PPP2R5D|PPP2R5E|CENPN|RCC2|CASC5|SPC25|TAOK1|RAD21|RANGAP1|RPS27|CLIP1|SEC13|CENPK|CENPH|BUB1…
REACTOME_CELL_CYCLE (Geneset_Overlap) REACTOME_AMYLOIDS	0.513158	39	HIST4H4|HIST3H2BB|HIST1H2BA|HIST1H2AE|HIST1H2AD|H2AFX|H2AFZ|HIST1H2BD|HIST1H2BB|HIST2H2AA4|HIST1H4I|HIST1H2AJ|HIST1H2AC|HIST1H2AB|HIST2H2AC|HIST1H2BG|HIST1H2BL|HIST1H2BN|HIST1H2BM|HIST1H2BF|HIST1H2BE|HIST1H2BH|HIST1H2BI|HIST1H2BC|HIST1H2BO|HIST2H2BE|HIST1H4A|HIST1H4D|HIST1H4F|HIST1H4K|HIST1H4J|HIST1H4C|HIST1H4H|HIST1H4B|HIST1H4E|HIST1H4L|HIST2H4A|HIST1H2BK|HIST1H2BJ
REACTOME_CELL_CYCLE (Geneset_Overlap) REACTOME_MITOTIC_G1_G1_S_PHASES	1	130	CDKN2B|E2F4|E2F5|HDAC1|MYC|RBL1|RPS27A|TFDP1|UBA52|CDK2|CDK4|CDK6|PSMD14|CDK7|CDKN1A|CDKN1B|CDKN2A|CDKN2C|CDKN2D|DBF4|CKS1B|LIN54|DHFR|DYRK1A|E2F1|E2F2|E2F3|ORC6|ORC3|POLA2|FBXO5|PPP2R3B|LIN9|RPA4|MAX|MCM2|MCM3|MCM4|MCM5|MCM6|MCM7|MNAT1|MYBL2|ORC1|ORC2|ORC4|ORC5|PCNA|POLA1|POLE|POLE2|PPP2CA|PPP2CB|PPP2R1A|PPP2R1B|PPP2R2A|MCM10|PRIM1|PRIM2|LIN37|PSMA1|PSMA2|PSMA3|PSMA4|PSMA5|PSMA6|PSMA7|PSMB1|PSMB…
REACTOME_CELL_CYCLE (Geneset_Overlap) REACTOME_MITOTIC_M_M_G1_PHASES	1	167	RPS27A|UBA52|NUP43|NUP133|NUP107|RANBP2|NUP37|NUP85|SEH1L|KIF20A|CDK2|PSMD14|STAG1|NDC80|CENPA|CENPC1|NUDC|STAG2|DBF4|KIF2C|ZWINT|PMF1|PSMA8|SPC24|SGOL2|SGOL1|E2F1|E2F2|E2F3|SKA1|MAPRE1|PSME4|CLASP1|ITGB3BP|ORC6|ORC3|POLA2|CENPI|AHCTF1|NSL1|FBXO5|RPA4|BIRC5|SKA2|INCENP|APITD1|KIF2A|CENPP|MAD2L1|MCM2|MCM3|MCM4|MCM5|MCM6|MCM7|ORC1|ORC2|ORC4|ORC5|PAFAH1B1|GMNN|PLK1|POLA1|POLE|POLE2|ERCC6L|PPP1CC|ZWI…
REACTOME_CELL_CYCLE (Geneset_Overlap) REACTOME_G1_S_SPECIFIC_TRANSCRIPTION	1	17	TFDP1|DHFR|E2F1|FBXO5|ORC1|PCNA|POLA1|RRM2|TK2|TYMS|CDT1|CDC45|CCNA1|CCNE1|CDK1|CDC6|CDC25A
REACTOME_CELL_CYCLE (Geneset_Overlap) REACTOME_CYCLIN_A_B1_ASSOCIATED_EVENTS_DURING_G2_M_TRANSITION	1	15	CDK7|MNAT1|PLK1|WEE1|XPO1|CCNA2|CCNA1|CCNB1|CCNH|PKMYT1|CCNB2|CDK1|CDC25A|CDC25B|CDC25C
REACTOME_CELL_CYCLE (Geneset_Overlap) REACTOME_DNA_STRAND_ELONGATION	1	30	POLD3|DNA2|FEN1|POLA2|LIG1|MCM2|MCM3|MCM4|MCM5|MCM6|MCM7|PCNA|GINS2|POLA1|POLD1|POLD2|PRIM1|PRIM2|POLD4|RFC2|RFC3|RFC4|RFC5|RPA1|RPA2|RPA3|CDC45|GINS4|MCM8|GINS1
REACTOME_CELL_CYCLE (Geneset_Overlap) REACTOME_DNA_REPLICATION	1	187	RPS27A|UBA52|NUP43|NUP133|NUP107|RANBP2|NUP37|NUP85|SEH1L|KIF20A|CDK2|PSMD14|CDKN1A|CDKN1B|STAG1|NDC80|CENPA|CENPC1|POLD3|NUDC|STAG2|DBF4|KIF2C|ZWINT|PMF1|PSMA8|SPC24|SGOL2|SGOL1|DNA2|E2F1|E2F2|E2F3|SKA1|FEN1|MAPRE1|PSME4|CLASP1|ITGB3BP|ORC6|ORC3|POLA2|CENPI|AHCTF1|NSL1|FBXO5|RPA4|BIRC5|SKA2|INCENP|APITD1|KIF2A|LIG1|CENPP|MAD2L1|MCM2|MCM3|MCM4|MCM5|MCM6|MCM7|ORC1|ORC2|ORC4|ORC5|PAFAH1B1|GMNN|PCNA…
REACTOME_CELL_CYCLE (Geneset_Overlap) REACTOME_G2_M_CHECKPOINTS	1	41	CDK2|DBF4|ORC6|ORC3|MCM2|MCM3|MCM4|MCM5|MCM6|MCM7|ORC1|ORC2|ORC4|ORC5|MCM10|RFC2|RFC3|RFC4|RFC5|RPA1|RPA2|RPA3|WEE1|CDC7|CDC45|MCM8|CCNB1|CCNB2|CDK1|CDC6|CDC25A|CDC25C|ATM|ATR|CHEK1|CHEK2|HUS1|RAD1|RAD9A|RAD17|ATRIP
REACTOME_CELL_CYCLE (Geneset_Overlap) REACTOME_E2F_MEDIATED_REGULATION_OF_DNA_REPLICATION	1	33	TFDP1|DHFR|E2F1|ORC6|ORC3|POLA2|FBXO5|PPP2R3B|ORC1|ORC2|ORC4|ORC5|PCNA|POLA1|PPP2CA|PPP2CB|PPP2R1A|PPP2R1B|PRIM1|PRIM2|RB1|RRM2|TK2|TYMS|CDT1|CDC45|MCM8|CCNA1|CCNB1|CCNE1|CDK1|CDC6|CDC25A
REACTOME_CELL_CYCLE (Geneset_Overlap) REACTOME_CELL_CYCLE_CHECKPOINTS	1	111	RPS27A|UBA52|UBE2D1|CDK2|PSMD14|CDKN1A|CDKN1B|ANAPC10|DBF4|UBE2C|PSMA8|PSME4|ORC6|ORC3|CDC26|ANAPC2|ANAPC4|MAD2L1|MCM2|MCM3|MCM4|MCM5|MCM6|MCM7|ORC1|ORC2|ORC4|ORC5|ANAPC5|ANAPC7|ANAPC11|MCM10|PSMA1|PSMA2|PSMA3|PSMA4|PSMA5|PSMA6|PSMA7|PSMB1|PSMB2|PSMB3|PSMB4|PSMB5|PSMB6|PSMB7|PSMB8|PSMB9|PSMB10|PSMC1|PSMC2|PSMC3|PSMC4|PSMC5|PSMC6|PSMD1|PSMD2|PSMD3|PSMD4|PSMD5|PSMD7|PSMD8|PSMD9|PSMD10|PSMD11|PSMD12…
REACTOME_CELL_CYCLE (Geneset_Overlap) KEGG_CELL_CYCLE	0.733871	91	CDKN2B|E2F4|E2F5|HDAC1|MYC|RBL1|TFDP1|CDK2|CDK4|CDK6|CDK7|CDKN1A|CDKN1B|STAG1|CDKN2A|CDKN2C|CDKN2D|ANAPC10|STAG2|DBF4|E2F1|E2F2|E2F3|ORC6|ORC3|CDC26|ANAPC2|ANAPC4|MAD2L1|MCM2|MCM3|MCM4|MCM5|MCM6|MCM7|ORC1|ORC2|ORC4|ORC5|PCNA|ANAPC5|ANAPC7|ANAPC11|PLK1|RAD21|RB1|RBL2|CCND1|ANAPC1|SKP1|SKP2|BUB1|BUB1B|WEE1|YWHAE|YWHAG|SMC1A|CDC7|CDC45|MAD1L1|CUL1|CDC14A|CDC23|CDC16|CCNA2|CCNA1|CCNB1|CCND2|CCND3|CCN…
REACTOME_TRANSPORT_OF_RIBONUCLEOPROTEINS_INTO_THE_HOST_NUCLEUS (Geneset_Overlap) REACTOME_TRANSPORT_OF_MATURE_TRANSCRIPT_TO_CYTOPLASM	0.925926	25	NUPL1|POM121|NUP153|NUP50|NUPL2|NUP35|NUP205|NUP210|NUP188|NUP62|NUP43|NUP88|NUP54|NUP133|NUP107|RANBP2|TPR|NUP37|NUP85|NUP214|AAAS|SEH1L|RAE1|NUP155|NUP93
REACTOME_TRANSPORT_OF_RIBONUCLEOPROTEINS_INTO_THE_HOST_NUCLEUS (Geneset_Overlap) REACTOME_METABOLISM_OF_NON_CODING_RNA	0.925926	25	NUPL1|POM121|NUP153|NUP50|NUPL2|NUP35|NUP205|NUP210|NUP188|NUP62|NUP43|NUP88|NUP54|NUP133|NUP107|RANBP2|TPR|NUP37|NUP85|NUP214|AAAS|SEH1L|RAE1|NUP155|NUP93
REACTOME_TRANSPORT_OF_RIBONUCLEOPROTEINS_INTO_THE_HOST_NUCLEUS (Geneset_Overlap) REACTOME_LATE_PHASE_OF_HIV_LIFE_CYCLE	0.925926	25	NUPL1|POM121|NUP153|NUP50|NUPL2|NUP35|NUP205|NUP210|NUP188|NUP62|NUP43|NUP88|NUP54|NUP133|NUP107|RANBP2|TPR|NUP37|NUP85|NUP214|AAAS|SEH1L|RAE1|NUP155|NUP93
REACTOME_TRANSPORT_OF_RIBONUCLEOPROTEINS_INTO_THE_HOST_NUCLEUS (Geneset_Overlap) REACTOME_TRANSMEMBRANE_TRANSPORT_OF_SMALL_MOLECULES	0.925926	25	NUPL1|POM121|NUP153|NUP50|NUPL2|NUP35|NUP205|NUP210|NUP188|NUP62|NUP43|NUP88|NUP54|NUP133|NUP107|RANBP2|TPR|NUP37|NUP85|NUP214|AAAS|SEH1L|RAE1|NUP155|NUP93
REACTOME_TRANSPORT_OF_RIBONUCLEOPROTEINS_INTO_THE_HOST_NUCLEUS (Geneset_Overlap) REACTOME_INFLUENZA_LIFE_CYCLE	1	27	NUPL1|POM121|NUP153|NUP50|NUPL2|NUP35|NUP205|NUP210|NUP188|NUP62|NUP43|NUP88|NUP54|NUP133|NUP107|RANBP2|KPNA1|KPNB1|TPR|NUP37|NUP85|NUP214|AAAS|SEH1L|RAE1|NUP155|NUP93
REACTOME_TRANSPORT_OF_RIBONUCLEOPROTEINS_INTO_THE_HOST_NUCLEUS (Geneset_Overlap) REACTOME_HIV_LIFE_CYCLE	0.925926	25	NUPL1|POM121|NUP153|NUP50|NUPL2|NUP35|NUP205|NUP210|NUP188|NUP62|NUP43|NUP88|NUP54|NUP133|NUP107|RANBP2|TPR|NUP37|NUP85|NUP214|AAAS|SEH1L|RAE1|NUP155|NUP93
REACTOME_TRANSPORT_OF_RIBONUCLEOPROTEINS_INTO_THE_HOST_NUCLEUS (Geneset_Overlap) REACTOME_HIV_INFECTION	1	27	NUPL1|POM121|NUP153|NUP50|NUPL2|NUP35|NUP205|NUP210|NUP188|NUP62|NUP43|NUP88|NUP54|NUP133|NUP107|RANBP2|KPNA1|KPNB1|TPR|NUP37|NUP85|NUP214|AAAS|SEH1L|RAE1|NUP155|NUP93
REACTOME_TRANSPORT_OF_RIBONUCLEOPROTEINS_INTO_THE_HOST_NUCLEUS (Geneset_Overlap) REACTOME_METABOLISM_OF_RNA	0.925926	25	NUPL1|POM121|NUP153|NUP50|NUPL2|NUP35|NUP205|NUP210|NUP188|NUP62|NUP43|NUP88|NUP54|NUP133|NUP107|RANBP2|TPR|NUP37|NUP85|NUP214|AAAS|SEH1L|RAE1|NUP155|NUP93
REACTOME_TRANSPORT_OF_RIBONUCLEOPROTEINS_INTO_THE_HOST_NUCLEUS (Geneset_Overlap) REACTOME_HOST_INTERACTIONS_OF_HIV_FACTORS	1	27	NUPL1|POM121|NUP153|NUP50|NUPL2|NUP35|NUP205|NUP210|NUP188|NUP62|NUP43|NUP88|NUP54|NUP133|NUP107|RANBP2|KPNA1|KPNB1|TPR|NUP37|NUP85|NUP214|AAAS|SEH1L|RAE1|NUP155|NUP93
REACTOME_TRANSPORT_OF_RIBONUCLEOPROTEINS_INTO_THE_HOST_NUCLEUS (Geneset_Overlap) REACTOME_METABOLISM_OF_CARBOHYDRATES	0.925926	25	NUPL1|POM121|NUP153|NUP50|NUPL2|NUP35|NUP205|NUP210|NUP188|NUP62|NUP43|NUP88|NUP54|NUP133|NUP107|RANBP2|TPR|NUP37|NUP85|NUP214|AAAS|SEH1L|RAE1|NUP155|NUP93
REACTOME_TRANSPORT_OF_RIBONUCLEOPROTEINS_INTO_THE_HOST_NUCLEUS (Geneset_Overlap) REACTOME_TRANSPORT_OF_MATURE_MRNA_DERIVED_FROM_AN_INTRONLESS_TRANSCRIPT	0.925926	25	NUPL1|POM121|NUP153|NUP50|NUPL2|NUP35|NUP205|NUP210|NUP188|NUP62|NUP43|NUP88|NUP54|NUP133|NUP107|RANBP2|TPR|NUP37|NUP85|NUP214|AAAS|SEH1L|RAE1|NUP155|NUP93
REACTOME_TRANSPORT_OF_RIBONUCLEOPROTEINS_INTO_THE_HOST_NUCLEUS (Geneset_Overlap) REACTOME_MRNA_PROCESSING	0.925926	25	NUPL1|POM121|NUP153|NUP50|NUPL2|NUP35|NUP205|NUP210|NUP188|NUP62|NUP43|NUP88|NUP54|NUP133|NUP107|RANBP2|TPR|NUP37|NUP85|NUP214|AAAS|SEH1L|RAE1|NUP155|NUP93
REACTOME_TRANSPORT_OF_RIBONUCLEOPROTEINS_INTO_THE_HOST_NUCLEUS (Geneset_Overlap) REACTOME_INTERFERON_SIGNALING	1	27	NUPL1|POM121|NUP153|NUP50|NUPL2|NUP35|NUP205|NUP210|NUP188|NUP62|NUP43|NUP88|NUP54|NUP133|NUP107|RANBP2|KPNA1|KPNB1|TPR|NUP37|NUP85|NUP214|AAAS|SEH1L|RAE1|NUP155|NUP93
REACTOME_TRANSPORT_OF_RIBONUCLEOPROTEINS_INTO_THE_HOST_NUCLEUS (Geneset_Overlap) REACTOME_INTERACTIONS_OF_VPR_WITH_HOST_CELLULAR_PROTEINS	0.962963	26	NUPL1|POM121|NUP153|NUP50|NUPL2|NUP35|NUP205|NUP210|NUP188|NUP62|NUP43|NUP88|NUP54|NUP133|NUP107|RANBP2|KPNA1|TPR|NUP37|NUP85|NUP214|AAAS|SEH1L|RAE1|NUP155|NUP93
REACTOME_TRANSPORT_OF_RIBONUCLEOPROTEINS_INTO_THE_HOST_NUCLEUS (Geneset_Overlap) REACTOME_PROCESSING_OF_CAPPED_INTRON_CONTAINING_PRE_MRNA	0.925926	25	NUPL1|POM121|NUP153|NUP50|NUPL2|NUP35|NUP205|NUP210|NUP188|NUP62|NUP43|NUP88|NUP54|NUP133|NUP107|RANBP2|TPR|NUP37|NUP85|NUP214|AAAS|SEH1L|RAE1|NUP155|NUP93
REACTOME_TRANSPORT_OF_RIBONUCLEOPROTEINS_INTO_THE_HOST_NUCLEUS (Geneset_Overlap) REACTOME_ANTIVIRAL_MECHANISM_BY_IFN_STIMULATED_GENES	1	27	NUPL1|POM121|NUP153|NUP50|NUPL2|NUP35|NUP205|NUP210|NUP188|NUP62|NUP43|NUP88|NUP54|NUP133|NUP107|RANBP2|KPNA1|KPNB1|TPR|NUP37|NUP85|NUP214|AAAS|SEH1L|RAE1|NUP155|NUP93
REACTOME_METABOLISM_OF_LIPIDS_AND_LIPOPROTEINS (Geneset_Overlap) REACTOME_SPHINGOLIPID_METABOLISM	1	67	ARSG|KDSR|CERS6|GALC|SUMF2|SGMS1|GBA|GLA|GLB1|GM2A|SUMF1|CERS2|HEXA|HEXB|ENPP7|ARSI|ACER2|ARSH|ARSA|ARSB|STS|ARSE|ARSF|ASAH1|NEU1|NEU2|OSBP|CTSA|ACER3|SMPD3|SMPD4|PRKD1|PSAP|ASAH2|SPHK2|GBA2|GBA3|CERK|SMPD1|SMPD2|UGCG|CERS4|ARSJ|SGPP1|DEGS1|PPAP2A|PPAP2C|PPAP2B|SPHK1|SGPL1|CERS5|VAPB|VAPA|GAL3ST1|SPTLC2|COL4A3BP|SPTLC1|NEU3|DEGS2|ACER1|NEU4|SGPP2|CSNK1G2|PPM1L|ARSK|SGMS2|CERS3
REACTOME_METABOLISM_OF_LIPIDS_AND_LIPOPROTEINS (Geneset_Overlap) REACTOME_SPHINGOLIPID_DE_NOVO_BIOSYNTHESIS	1	30	KDSR|CERS6|SGMS1|CERS2|ACER2|OSBP|ACER3|PRKD1|SPHK2|CERS4|SGPP1|DEGS1|PPAP2A|PPAP2C|PPAP2B|SPHK1|SGPL1|CERS5|VAPB|VAPA|SPTLC2|COL4A3BP|SPTLC1|DEGS2|ACER1|SGPP2|CSNK1G2|PPM1L|SGMS2|CERS3
REACTOME_METABOLISM_OF_LIPIDS_AND_LIPOPROTEINS (Geneset_Overlap) REACTOME_BMAL1_CLOCK_NPAS2_ACTIVATES_CIRCADIAN_EXPRESSION	0.6	21	NCOA2|CREBBP|NCOA6|ARNTL|NPAS2|PPARA|MED1|RORA|RXRA|SMARCD3|TBL1X|TBL1XR1|NCOA3|NCOA1|HDAC3|NR1D1|CLOCK|NCOR1|TGS1|EP300|PPARGC1A
REACTOME_METABOLISM_OF_LIPIDS_AND_LIPOPROTEINS (Geneset_Overlap) REACTOME_PPARA_ACTIVATES_GENE_EXPRESSION	1	103	MED6|MED16|MED19|FDFT1|FHL2|CDK19|CDK8|YAP1|NCOA2|MED13L|MED8|CREBBP|TIAM2|ANKRD1|TNFRSF21|GRHL1|CTGF|HMGCR|HMGCS1|HMGCS2|APOA1|APOA2|ACADM|ESRRA|NCOA6|SLC27A1|WWTR1|FADS1|MED11|ARNTL|MED4|ME1|NFYA|NFYB|NPAS2|NRF1|G0S2|ACOX1|ANGPTL4|MED31|MED15|ABCB4|PPARA|PPARG|MED1|UGT1A9|RORA|MED18|RXRA|MED9|SMARCD3|TBL1X|MED29|TEAD1|TEAD4|TEAD3|TRIB3|SREBF1|SREBF2|SULT2A1|MED22|TXNRD1|TBL1XR1|MED25|NCOA3|MED1…
REACTOME_METABOLISM_OF_LIPIDS_AND_LIPOPROTEINS (Geneset_Overlap) REACTOME_PI_METABOLISM	1	47	SACM1L|PIP5K1C|PIK3R5|PITPNB|INPP5J|PIK3R4|INPPL1|ARF1|ARF3|MTM1|OCRL|INPP5K|PIK3C2A|PIK3C2B|PIK3C2G|PIK3C3|PIK3CA|PIK3CB|PIK3CD|PIK3CG|PIK3R1|PIK3R2|PI4KA|PI4KB|PIP4K2A|PI4K2B|PI4K2A|VAC14|INPP5E|PTEN|MTMR14|PIP5K1B|PIP4K2B|PIK3R3|MTMR1|INPP4B|SYNJ1|SYNJ2|MTMR3|MTMR2|MTMR6|MTMR7|MTMR4|TPTE2|FIG4|PIK3R6|PIKFYVE
REACTOME_METABOLISM_OF_LIPIDS_AND_LIPOPROTEINS (Geneset_Overlap) REACTOME_CHOLESTEROL_BIOSYNTHESIS	1	21	FDFT1|FDPS|HMGCR|HMGCS1|IDI1|LBR|LSS|MVD|MVK|NSDHL|HSD17B7|MSMO1|SQLE|TM7SF2|IDI2|GGPS1|PMVK|EBP|CYP51A1|DHCR7|DHCR24
REACTOME_METABOLISM_OF_LIPIDS_AND_LIPOPROTEINS (Geneset_Overlap) REACTOME_CIRCADIAN_REPRESSION_OF_EXPRESSION_BY_REV_ERBA	1	22	NCOA2|CREBBP|NCOA6|ARNTL|NPAS2|PPARA|MED1|RORA|RXRA|SMARCD3|TBL1X|TBL1XR1|ELOVL3|NCOA3|NCOA1|HDAC3|NR1D1|CLOCK|NCOR1|TGS1|EP300|PPARGC1A
REACTOME_METABOLISM_OF_LIPIDS_AND_LIPOPROTEINS (Geneset_Overlap) KEGG_TERPENOID_BACKBONE_BIOSYNTHESIS	0.733333	11	FDPS|HMGCR|HMGCS1|HMGCS2|IDI1|ACAT1|MVD|MVK|IDI2|GGPS1|PMVK
REACTOME_METABOLISM_OF_LIPIDS_AND_LIPOPROTEINS (Geneset_Overlap) REACTOME_PHOSPHOLIPID_METABOLISM	1	195	ARSG|SACM1L|GPD1L|LPIN1|PIP5K1C|SLC44A1|PIK3R5|PLD3|PITPNB|KDSR|LCLAT1|CERS6|LPCAT4|PLA2G4F|GALC|SUMF2|SGMS1|PLA2G2D|GBA|INPP5J|GLA|GLB1|GM2A|GPD1|PLA2G4D|SUMF1|CERS2|HADHA|HADHB|HEXA|HEXB|PLA2G2E|PIK3R4|ENPP7|ARSI|ACER2|ARSH|INPPL1|ARF1|ARF3|ARSA|ARSB|STS|ARSE|ARSF|ASAH1|ACHE|MTM1|NEU1|NEU2|OCRL|OSBP|PLA2G3|PNPLA8|PCYT1A|INPP5K|PIK3C2A|PIK3C2B|PIK3C2G|PIK3C3|PIK3CA|PIK3CB|PIK3CD|PIK3CG|PIK3R1|PI…
REACTOME_CYTOKINE_SIGNALING_IN_IMMUNE_SYSTEM (Geneset_Overlap) REACTOME_INTERFERON_SIGNALING	1	153	PSMB8|PRKCD|UBE2E1|EGR1|USP18|EIF4A2|EIF4G1|EIF4G2|FLNB|DDX58|ARIH1|EIF4E3|IFIT1|IRF3|JAK1|KPNA1|KPNB1|KPNA2|KPNA3|KPNA4|RPS27A|KPNA5|MX1|MX2|NEDD4|HERC5|PIN1|PLCG1|PPM1B|MAPK3|EIF2AK2|STAT1|UBA7|UBE2N|TRIM25|EIF4G3|UBE2L6|EIF4E2|ISG15|EIF4A3|UBA52|ADAR|PTPN6|PTPN1|PTPN2|JAK2|IRF9|IFITM3|IFITM2|NUP50|GBP4|PML|NUPL2|GBP5|NUP35|EIF4E|GBP6|NUP205|NUP210|NUP188|NUP62|IFI6|NUP43|GBP1|FCGR1A|GBP2|FCGR1…
REACTOME_CYTOKINE_SIGNALING_IN_IMMUNE_SYSTEM (Geneset_Overlap) REACTOME_TRANSPORT_OF_MATURE_TRANSCRIPT_TO_CYTOPLASM	0.5	26	NUP50|NUPL2|NUP35|EIF4E|NUP205|NUP210|NUP188|NUP62|NUP43|NUP88|NUP54|NUP133|NUP107|RANBP2|TPR|NUP37|NUP85|NUP214|AAAS|SEH1L|RAE1|NUP155|NUP93|NUPL1|POM121|NUP153
REACTOME_CYTOKINE_SIGNALING_IN_IMMUNE_SYSTEM (Geneset_Overlap) REACTOME_INTERFERON_ALPHA_BETA_SIGNALING	1	62	PSMB8|EGR1|USP18|IFIT1|IRF3|JAK1|MX1|MX2|STAT1|ISG15|ADAR|PTPN6|PTPN1|IRF9|IFITM3|IFITM2|IFI6|GBP2|HLA-A|HLA-B|HLA-C|HLA-F|HLA-G|SOCS1|IRF8|IFI27|IFI35|IFIT2|IFIT3|IFNA1|IFNA2|IFNA4|IFNA5|IFNA6|IFNA7|SOCS3|IFNA8|IFNA10|IFNA14|IFNA16|IFNA17|IFNA21|IFNAR1|IFNAR2|IFNB1|IRF1|IRF2|IRF4|IRF5|IRF6|IRF7|ISG20|OAS1|OAS2|OAS3|IP6K2|XAF1|RNASEL|STAT2|TYK2|IFITM1|OASL
REACTOME_CYTOKINE_SIGNALING_IN_IMMUNE_SYSTEM (Geneset_Overlap) REACTOME_ANTIVIRAL_MECHANISM_BY_IFN_STIMULATED_GENES	1	64	UBE2E1|USP18|EIF4A2|EIF4G1|EIF4G2|FLNB|DDX58|ARIH1|EIF4E3|IFIT1|IRF3|JAK1|KPNA1|KPNB1|KPNA2|KPNA3|KPNA4|RPS27A|KPNA5|MX1|MX2|NEDD4|HERC5|PIN1|PLCG1|PPM1B|MAPK3|EIF2AK2|STAT1|UBA7|UBE2N|TRIM25|EIF4G3|UBE2L6|EIF4E2|ISG15|EIF4A3|UBA52|NUP50|NUPL2|NUP35|EIF4E|NUP205|NUP210|NUP188|NUP62|NUP43|NUP88|NUP54|NUP133|NUP107|RANBP2|TPR|NUP37|NUP85|NUP214|AAAS|SEH1L|RAE1|NUP155|NUP93|NUPL1|POM121|NUP153
REACTOME_CYTOKINE_SIGNALING_IN_IMMUNE_SYSTEM (Geneset_Overlap) REACTOME_ARMS_MEDIATED_ACTIVATION	0.705882	12	HRAS|CRK|RAF1|MAPK1|CDK1|MAPK3|RAPGEF1|YWHAB|NRAS|KRAS|MAP2K2|MAP2K1
REACTOME_CYTOKINE_SIGNALING_IN_IMMUNE_SYSTEM (Geneset_Overlap) BIOCARTA_EGF_PATHWAY	0.548387	17	HRAS|RAF1|MAP2K4|SOS1|PIK3CA|PIK3R1|JAK1|PLCG1|MAPK3|STAT1|STAT3|STAT5B|STAT2|STAT5A|SHC1|MAP2K1|GRB2
REACTOME_CYTOKINE_SIGNALING_IN_IMMUNE_SYSTEM (Geneset_Overlap) REACTOME_SIGNALING_BY_FGFR1_FUSION_MUTANTS	0.5	9	PIK3CA|PIK3R1|GAB2|PLCG1|STAT1|STAT3|STAT5B|STAT5A|GRB2
REACTOME_CYTOKINE_SIGNALING_IN_IMMUNE_SYSTEM (Geneset_Overlap) PID_TCPTP_PATHWAY	0.511628	22	SOS1|PIK3CA|PIK3CB|PIK3CD|PIK3R1|PIK3R2|JAK1|KPNB1|KPNA2|EIF2AK2|STAT1|PTPN1|PIK3R3|PTPN2|PIAS1|STAT3|HGF|JAK3|STAT5B|STAT5A|SHC1|GRB2
REACTOME_CYTOKINE_SIGNALING_IN_IMMUNE_SYSTEM (Geneset_Overlap) REACTOME_TRANSPORT_OF_MATURE_MRNA_DERIVED_FROM_AN_INTRONLESS_TRANSCRIPT	0.8125	26	NUP50|NUPL2|NUP35|EIF4E|NUP205|NUP210|NUP188|NUP62|NUP43|NUP88|NUP54|NUP133|NUP107|RANBP2|TPR|NUP37|NUP85|NUP214|AAAS|SEH1L|RAE1|NUP155|NUP93|NUPL1|POM121|NUP153
REACTOME_CYTOKINE_SIGNALING_IN_IMMUNE_SYSTEM (Geneset_Overlap) REACTOME_PROLONGED_ERK_ACTIVATION_EVENTS	0.684211	13	HRAS|CRK|RAF1|MAPK1|CDK1|PLCG1|MAPK3|RAPGEF1|YWHAB|NRAS|KRAS|MAP2K2|MAP2K1
REACTOME_CYTOKINE_SIGNALING_IN_IMMUNE_SYSTEM (Geneset_Overlap) REACTOME_INTERACTIONS_OF_VPR_WITH_HOST_CELLULAR_PROTEINS	0.8125	26	KPNA1|NUP50|NUPL2|NUP35|NUP205|NUP210|NUP188|NUP62|NUP43|NUP88|NUP54|NUP133|NUP107|RANBP2|TPR|NUP37|NUP85|NUP214|AAAS|SEH1L|RAE1|NUP155|NUP93|NUPL1|POM121|NUP153
REACTOME_CYTOKINE_SIGNALING_IN_IMMUNE_SYSTEM (Geneset_Overlap) REACTOME_METABOLISM_OF_NON_CODING_RNA	0.520833	25	NUP50|NUPL2|NUP35|NUP205|NUP210|NUP188|NUP62|NUP43|NUP88|NUP54|NUP133|NUP107|RANBP2|TPR|NUP37|NUP85|NUP214|AAAS|SEH1L|RAE1|NUP155|NUP93|NUPL1|POM121|NUP153
REACTOME_CYTOKINE_SIGNALING_IN_IMMUNE_SYSTEM (Geneset_Overlap) KEGG_AUTOIMMUNE_THYROID_DISEASE	0.5	26	HLA-A|HLA-B|HLA-C|HLA-DPA1|HLA-F|HLA-DPB1|HLA-G|HLA-DQA1|HLA-DQA2|HLA-DRB1|HLA-DRB3|HLA-DRB5|IFNA1|IFNA2|IFNA4|IFNA5|IFNA6|IFNA7|IFNA8|IFNA10|IFNA14|IFNA16|IFNA17|IFNA21|IL2|IL5
REACTOME_CYTOKINE_SIGNALING_IN_IMMUNE_SYSTEM (Geneset_Overlap) PID_ERBB1_RECEPTOR_PROXIMAL_PATHWAY	0.542857	19	HRAS|SOS1|MAPK1|PIK3CA|PIK3CB|PIK3CD|PIK3R1|PIK3R2|PLCG1|MAPK3|STAT1|PTPN6|PTPN1|PIK3R3|STAT3|NRAS|SHC1|KRAS|GRB2
REACTOME_CYTOKINE_SIGNALING_IN_IMMUNE_SYSTEM (Geneset_Overlap) BIOCARTA_PDGF_PATHWAY	0.53125	17	HRAS|RAF1|MAP2K4|SOS1|PIK3CA|PIK3R1|JAK1|PLCG1|MAPK3|STAT1|STAT3|STAT5B|STAT2|STAT5A|SHC1|MAP2K1|GRB2
REACTOME_CYTOKINE_SIGNALING_IN_IMMUNE_SYSTEM (Geneset_Overlap) REACTOME_TRANSPORT_OF_RIBONUCLEOPROTEINS_INTO_THE_HOST_NUCLEUS	1	27	KPNA1|KPNB1|NUP50|NUPL2|NUP35|NUP205|NUP210|NUP188|NUP62|NUP43|NUP88|NUP54|NUP133|NUP107|RANBP2|TPR|NUP37|NUP85|NUP214|AAAS|SEH1L|RAE1|NUP155|NUP93|NUPL1|POM121|NUP153
REACTOME_CELL_CYCLE_MITOTIC (Geneset_Overlap) PID_PLK1_PATHWAY	0.565217	26	PPP2CA|PPP2R1A|GORASP1|AURKA|BUB1|BUB1B|TUBG1|WEE1|MLF1IP|CCNB1|CDK1|CDC20|CDC25B|CDC25C|KIF20A|NDC80|NUDC|STAG2|SPC24|SGOL1|NINL|FBXO5|INCENP|KIF2A|PLK1|ERCC6L
REACTOME_CELL_CYCLE_MITOTIC (Geneset_Overlap) REACTOME_DNA_REPLICATION	1	187	CDCA8|PPP2CA|PPP2CB|CENPQ|PPP2R1A|PPP2R1B|PPP2R5A|PPP2R5B|PPP2R5C|PPP2R5D|PPP2R5E|MCM10|PRIM1|PRIM2|CENPN|RCC2|PSMA1|PSMA2|PSMA3|PSMA4|PSMA5|PSMA6|PSMA7|PSMB1|PSMB2|PSMB3|PSMB4|PSMB5|PSMB6|PSMB7|PSMB8|PSMB9|PSMB10|PSMC1|PSMC2|PSMC3|PSMC4|PSMC5|PSMC6|PSMD1|PSMD2|CASC5|PSMD3|PSMD4|PSMD5|PSMD7|PSMD8|PSMD9|PSMD10|PSMD11|PSMD12|PSMD13|PSME1|PSME2|SPC25|TAOK1|POLD4|RAD21|RANGAP1|RB1|RFC2|RFC3|RFC4|RFC5…
REACTOME_CELL_CYCLE_MITOTIC (Geneset_Overlap) REACTOME_CELL_CYCLE	1	307	HAUS2|CDCA8|PPP2CA|PPP2CB|CENPQ|PPP2R1A|PPP2R1B|PPP2R2A|PPP2R5A|PPP2R5B|PPP2R5C|PPP2R5D|CDKN2B|PPP2R5E|MCM10|PRIM1|PRIM2|PRKACA|CEP72|CDK5RAP2|PRKAR2B|CENPJ|CENPN|RCC2|LIN37|PSMA1|PSMA2|PSMA3|PSMA4|PSMA5|PSMA6|PSMA7|PSMB1|PSMB2|PSMB3|PSMB4|PSMB5|PSMB6|PSMB7|PSMB8|PSMB9|PSMB10|PSMC1|PSMC2|PSMC3|PSMC4|PSMC5|PSMC6|PSMD1|PSMD2|CASC5|PSMD3|PSMD4|PSMD5|PSMD7|PSMD8|PSMD9|PSMD10|PSMD11|PSMD12|PSMD13|PSME…
REACTOME_CELL_CYCLE_MITOTIC (Geneset_Overlap) REACTOME_G2_M_CHECKPOINTS	0.780488	32	MCM10|RFC2|RFC3|RFC4|RFC5|RPA1|RPA2|RPA3|WEE1|CDC7|CDC45|MCM8|CCNB1|CCNB2|CDK1|CDC6|CDC25A|CDC25C|CDK2|DBF4|ORC6|ORC3|MCM2|MCM3|MCM4|MCM5|MCM6|MCM7|ORC1|ORC2|ORC4|ORC5
REACTOME_CELL_CYCLE_MITOTIC (Geneset_Overlap) REACTOME_CYCLIN_A_B1_ASSOCIATED_EVENTS_DURING_G2_M_TRANSITION	1	15	WEE1|XPO1|CCNA2|CCNA1|CCNB1|CCNH|PKMYT1|CCNB2|CDK1|CDC25A|CDC25B|CDC25C|CDK7|MNAT1|PLK1
REACTOME_CELL_CYCLE_MITOTIC (Geneset_Overlap) REACTOME_MITOTIC_M_M_G1_PHASES	1	167	CDCA8|PPP2CA|PPP2CB|CENPQ|PPP2R1A|PPP2R1B|PPP2R5A|PPP2R5B|PPP2R5C|PPP2R5D|PPP2R5E|MCM10|PRIM1|PRIM2|CENPN|RCC2|PSMA1|PSMA2|PSMA3|PSMA4|PSMA5|PSMA6|PSMA7|PSMB1|PSMB2|PSMB3|PSMB4|PSMB5|PSMB6|PSMB7|PSMB8|PSMB9|PSMB10|PSMC1|PSMC2|PSMC3|PSMC4|PSMC5|PSMC6|PSMD1|PSMD2|CASC5|PSMD3|PSMD4|PSMD5|PSMD7|PSMD8|PSMD9|PSMD10|PSMD11|PSMD12|PSMD13|PSME1|PSME2|SPC25|TAOK1|RAD21|RANGAP1|RPA1|RPA2|RPA3|RPS27|CLIP1|SE…
REACTOME_CELL_CYCLE_MITOTIC (Geneset_Overlap) REACTOME_G1_S_SPECIFIC_TRANSCRIPTION	1	17	RRM2|TK2|TYMS|CDT1|CDC45|CCNA1|CCNE1|CDK1|CDC6|CDC25A|TFDP1|DHFR|E2F1|FBXO5|ORC1|PCNA|POLA1
REACTOME_CELL_CYCLE_MITOTIC (Geneset_Overlap) REACTOME_MITOTIC_PROMETAPHASE	1	85	CDCA8|PPP2CA|PPP2CB|CENPQ|PPP2R1A|PPP2R1B|PPP2R5A|PPP2R5B|PPP2R5C|PPP2R5D|PPP2R5E|CENPN|RCC2|CASC5|SPC25|TAOK1|RAD21|RANGAP1|RPS27|CLIP1|SEC13|CENPK|CENPH|BUB1|BUB1B|XPO1|MIS12|CENPM|CENPO|MLF1IP|DSN1|CENPT|B9D2|NDEL1|KIF18A|SMC1A|NUF2|MAD1L1|KIF2B|SMC3|CENPL|ZW10|BUB3|AURKB|KNTC1|CKAP5|CDC20|NUP43|NUP133|NUP107|RANBP2|NUP37|NUP85|SEH1L|STAG1|NDC80|CENPA|CENPC1|NUDC|STAG2|KIF2C|ZWINT|PMF1|SPC24|S…
REACTOME_CELL_CYCLE_MITOTIC (Geneset_Overlap) REACTOME_DNA_STRAND_ELONGATION	1	30	PRIM1|PRIM2|POLD4|RFC2|RFC3|RFC4|RFC5|RPA1|RPA2|RPA3|CDC45|GINS4|MCM8|GINS1|POLD3|DNA2|FEN1|POLA2|LIG1|MCM2|MCM3|MCM4|MCM5|MCM6|MCM7|PCNA|GINS2|POLA1|POLD1|POLD2
REACTOME_CELL_CYCLE_MITOTIC (Geneset_Overlap) KEGG_CELL_CYCLE	0.677419	84	CDKN2B|RAD21|RB1|RBL2|CCND1|E2F4|E2F5|ANAPC1|SKP1|SKP2|BUB1|BUB1B|WEE1|YWHAE|YWHAG|HDAC1|SMC1A|CDC7|CDC45|MAD1L1|CUL1|CDC14A|CDC23|CDC16|CCNA2|CCNA1|CCNB1|CCND2|MYC|CCND3|CCNE1|CCNH|PKMYT1|SMC3|CCNB2|CCNE2|BUB3|PTTG1|CDK1|CDC6|CDC20|CDC25A|CDC25B|CDC25C|CDC27|RBL1|TFDP1|CDK2|CDK4|CDK6|CDK7|CDKN1A|CDKN1B|STAG1|CDKN2A|CDKN2C|CDKN2D|ANAPC10|STAG2|DBF4|E2F1|E2F2|E2F3|ORC6|ORC3|CDC26|ANAPC2|ANAPC4|MAD…
REACTOME_CELL_CYCLE_MITOTIC (Geneset_Overlap) REACTOME_CELL_CYCLE_CHECKPOINTS	0.891892	99	MCM10|PSMA1|PSMA2|PSMA3|PSMA4|PSMA5|PSMA6|PSMA7|PSMB1|PSMB2|PSMB3|PSMB4|PSMB5|PSMB6|PSMB7|PSMB8|PSMB9|PSMB10|PSMC1|PSMC2|PSMC3|PSMC4|PSMC5|PSMC6|PSMD1|PSMD2|PSMD3|PSMD4|PSMD5|PSMD7|PSMD8|PSMD9|PSMD10|PSMD11|PSMD12|PSMD13|PSME1|PSME2|RFC2|RFC3|RFC4|RFC5|RPA1|RPA2|RPA3|ANAPC1|BUB1B|UBE2E1|WEE1|CDC7|CDC45|MAD1L1|MCM8|CDC23|CDC16|CCNB1|CCNE1|CCNB2|CCNE2|BUB3|PSMF1|CDK1|PSMD6|CDC6|CDC20|CDC25A|CDC25C|…
REACTOME_CELL_CYCLE_MITOTIC (Geneset_Overlap) REACTOME_G1_S_TRANSITION	1	106	PPP2CA|PPP2CB|PPP2R1A|PPP2R1B|MCM10|PRIM1|PRIM2|PSMA1|PSMA2|PSMA3|PSMA4|PSMA5|PSMA6|PSMA7|PSMB1|PSMB2|PSMB3|PSMB4|PSMB5|PSMB6|PSMB7|PSMB8|PSMB9|PSMB10|PSMC1|PSMC2|PSMC3|PSMC4|PSMC5|PSMC6|PSMD1|PSMD2|PSMD3|PSMD4|PSMD5|PSMD7|PSMD8|PSMD9|PSMD10|PSMD11|PSMD12|PSMD13|PSME1|PSME2|RB1|RPA1|RPA2|RPA3|RRM2|SKP1|SKP2|TK2|TYMS|WEE1|CDT1|CDC7|CDC45|MCM8|CUL1|CCNA2|CCNA1|CCNB1|MYC|CCNE1|CCNH|PKMYT1|CCNE2|PSMF…
REACTOME_CELL_CYCLE_MITOTIC (Geneset_Overlap) REACTOME_MITOTIC_G1_G1_S_PHASES	1	130	PPP2CA|PPP2CB|PPP2R1A|PPP2R1B|PPP2R2A|CDKN2B|MCM10|PRIM1|PRIM2|LIN37|PSMA1|PSMA2|PSMA3|PSMA4|PSMA5|PSMA6|PSMA7|PSMB1|PSMB2|PSMB3|PSMB4|PSMB5|PSMB6|PSMB7|PSMB8|PSMB9|PSMB10|PSMC1|PSMC2|PSMC3|PSMC4|PSMC5|PSMC6|PSMD1|PSMD2|PSMD3|PSMD4|PSMD5|PSMD7|PSMD8|PSMD9|PSMD10|PSMD11|PSMD12|PSMD13|PSME1|PSME2|RB1|RBBP4|RBL2|CCND1|E2F4|E2F5|RPA1|RPA2|RPA3|RRM2|SKP1|SKP2|TK2|TYMS|WEE1|CDT1|HDAC1|CDC7|CDC45|MCM8|C…
REACTOME_CELL_CYCLE_MITOTIC (Geneset_Overlap) REACTOME_E2F_MEDIATED_REGULATION_OF_DNA_REPLICATION	1	33	PPP2CA|PPP2CB|PPP2R1A|PPP2R1B|PRIM1|PRIM2|RB1|RRM2|TK2|TYMS|CDT1|CDC45|MCM8|CCNA1|CCNB1|CCNE1|CDK1|CDC6|CDC25A|TFDP1|DHFR|E2F1|ORC6|ORC3|POLA2|FBXO5|PPP2R3B|ORC1|ORC2|ORC4|ORC5|PCNA|POLA1
REACTOME_CELL_CYCLE_MITOTIC (Geneset_Overlap) REACTOME_REGULATION_OF_MITOTIC_CELL_CYCLE	1	77	PSMA1|PSMA2|PSMA3|PSMA4|PSMA5|PSMA6|PSMA7|PSMB1|PSMB2|PSMB3|PSMB4|PSMB5|PSMB6|PSMB7|PSMB8|PSMB9|PSMB10|PSMC1|PSMC2|PSMC3|PSMC4|PSMC5|PSMC6|PSMD1|PSMD2|PSMD3|PSMD4|PSMD5|PSMD7|PSMD8|PSMD9|PSMD10|PSMD11|PSMD12|PSMD13|PSME1|PSME2|ANAPC1|SKP1|SKP2|AURKA|BUB1B|UBE2E1|CUL1|CDC14A|CDC23|CDC16|CCNA2|CCNA1|CCNB1|BTRC|BUB3|AURKB|PTTG1|PSMF1|CDK1|PSMD6|CDC20|CDC27|RPS27A|UBA52|UBE2D1|CDK2|PSMD14|ANAPC10|UBE…
REACTOME_NCAM1_INTERACTIONS (Geneset_Overlap) REACTOME_DEVELOPMENTAL_BIOLOGY	1	39	COL6A2|GFRA4|COL6A3|ST8SIA4|CACNA1H|COL5A2|CACNA1G|ARTN|COL6A1|CACNA1I|CACNB1|COL5A1|CACNB2|COL2A1|CACNB3|COL3A1|CACNB4|COL1A1|NCAN|COL1A2|PRNP|GDNF|CACNA1S|GFRA1|NCAM1|COL4A1|CNTN2|ST8SIA2|COL4A2|COL4A4|AGRN|COL4A3|COL4A5|COL9A2|COL9A3|GFRA2|COL9A1|NRTN|PSPN
REACTOME_NCAM1_INTERACTIONS (Geneset_Overlap) REACTOME_AXON_GUIDANCE	1	39	COL6A2|GFRA4|COL6A3|ST8SIA4|CACNA1H|COL5A2|CACNA1G|ARTN|COL6A1|CACNA1I|CACNB1|COL5A1|CACNB2|COL2A1|CACNB3|COL3A1|CACNB4|COL1A1|NCAN|COL1A2|PRNP|GDNF|CACNA1S|GFRA1|NCAM1|COL4A1|CNTN2|ST8SIA2|COL4A2|COL4A4|AGRN|COL4A3|COL4A5|COL9A2|COL9A3|GFRA2|COL9A1|NRTN|PSPN
REACTOME_A_TETRASACCHARIDE_LINKER_SEQUENCE_IS_REQUIRED_FOR_GAG_SYNTHESIS (Geneset_Overlap) REACTOME_CHONDROITIN_SULFATE_DERMATAN_SULFATE_METABOLISM	1	25	HSPG2|BCAN|B3GAT1|BGN|B3GAT3|B3GALT6|B4GALT7|NCAN|B3GAT2|GXYLT1|GXYLT2|DCN|GPC1|CSPG4|SDC1|GPC6|GPC2|GPC4|GPC5|GPC3|AGRN|SDC4|VCAN|SDC2|SDC3
REACTOME_A_TETRASACCHARIDE_LINKER_SEQUENCE_IS_REQUIRED_FOR_GAG_SYNTHESIS (Geneset_Overlap) REACTOME_GLYCOSAMINOGLYCAN_METABOLISM	1	25	HSPG2|BCAN|B3GAT1|BGN|B3GAT3|B3GALT6|B4GALT7|NCAN|B3GAT2|GXYLT1|GXYLT2|DCN|GPC1|CSPG4|SDC1|GPC6|GPC2|GPC4|GPC5|GPC3|AGRN|SDC4|VCAN|SDC2|SDC3
REACTOME_A_TETRASACCHARIDE_LINKER_SEQUENCE_IS_REQUIRED_FOR_GAG_SYNTHESIS (Geneset_Overlap) REACTOME_METABOLISM_OF_CARBOHYDRATES	1	25	HSPG2|BCAN|B3GAT1|BGN|B3GAT3|B3GALT6|B4GALT7|NCAN|B3GAT2|GXYLT1|GXYLT2|DCN|GPC1|CSPG4|SDC1|GPC6|GPC2|GPC4|GPC5|GPC3|AGRN|SDC4|VCAN|SDC2|SDC3
REACTOME_GLUCOSE_TRANSPORT (Geneset_Overlap) REACTOME_CYTOKINE_SIGNALING_IN_IMMUNE_SYSTEM	0.657895	25	NUPL1|POM121|NUP153|NUP50|NUPL2|NUP35|NUP205|NUP210|NUP188|NUP62|NUP43|NUP88|NUP54|NUP133|NUP107|RANBP2|TPR|NUP37|NUP85|NUP214|AAAS|SEH1L|RAE1|NUP155|NUP93
REACTOME_GLUCOSE_TRANSPORT (Geneset_Overlap) REACTOME_ANTIVIRAL_MECHANISM_BY_IFN_STIMULATED_GENES	0.657895	25	NUPL1|POM121|NUP153|NUP50|NUPL2|NUP35|NUP205|NUP210|NUP188|NUP62|NUP43|NUP88|NUP54|NUP133|NUP107|RANBP2|TPR|NUP37|NUP85|NUP214|AAAS|SEH1L|RAE1|NUP155|NUP93
REACTOME_GLUCOSE_TRANSPORT (Geneset_Overlap) REACTOME_TRANSPORT_OF_MATURE_TRANSCRIPT_TO_CYTOPLASM	0.657895	25	NUPL1|POM121|NUP153|NUP50|NUPL2|NUP35|NUP205|NUP210|NUP188|NUP62|NUP43|NUP88|NUP54|NUP133|NUP107|RANBP2|TPR|NUP37|NUP85|NUP214|AAAS|SEH1L|RAE1|NUP155|NUP93
REACTOME_GLUCOSE_TRANSPORT (Geneset_Overlap) REACTOME_HIV_INFECTION	0.657895	25	NUPL1|POM121|NUP153|NUP50|NUPL2|NUP35|NUP205|NUP210|NUP188|NUP62|NUP43|NUP88|NUP54|NUP133|NUP107|RANBP2|TPR|NUP37|NUP85|NUP214|AAAS|SEH1L|RAE1|NUP155|NUP93
REACTOME_GLUCOSE_TRANSPORT (Geneset_Overlap) REACTOME_LATE_PHASE_OF_HIV_LIFE_CYCLE	0.657895	25	NUPL1|POM121|NUP153|NUP50|NUPL2|NUP35|NUP205|NUP210|NUP188|NUP62|NUP43|NUP88|NUP54|NUP133|NUP107|RANBP2|TPR|NUP37|NUP85|NUP214|AAAS|SEH1L|RAE1|NUP155|NUP93
REACTOME_GLUCOSE_TRANSPORT (Geneset_Overlap) REACTOME_METABOLISM_OF_NON_CODING_RNA	0.657895	25	NUPL1|POM121|NUP153|NUP50|NUPL2|NUP35|NUP205|NUP210|NUP188|NUP62|NUP43|NUP88|NUP54|NUP133|NUP107|RANBP2|TPR|NUP37|NUP85|NUP214|AAAS|SEH1L|RAE1|NUP155|NUP93
REACTOME_GLUCOSE_TRANSPORT (Geneset_Overlap) REACTOME_MRNA_PROCESSING	0.657895	25	NUPL1|POM121|NUP153|NUP50|NUPL2|NUP35|NUP205|NUP210|NUP188|NUP62|NUP43|NUP88|NUP54|NUP133|NUP107|RANBP2|TPR|NUP37|NUP85|NUP214|AAAS|SEH1L|RAE1|NUP155|NUP93
REACTOME_GLUCOSE_TRANSPORT (Geneset_Overlap) REACTOME_METABOLISM_OF_CARBOHYDRATES	1	38	HK1|NUPL1|HK2|POM121|HK3|NUP153|G6PC|SLC37A4|NUP50|G6PC3|NUPL2|NUP35|NUP205|NUP210|NUP188|NUP62|NUP43|G6PC2|GCK|GCKR|NUP88|NUP54|NUP133|NUP107|RANBP2|TPR|SLC2A1|SLC2A2|SLC2A3|NUP37|SLC2A4|NUP85|NUP214|AAAS|SEH1L|RAE1|NUP155|NUP93
REACTOME_GLUCOSE_TRANSPORT (Geneset_Overlap) REACTOME_METABOLISM_OF_RNA	0.657895	25	NUPL1|POM121|NUP153|NUP50|NUPL2|NUP35|NUP205|NUP210|NUP188|NUP62|NUP43|NUP88|NUP54|NUP133|NUP107|RANBP2|TPR|NUP37|NUP85|NUP214|AAAS|SEH1L|RAE1|NUP155|NUP93
REACTOME_GLUCOSE_TRANSPORT (Geneset_Overlap) REACTOME_TRANSPORT_OF_MATURE_MRNA_DERIVED_FROM_AN_INTRONLESS_TRANSCRIPT	0.78125	25	NUPL1|POM121|NUP153|NUP50|NUPL2|NUP35|NUP205|NUP210|NUP188|NUP62|NUP43|NUP88|NUP54|NUP133|NUP107|RANBP2|TPR|NUP37|NUP85|NUP214|AAAS|SEH1L|RAE1|NUP155|NUP93
REACTOME_GLUCOSE_TRANSPORT (Geneset_Overlap) REACTOME_HIV_LIFE_CYCLE	0.657895	25	NUPL1|POM121|NUP153|NUP50|NUPL2|NUP35|NUP205|NUP210|NUP188|NUP62|NUP43|NUP88|NUP54|NUP133|NUP107|RANBP2|TPR|NUP37|NUP85|NUP214|AAAS|SEH1L|RAE1|NUP155|NUP93
REACTOME_GLUCOSE_TRANSPORT (Geneset_Overlap) REACTOME_INTERFERON_SIGNALING	0.657895	25	NUPL1|POM121|NUP153|NUP50|NUPL2|NUP35|NUP205|NUP210|NUP188|NUP62|NUP43|NUP88|NUP54|NUP133|NUP107|RANBP2|TPR|NUP37|NUP85|NUP214|AAAS|SEH1L|RAE1|NUP155|NUP93
REACTOME_GLUCOSE_TRANSPORT (Geneset_Overlap) REACTOME_TRANSPORT_OF_RIBONUCLEOPROTEINS_INTO_THE_HOST_NUCLEUS	0.925926	25	NUPL1|POM121|NUP153|NUP50|NUPL2|NUP35|NUP205|NUP210|NUP188|NUP62|NUP43|NUP88|NUP54|NUP133|NUP107|RANBP2|TPR|NUP37|NUP85|NUP214|AAAS|SEH1L|RAE1|NUP155|NUP93
REACTOME_GLUCOSE_TRANSPORT (Geneset_Overlap) REACTOME_PROCESSING_OF_CAPPED_INTRON_CONTAINING_PRE_MRNA	0.657895	25	NUPL1|POM121|NUP153|NUP50|NUPL2|NUP35|NUP205|NUP210|NUP188|NUP62|NUP43|NUP88|NUP54|NUP133|NUP107|RANBP2|TPR|NUP37|NUP85|NUP214|AAAS|SEH1L|RAE1|NUP155|NUP93
REACTOME_GLUCOSE_TRANSPORT (Geneset_Overlap) REACTOME_INFLUENZA_LIFE_CYCLE	0.657895	25	NUPL1|POM121|NUP153|NUP50|NUPL2|NUP35|NUP205|NUP210|NUP188|NUP62|NUP43|NUP88|NUP54|NUP133|NUP107|RANBP2|TPR|NUP37|NUP85|NUP214|AAAS|SEH1L|RAE1|NUP155|NUP93
REACTOME_GLUCOSE_TRANSPORT (Geneset_Overlap) REACTOME_TRANSMEMBRANE_TRANSPORT_OF_SMALL_MOLECULES	1	38	HK1|NUPL1|HK2|POM121|HK3|NUP153|G6PC|SLC37A4|NUP50|G6PC3|NUPL2|NUP35|NUP205|NUP210|NUP188|NUP62|NUP43|G6PC2|GCK|GCKR|NUP88|NUP54|NUP133|NUP107|RANBP2|TPR|SLC2A1|SLC2A2|SLC2A3|NUP37|SLC2A4|NUP85|NUP214|AAAS|SEH1L|RAE1|NUP155|NUP93
REACTOME_GLUCOSE_TRANSPORT (Geneset_Overlap) REACTOME_HOST_INTERACTIONS_OF_HIV_FACTORS	0.657895	25	NUPL1|POM121|NUP153|NUP50|NUPL2|NUP35|NUP205|NUP210|NUP188|NUP62|NUP43|NUP88|NUP54|NUP133|NUP107|RANBP2|TPR|NUP37|NUP85|NUP214|AAAS|SEH1L|RAE1|NUP155|NUP93
REACTOME_GLUCOSE_TRANSPORT (Geneset_Overlap) REACTOME_INTERACTIONS_OF_VPR_WITH_HOST_CELLULAR_PROTEINS	0.78125	25	NUPL1|POM121|NUP153|NUP50|NUPL2|NUP35|NUP205|NUP210|NUP188|NUP62|NUP43|NUP88|NUP54|NUP133|NUP107|RANBP2|TPR|NUP37|NUP85|NUP214|AAAS|SEH1L|RAE1|NUP155|NUP93
BIOCARTA_CDC42RAC_PATHWAY (Geneset_Overlap) PID_ERBB1_DOWNSTREAM_PATHWAY	0.75	12	ARPC5|ARPC4|ARPC1B|ARPC2|RAC1|ACTR3|WASL|CDC42|PIK3CA|ARPC3|PIK3R1|ACTR2
BIOCARTA_CDC42RAC_PATHWAY (Geneset_Overlap) PID_PDGFRB_PATHWAY	0.8125	13	ARPC5|ARPC4|ARPC1B|ARPC2|RAC1|ACTR3|WASL|PAK1|RHOA|PIK3CA|ARPC3|PIK3R1|ACTR2
REACTOME_NEP_NS2_INTERACTS_WITH_THE_CELLULAR_EXPORT_MACHINERY (Geneset_Overlap) REACTOME_HOST_INTERACTIONS_OF_HIV_FACTORS	1	27	NUPL1|POM121|NUP153|NUP50|NUPL2|NUP35|NUP205|NUP210|NUP188|NUP62|NUP43|RAN|XPO1|NUP88|NUP54|NUP133|NUP107|RANBP2|TPR|NUP37|NUP85|NUP214|AAAS|SEH1L|RAE1|NUP155|NUP93
REACTOME_NEP_NS2_INTERACTS_WITH_THE_CELLULAR_EXPORT_MACHINERY (Geneset_Overlap) REACTOME_TRANSMEMBRANE_TRANSPORT_OF_SMALL_MOLECULES	0.925926	25	NUPL1|POM121|NUP153|NUP50|NUPL2|NUP35|NUP205|NUP210|NUP188|NUP62|NUP43|NUP88|NUP54|NUP133|NUP107|RANBP2|TPR|NUP37|NUP85|NUP214|AAAS|SEH1L|RAE1|NUP155|NUP93
REACTOME_NEP_NS2_INTERACTS_WITH_THE_CELLULAR_EXPORT_MACHINERY (Geneset_Overlap) REACTOME_INTERACTIONS_OF_VPR_WITH_HOST_CELLULAR_PROTEINS	0.925926	25	NUPL1|POM121|NUP153|NUP50|NUPL2|NUP35|NUP205|NUP210|NUP188|NUP62|NUP43|NUP88|NUP54|NUP133|NUP107|RANBP2|TPR|NUP37|NUP85|NUP214|AAAS|SEH1L|RAE1|NUP155|NUP93
REACTOME_NEP_NS2_INTERACTS_WITH_THE_CELLULAR_EXPORT_MACHINERY (Geneset_Overlap) REACTOME_TRANSPORT_OF_MATURE_MRNA_DERIVED_FROM_AN_INTRONLESS_TRANSCRIPT	0.925926	25	NUPL1|POM121|NUP153|NUP50|NUPL2|NUP35|NUP205|NUP210|NUP188|NUP62|NUP43|NUP88|NUP54|NUP133|NUP107|RANBP2|TPR|NUP37|NUP85|NUP214|AAAS|SEH1L|RAE1|NUP155|NUP93
REACTOME_NEP_NS2_INTERACTS_WITH_THE_CELLULAR_EXPORT_MACHINERY (Geneset_Overlap) REACTOME_LATE_PHASE_OF_HIV_LIFE_CYCLE	1	27	NUPL1|POM121|NUP153|NUP50|NUPL2|NUP35|NUP205|NUP210|NUP188|NUP62|NUP43|RAN|XPO1|NUP88|NUP54|NUP133|NUP107|RANBP2|TPR|NUP37|NUP85|NUP214|AAAS|SEH1L|RAE1|NUP155|NUP93
REACTOME_NEP_NS2_INTERACTS_WITH_THE_CELLULAR_EXPORT_MACHINERY (Geneset_Overlap) REACTOME_TRANSPORT_OF_MATURE_TRANSCRIPT_TO_CYTOPLASM	0.925926	25	NUPL1|POM121|NUP153|NUP50|NUPL2|NUP35|NUP205|NUP210|NUP188|NUP62|NUP43|NUP88|NUP54|NUP133|NUP107|RANBP2|TPR|NUP37|NUP85|NUP214|AAAS|SEH1L|RAE1|NUP155|NUP93
REACTOME_NEP_NS2_INTERACTS_WITH_THE_CELLULAR_EXPORT_MACHINERY (Geneset_Overlap) REACTOME_ANTIVIRAL_MECHANISM_BY_IFN_STIMULATED_GENES	0.925926	25	NUPL1|POM121|NUP153|NUP50|NUPL2|NUP35|NUP205|NUP210|NUP188|NUP62|NUP43|NUP88|NUP54|NUP133|NUP107|RANBP2|TPR|NUP37|NUP85|NUP214|AAAS|SEH1L|RAE1|NUP155|NUP93
REACTOME_NEP_NS2_INTERACTS_WITH_THE_CELLULAR_EXPORT_MACHINERY (Geneset_Overlap) REACTOME_CYTOKINE_SIGNALING_IN_IMMUNE_SYSTEM	0.925926	25	NUPL1|POM121|NUP153|NUP50|NUPL2|NUP35|NUP205|NUP210|NUP188|NUP62|NUP43|NUP88|NUP54|NUP133|NUP107|RANBP2|TPR|NUP37|NUP85|NUP214|AAAS|SEH1L|RAE1|NUP155|NUP93
REACTOME_NEP_NS2_INTERACTS_WITH_THE_CELLULAR_EXPORT_MACHINERY (Geneset_Overlap) REACTOME_INTERFERON_SIGNALING	0.925926	25	NUPL1|POM121|NUP153|NUP50|NUPL2|NUP35|NUP205|NUP210|NUP188|NUP62|NUP43|NUP88|NUP54|NUP133|NUP107|RANBP2|TPR|NUP37|NUP85|NUP214|AAAS|SEH1L|RAE1|NUP155|NUP93
REACTOME_NEP_NS2_INTERACTS_WITH_THE_CELLULAR_EXPORT_MACHINERY (Geneset_Overlap) REACTOME_MRNA_PROCESSING	0.925926	25	NUPL1|POM121|NUP153|NUP50|NUPL2|NUP35|NUP205|NUP210|NUP188|NUP62|NUP43|NUP88|NUP54|NUP133|NUP107|RANBP2|TPR|NUP37|NUP85|NUP214|AAAS|SEH1L|RAE1|NUP155|NUP93
REACTOME_NEP_NS2_INTERACTS_WITH_THE_CELLULAR_EXPORT_MACHINERY (Geneset_Overlap) REACTOME_METABOLISM_OF_NON_CODING_RNA	0.925926	25	NUPL1|POM121|NUP153|NUP50|NUPL2|NUP35|NUP205|NUP210|NUP188|NUP62|NUP43|NUP88|NUP54|NUP133|NUP107|RANBP2|TPR|NUP37|NUP85|NUP214|AAAS|SEH1L|RAE1|NUP155|NUP93
REACTOME_NEP_NS2_INTERACTS_WITH_THE_CELLULAR_EXPORT_MACHINERY (Geneset_Overlap) REACTOME_TRANSPORT_OF_RIBONUCLEOPROTEINS_INTO_THE_HOST_NUCLEUS	0.925926	25	NUPL1|POM121|NUP153|NUP50|NUPL2|NUP35|NUP205|NUP210|NUP188|NUP62|NUP43|NUP88|NUP54|NUP133|NUP107|RANBP2|TPR|NUP37|NUP85|NUP214|AAAS|SEH1L|RAE1|NUP155|NUP93
REACTOME_NEP_NS2_INTERACTS_WITH_THE_CELLULAR_EXPORT_MACHINERY (Geneset_Overlap) REACTOME_HIV_INFECTION	1	27	NUPL1|POM121|NUP153|NUP50|NUPL2|NUP35|NUP205|NUP210|NUP188|NUP62|NUP43|RAN|XPO1|NUP88|NUP54|NUP133|NUP107|RANBP2|TPR|NUP37|NUP85|NUP214|AAAS|SEH1L|RAE1|NUP155|NUP93
REACTOME_NEP_NS2_INTERACTS_WITH_THE_CELLULAR_EXPORT_MACHINERY (Geneset_Overlap) REACTOME_PROCESSING_OF_CAPPED_INTRON_CONTAINING_PRE_MRNA	0.925926	25	NUPL1|POM121|NUP153|NUP50|NUPL2|NUP35|NUP205|NUP210|NUP188|NUP62|NUP43|NUP88|NUP54|NUP133|NUP107|RANBP2|TPR|NUP37|NUP85|NUP214|AAAS|SEH1L|RAE1|NUP155|NUP93
REACTOME_NEP_NS2_INTERACTS_WITH_THE_CELLULAR_EXPORT_MACHINERY (Geneset_Overlap) REACTOME_METABOLISM_OF_RNA	0.962963	26	NUPL1|POM121|NUP153|NUP50|NUPL2|NUP35|NUP205|NUP210|NUP188|NUP62|NUP43|XPO1|NUP88|NUP54|NUP133|NUP107|RANBP2|TPR|NUP37|NUP85|NUP214|AAAS|SEH1L|RAE1|NUP155|NUP93
REACTOME_NEP_NS2_INTERACTS_WITH_THE_CELLULAR_EXPORT_MACHINERY (Geneset_Overlap) REACTOME_GLUCOSE_TRANSPORT	0.925926	25	NUPL1|POM121|NUP153|NUP50|NUPL2|NUP35|NUP205|NUP210|NUP188|NUP62|NUP43|NUP88|NUP54|NUP133|NUP107|RANBP2|TPR|NUP37|NUP85|NUP214|AAAS|SEH1L|RAE1|NUP155|NUP93
REACTOME_NEP_NS2_INTERACTS_WITH_THE_CELLULAR_EXPORT_MACHINERY (Geneset_Overlap) REACTOME_INFLUENZA_LIFE_CYCLE	1	27	NUPL1|POM121|NUP153|NUP50|NUPL2|NUP35|NUP205|NUP210|NUP188|NUP62|NUP43|RAN|XPO1|NUP88|NUP54|NUP133|NUP107|RANBP2|TPR|NUP37|NUP85|NUP214|AAAS|SEH1L|RAE1|NUP155|NUP93
REACTOME_NEP_NS2_INTERACTS_WITH_THE_CELLULAR_EXPORT_MACHINERY (Geneset_Overlap) REACTOME_METABOLISM_OF_CARBOHYDRATES	0.925926	25	NUPL1|POM121|NUP153|NUP50|NUPL2|NUP35|NUP205|NUP210|NUP188|NUP62|NUP43|NUP88|NUP54|NUP133|NUP107|RANBP2|TPR|NUP37|NUP85|NUP214|AAAS|SEH1L|RAE1|NUP155|NUP93
REACTOME_NEP_NS2_INTERACTS_WITH_THE_CELLULAR_EXPORT_MACHINERY (Geneset_Overlap) REACTOME_HIV_LIFE_CYCLE	1	27	NUPL1|POM121|NUP153|NUP50|NUPL2|NUP35|NUP205|NUP210|NUP188|NUP62|NUP43|RAN|XPO1|NUP88|NUP54|NUP133|NUP107|RANBP2|TPR|NUP37|NUP85|NUP214|AAAS|SEH1L|RAE1|NUP155|NUP93
REACTOME_INWARDLY_RECTIFYING_K_CHANNELS (Geneset_Overlap) REACTOME_NEUROTRANSMITTER_RECEPTOR_BINDING_AND_DOWNSTREAM_TRANSMISSION_IN_THE_POSTSYNAPTIC_CELL	0.806452	25	KCNJ2|KCNJ3|GNG2|KCNJ4|KCNJ5|KCNJ6|KCNJ9|KCNJ10|KCNJ12|GABBR1|KCNJ15|KCNJ16|GNG12|GNG8|GNB1|GNB2|GNB3|GNG3|GABBR2|GNG4|GNG5|GNG7|GNG10|GNGT1|GNGT2
REACTOME_INWARDLY_RECTIFYING_K_CHANNELS (Geneset_Overlap) REACTOME_TRANSMISSION_ACROSS_CHEMICAL_SYNAPSES	0.806452	25	KCNJ2|KCNJ3|GNG2|KCNJ4|KCNJ5|KCNJ6|KCNJ9|KCNJ10|KCNJ12|GABBR1|KCNJ15|KCNJ16|GNG12|GNG8|GNB1|GNB2|GNB3|GNG3|GABBR2|GNG4|GNG5|GNG7|GNG10|GNGT1|GNGT2
REACTOME_INWARDLY_RECTIFYING_K_CHANNELS (Geneset_Overlap) REACTOME_GABA_RECEPTOR_ACTIVATION	0.806452	25	KCNJ2|KCNJ3|GNG2|KCNJ4|KCNJ5|KCNJ6|KCNJ9|KCNJ10|KCNJ12|GABBR1|KCNJ15|KCNJ16|GNG12|GNG8|GNB1|GNB2|GNB3|GNG3|GABBR2|GNG4|GNG5|GNG7|GNG10|GNGT1|GNGT2
REACTOME_INWARDLY_RECTIFYING_K_CHANNELS (Geneset_Overlap) REACTOME_POTASSIUM_CHANNELS	1	31	KCNJ1|KCNJ2|KCNJ3|GNG2|KCNJ4|KCNJ5|KCNJ6|KCNJ8|KCNJ9|KCNJ10|KCNJ11|KCNJ12|GABBR1|KCNJ14|KCNJ15|KCNJ16|GNG12|GNG8|ABCC8|GNB1|GNB2|GNB3|GNG3|GABBR2|GNG4|GNG5|GNG7|GNG10|GNGT1|GNGT2|ABCC9
REACTOME_INWARDLY_RECTIFYING_K_CHANNELS (Geneset_Overlap) REACTOME_NEURONAL_SYSTEM	1	31	KCNJ1|KCNJ2|KCNJ3|GNG2|KCNJ4|KCNJ5|KCNJ6|KCNJ8|KCNJ9|KCNJ10|KCNJ11|KCNJ12|GABBR1|KCNJ14|KCNJ15|KCNJ16|GNG12|GNG8|ABCC8|GNB1|GNB2|GNB3|GNG3|GABBR2|GNG4|GNG5|GNG7|GNG10|GNGT1|GNGT2|ABCC9
REACTOME_FATTY_ACID_TRIACYLGLYCEROL_AND_KETONE_BODY_METABOLISM (Geneset_Overlap) REACTOME_CIRCADIAN_REPRESSION_OF_EXPRESSION_BY_REV_ERBA	1	22	TBL1XR1|NCOA2|ELOVL3|NCOA3|CREBBP|NCOA1|HDAC3|EP300|NR1D1|CLOCK|NCOR1|TGS1|NCOA6|ARNTL|NPAS2|PPARA|MED1|RORA|RXRA|PPARGC1A|SMARCD3|TBL1X
REACTOME_FATTY_ACID_TRIACYLGLYCEROL_AND_KETONE_BODY_METABOLISM (Geneset_Overlap) REACTOME_METABOLISM_OF_LIPIDS_AND_LIPOPROTEINS	1	167	MED6|ACSL3|ACSL4|MED16|FASN|MED19|TBL1XR1|FDFT1|LPCAT1|ELOVL7|FHL2|CDK19|CDK8|GPD1L|LPIN1|ACSL6|YAP1|SIN3B|NCOA2|MED13L|ELOVL3|MED25|NCOA3|MED8|LCLAT1|MED10|DGAT2|LPCAT4|MCEE|AGPAT9|CREBBP|SIN3A|TEAD2|TIAM2|ANKRD1|DGAT1|GK|NCOA1|PEX11A|TNFRSF21|HDAC3|CCNC|GPD1|GPD2|GRHL1|MED30|CTGF|HADHA|HADHB|HADH|MED14|ACACA|HMGCL|MED21|HMGCR|HMGCS1|HMGCS2|MED23|ACACB|MED17|MED26|CD36|MED27|MED7|MED20|EP300|TEC…
REACTOME_FATTY_ACID_TRIACYLGLYCEROL_AND_KETONE_BODY_METABOLISM (Geneset_Overlap) REACTOME_BMAL1_CLOCK_NPAS2_ACTIVATES_CIRCADIAN_EXPRESSION	0.6	21	TBL1XR1|NCOA2|NCOA3|CREBBP|NCOA1|HDAC3|EP300|NR1D1|CLOCK|NCOR1|TGS1|NCOA6|ARNTL|NPAS2|PPARA|MED1|RORA|RXRA|PPARGC1A|SMARCD3|TBL1X
REACTOME_FATTY_ACID_TRIACYLGLYCEROL_AND_KETONE_BODY_METABOLISM (Geneset_Overlap) REACTOME_PPARA_ACTIVATES_GENE_EXPRESSION	1	103	MED6|MED16|MED19|TBL1XR1|FDFT1|FHL2|CDK19|CDK8|YAP1|NCOA2|MED13L|MED25|NCOA3|MED8|MED10|CREBBP|TEAD2|TIAM2|ANKRD1|NCOA1|PEX11A|TNFRSF21|HDAC3|CCNC|GRHL1|MED30|CTGF|MED14|MED21|HMGCR|HMGCS1|HMGCS2|MED23|MED17|MED26|CD36|MED27|MED7|MED20|EP300|NR1D1|CLOCK|NCOR1|APOA1|APOA2|TGS1|MED24|ACADM|MED12|ESRRA|NCOA6|SLC27A1|WWTR1|FADS1|MED11|ARNTL|MED4|ME1|NFYA|NFYB|NPAS2|NRF1|G0S2|ACOX1|ANGPTL4|MED31|MED15…
PID_BARD1_PATHWAY (Geneset_Overlap) REACTOME_DNA_REPAIR	0.62069	18	FANCA|XRCC5|FANCC|PRKDC|FANCD2|FANCE|FANCF|FANCG|MRE11A|NBN|RAD51|XRCC6|FANCL|ATM|PCNA|ATR|BRCA1|RAD50
PID_BARD1_PATHWAY (Geneset_Overlap) BIOCARTA_ATRBRCA_PATHWAY	0.619048	13	FANCC|FANCD2|FANCE|FANCF|FANCG|TP53|MRE11A|NBN|RAD51|ATM|ATR|BRCA1|RAD50
REACTOME_REGULATION_OF_GLUCOKINASE_BY_GLUCOKINASE_REGULATORY_PROTEIN (Geneset_Overlap) REACTOME_GLUCOSE_TRANSPORT	1	27	NUPL1|POM121|NUP153|NUP50|NUPL2|NUP35|NUP205|NUP210|NUP188|NUP62|NUP43|GCK|GCKR|NUP88|NUP54|NUP133|NUP107|RANBP2|TPR|NUP37|NUP85|NUP214|AAAS|SEH1L|RAE1|NUP155|NUP93
REACTOME_REGULATION_OF_GLUCOKINASE_BY_GLUCOKINASE_REGULATORY_PROTEIN (Geneset_Overlap) REACTOME_HIV_INFECTION	0.925926	25	NUPL1|POM121|NUP153|NUP50|NUPL2|NUP35|NUP205|NUP210|NUP188|NUP62|NUP43|NUP88|NUP54|NUP133|NUP107|RANBP2|TPR|NUP37|NUP85|NUP214|AAAS|SEH1L|RAE1|NUP155|NUP93
REACTOME_REGULATION_OF_GLUCOKINASE_BY_GLUCOKINASE_REGULATORY_PROTEIN (Geneset_Overlap) REACTOME_INTERFERON_SIGNALING	0.925926	25	NUPL1|POM121|NUP153|NUP50|NUPL2|NUP35|NUP205|NUP210|NUP188|NUP62|NUP43|NUP88|NUP54|NUP133|NUP107|RANBP2|TPR|NUP37|NUP85|NUP214|AAAS|SEH1L|RAE1|NUP155|NUP93
REACTOME_REGULATION_OF_GLUCOKINASE_BY_GLUCOKINASE_REGULATORY_PROTEIN (Geneset_Overlap) REACTOME_CYTOKINE_SIGNALING_IN_IMMUNE_SYSTEM	0.925926	25	NUPL1|POM121|NUP153|NUP50|NUPL2|NUP35|NUP205|NUP210|NUP188|NUP62|NUP43|NUP88|NUP54|NUP133|NUP107|RANBP2|TPR|NUP37|NUP85|NUP214|AAAS|SEH1L|RAE1|NUP155|NUP93
REACTOME_REGULATION_OF_GLUCOKINASE_BY_GLUCOKINASE_REGULATORY_PROTEIN (Geneset_Overlap) REACTOME_HIV_LIFE_CYCLE	0.925926	25	NUPL1|POM121|NUP153|NUP50|NUPL2|NUP35|NUP205|NUP210|NUP188|NUP62|NUP43|NUP88|NUP54|NUP133|NUP107|RANBP2|TPR|NUP37|NUP85|NUP214|AAAS|SEH1L|RAE1|NUP155|NUP93
REACTOME_REGULATION_OF_GLUCOKINASE_BY_GLUCOKINASE_REGULATORY_PROTEIN (Geneset_Overlap) REACTOME_ANTIVIRAL_MECHANISM_BY_IFN_STIMULATED_GENES	0.925926	25	NUPL1|POM121|NUP153|NUP50|NUPL2|NUP35|NUP205|NUP210|NUP188|NUP62|NUP43|NUP88|NUP54|NUP133|NUP107|RANBP2|TPR|NUP37|NUP85|NUP214|AAAS|SEH1L|RAE1|NUP155|NUP93
REACTOME_REGULATION_OF_GLUCOKINASE_BY_GLUCOKINASE_REGULATORY_PROTEIN (Geneset_Overlap) REACTOME_INTERACTIONS_OF_VPR_WITH_HOST_CELLULAR_PROTEINS	0.925926	25	NUPL1|POM121|NUP153|NUP50|NUPL2|NUP35|NUP205|NUP210|NUP188|NUP62|NUP43|NUP88|NUP54|NUP133|NUP107|RANBP2|TPR|NUP37|NUP85|NUP214|AAAS|SEH1L|RAE1|NUP155|NUP93
REACTOME_REGULATION_OF_GLUCOKINASE_BY_GLUCOKINASE_REGULATORY_PROTEIN (Geneset_Overlap) REACTOME_TRANSMEMBRANE_TRANSPORT_OF_SMALL_MOLECULES	1	27	NUPL1|POM121|NUP153|NUP50|NUPL2|NUP35|NUP205|NUP210|NUP188|NUP62|NUP43|GCK|GCKR|NUP88|NUP54|NUP133|NUP107|RANBP2|TPR|NUP37|NUP85|NUP214|AAAS|SEH1L|RAE1|NUP155|NUP93
REACTOME_REGULATION_OF_GLUCOKINASE_BY_GLUCOKINASE_REGULATORY_PROTEIN (Geneset_Overlap) REACTOME_PROCESSING_OF_CAPPED_INTRON_CONTAINING_PRE_MRNA	0.925926	25	NUPL1|POM121|NUP153|NUP50|NUPL2|NUP35|NUP205|NUP210|NUP188|NUP62|NUP43|NUP88|NUP54|NUP133|NUP107|RANBP2|TPR|NUP37|NUP85|NUP214|AAAS|SEH1L|RAE1|NUP155|NUP93
REACTOME_REGULATION_OF_GLUCOKINASE_BY_GLUCOKINASE_REGULATORY_PROTEIN (Geneset_Overlap) REACTOME_INFLUENZA_LIFE_CYCLE	0.925926	25	NUPL1|POM121|NUP153|NUP50|NUPL2|NUP35|NUP205|NUP210|NUP188|NUP62|NUP43|NUP88|NUP54|NUP133|NUP107|RANBP2|TPR|NUP37|NUP85|NUP214|AAAS|SEH1L|RAE1|NUP155|NUP93
REACTOME_REGULATION_OF_GLUCOKINASE_BY_GLUCOKINASE_REGULATORY_PROTEIN (Geneset_Overlap) REACTOME_METABOLISM_OF_RNA	0.925926	25	NUPL1|POM121|NUP153|NUP50|NUPL2|NUP35|NUP205|NUP210|NUP188|NUP62|NUP43|NUP88|NUP54|NUP133|NUP107|RANBP2|TPR|NUP37|NUP85|NUP214|AAAS|SEH1L|RAE1|NUP155|NUP93
REACTOME_REGULATION_OF_GLUCOKINASE_BY_GLUCOKINASE_REGULATORY_PROTEIN (Geneset_Overlap) REACTOME_TRANSPORT_OF_RIBONUCLEOPROTEINS_INTO_THE_HOST_NUCLEUS	0.925926	25	NUPL1|POM121|NUP153|NUP50|NUPL2|NUP35|NUP205|NUP210|NUP188|NUP62|NUP43|NUP88|NUP54|NUP133|NUP107|RANBP2|TPR|NUP37|NUP85|NUP214|AAAS|SEH1L|RAE1|NUP155|NUP93
REACTOME_REGULATION_OF_GLUCOKINASE_BY_GLUCOKINASE_REGULATORY_PROTEIN (Geneset_Overlap) REACTOME_NEP_NS2_INTERACTS_WITH_THE_CELLULAR_EXPORT_MACHINERY	0.925926	25	NUPL1|POM121|NUP153|NUP50|NUPL2|NUP35|NUP205|NUP210|NUP188|NUP62|NUP43|NUP88|NUP54|NUP133|NUP107|RANBP2|TPR|NUP37|NUP85|NUP214|AAAS|SEH1L|RAE1|NUP155|NUP93
REACTOME_REGULATION_OF_GLUCOKINASE_BY_GLUCOKINASE_REGULATORY_PROTEIN (Geneset_Overlap) REACTOME_MRNA_PROCESSING	0.925926	25	NUPL1|POM121|NUP153|NUP50|NUPL2|NUP35|NUP205|NUP210|NUP188|NUP62|NUP43|NUP88|NUP54|NUP133|NUP107|RANBP2|TPR|NUP37|NUP85|NUP214|AAAS|SEH1L|RAE1|NUP155|NUP93
REACTOME_REGULATION_OF_GLUCOKINASE_BY_GLUCOKINASE_REGULATORY_PROTEIN (Geneset_Overlap) REACTOME_METABOLISM_OF_CARBOHYDRATES	1	27	NUPL1|POM121|NUP153|NUP50|NUPL2|NUP35|NUP205|NUP210|NUP188|NUP62|NUP43|GCK|GCKR|NUP88|NUP54|NUP133|NUP107|RANBP2|TPR|NUP37|NUP85|NUP214|AAAS|SEH1L|RAE1|NUP155|NUP93
REACTOME_REGULATION_OF_GLUCOKINASE_BY_GLUCOKINASE_REGULATORY_PROTEIN (Geneset_Overlap) REACTOME_LATE_PHASE_OF_HIV_LIFE_CYCLE	0.925926	25	NUPL1|POM121|NUP153|NUP50|NUPL2|NUP35|NUP205|NUP210|NUP188|NUP62|NUP43|NUP88|NUP54|NUP133|NUP107|RANBP2|TPR|NUP37|NUP85|NUP214|AAAS|SEH1L|RAE1|NUP155|NUP93
REACTOME_REGULATION_OF_GLUCOKINASE_BY_GLUCOKINASE_REGULATORY_PROTEIN (Geneset_Overlap) REACTOME_HOST_INTERACTIONS_OF_HIV_FACTORS	0.925926	25	NUPL1|POM121|NUP153|NUP50|NUPL2|NUP35|NUP205|NUP210|NUP188|NUP62|NUP43|NUP88|NUP54|NUP133|NUP107|RANBP2|TPR|NUP37|NUP85|NUP214|AAAS|SEH1L|RAE1|NUP155|NUP93
REACTOME_REGULATION_OF_GLUCOKINASE_BY_GLUCOKINASE_REGULATORY_PROTEIN (Geneset_Overlap) REACTOME_METABOLISM_OF_NON_CODING_RNA	0.925926	25	NUPL1|POM121|NUP153|NUP50|NUPL2|NUP35|NUP205|NUP210|NUP188|NUP62|NUP43|NUP88|NUP54|NUP133|NUP107|RANBP2|TPR|NUP37|NUP85|NUP214|AAAS|SEH1L|RAE1|NUP155|NUP93
REACTOME_REGULATION_OF_GLUCOKINASE_BY_GLUCOKINASE_REGULATORY_PROTEIN (Geneset_Overlap) REACTOME_TRANSPORT_OF_MATURE_TRANSCRIPT_TO_CYTOPLASM	0.925926	25	NUPL1|POM121|NUP153|NUP50|NUPL2|NUP35|NUP205|NUP210|NUP188|NUP62|NUP43|NUP88|NUP54|NUP133|NUP107|RANBP2|TPR|NUP37|NUP85|NUP214|AAAS|SEH1L|RAE1|NUP155|NUP93
REACTOME_REGULATION_OF_GLUCOKINASE_BY_GLUCOKINASE_REGULATORY_PROTEIN (Geneset_Overlap) REACTOME_TRANSPORT_OF_MATURE_MRNA_DERIVED_FROM_AN_INTRONLESS_TRANSCRIPT	0.925926	25	NUPL1|POM121|NUP153|NUP50|NUPL2|NUP35|NUP205|NUP210|NUP188|NUP62|NUP43|NUP88|NUP54|NUP133|NUP107|RANBP2|TPR|NUP37|NUP85|NUP214|AAAS|SEH1L|RAE1|NUP155|NUP93
REACTOME_SLC_MEDIATED_TRANSMEMBRANE_TRANSPORT (Geneset_Overlap) REACTOME_TRANSPORT_OF_RIBONUCLEOPROTEINS_INTO_THE_HOST_NUCLEUS	0.925926	25	NUP50|NUPL2|NUP35|NUP205|NUP210|NUP188|NUP62|NUP43|NUP88|NUP54|NUP133|NUP107|RANBP2|TPR|NUP37|NUP85|NUP214|AAAS|SEH1L|RAE1|NUP155|NUP93|NUPL1|POM121|NUP153
REACTOME_SLC_MEDIATED_TRANSMEMBRANE_TRANSPORT (Geneset_Overlap) REACTOME_TRANSPORT_OF_MATURE_MRNA_DERIVED_FROM_AN_INTRONLESS_TRANSCRIPT	0.78125	25	NUP50|NUPL2|NUP35|NUP205|NUP210|NUP188|NUP62|NUP43|NUP88|NUP54|NUP133|NUP107|RANBP2|TPR|NUP37|NUP85|NUP214|AAAS|SEH1L|RAE1|NUP155|NUP93|NUPL1|POM121|NUP153
REACTOME_SLC_MEDIATED_TRANSMEMBRANE_TRANSPORT (Geneset_Overlap) REACTOME_TRANSMEMBRANE_TRANSPORT_OF_SMALL_MOLECULES	1	240	SLC35A3|SLC16A8|SLC7A11|SLC17A8|G6PC|SLC37A4|SLC41A1|SLC44A1|SLC24A2|SLC39A6|GCK|GCKR|SLC17A5|SLC39A1|SLCO1B3|SLCO4A1|SLCO3A1|SLC39A5|SLC24A5|SLC13A5|SLC9A9|SLC27A6|SLC39A3|SLC39A2|SLC2A8|SLC40A1|HK1|HK2|HK3|SLC29A2|SLC6A19|SLC10A6|SLC35B2|SLC6A18|SLCO4C1|SLC9A4|SLC27A1|SLC22A18|SLC15A3|RHCG|SLC26A4|SLCO1C1|SLC38A2|SLC6A20|SLC38A4|AVP|SLC6A15|SLC47A1|SLC29A3|SLC35C1|SLC22A15|SLC39A4|SLC22A11|SLC7…
REACTOME_SLC_MEDIATED_TRANSMEMBRANE_TRANSPORT (Geneset_Overlap) REACTOME_NEP_NS2_INTERACTS_WITH_THE_CELLULAR_EXPORT_MACHINERY	0.925926	25	NUP50|NUPL2|NUP35|NUP205|NUP210|NUP188|NUP62|NUP43|NUP88|NUP54|NUP133|NUP107|RANBP2|TPR|NUP37|NUP85|NUP214|AAAS|SEH1L|RAE1|NUP155|NUP93|NUPL1|POM121|NUP153
REACTOME_SLC_MEDIATED_TRANSMEMBRANE_TRANSPORT (Geneset_Overlap) REACTOME_INTERACTIONS_OF_VPR_WITH_HOST_CELLULAR_PROTEINS	0.78125	25	NUP50|NUPL2|NUP35|NUP205|NUP210|NUP188|NUP62|NUP43|NUP88|NUP54|NUP133|NUP107|RANBP2|TPR|NUP37|NUP85|NUP214|AAAS|SEH1L|RAE1|NUP155|NUP93|NUPL1|POM121|NUP153
REACTOME_SLC_MEDIATED_TRANSMEMBRANE_TRANSPORT (Geneset_Overlap) REACTOME_REGULATION_OF_GLUCOKINASE_BY_GLUCOKINASE_REGULATORY_PROTEIN	1	27	GCK|GCKR|NUP50|NUPL2|NUP35|NUP205|NUP210|NUP188|NUP62|NUP43|NUP88|NUP54|NUP133|NUP107|RANBP2|TPR|NUP37|NUP85|NUP214|AAAS|SEH1L|RAE1|NUP155|NUP93|NUPL1|POM121|NUP153
REACTOME_SLC_MEDIATED_TRANSMEMBRANE_TRANSPORT (Geneset_Overlap) REACTOME_GLUCOSE_TRANSPORT	1	38	G6PC|SLC37A4|GCK|GCKR|HK1|HK2|HK3|G6PC2|SLC2A1|SLC2A2|SLC2A3|SLC2A4|G6PC3|NUP50|NUPL2|NUP35|NUP205|NUP210|NUP188|NUP62|NUP43|NUP88|NUP54|NUP133|NUP107|RANBP2|TPR|NUP37|NUP85|NUP214|AAAS|SEH1L|RAE1|NUP155|NUP93|NUPL1|POM121|NUP153
REACTOME_SLC_MEDIATED_TRANSMEMBRANE_TRANSPORT (Geneset_Overlap) REACTOME_METABOLISM_OF_NON_CODING_RNA	0.520833	25	NUP50|NUPL2|NUP35|NUP205|NUP210|NUP188|NUP62|NUP43|NUP88|NUP54|NUP133|NUP107|RANBP2|TPR|NUP37|NUP85|NUP214|AAAS|SEH1L|RAE1|NUP155|NUP93|NUPL1|POM121|NUP153
PID_TGFBR_PATHWAY (Geneset_Overlap) REACTOME_TGF_BETA_RECEPTOR_SIGNALING_ACTIVATES_SMADS	0.583333	14	SMAD2|SMAD3|SMAD4|SMAD7|STRAP|PPP1R15A|ZFYVE9|TGFB1|PPP1CA|SMURF2|TGFBR2|TGFBR1|SMURF1|FKBP1A
PID_TGFBR_PATHWAY (Geneset_Overlap) REACTOME_DOWNREGULATION_OF_TGF_BETA_RECEPTOR_SIGNALING	0.571429	12	SMAD2|SMAD3|SMAD7|STRAP|PPP1R15A|ZFYVE9|TGFB1|PPP1CA|SMURF2|TGFBR2|TGFBR1|SMURF1
KEGG_MELANOMA (Geneset_Overlap) KEGG_PATHWAYS_IN_CANCER	0.971831	69	HRAS|CDK4|CDK6|HGF|CDKN1A|FGF23|IGF1|CDKN2A|IGF1R|PIK3R5|FGF18|PIK3CA|MITF|PIK3R3|PIK3CB|PIK3CD|PIK3CG|PIK3R1|PIK3R2|PDGFRB|AKT1|BRAF|AKT2|MDM2|NRAS|AKT3|FGF20|E2F1|E2F2|E2F3|MAPK3|PDGFA|KRAS|FGF22|RB1|PDGFB|PDGFRA|CCND1|MET|TP53|CDH1|RAF1|PTEN|FGF9|FGF8|FGF7|FGF6|FGF5|FGF3|FGF4|FGF1|FGF2|FGF21|BAD|FGF19|MAP2K2|MAPK1|MAP2K1|EGFR|EGF|ARAF|FGFR1|FGF14|FGF17|FGF16|FGF10|FGF11|FGF12|FGF13
KEGG_MELANOMA (Geneset_Overlap) REACTOME_ARMS_MEDIATED_ACTIVATION	0.529412	9	HRAS|BRAF|NRAS|MAPK3|KRAS|RAF1|MAP2K2|MAPK1|MAP2K1
REACTOME_SYNTHESIS_OF_DNA (Geneset_Overlap) REACTOME_MITOTIC_G1_G1_S_PHASES	0.822222	74	CCNA2|CCNA1|CDK2|PSMD14|CDKN1A|CDKN1B|PRIM1|PRIM2|PSMF1|PSMA1|PSMA2|PSMA3|PSMA4|PSMA5|PSMA6|PSMA7|PSMB1|PSMD6|PSMB2|CDC6|PSMB3|PSMB4|PSMB5|PSMB6|PSMB7|PSMB8|PSMB9|PSMB10|PSMC1|PSMC2|PSMC3|PSMC4|PSMC5|PSMC6|PSMD1|PSMD2|PSMD3|PSMD4|PSMD5|PSMD7|RPS27A|PSMD8|PSMD9|PSMD10|PSMD11|PSMD12|PSMD13|PSME1|PSME2|RB1|ORC6|ORC3|POLA2|RPA1|UBA52|RPA2|RPA3|MCM2|MCM3|MCM4|MCM5|MCM6|MCM7|ORC1|ORC2|ORC4|ORC5|PCNA|CD…
REACTOME_SYNTHESIS_OF_DNA (Geneset_Overlap) REACTOME_HIV_INFECTION	0.511111	46	PSMD14|PSMF1|PSMA1|PSMA2|PSMA3|PSMA4|PSMA5|PSMA6|PSMA7|PSMB1|PSMD6|PSMB2|PSMB3|PSMB4|PSMB5|PSMB6|PSMB7|PSMB8|PSMB9|PSMB10|PSMC1|PSMC2|PSMC3|PSMC4|PSMC5|PSMA8|PSMC6|PSMD1|PSMD2|PSMD3|PSMD4|PSMD5|PSMD7|RPS27A|PSMD8|PSMD9|PSMD10|PSMD11|PSMD12|PSMD13|PSME1|PSME2|FEN1|PSME4|UBA52|LIG1
REACTOME_SYNTHESIS_OF_DNA (Geneset_Overlap) REACTOME_E2F_MEDIATED_REGULATION_OF_DNA_REPLICATION	0.515152	17	CCNA1|PRIM1|PRIM2|CDC6|RB1|ORC6|ORC3|POLA2|ORC1|ORC2|ORC4|ORC5|PCNA|CDT1|CDC45|POLA1|MCM8
REACTOME_SYNTHESIS_OF_DNA (Geneset_Overlap) REACTOME_G2_M_CHECKPOINTS	0.560976	23	CDK2|CDC6|ORC6|RFC2|ORC3|RFC3|RFC4|RFC5|RPA1|RPA2|RPA3|MCM2|MCM3|MCM4|MCM5|MCM6|MCM7|ORC1|ORC2|ORC4|ORC5|CDC45|MCM8
REACTOME_SYNTHESIS_OF_DNA (Geneset_Overlap) REACTOME_G1_S_TRANSITION	0.822222	74	CCNA2|CCNA1|CDK2|PSMD14|CDKN1A|CDKN1B|PRIM1|PRIM2|PSMF1|PSMA1|PSMA2|PSMA3|PSMA4|PSMA5|PSMA6|PSMA7|PSMB1|PSMD6|PSMB2|CDC6|PSMB3|PSMB4|PSMB5|PSMB6|PSMB7|PSMB8|PSMB9|PSMB10|PSMC1|PSMC2|PSMC3|PSMC4|PSMC5|PSMC6|PSMD1|PSMD2|PSMD3|PSMD4|PSMD5|PSMD7|RPS27A|PSMD8|PSMD9|PSMD10|PSMD11|PSMD12|PSMD13|PSME1|PSME2|RB1|ORC6|ORC3|POLA2|RPA1|UBA52|RPA2|RPA3|MCM2|MCM3|MCM4|MCM5|MCM6|MCM7|ORC1|ORC2|ORC4|ORC5|PCNA|CD…
REACTOME_SYNTHESIS_OF_DNA (Geneset_Overlap) REACTOME_CELL_CYCLE	1	90	CCNA2|CCNA1|CDK2|PSMD14|CDKN1A|CDKN1B|PRIM1|PRIM2|PSMF1|PSMA1|PSMA2|PSMA3|POLD3|PSMA4|PSMA5|PSMA6|PSMA7|GINS1|PSMB1|PSMD6|PSMB2|CDC6|PSMB3|PSMB4|PSMB5|PSMB6|PSMB7|PSMB8|PSMB9|PSMB10|PSMC1|PSMC2|PSMC3|PSMC4|PSMC5|PSMA8|PSMC6|PSMD1|PSMD2|PSMD3|PSMD4|PSMD5|PSMD7|RPS27A|DNA2|PSMD8|PSMD9|PSMD10|PSMD11|PSMD12|PSMD13|PSME1|PSME2|FEN1|POLD4|RB1|PSME4|ORC6|RFC2|ORC3|RFC3|POLA2|RFC4|RFC5|RPA1|UBA52|RPA2|RP…
REACTOME_SYNTHESIS_OF_DNA (Geneset_Overlap) REACTOME_DNA_STRAND_ELONGATION	1	30	PRIM1|PRIM2|POLD3|GINS1|DNA2|FEN1|POLD4|RFC2|RFC3|POLA2|RFC4|RFC5|RPA1|RPA2|RPA3|LIG1|MCM2|MCM3|MCM4|MCM5|MCM6|MCM7|PCNA|GINS2|CDC45|POLA1|POLD1|POLD2|GINS4|MCM8
REACTOME_SYNTHESIS_OF_DNA (Geneset_Overlap) REACTOME_CELL_CYCLE_MITOTIC	1	90	CCNA2|CCNA1|CDK2|PSMD14|CDKN1A|CDKN1B|PRIM1|PRIM2|PSMF1|PSMA1|PSMA2|PSMA3|POLD3|PSMA4|PSMA5|PSMA6|PSMA7|GINS1|PSMB1|PSMD6|PSMB2|CDC6|PSMB3|PSMB4|PSMB5|PSMB6|PSMB7|PSMB8|PSMB9|PSMB10|PSMC1|PSMC2|PSMC3|PSMC4|PSMC5|PSMA8|PSMC6|PSMD1|PSMD2|PSMD3|PSMD4|PSMD5|PSMD7|RPS27A|DNA2|PSMD8|PSMD9|PSMD10|PSMD11|PSMD12|PSMD13|PSME1|PSME2|FEN1|POLD4|RB1|PSME4|ORC6|RFC2|ORC3|RFC3|POLA2|RFC4|RFC5|RPA1|UBA52|RPA2|RP…
REACTOME_SYNTHESIS_OF_DNA (Geneset_Overlap) REACTOME_REGULATION_OF_MITOTIC_CELL_CYCLE	0.61039	47	CCNA2|CCNA1|CDK2|PSMD14|PSMF1|PSMA1|PSMA2|PSMA3|PSMA4|PSMA5|PSMA6|PSMA7|PSMB1|PSMD6|PSMB2|PSMB3|PSMB4|PSMB5|PSMB6|PSMB7|PSMB8|PSMB9|PSMB10|PSMC1|PSMC2|PSMC3|PSMC4|PSMC5|PSMA8|PSMC6|PSMD1|PSMD2|PSMD3|PSMD4|PSMD5|PSMD7|RPS27A|PSMD8|PSMD9|PSMD10|PSMD11|PSMD12|PSMD13|PSME1|PSME2|PSME4|UBA52
REACTOME_SYNTHESIS_OF_DNA (Geneset_Overlap) REACTOME_CELL_CYCLE_CHECKPOINTS	0.766667	69	CDK2|PSMD14|CDKN1A|CDKN1B|PSMF1|PSMA1|PSMA2|PSMA3|PSMA4|PSMA5|PSMA6|PSMA7|PSMB1|PSMD6|PSMB2|CDC6|PSMB3|PSMB4|PSMB5|PSMB6|PSMB7|PSMB8|PSMB9|PSMB10|PSMC1|PSMC2|PSMC3|PSMC4|PSMC5|PSMA8|PSMC6|PSMD1|PSMD2|PSMD3|PSMD4|PSMD5|PSMD7|RPS27A|PSMD8|PSMD9|PSMD10|PSMD11|PSMD12|PSMD13|PSME1|PSME2|PSME4|ORC6|RFC2|ORC3|RFC3|RFC4|RFC5|RPA1|UBA52|RPA2|RPA3|MCM2|MCM3|MCM4|MCM5|MCM6|MCM7|ORC1|ORC2|ORC4|ORC5|CDC45|MCM8
REACTOME_SYNTHESIS_OF_DNA (Geneset_Overlap) REACTOME_MITOTIC_M_M_G1_PHASES	0.777778	70	CDK2|PSMD14|PRIM1|PRIM2|PSMF1|PSMA1|PSMA2|PSMA3|PSMA4|PSMA5|PSMA6|PSMA7|PSMB1|PSMD6|PSMB2|CDC6|PSMB3|PSMB4|PSMB5|PSMB6|PSMB7|PSMB8|PSMB9|PSMB10|PSMC1|PSMC2|PSMC3|PSMC4|PSMC5|PSMA8|PSMC6|PSMD1|PSMD2|PSMD3|PSMD4|PSMD5|PSMD7|RPS27A|PSMD8|PSMD9|PSMD10|PSMD11|PSMD12|PSMD13|PSME1|PSME2|PSME4|ORC6|ORC3|POLA2|RPA1|UBA52|RPA2|RPA3|MCM2|MCM3|MCM4|MCM5|MCM6|MCM7|ORC1|ORC2|ORC4|ORC5|CDT1|CDC45|POLA1|POLE|MCM…
REACTOME_SYNTHESIS_OF_DNA (Geneset_Overlap) REACTOME_DNA_REPLICATION	1	90	CCNA2|CCNA1|CDK2|PSMD14|CDKN1A|CDKN1B|PRIM1|PRIM2|PSMF1|PSMA1|PSMA2|PSMA3|POLD3|PSMA4|PSMA5|PSMA6|PSMA7|GINS1|PSMB1|PSMD6|PSMB2|CDC6|PSMB3|PSMB4|PSMB5|PSMB6|PSMB7|PSMB8|PSMB9|PSMB10|PSMC1|PSMC2|PSMC3|PSMC4|PSMC5|PSMA8|PSMC6|PSMD1|PSMD2|PSMD3|PSMD4|PSMD5|PSMD7|RPS27A|DNA2|PSMD8|PSMD9|PSMD10|PSMD11|PSMD12|PSMD13|PSME1|PSME2|FEN1|POLD4|RB1|PSME4|ORC6|RFC2|ORC3|RFC3|POLA2|RFC4|RFC5|RPA1|UBA52|RPA2|RP…
REACTOME_S_PHASE (Geneset_Overlap) REACTOME_G2_M_CHECKPOINTS	0.609756	25	RFC2|RFC3|RFC4|RFC5|RPA1|RPA2|RPA3|WEE1|CDC45|MCM8|CDK2|CDC6|CDC25A|ORC6|ORC3|MCM2|MCM3|MCM4|MCM5|MCM6|MCM7|ORC1|ORC2|ORC4|ORC5
REACTOME_S_PHASE (Geneset_Overlap) REACTOME_G1_S_TRANSITION	0.820755	87	PRIM1|PRIM2|PSMA1|PSMA2|PSMA3|PSMA4|PSMA5|PSMA6|PSMA7|PSMB1|PSMB2|PSMB3|PSMB4|PSMB5|PSMB6|PSMB7|PSMB8|PSMB9|PSMB10|PSMC1|PSMC2|PSMC3|PSMC4|PSMC5|PSMC6|PSMD1|PSMD2|PSMD3|PSMD4|PSMD5|PSMD7|PSMD8|PSMD9|PSMD10|PSMD11|PSMD12|PSMD13|PSME1|PSME2|RB1|RPA1|RPA2|RPA3|SKP1|SKP2|WEE1|CDT1|CDC45|MCM8|CUL1|CCNA2|CCNA1|CDK2|MYC|PSMD14|CCNE1|CDK7|CCNH|CDKN1A|CDKN1B|CCNE2|PSMF1|PSMD6|CDC6|CDC25A|CKS1B|RPS27A|ORC6…
REACTOME_S_PHASE (Geneset_Overlap) REACTOME_REGULATION_OF_MITOTIC_CELL_CYCLE	0.649351	50	PSMA1|PSMA2|PSMA3|PSMA4|PSMA5|PSMA6|PSMA7|PSMB1|PSMB2|PSMB3|PSMB4|PSMB5|PSMB6|PSMB7|PSMB8|PSMB9|PSMB10|PSMC1|PSMC2|PSMC3|PSMC4|PSMC5|PSMC6|PSMD1|PSMD2|PSMD3|PSMD4|PSMD5|PSMD7|PSMD8|PSMD9|PSMD10|PSMD11|PSMD12|PSMD13|PSME1|PSME2|SKP1|SKP2|CUL1|CCNA2|CCNA1|CDK2|PSMD14|PSMF1|PSMD6|PSMA8|RPS27A|PSME4|UBA52
REACTOME_S_PHASE (Geneset_Overlap) REACTOME_G1_S_SPECIFIC_TRANSCRIPTION	0.529412	9	CDT1|CDC45|CCNA1|CCNE1|CDC6|CDC25A|ORC1|PCNA|POLA1
REACTOME_S_PHASE (Geneset_Overlap) REACTOME_CELL_CYCLE	1	106	PRIM1|PRIM2|PSMA1|PSMA2|PSMA3|PSMA4|PSMA5|PSMA6|PSMA7|PSMB1|PSMB2|PSMB3|PSMB4|PSMB5|PSMB6|PSMB7|PSMB8|PSMB9|PSMB10|PSMC1|PSMC2|PSMC3|PSMC4|PSMC5|PSMC6|PSMD1|PSMD2|PSMD3|PSMD4|PSMD5|PSMD7|PSMD8|PSMD9|PSMD10|PSMD11|PSMD12|PSMD13|PSME1|PSME2|POLD4|RB1|CCND1|RFC2|RFC3|RFC4|RFC5|RPA1|RPA2|RPA3|SKP1|SKP2|WEE1|CDT1|CDC45|GINS4|MCM8|CUL1|CCNA2|CCNA1|CDK2|CDK4|MYC|PSMD14|CCNE1|CDK7|CCNH|CDKN1A|CDKN1B|CCNE…
REACTOME_S_PHASE (Geneset_Overlap) REACTOME_MITOTIC_G1_G1_S_PHASES	0.839623	89	PRIM1|PRIM2|PSMA1|PSMA2|PSMA3|PSMA4|PSMA5|PSMA6|PSMA7|PSMB1|PSMB2|PSMB3|PSMB4|PSMB5|PSMB6|PSMB7|PSMB8|PSMB9|PSMB10|PSMC1|PSMC2|PSMC3|PSMC4|PSMC5|PSMC6|PSMD1|PSMD2|PSMD3|PSMD4|PSMD5|PSMD7|PSMD8|PSMD9|PSMD10|PSMD11|PSMD12|PSMD13|PSME1|PSME2|RB1|CCND1|RPA1|RPA2|RPA3|SKP1|SKP2|WEE1|CDT1|CDC45|MCM8|CUL1|CCNA2|CCNA1|CDK2|CDK4|MYC|PSMD14|CCNE1|CDK7|CCNH|CDKN1A|CDKN1B|CCNE2|PSMF1|PSMD6|CDC6|CDC25A|CKS1B|…
REACTOME_S_PHASE (Geneset_Overlap) REACTOME_DNA_STRAND_ELONGATION	1	30	PRIM1|PRIM2|POLD4|RFC2|RFC3|RFC4|RFC5|RPA1|RPA2|RPA3|CDC45|GINS4|MCM8|POLD3|GINS1|DNA2|FEN1|POLA2|LIG1|MCM2|MCM3|MCM4|MCM5|MCM6|MCM7|PCNA|GINS2|POLA1|POLD1|POLD2
REACTOME_S_PHASE (Geneset_Overlap) REACTOME_DNA_REPLICATION	0.849057	90	PRIM1|PRIM2|PSMA1|PSMA2|PSMA3|PSMA4|PSMA5|PSMA6|PSMA7|PSMB1|PSMB2|PSMB3|PSMB4|PSMB5|PSMB6|PSMB7|PSMB8|PSMB9|PSMB10|PSMC1|PSMC2|PSMC3|PSMC4|PSMC5|PSMC6|PSMD1|PSMD2|PSMD3|PSMD4|PSMD5|PSMD7|PSMD8|PSMD9|PSMD10|PSMD11|PSMD12|PSMD13|PSME1|PSME2|POLD4|RB1|RFC2|RFC3|RFC4|RFC5|RPA1|RPA2|RPA3|CDT1|CDC45|GINS4|MCM8|CCNA2|CCNA1|CDK2|PSMD14|CDKN1A|CDKN1B|PSMF1|POLD3|GINS1|PSMD6|CDC6|PSMA8|RPS27A|DNA2|FEN1|PSM…
REACTOME_S_PHASE (Geneset_Overlap) REACTOME_MITOTIC_M_M_G1_PHASES	0.660377	70	PRIM1|PRIM2|PSMA1|PSMA2|PSMA3|PSMA4|PSMA5|PSMA6|PSMA7|PSMB1|PSMB2|PSMB3|PSMB4|PSMB5|PSMB6|PSMB7|PSMB8|PSMB9|PSMB10|PSMC1|PSMC2|PSMC3|PSMC4|PSMC5|PSMC6|PSMD1|PSMD2|PSMD3|PSMD4|PSMD5|PSMD7|PSMD8|PSMD9|PSMD10|PSMD11|PSMD12|PSMD13|PSME1|PSME2|RPA1|RPA2|RPA3|CDT1|CDC45|MCM8|CDK2|PSMD14|PSMF1|PSMD6|CDC6|PSMA8|RPS27A|PSME4|ORC6|ORC3|POLA2|UBA52|MCM2|MCM3|MCM4|MCM5|MCM6|MCM7|ORC1|ORC2|ORC4|ORC5|POLA1|POL…
REACTOME_S_PHASE (Geneset_Overlap) REACTOME_SYNTHESIS_OF_DNA	1	90	PRIM1|PRIM2|PSMA1|PSMA2|PSMA3|PSMA4|PSMA5|PSMA6|PSMA7|PSMB1|PSMB2|PSMB3|PSMB4|PSMB5|PSMB6|PSMB7|PSMB8|PSMB9|PSMB10|PSMC1|PSMC2|PSMC3|PSMC4|PSMC5|PSMC6|PSMD1|PSMD2|PSMD3|PSMD4|PSMD5|PSMD7|PSMD8|PSMD9|PSMD10|PSMD11|PSMD12|PSMD13|PSME1|PSME2|POLD4|RB1|RFC2|RFC3|RFC4|RFC5|RPA1|RPA2|RPA3|CDT1|CDC45|GINS4|MCM8|CCNA2|CCNA1|CDK2|PSMD14|CDKN1A|CDKN1B|PSMF1|POLD3|GINS1|PSMD6|CDC6|PSMA8|RPS27A|DNA2|FEN1|PSM…
REACTOME_S_PHASE (Geneset_Overlap) REACTOME_CELL_CYCLE_CHECKPOINTS	0.688679	73	PSMA1|PSMA2|PSMA3|PSMA4|PSMA5|PSMA6|PSMA7|PSMB1|PSMB2|PSMB3|PSMB4|PSMB5|PSMB6|PSMB7|PSMB8|PSMB9|PSMB10|PSMC1|PSMC2|PSMC3|PSMC4|PSMC5|PSMC6|PSMD1|PSMD2|PSMD3|PSMD4|PSMD5|PSMD7|PSMD8|PSMD9|PSMD10|PSMD11|PSMD12|PSMD13|PSME1|PSME2|RFC2|RFC3|RFC4|RFC5|RPA1|RPA2|RPA3|WEE1|CDC45|MCM8|CDK2|PSMD14|CCNE1|CDKN1A|CDKN1B|CCNE2|PSMF1|PSMD6|CDC6|CDC25A|PSMA8|RPS27A|PSME4|ORC6|ORC3|UBA52|MCM2|MCM3|MCM4|MCM5|MCM6…
REACTOME_S_PHASE (Geneset_Overlap) REACTOME_CELL_CYCLE_MITOTIC	1	106	PRIM1|PRIM2|PSMA1|PSMA2|PSMA3|PSMA4|PSMA5|PSMA6|PSMA7|PSMB1|PSMB2|PSMB3|PSMB4|PSMB5|PSMB6|PSMB7|PSMB8|PSMB9|PSMB10|PSMC1|PSMC2|PSMC3|PSMC4|PSMC5|PSMC6|PSMD1|PSMD2|PSMD3|PSMD4|PSMD5|PSMD7|PSMD8|PSMD9|PSMD10|PSMD11|PSMD12|PSMD13|PSME1|PSME2|POLD4|RB1|CCND1|RFC2|RFC3|RFC4|RFC5|RPA1|RPA2|RPA3|SKP1|SKP2|WEE1|CDT1|CDC45|GINS4|MCM8|CUL1|CCNA2|CCNA1|CDK2|CDK4|MYC|PSMD14|CCNE1|CDK7|CCNH|CDKN1A|CDKN1B|CCNE…
REACTOME_S_PHASE (Geneset_Overlap) REACTOME_E2F_MEDIATED_REGULATION_OF_DNA_REPLICATION	0.575758	19	PRIM1|PRIM2|RB1|CDT1|CDC45|MCM8|CCNA1|CCNE1|CDC6|CDC25A|ORC6|ORC3|POLA2|ORC1|ORC2|ORC4|ORC5|PCNA|POLA1
REACTOME_S_PHASE (Geneset_Overlap) REACTOME_CYCLIN_A_B1_ASSOCIATED_EVENTS_DURING_G2_M_TRANSITION	0.533333	8	WEE1|CCNA2|CCNA1|CDK7|CCNH|CDC25A|CDC25B|MNAT1
REACTOME_METABOLISM_OF_MRNA (Geneset_Overlap) REACTOME_3_UTR_MEDIATED_TRANSLATIONAL_REGULATION	0.846154	88	RPL35|RPS27|EIF4B|FAU|RPL13A|RPL36|PABPC1|FAM153A|RPSA|RPL10A|RPL26L1|EIF4A2|EIF4G1|RPS27A|RPL3|RPL3L|RPL4|RPL5|RPL6|RPL7|RPL7A|UBA52|RPL8|RPL9|RPL10|RPL11|RPL12|RPL13|RPL15|RPL17|RPL18|RPL18A|RPL19|RPL21|RPL22|RPL23A|RPL24|RPL26|RPL27|RPL30|RPL27A|RPL28|RPL29|RPL31|RPL32|RPL34|RPL35A|RPL37|RPL37A|RPL38|RPL39|RPL41|RPL36A|RPLP0|RPLP1|RPLP2|RPS2|RPS3|RPS3A|RPS4X|RPS4Y1|RPS5|RPS6|RPS7|RPS8|RPS9|RPS…
REACTOME_METABOLISM_OF_MRNA (Geneset_Overlap) REACTOME_TRANSLATION	0.625	90	RPL35|RPS27|EIF4B|ETF1|FAU|RPL13A|GSPT2|RPL36|PABPC1|FAM153A|RPSA|RPL10A|RPL26L1|EIF4A2|EIF4G1|RPS27A|RPL3|RPL3L|RPL4|RPL5|RPL6|RPL7|RPL7A|UBA52|RPL8|RPL9|RPL10|RPL11|RPL12|RPL13|RPL15|RPL17|RPL18|RPL18A|RPL19|RPL21|RPL22|RPL23A|RPL24|RPL26|RPL27|RPL30|RPL27A|RPL28|RPL29|RPL31|RPL32|RPL34|RPL35A|RPL37|RPL37A|RPL38|RPL39|RPL41|RPL36A|RPLP0|RPLP1|RPLP2|RPS2|RPS3|RPS3A|RPS4X|RPS4Y1|RPS5|RPS6|RPS7|RP…
REACTOME_METABOLISM_OF_MRNA (Geneset_Overlap) REACTOME_INFLUENZA_LIFE_CYCLE	0.637037	86	RPL35|RPS27|XPO1|FAU|RPL13A|RPL36|FAM153A|RPSA|RPL10A|RPL26L1|RPS27A|RPL3|RPL3L|RPL4|RPL5|RPL6|RPL7|RPL7A|UBA52|RPL8|RPL9|RPL10|RPL11|RPL12|RPL13|RPL15|RPL17|RPL18|RPL18A|RPL19|RPL21|RPL22|RPL23A|RPL24|RPL26|RPL27|RPL30|RPL27A|RPL28|RPL29|RPL31|RPL32|RPL34|RPL35A|RPL37|RPL37A|RPL38|RPL39|RPL41|RPL36A|RPLP0|RPLP1|RPLP2|RPS2|RPS3|RPS3A|RPS4X|RPS4Y1|RPS5|RPS6|RPS7|RPS8|RPS9|RPS10|RPS11|RPS12|RPS13|R…
REACTOME_METABOLISM_OF_MRNA (Geneset_Overlap) KEGG_RIBOSOME	0.930233	80	RPL35|RPS27|FAU|RPL13A|RPL36|RPSA|RPL10A|RPL26L1|RPS27A|RPL3|RPL3L|RPL4|RPL5|RPL6|RPL7|RPL7A|UBA52|RPL8|RPL9|RPL10|RPL11|RPL12|RPL13|RPL15|RPL17|RPL18|RPL18A|RPL19|RPL21|RPL22|RPL23A|RPL24|RPL26|RPL27|RPL30|RPL27A|RPL28|RPL29|RPL31|RPL32|RPL34|RPL35A|RPL37|RPL37A|RPL38|RPL39|RPL41|RPL36A|RPLP0|RPLP1|RPLP2|RPS2|RPS3|RPS3A|RPS4X|RPS4Y1|RPS5|RPS6|RPS7|RPS8|RPS9|RPS10|RPS11|RPS12|RPS13|RPS15|RPS15A|R…
REACTOME_METABOLISM_OF_MRNA (Geneset_Overlap) REACTOME_REGULATION_OF_MITOTIC_CELL_CYCLE	0.571429	44	PSMA1|PSMA2|PSMA3|PSMA4|PSMA5|PSMA6|PSMA7|PSMB1|PSMB2|PSMB3|PSMB4|PSMB5|PSMB6|PSMB7|PSMB8|PSMB9|PSMB10|PSMC1|PSMC2|PSMC3|PSMC4|PSMC5|PSMC6|PSMD1|PSMD2|PSMD3|PSMD4|PSMD5|PSMD7|PSMD8|PSMD9|PSMD10|PSMD11|PSMD12|PSMD13|PSME1|PSME2|PSMF1|PSMD6|RPS27A|UBA52|PSMD14|PSMA8|PSME4
REACTOME_METABOLISM_OF_MRNA (Geneset_Overlap) REACTOME_NONSENSE_MEDIATED_DECAY_ENHANCED_BY_THE_EXON_JUNCTION_COMPLEX	1	106	PPP2CA|PPP2R1A|PPP2R2A|RPL35|RPS27|ETF1|FAU|RPL13A|GSPT2|RPL36|PABPC1|FAM153A|RPSA|RPL10A|RPL26L1|EIF4G1|RPS27A|RPL3|RPL3L|RPL4|RPL5|EIF4A3|RPL6|RPL7|RPL7A|UBA52|RPL8|RPL9|RPL10|RPL11|RPL12|RPL13|RPL15|RPL17|RPL18|RPL18A|RPL19|RPL21|RPL22|RPL23A|RPL24|RPL26|RPL27|RPL30|RPL27A|RPL28|RPL29|RPL31|RPL32|RPL34|RPL35A|RPL37|RPL37A|RPL38|RPL39|RPL41|RPL36A|RPLP0|RPLP1|RPLP2|RPS2|RPS3|RPS3A|RPS4X|RPS4Y1|…
REACTOME_METABOLISM_OF_MRNA (Geneset_Overlap) REACTOME_SRP_DEPENDENT_COTRANSLATIONAL_PROTEIN_TARGETING_TO_MEMBRANE	0.768519	83	RPL35|RPS27|FAU|RPL13A|RPL36|FAM153A|RPSA|RPL10A|RPL26L1|RPS27A|RPL3|RPL3L|RPL4|RPL5|RPL6|RPL7|RPL7A|UBA52|RPL8|RPL9|RPL10|RPL11|RPL12|RPL13|RPL15|RPL17|RPL18|RPL18A|RPL19|RPL21|RPL22|RPL23A|RPL24|RPL26|RPL27|RPL30|RPL27A|RPL28|RPL29|RPL31|RPL32|RPL34|RPL35A|RPL37|RPL37A|RPL38|RPL39|RPL41|RPL36A|RPLP0|RPLP1|RPLP2|RPS2|RPS3|RPS3A|RPS4X|RPS4Y1|RPS5|RPS6|RPS7|RPS8|RPS9|RPS10|RPS11|RPS12|RPS13|RPS14|…
REACTOME_METABOLISM_OF_MRNA (Geneset_Overlap) REACTOME_METABOLISM_OF_RNA	1	208	PPP2CA|PPP2R1A|PPP2R2A|PSMA1|PSMA2|PSMA3|PSMA4|PSMA5|PSMA6|PSMA7|PSMB1|PSMB2|PSMB3|PSMB4|PSMB5|PSMB6|PSMB7|PSMB8|PSMB9|PSMB10|PSMC1|PSMC2|PSMC3|PSMC4|PSMC5|PSMC6|PSMD1|PSMD2|PSMD3|PSMD4|PSMD5|PSMD7|PSMD8|PSMD9|PSMD10|PSMD11|PSMD12|PSMD13|PSME1|PSME2|RPL35|PRKCD|RPS27|PRKCA|EIF4B|XPO1|ZFP36|ETF1|FAU|MAPK14|RPL13A|GSPT2|RPL36|PABPC1|FAM153A|RPSA|PSMF1|RPL10A|PSMD6|RPL26L1|EIF4A2|EIF4G1|ELAVL1|RPS27…
REACTOME_METABOLISM_OF_MRNA (Geneset_Overlap) REACTOME_INFLUENZA_VIRAL_RNA_TRANSCRIPTION_AND_REPLICATION	0.821782	83	RPL35|RPS27|FAU|RPL13A|RPL36|FAM153A|RPSA|RPL10A|RPL26L1|RPS27A|RPL3|RPL3L|RPL4|RPL5|RPL6|RPL7|RPL7A|UBA52|RPL8|RPL9|RPL10|RPL11|RPL12|RPL13|RPL15|RPL17|RPL18|RPL18A|RPL19|RPL21|RPL22|RPL23A|RPL24|RPL26|RPL27|RPL30|RPL27A|RPL28|RPL29|RPL31|RPL32|RPL34|RPL35A|RPL37|RPL37A|RPL38|RPL39|RPL41|RPL36A|RPLP0|RPLP1|RPLP2|RPS2|RPS3|RPS3A|RPS4X|RPS4Y1|RPS5|RPS6|RPS7|RPS8|RPS9|RPS10|RPS11|RPS12|RPS13|RPS14|…
REACTOME_PEPTIDE_CHAIN_ELONGATION (Geneset_Overlap) REACTOME_METABOLISM_OF_RNA	0.976471	83	RPS16|RPS18|RPS19|RPS20|RPS21|RPS23|RPS24|RPS25|RPS26|RPS28|FAM153A|RPS29|RPSAP9|RPSA|RPL10A|RPL26L1|RPS27A|RPL35|RPL3|RPL3L|RPL4|RPL5|RPL6|RPL7|RPL7A|UBA52|RPL14|RPL8|RPL9|RPL10|RPS27|RPL11|RPL12|RPL13|RPL15|RPL17|RPL23|RPL18|RPL18A|RPL19|RPL21|RPL22|RPL23A|RPL24|RPL26|RPL27|RPL30|RPL27A|RPL28|RPL29|RPL31|RPL32|RPL34|RPL35A|RPL37|RPL37A|RPL38|FAU|RPL39|RPL41|RPL36A|RPLP0|RPLP1|RPLP2|RPL13A|RPS2|…
REACTOME_PEPTIDE_CHAIN_ELONGATION (Geneset_Overlap) REACTOME_NONSENSE_MEDIATED_DECAY_ENHANCED_BY_THE_EXON_JUNCTION_COMPLEX	0.976471	83	RPS16|RPS18|RPS19|RPS20|RPS21|RPS23|RPS24|RPS25|RPS26|RPS28|FAM153A|RPS29|RPSAP9|RPSA|RPL10A|RPL26L1|RPS27A|RPL35|RPL3|RPL3L|RPL4|RPL5|RPL6|RPL7|RPL7A|UBA52|RPL14|RPL8|RPL9|RPL10|RPS27|RPL11|RPL12|RPL13|RPL15|RPL17|RPL23|RPL18|RPL18A|RPL19|RPL21|RPL22|RPL23A|RPL24|RPL26|RPL27|RPL30|RPL27A|RPL28|RPL29|RPL31|RPL32|RPL34|RPL35A|RPL37|RPL37A|RPL38|FAU|RPL39|RPL41|RPL36A|RPLP0|RPLP1|RPLP2|RPL13A|RPS2|…
REACTOME_PEPTIDE_CHAIN_ELONGATION (Geneset_Overlap) REACTOME_SRP_DEPENDENT_COTRANSLATIONAL_PROTEIN_TARGETING_TO_MEMBRANE	0.976471	83	RPS16|RPS18|RPS19|RPS20|RPS21|RPS23|RPS24|RPS25|RPS26|RPS28|FAM153A|RPS29|RPSAP9|RPSA|RPL10A|RPL26L1|RPS27A|RPL35|RPL3|RPL3L|RPL4|RPL5|RPL6|RPL7|RPL7A|UBA52|RPL14|RPL8|RPL9|RPL10|RPS27|RPL11|RPL12|RPL13|RPL15|RPL17|RPL23|RPL18|RPL18A|RPL19|RPL21|RPL22|RPL23A|RPL24|RPL26|RPL27|RPL30|RPL27A|RPL28|RPL29|RPL31|RPL32|RPL34|RPL35A|RPL37|RPL37A|RPL38|FAU|RPL39|RPL41|RPL36A|RPLP0|RPLP1|RPLP2|RPL13A|RPS2|…
REACTOME_PEPTIDE_CHAIN_ELONGATION (Geneset_Overlap) KEGG_RIBOSOME	0.941176	80	RPS16|RPS18|RPS19|RPS20|RPS21|RPS23|RPS24|RPS25|RPS26|RPS28|RPS29|RPSA|RPL10A|RPL26L1|RPS27A|RPL35|RPL3|RPL3L|RPL4|RPL5|RPL6|RPL7|RPL7A|UBA52|RPL14|RPL8|RPL9|RPL10|RPS27|RPL11|RPL12|RPL13|RPL15|RPL17|RPL23|RPL18|RPL18A|RPL19|RPL21|RPL22|RPL23A|RPL24|RPL26|RPL27|RPL30|RPL27A|RPL28|RPL29|RPL31|RPL32|RPL34|RPL35A|RPL37|RPL37A|RPL38|FAU|RPL39|RPL41|RPL36A|RPLP0|RPLP1|RPLP2|RPL13A|RPS2|RPS3|RPS3A|RPS4…
REACTOME_PEPTIDE_CHAIN_ELONGATION (Geneset_Overlap) REACTOME_3_UTR_MEDIATED_TRANSLATIONAL_REGULATION	0.976471	83	RPS16|RPS18|RPS19|RPS20|RPS21|RPS23|RPS24|RPS25|RPS26|RPS28|FAM153A|RPS29|RPSAP9|RPSA|RPL10A|RPL26L1|RPS27A|RPL35|RPL3|RPL3L|RPL4|RPL5|RPL6|RPL7|RPL7A|UBA52|RPL14|RPL8|RPL9|RPL10|RPS27|RPL11|RPL12|RPL13|RPL15|RPL17|RPL23|RPL18|RPL18A|RPL19|RPL21|RPL22|RPL23A|RPL24|RPL26|RPL27|RPL30|RPL27A|RPL28|RPL29|RPL31|RPL32|RPL34|RPL35A|RPL37|RPL37A|RPL38|FAU|RPL39|RPL41|RPL36A|RPLP0|RPLP1|RPLP2|RPL13A|RPS2|…
REACTOME_PEPTIDE_CHAIN_ELONGATION (Geneset_Overlap) REACTOME_INFLUENZA_VIRAL_RNA_TRANSCRIPTION_AND_REPLICATION	0.976471	83	RPS16|RPS18|RPS19|RPS20|RPS21|RPS23|RPS24|RPS25|RPS26|RPS28|FAM153A|RPS29|RPSAP9|RPSA|RPL10A|RPL26L1|RPS27A|RPL35|RPL3|RPL3L|RPL4|RPL5|RPL6|RPL7|RPL7A|UBA52|RPL14|RPL8|RPL9|RPL10|RPS27|RPL11|RPL12|RPL13|RPL15|RPL17|RPL23|RPL18|RPL18A|RPL19|RPL21|RPL22|RPL23A|RPL24|RPL26|RPL27|RPL30|RPL27A|RPL28|RPL29|RPL31|RPL32|RPL34|RPL35A|RPL37|RPL37A|RPL38|FAU|RPL39|RPL41|RPL36A|RPLP0|RPLP1|RPLP2|RPL13A|RPS2|…
REACTOME_PEPTIDE_CHAIN_ELONGATION (Geneset_Overlap) REACTOME_INFLUENZA_LIFE_CYCLE	0.976471	83	RPS16|RPS18|RPS19|RPS20|RPS21|RPS23|RPS24|RPS25|RPS26|RPS28|FAM153A|RPS29|RPSAP9|RPSA|RPL10A|RPL26L1|RPS27A|RPL35|RPL3|RPL3L|RPL4|RPL5|RPL6|RPL7|RPL7A|UBA52|RPL14|RPL8|RPL9|RPL10|RPS27|RPL11|RPL12|RPL13|RPL15|RPL17|RPL23|RPL18|RPL18A|RPL19|RPL21|RPL22|RPL23A|RPL24|RPL26|RPL27|RPL30|RPL27A|RPL28|RPL29|RPL31|RPL32|RPL34|RPL35A|RPL37|RPL37A|RPL38|FAU|RPL39|RPL41|RPL36A|RPLP0|RPLP1|RPLP2|RPL13A|RPS2|…
REACTOME_PEPTIDE_CHAIN_ELONGATION (Geneset_Overlap) REACTOME_METABOLISM_OF_MRNA	0.976471	83	RPS16|RPS18|RPS19|RPS20|RPS21|RPS23|RPS24|RPS25|RPS26|RPS28|FAM153A|RPS29|RPSAP9|RPSA|RPL10A|RPL26L1|RPS27A|RPL35|RPL3|RPL3L|RPL4|RPL5|RPL6|RPL7|RPL7A|UBA52|RPL14|RPL8|RPL9|RPL10|RPS27|RPL11|RPL12|RPL13|RPL15|RPL17|RPL23|RPL18|RPL18A|RPL19|RPL21|RPL22|RPL23A|RPL24|RPL26|RPL27|RPL30|RPL27A|RPL28|RPL29|RPL31|RPL32|RPL34|RPL35A|RPL37|RPL37A|RPL38|FAU|RPL39|RPL41|RPL36A|RPLP0|RPLP1|RPLP2|RPL13A|RPS2|…
REACTOME_PEPTIDE_CHAIN_ELONGATION (Geneset_Overlap) REACTOME_TRANSLATION	1	85	RPS16|RPS18|RPS19|RPS20|RPS21|RPS23|RPS24|RPS25|RPS26|RPS28|FAM153A|RPS29|RPSAP9|RPSA|RPL10A|RPL26L1|RPS27A|RPL35|RPL3|RPL3L|RPL4|RPL5|RPL6|RPL7|RPL7A|UBA52|RPL14|RPL8|RPL9|RPL10|RPS27|RPL11|RPL12|RPL13|RPL15|RPL17|RPL23|EEF1A1|RPL18|RPL18A|RPL19|RPL21|RPL22|EEF2|RPL23A|RPL24|RPL26|RPL27|RPL30|RPL27A|RPL28|RPL29|RPL31|RPL32|RPL34|RPL35A|RPL37|RPL37A|RPL38|FAU|RPL39|RPL41|RPL36A|RPLP0|RPLP1|RPLP2|…
PID_TELOMERASE_PATHWAY (Geneset_Overlap) BIOCARTA_TEL_PATHWAY	0.5	9	MYC|TNKS|XRCC6|AKT1|XRCC5|HSP90AA1|EGFR|TERF1|TERT
REACTOME_METABOLISM_OF_PROTEINS (Geneset_Overlap) REACTOME_INFLUENZA_LIFE_CYCLE	0.62963	85	RPS27A|UBA52|CALR|CANX|RPL35|RPS27|FAU|RPL13A|RPL36|FAM153A|RPSA|RPL10A|RPL26L1|RPL3|RPL3L|RPL4|RPL5|RPL6|RPL7|RPL7A|RPL8|RPL9|RPL10|RPL11|RPL12|RPL13|RPL15|RPL17|RPL18|RPL18A|RPL19|RPL21|RPL22|RPL23A|RPL24|RPL26|RPL27|RPL30|RPL27A|RPL28|RPL29|RPL31|RPL32|RPL34|RPL35A|RPL37|RPL37A|RPL38|RPL39|RPL41|RPL36A|RPLP0|RPLP1|RPLP2|RPS2|RPS3|RPS3A|RPS4X|RPS4Y1|RPS5|RPS6|RPS7|RPS8|RPS9|RPS10|RPS11|RPS12|RP…
REACTOME_METABOLISM_OF_PROTEINS (Geneset_Overlap) REACTOME_PEPTIDE_CHAIN_ELONGATION	1	85	RPS27A|UBA52|RPL35|RPS27|EEF1A1|EEF2|FAU|RPL13A|RPL36|FAM153A|RPSA|RPL10A|RPL26L1|RPL3|RPL3L|RPL4|RPL5|RPL6|RPL7|RPL7A|RPL8|RPL9|RPL10|RPL11|RPL12|RPL13|RPL15|RPL17|RPL18|RPL18A|RPL19|RPL21|RPL22|RPL23A|RPL24|RPL26|RPL27|RPL30|RPL27A|RPL28|RPL29|RPL31|RPL32|RPL34|RPL35A|RPL37|RPL37A|RPL38|RPL39|RPL41|RPL36A|RPLP0|RPLP1|RPLP2|RPS2|RPS3|RPS3A|RPS4X|RPS4Y1|RPS5|RPS6|RPS7|RPS8|RPS9|RPS10|RPS11|RPS12|…
REACTOME_METABOLISM_OF_PROTEINS (Geneset_Overlap) REACTOME_TRANSLATION	1	144	RPS27A|UBA52|EIF4E|DDOST|RPN1|RPN2|SEC61B|RPL35|RPS27|EEF1A1|EEF1B2|EEF1D|EEF1G|EEF2|EIF1AX|EIF2S1|EIF2B1|EIF2S3|EIF4B|EIF4EBP1|EIF5|ETF1|FAU|TRAM1|SEC11A|SEC61G|RPL13A|GSPT2|RPL36|PABPC1|EIF3K|FAM153A|SPCS1|SEC61A1|EIF3E|RPSA|RPL10A|RPL26L1|EIF4A2|EIF4G1|SEC61A2|SRPRB|SPCS3|RPL3|RPL3L|RPL4|RPL5|RPL6|RPL7|RPL7A|RPL8|RPL9|RPL10|RPL11|RPL12|RPL13|RPL15|RPL17|RPL18|RPL18A|RPL19|RPL21|RPL22|RPL23A|RP…
REACTOME_METABOLISM_OF_PROTEINS (Geneset_Overlap) REACTOME_ASPARAGINE_N_LINKED_GLYCOSYLATION	1	80	SAR1B|PREB|ALG3|SEC24B|SEC23A|MAN1A2|MAN1B1|MGAT4B|MGAT4A|ALG10B|DAD1|DDOST|DPAGT1|ALG14|DOLK|SEC31A|GANAB|FUT8|MGAT4C|B4GALT1|PDIA3|ALG5|GMPPB|GMPPA|ALG6|ST8SIA6|STT3A|LMAN1|MAN1A1|MAN2A1|MGAT1|MGAT2|MGAT3|MGAT5|MPI|ALG11|ST8SIA3|PGM3|PMM1|PMM2|DPM3|EDEM2|UGGT2|ALG13|PRKCSH|ALG1|UGGT1|MAN1C1|DOLPP1|RPN1|RPN2|ST6GAL1|GNPNAT1|MOGS|ALG8|ALG12|MANEA|ALG9|TUSC3|EDEM3|CALR|ST8SIA2|CANX|ALG10|ALG2|B4GA…
REACTOME_METABOLISM_OF_PROTEINS (Geneset_Overlap) BIOCARTA_EIF_PATHWAY	0.666667	10	EIF4E|EEF2|EIF1AX|EIF2S1|EIF2S3|EIF5|EIF4A2|EIF4G1|EIF3A|EIF2S2
REACTOME_METABOLISM_OF_PROTEINS (Geneset_Overlap) KEGG_RIBOSOME	0.930233	80	RPS27A|UBA52|RPL35|RPS27|FAU|RPL13A|RPL36|RPSA|RPL10A|RPL26L1|RPL3|RPL3L|RPL4|RPL5|RPL6|RPL7|RPL7A|RPL8|RPL9|RPL10|RPL11|RPL12|RPL13|RPL15|RPL17|RPL18|RPL18A|RPL19|RPL21|RPL22|RPL23A|RPL24|RPL26|RPL27|RPL30|RPL27A|RPL28|RPL29|RPL31|RPL32|RPL34|RPL35A|RPL37|RPL37A|RPL38|RPL39|RPL41|RPL36A|RPLP0|RPLP1|RPLP2|RPS2|RPS3|RPS3A|RPS4X|RPS4Y1|RPS5|RPS6|RPS7|RPS8|RPS9|RPS10|RPS11|RPS12|RPS13|RPS15|RPS15A|R…
REACTOME_METABOLISM_OF_PROTEINS (Geneset_Overlap) REACTOME_NONSENSE_MEDIATED_DECAY_ENHANCED_BY_THE_EXON_JUNCTION_COMPLEX	0.820755	87	RPS27A|UBA52|RPL35|RPS27|ETF1|FAU|RPL13A|GSPT2|RPL36|PABPC1|FAM153A|RPSA|RPL10A|RPL26L1|EIF4G1|RPL3|RPL3L|RPL4|RPL5|RPL6|RPL7|RPL7A|RPL8|RPL9|RPL10|RPL11|RPL12|RPL13|RPL15|RPL17|RPL18|RPL18A|RPL19|RPL21|RPL22|RPL23A|RPL24|RPL26|RPL27|RPL30|RPL27A|RPL28|RPL29|RPL31|RPL32|RPL34|RPL35A|RPL37|RPL37A|RPL38|RPL39|RPL41|RPL36A|RPLP0|RPLP1|RPLP2|RPS2|RPS3|RPS3A|RPS4X|RPS4Y1|RPS5|RPS6|RPS7|RPS8|RPS9|RPS10…
REACTOME_METABOLISM_OF_PROTEINS (Geneset_Overlap) REACTOME_POST_TRANSLATIONAL_PROTEIN_MODIFICATION	1	177	ARSG|SUMF2|SUMF1|ARSI|ARSH|ARSA|ARSB|STS|ARSE|ARSF|SAR1B|ARSJ|PREB|ALG3|SEC24B|SEC23A|MAN1A2|MAN1B1|MGAT4B|MGAT4A|ALG10B|DAD1|DDOST|DPAGT1|ALG14|DOLK|SEC31A|GANAB|FUT8|MGAT4C|B4GALT1|PDIA3|ALG5|GMPPB|GMPPA|ALG6|ST8SIA6|STT3A|LMAN1|MAN1A1|MAN2A1|MGAT1|MGAT2|MGAT3|MGAT5|MPI|ALG11|ST8SIA3|PGM3|PMM1|PMM2|DPM3|EDEM2|UGGT2|ALG13|PRKCSH|ALG1|UGGT1|MAN1C1|DOLPP1|RPN1|RPN2|ST6GAL1|GNPNAT1|MOGS|ALG8|ALG12|…
REACTOME_METABOLISM_OF_PROTEINS (Geneset_Overlap) REACTOME_SYNTHESIS_OF_GLYCOSYLPHOSPHATIDYLINOSITOL_GPI	1	17	DPM2|PIGN|PIGW|PIGP|PIGA|PIGC|PIGF|PIGH|PIGG|PIGX|PIGV|SEMA6D|PIGO|PIGQ|PIGM|PIGL|PIGB
REACTOME_METABOLISM_OF_PROTEINS (Geneset_Overlap) REACTOME_SRP_DEPENDENT_COTRANSLATIONAL_PROTEIN_TARGETING_TO_MEMBRANE	1	108	RPS27A|UBA52|DDOST|RPN1|RPN2|SEC61B|RPL35|RPS27|FAU|TRAM1|SEC11A|SEC61G|RPL13A|RPL36|FAM153A|SPCS1|SEC61A1|RPSA|RPL10A|RPL26L1|SEC61A2|SRPRB|SPCS3|RPL3|RPL3L|RPL4|RPL5|RPL6|RPL7|RPL7A|RPL8|RPL9|RPL10|RPL11|RPL12|RPL13|RPL15|RPL17|RPL18|RPL18A|RPL19|RPL21|RPL22|RPL23A|RPL24|RPL26|RPL27|RPL30|RPL27A|RPL28|RPL29|RPL31|RPL32|RPL34|RPL35A|RPL37|RPL37A|RPL38|RPL39|RPL41|RPL36A|RPLP0|RPLP1|RPLP2|RPS2|RP…
REACTOME_METABOLISM_OF_PROTEINS (Geneset_Overlap) REACTOME_TRANSPORT_TO_THE_GOLGI_AND_SUBSEQUENT_MODIFICATION	1	33	SAR1B|PREB|SEC24B|SEC23A|MAN1A2|MGAT4B|MGAT4A|SEC31A|FUT8|MGAT4C|B4GALT1|ST8SIA6|LMAN1|MAN1A1|MAN2A1|MGAT1|MGAT2|MGAT3|MGAT5|ST8SIA3|MAN1C1|ST6GAL1|MANEA|ST8SIA2|B4GALT4|B4GALT3|B4GALT2|MCFD2|B4GALT6|B4GALT5|SEC24C|SEC24D|SEC13
REACTOME_METABOLISM_OF_PROTEINS (Geneset_Overlap) REACTOME_INFLUENZA_VIRAL_RNA_TRANSCRIPTION_AND_REPLICATION	0.821782	83	RPS27A|UBA52|RPL35|RPS27|FAU|RPL13A|RPL36|FAM153A|RPSA|RPL10A|RPL26L1|RPL3|RPL3L|RPL4|RPL5|RPL6|RPL7|RPL7A|RPL8|RPL9|RPL10|RPL11|RPL12|RPL13|RPL15|RPL17|RPL18|RPL18A|RPL19|RPL21|RPL22|RPL23A|RPL24|RPL26|RPL27|RPL30|RPL27A|RPL28|RPL29|RPL31|RPL32|RPL34|RPL35A|RPL37|RPL37A|RPL38|RPL39|RPL41|RPL36A|RPLP0|RPLP1|RPLP2|RPS2|RPS3|RPS3A|RPS4X|RPS4Y1|RPS5|RPS6|RPS7|RPS8|RPS9|RPS10|RPS11|RPS12|RPS13|RPS14|…
REACTOME_METABOLISM_OF_PROTEINS (Geneset_Overlap) REACTOME_3_UTR_MEDIATED_TRANSLATIONAL_REGULATION	1	104	RPS27A|UBA52|EIF4E|RPL35|RPS27|EIF1AX|EIF2S1|EIF2S3|EIF4B|FAU|RPL13A|RPL36|PABPC1|EIF3K|FAM153A|EIF3E|RPSA|RPL10A|RPL26L1|EIF4A2|EIF4G1|RPL3|RPL3L|RPL4|RPL5|RPL6|RPL7|RPL7A|RPL8|RPL9|RPL10|RPL11|RPL12|RPL13|RPL15|RPL17|RPL18|RPL18A|RPL19|RPL21|RPL22|RPL23A|RPL24|RPL26|RPL27|RPL30|RPL27A|RPL28|RPL29|RPL31|RPL32|RPL34|RPL35A|RPL37|RPL37A|RPL38|RPL39|RPL41|RPL36A|RPLP0|RPLP1|RPLP2|RPS2|RPS3|RPS3A|RP…
REACTOME_BETA_DEFENSINS (Geneset_Overlap) REACTOME_DEFENSINS	1	36	DEFB127|DEFB129|TLR1|TLR2|DEFB1|DEFB4A|DEFB105A|DEFB106A|DEFB107A|DEFB108B|DEFB110|DEFB112|DEFB113|DEFB114|DEFB115|DEFB116|DEFB119|DEFB121|DEFB123|DEFB124|DEFB125|DEFB128|DEFB130|DEFB132|DEFB103A|DEFB107B|DEFB104B|DEFB135|DEFB136|DEFB134|DEFB131|DEFB4B|DEFB126|DEFB118|CCR2|CCR6
REACTOME_INHIBITION_OF_VOLTAGE_GATED_CA2_CHANNELS_VIA_GBETA_GAMMA_SUBUNITS (Geneset_Overlap) REACTOME_G_ALPHA_Q_SIGNALLING_EVENTS	0.52	13	GNG2|GNG12|GNG8|GNB1|GNB2|GNB3|GNG3|GNG4|GNG5|GNG7|GNG10|GNGT1|GNGT2
REACTOME_INHIBITION_OF_VOLTAGE_GATED_CA2_CHANNELS_VIA_GBETA_GAMMA_SUBUNITS (Geneset_Overlap) REACTOME_GASTRIN_CREB_SIGNALLING_PATHWAY_VIA_PKC_AND_MAPK	0.52	13	GNG2|GNG12|GNG8|GNB1|GNB2|GNB3|GNG3|GNG4|GNG5|GNG7|GNG10|GNGT1|GNGT2
REACTOME_INHIBITION_OF_VOLTAGE_GATED_CA2_CHANNELS_VIA_GBETA_GAMMA_SUBUNITS (Geneset_Overlap) REACTOME_GPCR_LIGAND_BINDING	0.6	15	GNG2|GABBR1|GNG12|GNG8|GNB1|GNB2|GNB3|GNG3|GABBR2|GNG4|GNG5|GNG7|GNG10|GNGT1|GNGT2
REACTOME_INHIBITION_OF_VOLTAGE_GATED_CA2_CHANNELS_VIA_GBETA_GAMMA_SUBUNITS (Geneset_Overlap) REACTOME_NEURONAL_SYSTEM	1	25	KCNJ2|KCNJ3|GNG2|KCNJ4|KCNJ5|KCNJ6|KCNJ9|KCNJ10|KCNJ12|GABBR1|KCNJ15|KCNJ16|GNG12|GNG8|GNB1|GNB2|GNB3|GNG3|GABBR2|GNG4|GNG5|GNG7|GNG10|GNGT1|GNGT2
REACTOME_INHIBITION_OF_VOLTAGE_GATED_CA2_CHANNELS_VIA_GBETA_GAMMA_SUBUNITS (Geneset_Overlap) REACTOME_GABA_RECEPTOR_ACTIVATION	1	25	KCNJ2|KCNJ3|GNG2|KCNJ4|KCNJ5|KCNJ6|KCNJ9|KCNJ10|KCNJ12|GABBR1|KCNJ15|KCNJ16|GNG12|GNG8|GNB1|GNB2|GNB3|GNG3|GABBR2|GNG4|GNG5|GNG7|GNG10|GNGT1|GNGT2
REACTOME_INHIBITION_OF_VOLTAGE_GATED_CA2_CHANNELS_VIA_GBETA_GAMMA_SUBUNITS (Geneset_Overlap) REACTOME_NEUROTRANSMITTER_RECEPTOR_BINDING_AND_DOWNSTREAM_TRANSMISSION_IN_THE_POSTSYNAPTIC_CELL	1	25	KCNJ2|KCNJ3|GNG2|KCNJ4|KCNJ5|KCNJ6|KCNJ9|KCNJ10|KCNJ12|GABBR1|KCNJ15|KCNJ16|GNG12|GNG8|GNB1|GNB2|GNB3|GNG3|GABBR2|GNG4|GNG5|GNG7|GNG10|GNGT1|GNGT2
REACTOME_INHIBITION_OF_VOLTAGE_GATED_CA2_CHANNELS_VIA_GBETA_GAMMA_SUBUNITS (Geneset_Overlap) REACTOME_TRANSMEMBRANE_TRANSPORT_OF_SMALL_MOLECULES	0.52	13	GNG2|GNG12|GNG8|GNB1|GNB2|GNB3|GNG3|GNG4|GNG5|GNG7|GNG10|GNGT1|GNGT2
REACTOME_INHIBITION_OF_VOLTAGE_GATED_CA2_CHANNELS_VIA_GBETA_GAMMA_SUBUNITS (Geneset_Overlap) KEGG_CHEMOKINE_SIGNALING_PATHWAY	0.52	13	GNG2|GNG12|GNG8|GNB1|GNB2|GNB3|GNG3|GNG4|GNG5|GNG7|GNG10|GNGT1|GNGT2
REACTOME_INHIBITION_OF_VOLTAGE_GATED_CA2_CHANNELS_VIA_GBETA_GAMMA_SUBUNITS (Geneset_Overlap) REACTOME_TRANSMISSION_ACROSS_CHEMICAL_SYNAPSES	1	25	KCNJ2|KCNJ3|GNG2|KCNJ4|KCNJ5|KCNJ6|KCNJ9|KCNJ10|KCNJ12|GABBR1|KCNJ15|KCNJ16|GNG12|GNG8|GNB1|GNB2|GNB3|GNG3|GABBR2|GNG4|GNG5|GNG7|GNG10|GNGT1|GNGT2
REACTOME_INHIBITION_OF_VOLTAGE_GATED_CA2_CHANNELS_VIA_GBETA_GAMMA_SUBUNITS (Geneset_Overlap) REACTOME_INWARDLY_RECTIFYING_K_CHANNELS	1	25	KCNJ2|KCNJ3|GNG2|KCNJ4|KCNJ5|KCNJ6|KCNJ9|KCNJ10|KCNJ12|GABBR1|KCNJ15|KCNJ16|GNG12|GNG8|GNB1|GNB2|GNB3|GNG3|GABBR2|GNG4|GNG5|GNG7|GNG10|GNGT1|GNGT2
REACTOME_INHIBITION_OF_VOLTAGE_GATED_CA2_CHANNELS_VIA_GBETA_GAMMA_SUBUNITS (Geneset_Overlap) REACTOME_POTASSIUM_CHANNELS	1	25	KCNJ2|KCNJ3|GNG2|KCNJ4|KCNJ5|KCNJ6|KCNJ9|KCNJ10|KCNJ12|GABBR1|KCNJ15|KCNJ16|GNG12|GNG8|GNB1|GNB2|GNB3|GNG3|GABBR2|GNG4|GNG5|GNG7|GNG10|GNGT1|GNGT2
PID_P75_NTR_PATHWAY (Geneset_Overlap) REACTOME_SIGNALLING_BY_NGF	0.57971	40	NTRK1|PRKCI|IRAK1|PIK3CA|PIK3R1|FURIN|MYD88|AKT1|IKBKB|ARHGDIA|PRDM4|SHC1|RIPK2|NCSTN|SQSTM1|PRKACB|NGFRAP1|MAG|NGFR|APH1A|OMG|CHUK|PSENEN|BCL2L11|PSEN1|CASP9|RTN4|RHOA|ADAM17|LINGO1|YWHAE|APH1B|BAD|MAGED1|RAC1|MAPK8|SMPD2|TRAF6|CASP3|NGF
REACTOME_NCAM_SIGNALING_FOR_NEURITE_OUT_GROWTH (Geneset_Overlap) REACTOME_AXON_GUIDANCE	1	64	COL6A2|GFRA4|COL6A3|ST8SIA4|COL5A2|ARTN|COL6A1|HRAS|CACNB1|COL5A1|CACNB2|COL2A1|CACNB3|COL3A1|CACNB4|COL1A1|NCAN|COL1A2|PRNP|SPTBN5|FYN|SPTBN4|CDK1|GDNF|PTK2|GFRA1|NCAM1|SPTA1|SPTB|SPTBN2|COL4A1|CNTN2|COL4A2|COL4A4|NRAS|COL4A3|COL4A5|YWHAB|COL9A2|COL9A3|COL9A1|MAPK3|CACNA1H|KRAS|CACNA1G|CACNA1I|SRC|RPS6KA5|RAF1|CACNA1S|SPTAN1|ST8SIA2|MAP2K2|SOS1|SPTBN1|MAPK1|MAP2K1|AGRN|FGFR1|CREB1|GRB2|GFRA2|NRT…
REACTOME_NCAM_SIGNALING_FOR_NEURITE_OUT_GROWTH (Geneset_Overlap) REACTOME_NCAM1_INTERACTIONS	1	39	COL6A2|GFRA4|COL6A3|ST8SIA4|COL5A2|ARTN|COL6A1|CACNB1|COL5A1|CACNB2|COL2A1|CACNB3|COL3A1|CACNB4|COL1A1|NCAN|COL1A2|PRNP|GDNF|GFRA1|NCAM1|COL4A1|CNTN2|COL4A2|COL4A4|COL4A3|COL4A5|COL9A2|COL9A3|COL9A1|CACNA1H|CACNA1G|CACNA1I|CACNA1S|ST8SIA2|AGRN|GFRA2|NRTN|PSPN
REACTOME_NCAM_SIGNALING_FOR_NEURITE_OUT_GROWTH (Geneset_Overlap) REACTOME_PROLONGED_ERK_ACTIVATION_EVENTS	0.526316	10	HRAS|CDK1|NRAS|YWHAB|MAPK3|KRAS|RAF1|MAP2K2|MAPK1|MAP2K1
REACTOME_NCAM_SIGNALING_FOR_NEURITE_OUT_GROWTH (Geneset_Overlap) REACTOME_ARMS_MEDIATED_ACTIVATION	0.588235	10	HRAS|CDK1|NRAS|YWHAB|MAPK3|KRAS|RAF1|MAP2K2|MAPK1|MAP2K1
REACTOME_NCAM_SIGNALING_FOR_NEURITE_OUT_GROWTH (Geneset_Overlap) REACTOME_DEVELOPMENTAL_BIOLOGY	1	64	COL6A2|GFRA4|COL6A3|ST8SIA4|COL5A2|ARTN|COL6A1|HRAS|CACNB1|COL5A1|CACNB2|COL2A1|CACNB3|COL3A1|CACNB4|COL1A1|NCAN|COL1A2|PRNP|SPTBN5|FYN|SPTBN4|CDK1|GDNF|PTK2|GFRA1|NCAM1|SPTA1|SPTB|SPTBN2|COL4A1|CNTN2|COL4A2|COL4A4|NRAS|COL4A3|COL4A5|YWHAB|COL9A2|COL9A3|COL9A1|MAPK3|CACNA1H|KRAS|CACNA1G|CACNA1I|SRC|RPS6KA5|RAF1|CACNA1S|SPTAN1|ST8SIA2|MAP2K2|SOS1|SPTBN1|MAPK1|MAP2K1|AGRN|FGFR1|CREB1|GRB2|GFRA2|NRT…
