# Supplementary material for: Consistently altered expression of gene sets in postmortem brains of individuals with major psychiatric disorders
Source: Transl Psychiatry. 2016 Sep 13;6(9):e890–. doi: 10.1038/tp.2016.173 (PMC5048210; doi:10.1038/tp.2016.173)
Supplement: Supplementary Table S14 [file tp2016173x25.xlsx]

## Sheet: Table S14
Table S14) Table of overlap between gene sets signifcantly enriched in BPD in the orbitofrontal cortex. Interaction name refers to the two gene sets that are being compared. The overlap coefficient between the two gene sets is equal to the number of shared genes divided by the total size of the smaller of the two gene sets. Overlap size is equal to the number of shared genes. Overlap genes are th…
Interaction_Name	Similarity coefficient	Overlap size	Overlap_genes
REACTOME_METABOLISM_OF_CARBOHYDRATES (Geneset_Overlap) REACTOME_GLUCOSE_METABOLISM	1	63	CALM2|CALM1|PHKB|PHKA2|PHKA1|CALM3|SLC25A10|PHKG1|PHKG2|AGL|GAPDH|PCK1|PKLR|GBE1|GYG1|PGM1|PGM2|FBP2|PFKM|PFKFB4|PFKL|TPI1|PFKFB3|PFKFB2|UGP2|FBP1|ALDOA|ALDOC|ALDOB|GYG2|PFKP|SLC25A13|ENO1|ENO2|ENO3|GAPDHS|GOT1|GOT2|GPI|MDH1|MDH2|PC|PCK2|PGAM1|PGAM2|PGK1|SLC25A1|SLC25A11|SLC25A12|PRKACA|PRKACB|PRKACG|PFKFB1|PPP2CA|PPP2CB|PPP2R1A|PPP2R1B|PPP2R5D|PYGB|PYGM|PYGL|GYS1|GYS2
REACTOME_METABOLISM_OF_CARBOHYDRATES (Geneset_Overlap) REACTOME_HEPARAN_SULFATE_HEPARIN_HS_GAG_METABOLISM	1	51	GLB1|GPC6|HPSE|B4GALT7|B3GALT6|B3GAT2|NCAN|VCAN|CSPG4|DCN|EXT1|EXT2|GPC2|HS3ST5|GPC4|GPC5|GLCE|B3GAT3|HS6ST3|B3GAT1|GPC3|GPC1|GXYLT1|GUSB|HSPG2|NDST1|IDS|IDUA|AGRN|NAGLU|HPSE2|BGN|SDC1|BCAN|SDC2|SDC4|SGSH|NDST4|HS3ST6|GXYLT2|NDST2|HS6ST2|NDST3|HS6ST1|HS2ST1|SDC3|HS3ST4|HS3ST3B1|HS3ST3A1|HS3ST2|HS3ST1
REACTOME_SIGNALING_BY_ERBB4 (Geneset_Overlap) REACTOME_SIGNALING_BY_ERBB2	0.62069	54	AKT1|AKT2|FOXO1|FOXO3|PHLPP1|MTOR|RICTOR|GSK3A|NR4A1|FOXO4|MAPK3|MAP2K1|MAP2K2|PIK3CA|PIK3R1|EGF|BAD|MDM2|PTEN|CREB1|TRIB3|PDPK1|RPS6KB2|MLST8|SHC1|SOS1|TSC2|MAPKAP1|CASP9|AKT1S1|MAPK1|EGFR|RAF1|YWHAB|NRG4|HBEGF|ERBB4|EREG|ERBB3|NRG1|GRB2|BTC|NRG2|KRAS|CDK1|AKT3|RPS27A|CDKN1A|CDKN1B|CHUK|UBA52|THEM4|HRAS|NRAS
REACTOME_SIGNALING_BY_PDGF (Geneset_Overlap) REACTOME_SIGNALING_BY_ERBB2	0.752577	73	CALM2|CALM1|PLCG1|MAPK3|MAP2K1|MAP2K2|MDM2|PDPK1|CALM3|GRB7|SOS1|PRKCA|PRKCG|MAPK1|SRC|ADCY3|RAF1|YWHAB|PRKACA|PRKACB|PRKACG|CDK1|AKT3|CDKN1A|CDKN1B|CHUK|THEM4|CAMK4|ADRBK1|AKT1|AKT2|FOXO1|FOXO3|PHLPP1|MTOR|RICTOR|GSK3A|NR4A1|ITPR2|ITPR3|FOXO4|ADCY1|ADCY2|PDE1A|PDE1B|ADCY5|PIK3CA|ADCY6|PIK3R1|ADCY7|ADCY8|PRKAR1A|PRKAR1B|PRKAR2A|PRKAR2B|PRKCD|PRKCE|ADCY9|BAD|PTEN|CREB1|TRIB3|RPS6KB2|MLST8|ADCY4|TS…
REACTOME_SIGNAL_TRANSDUCTION_BY_L1 (Geneset_Overlap) REACTOME_L1CAM_INTERACTIONS	1	34	MAPK1|EGFR|PAK1|FGFR1|RPS6KA1|RPS6KA2|RPS6KA3|MAPK3|MAP2K1|MAP2K2|NRP1|RPS6KA6|RPS6KA4|CLTA|CLTC|ITGA2B|RAC1|RPS6KA5|ITGA5|ITGA9|ITGAV|ITGB1|ITGB3|AP2M1|AP2S1|L1CAM|AP2A1|AP2A2|AP2B1|SH3GL2|CSNK2A1|CSNK2A2|CSNK2B|NCAM1
REACTOME_SIGNALING_BY_FGFR_IN_DISEASE (Geneset_Overlap) REACTOME_SIGNALING_BY_ERBB2	0.783505	76	CALM2|CALM1|PLCG1|MAPK3|MAP2K1|MAP2K2|GAB1|MDM2|PDPK1|CALM3|SOS1|PRKCA|PRKCG|MAPK1|SRC|ADCY3|RAF1|YWHAB|PRKACA|PRKACB|PRKACG|CDK1|AKT3|CDKN1A|CDKN1B|CHUK|THEM4|CAMK4|ADRBK1|AKT1|AKT2|FOXO1|FOXO3|PHLPP1|MTOR|RICTOR|GSK3A|NR4A1|ITPR2|ITPR3|FOXO4|ADCY1|ADCY2|PDE1A|PDE1B|ADCY5|PIK3CA|ADCY6|PIK3R1|ADCY7|ADCY8|PRKAR1A|PRKAR1B|PRKAR2A|PRKAR2B|PRKCD|PRKCE|ADCY9|BAD|PTEN|CREB1|TRIB3|RPS6KB2|MLST8|ADCY4|SH…
REACTOME_SIGNALING_BY_FGFR_IN_DISEASE (Geneset_Overlap) REACTOME_SIGNALING_BY_ERBB4	0.528736	46	MAPK3|MAP2K1|MAP2K2|MDM2|PDPK1|SOS1|STAT5A|STAT5B|MAPK1|RAF1|YWHAB|CDK1|AKT3|CDKN1A|CDKN1B|CHUK|THEM4|AKT1|AKT2|FOXO1|FOXO3|PHLPP1|MTOR|RICTOR|GSK3A|NR4A1|FOXO4|PIK3CA|PIK3R1|BAD|PTEN|CREB1|TRIB3|RPS6KB2|MLST8|SHC1|TSC2|MAPKAP1|CASP9|AKT1S1|GRB2|KRAS|RPS27A|UBA52|HRAS|NRAS
REACTOME_SIGNALING_BY_FGFR_IN_DISEASE (Geneset_Overlap) REACTOME_SIGNALING_BY_PDGF	0.644068	76	CALM2|CALM1|PLCG1|MAPK3|MAP2K1|MAP2K2|MDM2|PDPK1|CALM3|SOS1|STAT1|PRKCA|STAT5A|STAT5B|PRKCG|MAPK1|SRC|ADCY3|RAF1|YWHAB|PRKACA|PRKACB|PRKACG|CDK1|AKT3|CDKN1A|CDKN1B|CHUK|THEM4|CAMK4|ADRBK1|AKT1|AKT2|FOXO1|FOXO3|PHLPP1|MTOR|RICTOR|GSK3A|NR4A1|ITPR2|ITPR3|FOXO4|ADCY1|ADCY2|PDE1A|PDE1B|ADCY5|PIK3CA|ADCY6|PIK3R1|ADCY7|ADCY8|PRKAR1A|PRKAR1B|PRKAR2A|PRKAR2B|PRKCD|PRKCE|ADCY9|BAD|PTEN|CREB1|TRIB3|RPS6KB2…
BIOCARTA_KERATINOCYTE_PATHWAY (Geneset_Overlap) BIOCARTA_MAPK_PATHWAY	0.586957	27	MAPK1|NFKB1|MAP3K14|MAP3K1|TRAF2|RAF1|MAP2K4|MAPK3|MAP2K1|MAP2K6|IKBKB|MAP2K3|FOS|MAP2K7|NFKBIA|MAPK8|MAPK13|SP1|RELA|RIPK1|CHUK|CEBPA|MAP3K5|HRAS|JUN|MAPK14|DAXX
KEGG_FOCAL_ADHESION (Geneset_Overlap) KEGG_GLIOMA	0.569231	37	PIK3R5|PIK3CG|PDGFRB|PRKCA|PRKCB|PRKCG|PDGFRA|MAPK1|RAF1|BRAF|SHC4|EGFR|GRB2|MAPK3|MAP2K1|EGF|PDGFA|PDGFB|SOS1|SOS2|CCND1|AKT3|AKT1|AKT2|PIK3R3|PIK3CD|SHC2|PIK3CA|PIK3CB|PIK3R1|PIK3R2|SHC3|IGF1|IGF1R|PTEN|SHC1|HRAS
KEGG_FOCAL_ADHESION (Geneset_Overlap) ST_INTEGRIN_SIGNALING_PATHWAY	0.634146	52	MYLK|MAPK1|RAF1|BRAF|MYLK2|PAK4|ITGA4|ILK|ITGA6|ITGA10|ITGA3|CAV1|ITGA8|ACTN1|ITGA7|ITGA11|ZYX|TLN2|DOCK1|FYN|GRB2|ARHGAP35|ITGA1|ITGA2|ITGA5|ITGA9|PAK1|PAK2|MAPK10|PAK6|PAK7|PTK2|ROCK1|SOS1|SOS2|BCAR1|SRC|TLN1|VASP|ROCK2|CDC42|AKT3|CRK|AKT1|AKT2|MAPK9|PAK3|PIK3CA|PIK3CB|PTEN|SHC1|MAPK8
BIOCARTA_EPO_PATHWAY (Geneset_Overlap) KEGG_FOCAL_ADHESION	0.526316	10	ELK1|MAPK8|RAF1|MAPK3|MAP2K1|HRAS|SHC1|JUN|SOS1|GRB2
BIOCARTA_EPO_PATHWAY (Geneset_Overlap) REACTOME_SIGNALING_BY_ERBB4	0.526316	10	JAK2|RAF1|MAPK3|MAP2K1|HRAS|SHC1|SOS1|STAT5A|GRB2|STAT5B
BIOCARTA_EPO_PATHWAY (Geneset_Overlap) BIOCARTA_MAPK_PATHWAY	0.526316	10	ELK1|MAPK8|RAF1|MAPK3|MAP2K1|HRAS|SHC1|JUN|FOS|GRB2
BIOCARTA_EPO_PATHWAY (Geneset_Overlap) REACTOME_SIGNALING_BY_FGFR_IN_DISEASE	0.526316	10	RAF1|PLCG1|MAPK3|MAP2K1|HRAS|SHC1|SOS1|STAT5A|GRB2|STAT5B
REACTOME_GAB1_SIGNALOSOME (Geneset_Overlap) REACTOME_SIGNALING_BY_FGFR_IN_DISEASE	0.888889	32	AKT1|SRC|AKT2|FOXO1|FOXO3|PHLPP1|MTOR|RICTOR|GSK3A|NR4A1|FOXO4|PIK3CA|PIK3R1|GRB2|GAB1|BAD|MDM2|PTEN|AKT3|CREB1|TRIB3|CDKN1A|CDKN1B|CHUK|PDPK1|RPS6KB2|THEM4|MLST8|TSC2|MAPKAP1|CASP9|AKT1S1
REACTOME_GAB1_SIGNALOSOME (Geneset_Overlap) REACTOME_SIGNALING_BY_ERBB2	0.944444	34	AKT1|SRC|EGFR|AKT2|FOXO1|FOXO3|PHLPP1|MTOR|RICTOR|GSK3A|NR4A1|FOXO4|PIK3CA|PIK3R1|GRB2|EGF|GAB1|BAD|MDM2|PTEN|AKT3|CREB1|TRIB3|CDKN1A|CDKN1B|CHUK|PDPK1|RPS6KB2|THEM4|MLST8|TSC2|MAPKAP1|CASP9|AKT1S1
REACTOME_GAB1_SIGNALOSOME (Geneset_Overlap) REACTOME_SIGNALING_BY_ERBB4	0.888889	32	AKT1|EGFR|AKT2|FOXO1|FOXO3|PHLPP1|MTOR|RICTOR|GSK3A|NR4A1|FOXO4|PIK3CA|PIK3R1|GRB2|EGF|BAD|MDM2|PTEN|AKT3|CREB1|TRIB3|CDKN1A|CDKN1B|CHUK|PDPK1|RPS6KB2|THEM4|MLST8|TSC2|MAPKAP1|CASP9|AKT1S1
REACTOME_GAB1_SIGNALOSOME (Geneset_Overlap) REACTOME_SIGNALING_BY_PDGF	0.861111	31	AKT1|SRC|AKT2|FOXO1|FOXO3|PHLPP1|MTOR|RICTOR|GSK3A|NR4A1|FOXO4|PIK3CA|PIK3R1|GRB2|BAD|MDM2|PTEN|AKT3|CREB1|TRIB3|CDKN1A|CDKN1B|CHUK|PDPK1|RPS6KB2|THEM4|MLST8|TSC2|MAPKAP1|CASP9|AKT1S1
REACTOME_N_GLYCAN_ANTENNAE_ELONGATION_IN_THE_MEDIAL_TRANS_GOLGI (Geneset_Overlap) REACTOME_TRANSPORT_TO_THE_GOLGI_AND_SUBSEQUENT_MODIFICATION	1	18	FUT8|MGAT4C|B4GALT1|ST6GAL1|ST8SIA6|MAN2A1|MGAT2|MGAT3|MGAT5|ST8SIA2|B4GALT4|B4GALT3|B4GALT2|ST8SIA3|MGAT4B|MGAT4A|B4GALT6|B4GALT5
PID_NECTIN_PATHWAY (Geneset_Overlap) KEGG_FOCAL_ADHESION	0.6	18	SRC|TLN1|RAPGEF1|PIP5K1C|VAV2|CTNNB1|PIK3CA|PIK3R1|PTK2|RAP1B|PDGFRB|RAC1|ITGAV|ITGB3|CDC42|RAP1A|PDGFB|CRK
KEGG_RENAL_CELL_CARCINOMA (Geneset_Overlap) KEGG_FOCAL_ADHESION	0.6	42	PIK3R5|AKT1|AKT2|PAK1|PAK2|PIK3R3|PIK3CD|RAPGEF1|PIK3CG|MAPK3|MAP2K1|PAK3|PAK4|PIK3CA|PAK6|PIK3CB|PIK3R1|PIK3R2|PAK7|RAP1B|RAC1|RAP1A|HGF|CRKL|PDGFB|SOS1|SOS2|MAPK1|RAF1|PGF|VEGFA|VEGFC|VEGFB|FIGF|GRB2|BRAF|CDC42|AKT3|MET|HRAS|CRK|JUN
PID_PDGFRB_PATHWAY (Geneset_Overlap) BIOCARTA_EPO_PATHWAY	0.789474	15	PLCG1|MAPK3|MAP2K1|SOS1|STAT5A|STAT5B|RAF1|JUN|ELK1|FOS|SHC1|GRB2|JAK2|MAPK8|HRAS
PID_PDGFRB_PATHWAY (Geneset_Overlap) PID_NECTIN_PATHWAY	0.5	15	RAP1B|PDGFRB|RAC1|PDGFB|SRC|IQGAP1|CRK|RAPGEF1|VAV2|PIK3CA|PIK3R1|MLLT4|RAP1A|ITGAV|ITGB3
PID_PDGFRB_PATHWAY (Geneset_Overlap) PID_PI3KCI_PATHWAY	0.510204	25	PIK3R5|PLCG1|PIK3CG|RAC1|SRC|HCK|YES1|LCK|PIK3R3|PIK3CD|PIK3CA|PIK3CB|PIK3R1|PIK3R2|LYN|PTEN|RAP1A|FYN|BLK|KRAS|RHOA|FGR|HRAS|PIK3R6|NRAS
REACTOME_MRNA_PROCESSING (Geneset_Overlap) REACTOME_CLEAVAGE_OF_GROWING_TRANSCRIPT_IN_THE_TERMINATION_REGION_	1	42	CPSF1|CPSF3|SRRM1|CPSF2|RNPS1|CLP1|NUDT21|U2AF2|LSM11|CSTF2|CSTF3|ZNF473|MAGOH|NFX1|CDC40|PCF11|SRSF1|SRSF2|SRSF3|SRSF4|SRSF5|SRSF6|SRSF7|UPF3B|SNRPB|SNRPD3|SNRPE|SNRPF|SNRPG|U2AF1|SLBP|CPSF7|PABPN1|LSM10|SRSF9|SRSF11|DHX38|RBM8A|NCBP2|CSTF1|NCBP1|PAPOLA
KEGG_ALLOGRAFT_REJECTION (Geneset_Overlap) KEGG_INTESTINAL_IMMUNE_NETWORK_FOR_IGA_PRODUCTION	0.621622	23	IL4|CD40LG|CD40|IL5|IL10|CD28|HLA-DRA|HLA-DMA|HLA-DMB|HLA-DOA|HLA-DOB|HLA-DPA1|HLA-DPB1|CD80|HLA-DQA1|CD86|HLA-DQA2|HLA-DRB1|HLA-DRB3|HLA-DRB5|HLA-DRB4|IL2|HLA-DQB1
REACTOME_INTERACTION_BETWEEN_L1_AND_ANKYRINS (Geneset_Overlap) REACTOME_L1CAM_INTERACTIONS	1	21	NRCAM|SPTBN2|SPTBN4|SPTBN5|KCNQ2|KCNQ3|SCN1B|SCN2A|SCN2B|SCN4A|L1CAM|SCN5A|SCN7A|SCN8A|SCN3B|ANK1|ANK3|SPTA1|SPTAN1|SPTB|SPTBN1
BIOCARTA_TOLL_PATHWAY (Geneset_Overlap) REACTOME_NFKB_AND_MAP_KINASES_ACTIVATION_MEDIATED_BY_TLR4_SIGNALING_REPERTOIRE	0.594595	22	ELK1|TAB2|MAP2K4|MAP2K6|IKBKB|IRAK1|MAP2K3|FOS|NFKBIA|IKBKG|MAPK8|RELA|TAB1|LY96|TLR3|CHUK|TRAF6|TLR4|JUN|MAPK14|MAP3K7|CD14
REACTOME_RAS_ACTIVATION_UOPN_CA2_INFUX_THROUGH_NMDA_RECEPTOR (Geneset_Overlap) REACTOME_NEUROTRANSMITTER_RECEPTOR_BINDING_AND_DOWNSTREAM_TRANSMISSION_IN_THE_POSTSYNAPTIC_CELL	1	17	CALM2|CALM1|ACTN2|RASGRF1|RASGRF2|AKAP9|CAMK2A|CAMK2B|NEFL|CAMK2D|GRIN1|GRIN2A|GRIN2B|GRIN2C|CALM3|GRIN2D|HRAS
REACTOME_SIGNALING_BY_ILS (Geneset_Overlap) BIOCARTA_EPO_PATHWAY	0.578947	11	MAPK3|MAP2K1|SOS1|STAT5A|STAT5B|RAF1|SHC1|GRB2|JAK2|HRAS|PTPN6
REACTOME_IL1_SIGNALING (Geneset_Overlap) REACTOME_SIGNALING_BY_ILS	1	39	SQSTM1|TAB2|TOLLIP|MAP2K4|TMEM189-UBE2V1|MAP2K1|MAP2K6|IL1R2|IKBKB|IRAK1|NOD1|IL1B|MYD88|TAB3|IRAK2|IL1R1|NOD2|UBE2N|IRAK3|PELI3|IL1RN|PELI2|PELI1|TNIP2|IKBKG|BTRC|SKP1|RBX1|TAB1|IRAK4|CHUK|TRAF6|MAP3K3|IL1A|MAP3K7|MAP3K8|IL1RAP|CUL1|RIPK2
BIOCARTA_NTHI_PATHWAY (Geneset_Overlap) BIOCARTA_TOLL_PATHWAY	0.5	12	NFKB1|MAP3K14|TLR2|MAP2K6|IKBKB|MAP2K3|MYD88|NFKBIA|RELA|CHUK|MAPK14|MAP3K7
BIOCARTA_NTHI_PATHWAY (Geneset_Overlap) BIOCARTA_MAPK_PATHWAY	0.5	12	NFKB1|MAP3K14|TGFBR1|MAP2K6|IKBKB|MAP2K3|NFKBIA|MAPK11|RELA|CHUK|MAPK14|MAP3K7
KEGG_CHRONIC_MYELOID_LEUKEMIA (Geneset_Overlap) KEGG_GLIOMA	0.6	39	PIK3R5|AKT1|AKT2|CDK6|PIK3R3|CDKN2A|PIK3CD|SHC2|CDK4|PIK3CG|MAPK3|MAP2K1|MAP2K2|PIK3CA|PIK3CB|PIK3R1|PIK3R2|SHC3|SHC4|ARAF|RB1|MDM2|E2F1|E2F2|E2F3|SHC1|SOS1|SOS2|MAPK1|RAF1|GRB2|BRAF|TP53|CCND1|KRAS|AKT3|CDKN1A|HRAS|NRAS
KEGG_CHRONIC_MYELOID_LEUKEMIA (Geneset_Overlap) BIOCARTA_CTCF_PATHWAY	0.608696	14	TGFB2|CDKN2A|TGFBR2|TGFBR1|TGFB3|PIK3CG|PIK3CA|PIK3R1|MDM2|SMAD4|MYC|TP53|TGFB1|CDKN1B
REACTOME_METABOLISM_OF_RNA (Geneset_Overlap) KEGG_RIBOSOME	0.930233	80	RPL35|FAU|RPL36|RPL10A|RPL26L1|RPL3|RPL3L|RPL4|RPL6|RPL7|RPL7A|RPL8|RPL9|RPL10|RPL12|RPL13|RPL15|RPL17|RPL18|RPL18A|RPL19|RPL21|RPL22|RPL23A|RPL24|RPL26|RPL27|RPL30|RPL27A|RPL28|RPL29|RPL31|RPL32|RPL34|RPL35A|RPL37|RPL37A|RPL38|RPL39|RPL41|RPL36A|RPLP0|RPLP1|RPLP2|RPS2|RPS3|RPS3A|RPS4Y1|RPSA|RPS5|RPS7|RPS27|RPS8|RPS9|RPS10|RPS11|RPS12|RPS13|RPS15|RPS15A|RPS16|RPS18|RPS19|RPS20|RPS21|RPS23|RPS24|R…
KEGG_PYRIMIDINE_METABOLISM (Geneset_Overlap) REACTOME_PYRIMIDINE_METABOLISM	0.956522	22	UPB1|DPYS|CAD|DPYD|UPP2|CDA|TYMP|UMPS|UCK2|DUT|TK1|UPP1|UCK1|NT5C1A|DCK|TK2|TYMS|NT5M|DCTD|DHODH|NT5E|NT5C
REACTOME_G_ALPHA_Z_SIGNALLING_EVENTS (Geneset_Overlap) REACTOME_PLATELET_ACTIVATION_SIGNALING_AND_AGGREGATION	0.659091	29	GNGT1|GNG12|GNB4|GNG8|PRKCQ|GNB5|PRKCH|GNAI1|GNAI2|GNAI3|GNB2|GNB3|GNG3|GNG4|GNG5|GNG7|PRKCD|GNG10|PRKCE|GNG11|GNGT2|ADRA2A|ADRA2B|GNG13|GNG2|PRKCA|PRKCB|GNB1|PRKCG
REACTOME_G_ALPHA_Z_SIGNALLING_EVENTS (Geneset_Overlap) REACTOME_GASTRIN_CREB_SIGNALLING_PATHWAY_VIA_PKC_AND_MAPK	0.522727	23	GNGT1|GNG12|GNB4|GNG8|PRKCQ|GNB5|PRKCH|GNB2|GNB3|GNG3|GNG4|GNG5|GNG7|PRKCD|GNG10|PRKCE|GNG11|RGS19|GNGT2|GNG13|GNG2|PRKCA|GNB1
REACTOME_G_ALPHA_Z_SIGNALLING_EVENTS (Geneset_Overlap) REACTOME_NEUROTRANSMITTER_RECEPTOR_BINDING_AND_DOWNSTREAM_TRANSMISSION_IN_THE_POSTSYNAPTIC_CELL	0.727273	32	GNGT1|GNG12|ADCY3|GNB4|GNG8|GNB5|ADCY1|ADCY2|ADCY5|ADCY6|ADCY7|GNAI1|GNAI2|GNAI3|GNB2|ADCY8|GNB3|GNG3|GNG4|GNG5|GNG7|GNG10|GNG11|ADCY9|GNGT2|GNG13|ADCY4|GNG2|PRKCA|PRKCB|GNB1|PRKCG
REACTOME_INTRINSIC_PATHWAY (Geneset_Overlap) REACTOME_PLATELET_ACTIVATION_SIGNALING_AND_AGGREGATION	0.5625	9	SERPING1|GP1BA|GP5|GP9|KNG1|VWF|A2M|F2|F8
REACTOME_HS_GAG_DEGRADATION (Geneset_Overlap) REACTOME_HEPARAN_SULFATE_HEPARIN_HS_GAG_METABOLISM	1	20	SDC2|HSPG2|SDC4|GLB1|SGSH|GPC2|GPC4|IDS|GPC5|IDUA|AGRN|NAGLU|GPC6|HPSE|GPC3|GPC1|SDC3|GUSB|HPSE2|SDC1
REACTOME_HS_GAG_DEGRADATION (Geneset_Overlap) REACTOME_METABOLISM_OF_CARBOHYDRATES	1	20	SDC2|HSPG2|SDC4|GLB1|SGSH|GPC2|GPC4|IDS|GPC5|IDUA|AGRN|NAGLU|GPC6|HPSE|GPC3|GPC1|SDC3|GUSB|HPSE2|SDC1
KEGG_ANTIGEN_PROCESSING_AND_PRESENTATION (Geneset_Overlap) KEGG_ALLOGRAFT_REJECTION	0.540541	20	HLA-A|HLA-DRA|HLA-G|HLA-F|HLA-DMA|HLA-E|HLA-DMB|HLA-DOA|HLA-DOB|HLA-DPA1|HLA-DPB1|HLA-DQA1|HLA-DQA2|HLA-DRB1|HLA-DRB3|HLA-DRB5|HLA-DRB4|HLA-DQB1|HLA-C|HLA-B
REACTOME_REGULATION_OF_WATER_BALANCE_BY_RENAL_AQUAPORINS (Geneset_Overlap) REACTOME_G_ALPHA_Z_SIGNALLING_EVENTS	0.627907	27	GNGT1|GNG12|ADCY3|GNAS|GNB4|GNG8|GNB5|ADCY1|ADCY2|ADCY5|ADCY6|ADCY7|GNB2|ADCY8|GNB3|GNG3|GNG4|GNG5|GNG7|GNG10|GNG11|ADCY9|GNGT2|GNG13|ADCY4|GNG2|GNB1
REACTOME_REGULATION_OF_WATER_BALANCE_BY_RENAL_AQUAPORINS (Geneset_Overlap) REACTOME_NEUROTRANSMITTER_RECEPTOR_BINDING_AND_DOWNSTREAM_TRANSMISSION_IN_THE_POSTSYNAPTIC_CELL	0.627907	27	GNGT1|GNG12|ADCY3|GNB4|GNG8|PRKACB|GNB5|ADCY1|ADCY2|ADCY5|ADCY6|ADCY7|GNB2|ADCY8|GNB3|GNG3|GNG4|GNG5|GNG7|GNG10|GNG11|ADCY9|GNGT2|GNG13|ADCY4|GNG2|GNB1
KEGG_CELL_ADHESION_MOLECULES_CAMS (Geneset_Overlap) KEGG_INTESTINAL_IMMUNE_NETWORK_FOR_IGA_PRODUCTION	0.5	24	HLA-DRA|HLA-DMA|HLA-DMB|HLA-DOA|HLA-DOB|HLA-DPA1|HLA-DPB1|CD80|HLA-DQA1|CD86|HLA-DQA2|HLA-DRB1|HLA-DRB3|HLA-DRB5|ICOSLG|ICOS|CD28|ITGA4|ITGB7|CD40LG|CD40|MADCAM1|HLA-DRB4|HLA-DQB1
KEGG_CELL_ADHESION_MOLECULES_CAMS (Geneset_Overlap) KEGG_ALLOGRAFT_REJECTION	0.675676	25	HLA-A|HLA-DRA|HLA-DMA|HLA-DMB|HLA-DOA|HLA-DOB|HLA-DPA1|HLA-DPB1|CD80|HLA-DQA1|CD86|HLA-DQA2|HLA-DRB1|HLA-DRB3|HLA-DRB5|CD28|HLA-G|CD40LG|CD40|HLA-F|HLA-E|HLA-DRB4|HLA-DQB1|HLA-C|HLA-B
REACTOME_DOWNSTREAM_SIGNALING_EVENTS_OF_B_CELL_RECEPTOR_BCR (Geneset_Overlap) REACTOME_GAB1_SIGNALOSOME	0.75	27	AKT1|AKT2|FOXO1|FOXO3|PHLPP1|MTOR|RICTOR|GSK3A|NR4A1|FOXO4|BAD|MDM2|PTEN|CREB1|TRIB3|PDPK1|RPS6KB2|MLST8|TSC2|MAPKAP1|CASP9|AKT1S1|AKT3|CDKN1A|CDKN1B|CHUK|THEM4
REACTOME_DOWNSTREAM_SIGNALING_EVENTS_OF_B_CELL_RECEPTOR_BCR (Geneset_Overlap) REACTOME_APOPTOSIS	0.505376	47	PSMB2|AKT1|PSMB3|PSMB4|PSMB5|PSMD14|PSMB6|PSMB7|PSMB8|PSMB9|PSMB10|PSMC1|PSMC2|PSMC3|PSMC4|PSMC5|PSMC6|PSMD1|PSMD2|PSMD3|PSMD4|PSMD5|PSMD7|PSMD8|PSMD9|PSMD10|PSMD11|PSMD12|PSMD13|PSME1|PSME2|PSMA8|BAD|PSME4|CASP9|PSMF1|PSMD6|RPS27A|UBA52|PSMA1|PSMA2|PSMA3|PSMA4|PSMA5|PSMA6|PSMA7|PSMB1
REACTOME_DOWNSTREAM_SIGNALING_EVENTS_OF_B_CELL_RECEPTOR_BCR (Geneset_Overlap) REACTOME_CELL_CYCLE_CHECKPOINTS	0.505376	47	PSMB2|PSMB3|PSMB4|PSMB5|PSMD14|PSMB6|PSMB7|PSMB8|PSMB9|PSMB10|PSMC1|PSMC2|PSMC3|PSMC4|PSMC5|PSMC6|PSMD1|PSMD2|PSMD3|PSMD4|PSMD5|PSMD7|PSMD8|PSMD9|PSMD10|PSMD11|PSMD12|PSMD13|PSME1|PSME2|PSMA8|MDM2|PSME4|PSMF1|PSMD6|RPS27A|CDKN1A|CDKN1B|UBA52|PSMA1|PSMA2|PSMA3|PSMA4|PSMA5|PSMA6|PSMA7|PSMB1
REACTOME_G_ALPHA1213_SIGNALLING_EVENTS (Geneset_Overlap) REACTOME_CELL_DEATH_SIGNALLING_VIA_NRAGE_NRIF_AND_NADE	0.62069	36	FGD3|KALRN|ARHGEF2|ARHGEF6|ARHGEF17|RAC1|SOS1|SOS2|ARHGEF9|NET1|VAV3|TRIO|AKAP13|FGD4|ECT2|FGD2|FGD1|RASGRF1|ARHGEF12|RASGRF2|ARHGEF18|NGEF|TIAM2|ARHGEF16|ABR|ARHGAP4|MCF2|ARHGEF4|ARHGEF3|ARHGEF11|PREX1|ITSN1|PLEKHG2|TIAM1|VAV1|OBSCN
REACTOME_DARPP_32_EVENTS (Geneset_Overlap) BIOCARTA_CK1_PATHWAY	0.647059	11	PPP3CA|PRKACB|PRKACG|PPP1CA|CDK5|PPP1R1B|PPP2CA|PRKAR1A|PRKAR1B|PRKAR2A|PRKAR2B
REACTOME_DARPP_32_EVENTS (Geneset_Overlap) REACTOME_SIGNALING_BY_FGFR_IN_DISEASE	0.541667	13	CALM2|CALM1|PRKACA|PRKACB|PRKACG|PPP2CA|PPP2CB|PPP2R1A|PRKAR1A|PRKAR1B|PRKAR2A|PRKAR2B|CALM3
PID_S1P_S1P1_PATHWAY (Geneset_Overlap) PID_PDGFRB_PATHWAY	0.52381	11	MAPK1|PDGFRB|RAC1|ITGAV|ITGB3|PLCG1|S1PR1|RHOA|MAPK3|PDGFB|SPHK1
KEGG_VIRAL_MYOCARDITIS (Geneset_Overlap) KEGG_ALLOGRAFT_REJECTION	0.702703	26	HLA-A|CD28|HLA-DRA|HLA-G|CD40LG|CD40|HLA-F|HLA-DMA|HLA-E|HLA-DMB|HLA-DOA|HLA-DOB|HLA-DPA1|PRF1|HLA-DPB1|CD80|HLA-DQA1|CD86|HLA-DQA2|HLA-DRB1|HLA-DRB3|HLA-DRB5|HLA-DRB4|HLA-DQB1|HLA-C|HLA-B
REACTOME_PHOSPHOLIPID_METABOLISM (Geneset_Overlap) REACTOME_SYNTHESIS_OF_PIPS_AT_THE_GOLGI_MEMBRANE	1	17	PIK3R4|ARF1|ARF3|OCRL|PIK3C2A|PIK3C2G|PIK3C3|PI4KA|PI4KB|PI4K2B|PI4K2A|VAC14|INPP5E|TPTE2|FIG4|PIKFYVE|SACM1L
REACTOME_SIGNALLING_TO_P38_VIA_RIT_AND_RIN (Geneset_Overlap) KEGG_CHRONIC_MYELOID_LEUKEMIA	0.6	9	MAPK1|BRAF|RAF1|KRAS|MAPK3|MAP2K1|MAP2K2|HRAS|NRAS
REACTOME_SIGNALLING_TO_P38_VIA_RIT_AND_RIN (Geneset_Overlap) KEGG_RENAL_CELL_CARCINOMA	0.6	9	MAPK1|BRAF|RAF1|KRAS|MAPK3|MAP2K1|MAP2K2|HRAS|NRAS
REACTOME_SIGNALLING_TO_P38_VIA_RIT_AND_RIN (Geneset_Overlap) PID_SHP2_PATHWAY	0.533333	8	RAF1|KRAS|NGF|NTRK1|MAP2K1|MAP2K2|HRAS|NRAS
REACTOME_SIGNALLING_TO_P38_VIA_RIT_AND_RIN (Geneset_Overlap) REACTOME_SIGNALING_BY_ILS	0.666667	10	MAPK1|RAF1|KRAS|CDK1|YWHAB|MAPK3|MAP2K1|MAP2K2|HRAS|NRAS
REACTOME_SIGNALLING_TO_P38_VIA_RIT_AND_RIN (Geneset_Overlap) REACTOME_SIGNALING_BY_PDGF	0.666667	10	MAPK1|RAF1|KRAS|CDK1|YWHAB|MAPK3|MAP2K1|MAP2K2|HRAS|NRAS
REACTOME_SIGNALLING_TO_P38_VIA_RIT_AND_RIN (Geneset_Overlap) REACTOME_GASTRIN_CREB_SIGNALLING_PATHWAY_VIA_PKC_AND_MAPK	0.666667	10	MAPK1|RAF1|KRAS|CDK1|YWHAB|MAPK3|MAP2K1|MAP2K2|HRAS|NRAS
REACTOME_SIGNALLING_TO_P38_VIA_RIT_AND_RIN (Geneset_Overlap) KEGG_GLIOMA	0.6	9	MAPK1|BRAF|RAF1|KRAS|MAPK3|MAP2K1|MAP2K2|HRAS|NRAS
REACTOME_SIGNALLING_TO_P38_VIA_RIT_AND_RIN (Geneset_Overlap) REACTOME_SIGNALING_BY_FGFR_IN_DISEASE	0.733333	11	MAPK1|BRAF|RAF1|KRAS|CDK1|YWHAB|MAPK3|MAP2K1|MAP2K2|HRAS|NRAS
REACTOME_SIGNALLING_TO_P38_VIA_RIT_AND_RIN (Geneset_Overlap) PID_PDGFRB_PATHWAY	0.666667	10	MAPK1|BRAF|RAF1|KRAS|YWHAB|MAPK3|MAP2K1|MAP2K2|HRAS|NRAS
REACTOME_SIGNALLING_TO_P38_VIA_RIT_AND_RIN (Geneset_Overlap) REACTOME_SIGNALING_BY_ERBB4	0.666667	10	MAPK1|RAF1|KRAS|CDK1|YWHAB|MAPK3|MAP2K1|MAP2K2|HRAS|NRAS
REACTOME_SIGNALLING_TO_P38_VIA_RIT_AND_RIN (Geneset_Overlap) REACTOME_SIGNALING_BY_ERBB2	0.666667	10	MAPK1|RAF1|KRAS|CDK1|YWHAB|MAPK3|MAP2K1|MAP2K2|HRAS|NRAS
REACTOME_TAK1_ACTIVATES_NFKB_BY_PHOSPHORYLATION_AND_ACTIVATION_OF_IKKS_COMPLEX (Geneset_Overlap) REACTOME_NFKB_AND_MAP_KINASES_ACTIVATION_MEDIATED_BY_TLR4_SIGNALING_REPERTOIRE	1	23	NFKB2|NOD2|SAA1|AGER|TAB2|IKBKG|S100A12|NFKBIB|RELA|TAB1|CHUK|HMGB1|TRAF6|IKBKB|APP|IRAK1|MAP3K7|S100B|NOD1|TAB3|NFKBIA|RIPK2|IRAK2
REACTOME_TAK1_ACTIVATES_NFKB_BY_PHOSPHORYLATION_AND_ACTIVATION_OF_IKKS_COMPLEX (Geneset_Overlap) REACTOME_IL1_SIGNALING	0.565217	13	NOD2|TAB2|IKBKG|TAB1|CHUK|TRAF6|IKBKB|IRAK1|MAP3K7|NOD1|TAB3|RIPK2|IRAK2
REACTOME_TAK1_ACTIVATES_NFKB_BY_PHOSPHORYLATION_AND_ACTIVATION_OF_IKKS_COMPLEX (Geneset_Overlap) REACTOME_RIG_I_MDA5_MEDIATED_INDUCTION_OF_IFN_ALPHA_BETA_PATHWAYS	0.608696	14	NFKB2|SAA1|AGER|IKBKG|S100A12|NFKBIB|RELA|CHUK|HMGB1|TRAF6|IKBKB|APP|S100B|NFKBIA
REACTOME_TAK1_ACTIVATES_NFKB_BY_PHOSPHORYLATION_AND_ACTIVATION_OF_IKKS_COMPLEX (Geneset_Overlap) REACTOME_SIGNALING_BY_ILS	0.652174	15	NFKB2|NOD2|TAB2|IKBKG|RELA|TAB1|CHUK|TRAF6|IKBKB|IRAK1|MAP3K7|NOD1|TAB3|RIPK2|IRAK2
REACTOME_RECRUITMENT_OF_MITOTIC_CENTROSOME_PROTEINS_AND_COMPLEXES (Geneset_Overlap) REACTOME_MITOTIC_G2_G2_M_PHASES	1	63	ACTR1A|TUBB4A|TUBB4B|AKAP9|TUBGCP3|DCTN2|CETN2|PLK4|SDCCAG8|TUBGCP2|CNTRL|FGFR1OP|CEP250|PPP2R1A|DCTN3|TUBGCP5|NEDD1|PRKAR2B|CSNK1D|CSNK1E|DCTN1|PLK1|DYNC1H1|DYNC1I2|TUBB|CCNB1|CEP164|TUBA4A|MAPRE1|TUBG1|NINL|AZI1|ALMS1|TUBA1A|TUBG2|CEP76|CEP290|CLASP1|CEP63|CEP70|PRKACA|OFD1|NEK2|TUBGCP6|NUMA1|SSNA1|DYNLL1|PAFAH1B1|HSP90AA1|PCM1|PCNT|YWHAG|CEP41|CEP135|CEP57|CEP192|CKAP5|CDK1|HAUS2|CEP72|CDK5RAP…
KEGG_ACUTE_MYELOID_LEUKEMIA (Geneset_Overlap) KEGG_CHRONIC_MYELOID_LEUKEMIA	0.614035	35	PIK3R5|AKT1|NFKB1|AKT2|PIK3R3|PIK3CD|PIK3CG|MAPK3|MAP2K1|MAP2K2|PIK3CA|PIK3CB|PIK3R1|PIK3R2|ARAF|IKBKG|BAD|SOS1|SOS2|STAT5A|STAT5B|MAPK1|RAF1|IKBKB|MYC|GRB2|BRAF|CCND1|KRAS|RELA|AKT3|CHUK|HRAS|RUNX1|NRAS
KEGG_ACUTE_MYELOID_LEUKEMIA (Geneset_Overlap) REACTOME_SIGNALLING_TO_P38_VIA_RIT_AND_RIN	0.6	9	MAPK3|MAP2K1|MAP2K2|MAPK1|RAF1|BRAF|KRAS|HRAS|NRAS
KEGG_COMPLEMENT_AND_COAGULATION_CASCADES (Geneset_Overlap) REACTOME_INTRINSIC_PATHWAY	0.6875	11	F9|F10|F2|VWF|A2M|F8|F12|SERPING1|F11|KLKB1|KNG1
KEGG_COMPLEMENT_AND_COAGULATION_CASCADES (Geneset_Overlap) BIOCARTA_COMP_PATHWAY	1	19	C6|C9|C1QB|C1QA|C1QC|C8A|C7|C3|C5|CFB|C1R|C4B|MASP2|CFD|MBL2|MASP1|C1S|C2|C4A
KEGG_OOCYTE_MEIOSIS (Geneset_Overlap) REACTOME_DARPP_32_EVENTS	0.625	15	CALM2|CALM1|PPP1CA|PPP3R1|CALM3|PRKACA|PRKACB|PRKACG|PPP3CB|PPP3CA|PPP2CA|PPP2CB|PPP2R1A|PPP2R1B|PPP2R5D
REACTOME_REGULATION_OF_KIT_SIGNALING (Geneset_Overlap) REACTOME_SIGNALING_BY_ILS	0.5	8	LCK|LYN|FYN|CBL|PTPN6|SOS1|GRB2|YES1
REACTOME_REGULATION_OF_KIT_SIGNALING (Geneset_Overlap) PID_PDGFRB_PATHWAY	0.5625	9	LCK|SRC|LYN|FYN|CBL|SOS1|PRKCA|GRB2|YES1
BIOCARTA_VIP_PATHWAY (Geneset_Overlap) KEGG_APOPTOSIS	0.5	13	PPP3CA|NFKB1|PRKACB|PRKACG|PPP3CC|NFKBIA|PRKAR1A|PRKAR1B|PRKAR2A|PRKAR2B|RELA|CHUK|PPP3CB
BIOCARTA_AT1R_PATHWAY (Geneset_Overlap) KEGG_FOCAL_ADHESION	0.545455	18	ELK1|MAPK1|SRC|EGFR|PAK1|RAF1|MAPK3|MAP2K1|PTK2|GRB2|RAC1|MAPK8|HRAS|SHC1|JUN|SOS1|PRKCA|PRKCB
BIOCARTA_AT1R_PATHWAY (Geneset_Overlap) PID_PDGFRB_PATHWAY	0.515152	17	ELK1|MAPK1|SRC|PAK1|RAF1|MAP2K4|MAPK3|MAP2K1|MAP2K2|GRB2|RAC1|MAPK8|HRAS|SHC1|JUN|SOS1|PRKCA
BIOCARTA_AT1R_PATHWAY (Geneset_Overlap) BIOCARTA_MAPK_PATHWAY	0.606061	20	ELK1|MAPK1|PAK1|MAP3K1|RAF1|MAP2K4|MEF2A|MEF2C|MAPK3|MAP2K1|MAP2K2|ATF2|GRB2|RAC1|MAPK8|HRAS|SHC1|JUN|MEF2BNB-MEF2B|MEF2D
BIOCARTA_AT1R_PATHWAY (Geneset_Overlap) BIOCARTA_EPO_PATHWAY	0.526316	10	ELK1|RAF1|MAPK3|MAP2K1|GRB2|MAPK8|HRAS|SHC1|JUN|SOS1
KEGG_MELANOGENESIS (Geneset_Overlap) REACTOME_SIGNALLING_TO_P38_VIA_RIT_AND_RIN	0.533333	8	MAPK3|MAP2K1|MAP2K2|MAPK1|RAF1|KRAS|HRAS|NRAS
KEGG_MELANOGENESIS (Geneset_Overlap) KEGG_BASAL_CELL_CARCINOMA	0.690909	38	GSK3B|CTNNB1|FZD1|FZD4|FZD6|FZD7|LEF1|FZD8|FZD9|WNT9B|WNT9A|WNT2B|WNT11|WNT5B|WNT16|WNT3A|DVL3|WNT1|WNT10B|DVL2|FZD3|DVL1|WNT4|WNT10A|TCF7|TCF7L2|WNT7A|WNT7B|WNT8A|WNT8B|WNT2|WNT3|WNT5A|WNT6|FZD10|FZD5|TCF7L1|FZD2
REACTOME_P75_NTR_RECEPTOR_MEDIATED_SIGNALLING (Geneset_Overlap) REACTOME_G_ALPHA1213_SIGNALLING_EVENTS	0.513514	38	FGD3|KALRN|ARHGEF1|ARHGEF2|ARHGEF6|ARHGEF17|RAC1|SOS1|SOS2|ARHGEF9|NET1|VAV3|TRIO|AKAP13|FGD4|ECT2|FGD2|FGD1|RASGRF1|ARHGEF12|RASGRF2|ARHGEF18|NGEF|TIAM2|ARHGEF16|ABR|ARHGAP4|MCF2|ARHGEF4|ARHGEF3|ARHGEF11|RHOA|PREX1|ITSN1|PLEKHG2|TIAM1|VAV1|OBSCN
REACTOME_P75_NTR_RECEPTOR_MEDIATED_SIGNALLING (Geneset_Overlap) REACTOME_CELL_DEATH_SIGNALLING_VIA_NRAGE_NRIF_AND_NADE	1	58	SQSTM1|FGD3|KALRN|ARHGEF2|ARHGEF6|MAGED1|ARHGEF17|NGF|RAC1|BAD|SOS1|SOS2|ARHGEF9|BCL2L11|NET1|VAV3|TRIO|AKAP13|FGD4|ECT2|FGD2|FGD1|RASGRF1|ARHGEF12|RASGRF2|ARHGEF18|NCSTN|ITGB3BP|NGEF|TIAM2|AATF|NGFRAP1|ARHGEF16|ABR|ARHGAP4|MCF2|NGFR|ARHGEF4|ARHGEF3|APH1A|PSENEN|MAPK8|PSEN1|ARHGEF11|PSEN2|PREX1|RPS27A|ITSN1|PLEKHG2|TIAM1|TRAF6|UBA52|VAV1|YWHAE|APH1B|CASP2|CASP3|OBSCN
REACTOME_PROCESSING_OF_CAPPED_INTRON_CONTAINING_PRE_MRNA (Geneset_Overlap) REACTOME_MRNA_PROCESSING	1	135	SF3B4|PRPF8|TXNL4A|SF3B2|SNRNP200|SF3B3|SF3B1|PRPF6|NHP2L1|SF3B14|SF3B5|EFTUD2|SNRNP40|DDX23|NXF1|CPSF1|CPSF3|SRRM1|CPSF2|RNPS1|CLP1|NUDT21|U2AF2|CSTF2|CSTF3|MAGOH|RBM5|NFX1|PCBP2|TPR|HNRNPR|CDC40|SF3A1|PCF11|SRSF1|CD2BP2|SRSF2|SF3A3|SRSF3|NUP37|NUP50|HNRNPA0|SRSF4|HNRNPUL1|SRSF5|DHX9|SRSF6|HNRNPA3|SRSF7|NUP85|DNAJC8|UPF3B|FUS|SNRPB|RBMX|SNRPD3|NUP214|NUPL2|SNRPE|HNRNPA2B1|SNRPF|AAAS|HNRNPF|SNRPG…
REACTOME_PROCESSING_OF_CAPPED_INTRON_CONTAINING_PRE_MRNA (Geneset_Overlap) REACTOME_CLEAVAGE_OF_GROWING_TRANSCRIPT_IN_THE_TERMINATION_REGION_	0.928571	39	CPSF1|CPSF3|SRRM1|CPSF2|RNPS1|CLP1|NUDT21|U2AF2|CSTF2|CSTF3|MAGOH|NFX1|CDC40|PCF11|SRSF1|SRSF2|SRSF3|SRSF4|SRSF5|SRSF6|SRSF7|UPF3B|SNRPB|SNRPD3|SNRPE|SNRPF|SNRPG|U2AF1|SLBP|CPSF7|PABPN1|SRSF9|SRSF11|DHX38|RBM8A|NCBP2|CSTF1|NCBP1|PAPOLA
BIOCARTA_RAS_PATHWAY (Geneset_Overlap) KEGG_ACUTE_MYELOID_LEUKEMIA	0.521739	12	AKT1|NFKB1|RAF1|BAD|RELA|PIK3CG|MAPK3|CHUK|MAP2K1|HRAS|PIK3CA|PIK3R1
BIOCARTA_RAS_PATHWAY (Geneset_Overlap) KEGG_FOCAL_ADHESION	0.565217	13	ELK1|AKT1|RAC1|RAF1|RHOA|BAD|PIK3CG|CDC42|MAPK3|MAP2K1|HRAS|PIK3CA|PIK3R1
BIOCARTA_RAS_PATHWAY (Geneset_Overlap) KEGG_CHRONIC_MYELOID_LEUKEMIA	0.565217	13	AKT1|NFKB1|BCL2L1|RAF1|BAD|RELA|PIK3CG|MAPK3|CHUK|MAP2K1|HRAS|PIK3CA|PIK3R1
REACTOME_HEMOSTASIS (Geneset_Overlap) REACTOME_REGULATION_OF_WATER_BALANCE_BY_RENAL_AQUAPORINS	0.581395	25	GNAS|PRKACA|PRKACB|PRKACG|GNB1|GNGT1|GNB5|GNB2|GNB3|GNG3|GNG4|GNG5|GNG7|GNG10|GNG11|GNGT2|GNG13|GNG2|GNG12|GNB4|GNG8|PRKAR1A|PRKAR1B|PRKAR2A|PRKAR2B
REACTOME_HEMOSTASIS (Geneset_Overlap) PID_ANGIOPOIETIN_RECEPTOR_PATHWAY	0.5	25	NOS3|GRB7|F2|ANGPT1|ANGPT2|GRB14|ANGPT4|TEK|DOK2|MAPK1|FYN|GRB2|FN1|ITGA5|ITGB1|MAPK3|PTK2|RAC1|CRK|MAPK14|AKT1|PIK3CA|PIK3R1|PLG|SHC1
REACTOME_HEMOSTASIS (Geneset_Overlap) REACTOME_INTRINSIC_PATHWAY	1	16	VWF|F2|GP1BA|GP5|GP9|F8|F12|SERPING1|F11|KLKB1|PRCP|C1QBP|A2M|F9|F10|KNG1
REACTOME_HEMOSTASIS (Geneset_Overlap) REACTOME_DARPP_32_EVENTS	0.666667	16	CALM2|CALM1|CALM3|PRKACA|PRKACB|PRKACG|CDK5|PPP2CA|PPP2CB|PPP2R1A|PPP2R1B|PPP2R5D|PRKAR1A|PRKAR1B|PRKAR2A|PRKAR2B
REACTOME_HEMOSTASIS (Geneset_Overlap) PID_S1P_S1P1_PATHWAY	0.571429	12	PDGFB|VEGFA|GNAI1|GNAI2|GNAI3|MAPK1|ITGAV|ITGB3|RHOA|PLCG1|MAPK3|RAC1
REACTOME_HEMOSTASIS (Geneset_Overlap) REACTOME_PLATELET_HOMEOSTASIS	1	76	ATP2A1|ATP2A3|P2RX1|ATP2A2|SLC8A1|SLC8A3|GNAS|ATP2B2|ATP2B3|NOS3|NOS2|NOS1|SLC8A2|PLA2G4A|PRKG1|PTGIR|PRKG2|GNB1|GNGT1|KCNMB2|GNB5|PPP2R5A|PPP2R5E|PPP2R5C|PPP2R5B|KCNMB3|KCNMB4|GNB2|GNB3|GNG3|GNG4|GNG5|GNG7|GNG10|GNG11|GNGT2|KCNMB1|GNG13|GNG2|GNG12|GUCY1B3|GUCY1A3|GUCY1A2|GNB4|GNG8|TRPC7|PDE3B|TRPC3|TRPC6|MRVI1|MAPK14|ITPR2|ITPR3|PDE1A|PDE1B|PPP2CA|PPP2CB|PPP2R1A|PPP2R1B|PPP2R5D|PDE10A|FGR|APOB|P…
REACTOME_HEMOSTASIS (Geneset_Overlap) REACTOME_G_ALPHA_Z_SIGNALLING_EVENTS	0.681818	30	GNAS|GNB1|GNGT1|GNB5|GNAI1|GNAI2|GNAI3|GNB2|GNB3|GNG3|GNG4|GNG5|GNG7|GNG10|GNG11|GNGT2|GNG13|GNG2|PRKCA|PRKCB|PRKCG|GNG12|GNB4|GNG8|PRKCQ|PRKCH|ADRA2A|ADRA2B|PRKCD|PRKCE
REACTOME_HEMOSTASIS (Geneset_Overlap) PID_PI3KCI_PATHWAY	0.510204	25	PLCG2|LAT|YES1|PIK3R3|HRAS|PIK3R6|PIK3R5|PIK3CG|PDPK1|LCK|LYN|FYN|SYK|KRAS|RHOA|NRAS|PLCG1|RAC1|SRC|PIK3CA|PIK3CB|PIK3R1|PIK3R2|RAP1A|FGR
REACTOME_HEMOSTASIS (Geneset_Overlap) PID_AMB2_NEUTROPHILS_PATHWAY	0.536585	22	ITGAM|JAM3|JAM2|RAP1B|YES1|PRKCZ|ITGB2|LCK|SELP|LYN|FYN|PLAU|RHOA|SRC|TLN1|AKT1|RAP1A|PLAT|PLG|PLAUR|FGR|APOB
REACTOME_HEMOSTASIS (Geneset_Overlap) REACTOME_PLATELET_ACTIVATION_SIGNALING_AND_AGGREGATION	1	197	CALM2|CALM1|F2R|DAGLA|CLU|MMRN1|HABP4|BRPF3|SCG3|LAMP2|PLEK|ARRB2|SRGN|POTEM|SPARC|STXBP3|TMSB4X|CALU|CD9|CD63|WDR1|GNA15|GNA11|CALM3|GNA14|GNAQ|SERPINA1|PLCG2|TBXA2R|TUBA4A|HSPA5|FGA|FGB|FGG|APBB1IP|VWF|TGFB1|LEFTY2|APP|ARRB1|CD36|TGFB2|ALDOA|LAT|LCP2|TGFB3|PLA2G4A|RASGRP2|VCL|RAPGEF3|RAP1B|CSK|EGF|PDGFA|PSAP|PDGFB|GNA12|BCAR1|RASGRP1|YWHAZ|F2RL2|GNB1|GNGT1|PIK3R3|GNB5|PRKCZ|SOD1|F2|PTPN1|P2RY1|…
REACTOME_HEMOSTASIS (Geneset_Overlap) REACTOME_REGULATION_OF_KIT_SIGNALING	0.6875	11	SH2B3|YES1|SH2B2|PRKCA|LCK|LYN|FYN|GRB2|SOS1|SRC|PTPN6
REACTOME_HEMOSTASIS (Geneset_Overlap) REACTOME_BASIGIN_INTERACTIONS	1	24	PPIL2|BSG|MMP1|SLC7A9|SLC7A8|PPIA|SLC16A8|SLC7A11|ITGA3|CAV1|ATP1B1|ATP1B2|ATP1B3|SLC7A10|ITGB1|L1CAM|SPN|SLC3A2|SLC16A1|SLC7A5|SLC7A7|SLC7A6|SLC16A3|MAG
KEGG_NEUROTROPHIN_SIGNALING_PATHWAY (Geneset_Overlap) REACTOME_SIGNALLING_TO_P38_VIA_RIT_AND_RIN	0.8	12	MAPK3|MAP2K1|MAP2K2|MAPK1|RAF1|YWHAB|BRAF|NGF|NTRK1|KRAS|HRAS|NRAS
KEGG_NEUROTROPHIN_SIGNALING_PATHWAY (Geneset_Overlap) BIOCARTA_RAS_PATHWAY	0.608696	14	NFKB1|PIK3CG|MAPK3|MAP2K1|RAC1|RAF1|CDC42|AKT1|PIK3CA|PIK3R1|BAD|RHOA|RELA|HRAS
KEGG_NEUROTROPHIN_SIGNALING_PATHWAY (Geneset_Overlap) BIOCARTA_EPO_PATHWAY	0.526316	10	PLCG1|MAPK3|MAP2K1|SOS1|RAF1|JUN|SHC1|GRB2|MAPK8|HRAS
KEGG_NEUROTROPHIN_SIGNALING_PATHWAY (Geneset_Overlap) KEGG_CHRONIC_MYELOID_LEUKEMIA	0.506849	37	PIK3R5|NFKB1|PIK3CG|MAPK3|MAP2K1|MAP2K2|CRKL|SOS1|SOS2|MAPK1|RAF1|BRAF|TP53|AKT3|CRK|AKT1|AKT2|PIK3R3|PIK3CD|SHC2|PIK3CA|PIK3CB|PIK3R1|PIK3R2|SHC3|SHC4|BAD|SHC1|ABL1|IKBKB|GRB2|NFKBIA|KRAS|PTPN11|RELA|HRAS|NRAS
KEGG_NEUROTROPHIN_SIGNALING_PATHWAY (Geneset_Overlap) KEGG_GLIOMA	0.615385	40	CALM2|PIK3R5|CALM1|PLCG1|PIK3CG|MAPK3|MAP2K1|MAP2K2|CAMK2A|CAMK2B|CAMK2D|CAMK2G|CALML3|CALM3|SOS1|SOS2|MAPK1|CALML5|PLCG2|RAF1|BRAF|TP53|AKT3|AKT1|AKT2|PIK3R3|PIK3CD|SHC2|PIK3CA|PIK3CB|PIK3R1|PIK3R2|SHC3|SHC4|SHC1|CALML6|GRB2|KRAS|HRAS|NRAS
REACTOME_NONSENSE_MEDIATED_DECAY_ENHANCED_BY_THE_EXON_JUNCTION_COMPLEX (Geneset_Overlap) KEGG_RIBOSOME	0.930233	80	RPL13A|RPS4X|RPL11|RPS6|RPL35|FAU|RPL36|RPL10A|RPL26L1|RPL3|RPL3L|RPL4|RPL6|RPL7|RPL7A|RPL8|RPL9|RPL10|RPL12|RPL13|RPL15|RPL17|RPL18|RPL18A|RPL19|RPL21|RPL22|RPL23A|RPL24|RPL26|RPL27|RPL30|RPL27A|RPL28|RPL29|RPL31|RPL32|RPL34|RPL35A|RPL37|RPL37A|RPL38|RPL39|RPL41|RPL36A|RPLP0|RPLP1|RPLP2|RPS2|RPS3|RPS3A|RPS4Y1|RPSA|RPS5|RPS7|RPS27|RPS8|RPS9|RPS10|RPS11|RPS12|RPS13|RPS15|RPS15A|RPS16|RPS18|RPS19|R…
REACTOME_NONSENSE_MEDIATED_DECAY_ENHANCED_BY_THE_EXON_JUNCTION_COMPLEX (Geneset_Overlap) REACTOME_METABOLISM_OF_RNA	1	106	CASC3|SMG1|UPF2|SMG8|SMG9|UPF3A|SMG7|PABPC1|RPL13A|RNPS1|MAGOH|RPS4X|UPF3B|EIF4G1|RBM8A|EIF4A3|NCBP2|RPL11|NCBP1|RPS6|RPL35|SMG5|ETF1|FAU|GSPT2|RPL36|FAM153A|RPL10A|PPP2R2A|SMG6|RPL26L1|RPL3|RPL3L|RPL4|RPL6|RPL7|RPL7A|RPL8|RPL9|RPL10|RPL12|RPL13|RPL15|RPL17|RPL18|RPL18A|RPL19|RPL21|RPL22|RPL23A|RPL24|RPL26|RPL27|RPL30|RPL27A|RPL28|RPL29|RPL31|PPP2CA|RPL32|RPL34|PPP2R1A|RPL35A|RPL37|RPL37A|RPL38|R…
KEGG_PATHWAYS_IN_CANCER (Geneset_Overlap) REACTOME_SIGNALLING_TO_P38_VIA_RIT_AND_RIN	0.666667	10	MAPK1|RAF1|BRAF|KRAS|NRAS|MAPK3|MAP2K1|MAP2K2|NTRK1|HRAS
KEGG_PATHWAYS_IN_CANCER (Geneset_Overlap) KEGG_MELANOGENESIS	0.534653	54	PRKCA|PRKCB|PRKCG|MAPK1|RAF1|CREBBP|CTNNB1|EP300|WNT1|WNT10B|KRAS|NRAS|KIT|MAPK3|MAP2K1|MAP2K2|GSK3B|FZD1|FZD4|FZD6|FZD7|LEF1|FZD8|FZD9|WNT9B|WNT9A|WNT2B|WNT11|WNT5B|WNT16|KITLG|WNT3A|DVL3|DVL2|FZD3|DVL1|WNT4|WNT10A|TCF7|TCF7L2|WNT7A|WNT7B|WNT8A|WNT8B|WNT2|WNT3|HRAS|WNT5A|WNT6|FZD10|FZD5|TCF7L1|MITF|FZD2
KEGG_PATHWAYS_IN_CANCER (Geneset_Overlap) KEGG_RENAL_CELL_CARCINOMA	0.828571	58	PIK3R5|PIK3CG|VHL|MAPK1|TCEB1|ETS1|TCEB2|RAF1|CUL2|ARNT|EGLN3|EGLN1|EGLN2|BRAF|FH|CREBBP|EP300|TGFA|GRB2|TGFB1|KRAS|EPAS1|ARNT2|MET|NRAS|SLC2A1|TGFB2|TGFB3|MAPK3|MAP2K1|MAP2K2|ARAF|RAC1|HGF|CRKL|PDGFB|SOS1|SOS2|CDC42|AKT3|CRK|JUN|AKT1|AKT2|PIK3R3|PIK3CD|PIK3CA|PIK3CB|PIK3R1|PIK3R2|RBX1|PGF|HIF1A|VEGFA|VEGFC|VEGFB|FIGF|HRAS
KEGG_PATHWAYS_IN_CANCER (Geneset_Overlap) KEGG_BASAL_CELL_CARCINOMA	1	55	SHH|GLI1|SUFU|GLI2|GLI3|PTCH1|SMO|STK36|BMP2|CTNNB1|HHIP|APC|WNT1|WNT10B|AXIN2|BMP4|AXIN1|TP53|GSK3B|PTCH2|APC2|FZD1|FZD4|FZD6|FZD7|LEF1|FZD8|FZD9|WNT9B|WNT9A|WNT2B|WNT11|WNT5B|WNT16|WNT3A|DVL3|DVL2|FZD3|DVL1|WNT4|WNT10A|TCF7|TCF7L2|WNT7A|WNT7B|WNT8A|WNT8B|WNT2|WNT3|WNT5A|WNT6|FZD10|FZD5|TCF7L1|FZD2
KEGG_PATHWAYS_IN_CANCER (Geneset_Overlap) BIOCARTA_RAS_PATHWAY	0.913043	21	PIK3CG|RAF1|RHOA|NFKB1|MAPK3|MAP2K1|RAC1|CDC42|PLD1|CHUK|AKT1|BCL2L1|PIK3CA|PIK3R1|RALBP1|BAD|RALA|RALGDS|CASP9|RELA|HRAS
KEGG_PATHWAYS_IN_CANCER (Geneset_Overlap) BIOCARTA_NTHI_PATHWAY	0.5	12	IL8|CREBBP|EP300|SMAD3|SMAD4|NFKB1|TGFBR2|TGFBR1|CHUK|IKBKB|NFKBIA|RELA
KEGG_PATHWAYS_IN_CANCER (Geneset_Overlap) KEGG_CHRONIC_MYELOID_LEUKEMIA	0.917808	67	PIK3R5|CDK6|CDKN2A|PIK3CG|MDM2|E2F1|E2F2|E2F3|MAPK1|RAF1|MYC|BRAF|RUNX1|CDK4|BCR|CTBP1|CBLB|CBLC|RB1|SMAD3|SMAD4|ABL1|GRB2|TGFB1|KRAS|NRAS|NFKB1|TGFB2|TGFBR2|TGFBR1|TGFB3|MAPK3|MAP2K1|MAP2K2|MECOM|ARAF|IKBKG|CBL|CRKL|SOS1|SOS2|STAT5A|STAT5B|TP53|CCND1|AKT3|CDKN1A|CDKN1B|CHUK|CRK|AKT1|AKT2|PIK3R3|BCL2L1|PIK3CD|PIK3CA|PIK3CB|PIK3R1|PIK3R2|CTBP2|BAD|HDAC1|HDAC2|IKBKB|NFKBIA|RELA|HRAS
KEGG_PATHWAYS_IN_CANCER (Geneset_Overlap) BIOCARTA_EPO_PATHWAY	0.631579	12	RAF1|GRB2|PLCG1|MAPK3|MAP2K1|SOS1|STAT5A|STAT5B|JUN|FOS|MAPK8|HRAS
KEGG_PATHWAYS_IN_CANCER (Geneset_Overlap) KEGG_ACUTE_MYELOID_LEUKEMIA	0.912281	52	PIK3R5|PML|PIK3CG|CEBPA|MAPK1|RAF1|JUP|MYC|BRAF|RUNX1|ZBTB16|FLT3|GRB2|CCNA1|KRAS|NRAS|NFKB1|KIT|RARA|MAPK3|MAP2K1|MAP2K2|ARAF|IKBKG|SOS1|SOS2|STAT5A|STAT5B|SPI1|PPARD|CCND1|AKT3|CHUK|AKT1|AKT2|PIK3R3|MTOR|PIK3CD|PIK3CA|PIK3CB|PIK3R1|PIK3R2|RUNX1T1|BAD|STAT3|IKBKB|LEF1|RELA|TCF7|TCF7L2|HRAS|TCF7L1
KEGG_PATHWAYS_IN_CANCER (Geneset_Overlap) BIOCARTA_CTCF_PATHWAY	0.695652	16	CDKN2A|PIK3CG|MDM2|MYC|SMAD4|TGFB1|TGFB2|TGFBR2|TGFBR1|TGFB3|TP53|CDKN1B|MTOR|PIK3CA|PIK3R1|PTEN
KEGG_PATHWAYS_IN_CANCER (Geneset_Overlap) KEGG_GLIOMA	0.784615	51	PIK3R5|CDK6|CDKN2A|PIK3CG|PDGFRB|MDM2|E2F1|E2F2|E2F3|PRKCA|PRKCB|PRKCG|PDGFRA|MAPK1|PLCG2|RAF1|BRAF|CDK4|TGFA|RB1|EGFR|GRB2|KRAS|NRAS|PLCG1|MAPK3|MAP2K1|MAP2K2|ARAF|EGF|PDGFA|PDGFB|SOS1|SOS2|TP53|CCND1|AKT3|CDKN1A|AKT1|AKT2|PIK3R3|MTOR|PIK3CD|PIK3CA|PIK3CB|PIK3R1|PIK3R2|IGF1|IGF1R|PTEN|HRAS
KEGG_PATHWAYS_IN_CANCER (Geneset_Overlap) BIOCARTA_KERATINOCYTE_PATHWAY	0.521739	24	CEBPA|PRKCA|PRKCB|PRKCG|MAPK1|ETS1|RAF1|EGFR|NFKB1|TRAF2|MAPK3|MAP2K1|EGF|FAS|FASLG|CHUK|JUN|BCL2|FOS|IKBKB|NFKBIA|MAPK8|RELA|HRAS
KEGG_AMINOACYL_TRNA_BIOSYNTHESIS (Geneset_Overlap) REACTOME_CYTOSOLIC_TRNA_AMINOACYLATION	0.833333	20	FARSB|AARS|DARS|EPRS|FARSA|GARS|HARS|IARS|KARS|MARS|NARS|LARS|QARS|RARS|SARS|TARS|VARS|WARS|CARS|YARS
PID_EPO_PATHWAY (Geneset_Overlap) BIOCARTA_EPO_PATHWAY	0.631579	12	PLCG1|EPO|EPOR|GRB2|JAK2|MAPK8|HRAS|SHC1|SOS1|PTPN6|STAT5A|STAT5B
PID_EPO_PATHWAY (Geneset_Overlap) PID_PDGFRB_PATHWAY	0.529412	18	RAPGEF1|PLCG1|VAV2|PIK3R1|GRB2|JAK2|MAPK8|GAB1|PTPN11|LYN|RAP1A|CBL|HRAS|SHC1|SOS1|STAT1|STAT5A|STAT5B
PID_EPO_PATHWAY (Geneset_Overlap) KEGG_NEUROTROPHIN_SIGNALING_PATHWAY	0.529412	18	IRS2|NFKB1|RAPGEF1|PLCG1|PLCG2|SH2B3|PIK3R1|GRB2|MAPK8|GAB1|PTPN11|RAP1A|CRKL|HRAS|SHC1|SOS1|MAPK14|BCL2
REACTOME_NRAGE_SIGNALS_DEATH_THROUGH_JNK (Geneset_Overlap) REACTOME_G_ALPHA1213_SIGNALLING_EVENTS	0.837209	36	FGD3|KALRN|NET1|VAV3|TRIO|ARHGEF2|ARHGEF6|AKAP13|FGD4|ARHGEF17|ECT2|FGD2|FGD1|RASGRF1|ARHGEF12|RASGRF2|ARHGEF18|NGEF|TIAM2|ARHGEF16|ABR|ARHGAP4|MCF2|ARHGEF4|RAC1|ARHGEF3|ARHGEF11|PREX1|ITSN1|PLEKHG2|TIAM1|VAV1|SOS1|SOS2|OBSCN|ARHGEF9
REACTOME_NRAGE_SIGNALS_DEATH_THROUGH_JNK (Geneset_Overlap) REACTOME_P75_NTR_RECEPTOR_MEDIATED_SIGNALLING	1	43	FGD3|BCL2L11|KALRN|NET1|VAV3|TRIO|ARHGEF2|ARHGEF6|AKAP13|MAGED1|FGD4|ARHGEF17|ECT2|FGD2|FGD1|RASGRF1|ARHGEF12|RASGRF2|ARHGEF18|NGEF|TIAM2|AATF|ARHGEF16|NGF|ABR|ARHGAP4|MCF2|NGFR|ARHGEF4|RAC1|ARHGEF3|MAPK8|ARHGEF11|BAD|PREX1|ITSN1|PLEKHG2|TIAM1|VAV1|SOS1|SOS2|OBSCN|ARHGEF9
REACTOME_NRAGE_SIGNALS_DEATH_THROUGH_JNK (Geneset_Overlap) REACTOME_CELL_DEATH_SIGNALLING_VIA_NRAGE_NRIF_AND_NADE	1	43	FGD3|BCL2L11|KALRN|NET1|VAV3|TRIO|ARHGEF2|ARHGEF6|AKAP13|MAGED1|FGD4|ARHGEF17|ECT2|FGD2|FGD1|RASGRF1|ARHGEF12|RASGRF2|ARHGEF18|NGEF|TIAM2|AATF|ARHGEF16|NGF|ABR|ARHGAP4|MCF2|NGFR|ARHGEF4|RAC1|ARHGEF3|MAPK8|ARHGEF11|BAD|PREX1|ITSN1|PLEKHG2|TIAM1|VAV1|SOS1|SOS2|OBSCN|ARHGEF9
REACTOME_RECYCLING_PATHWAY_OF_L1 (Geneset_Overlap) REACTOME_SIGNAL_TRANSDUCTION_BY_L1	0.592593	16	MAPK1|RPS6KA1|RPS6KA2|RPS6KA3|RPS6KA6|RPS6KA4|CLTA|CLTC|RPS6KA5|AP2M1|AP2S1|L1CAM|AP2A1|AP2A2|AP2B1|SH3GL2
REACTOME_RECYCLING_PATHWAY_OF_L1 (Geneset_Overlap) REACTOME_L1CAM_INTERACTIONS	1	27	DPYSL2|MAPK1|SRC|EZR|KIF4A|RPS6KA1|RPS6KA2|RPS6KA3|NUMB|KIF4B|RPS6KA6|RPS6KA4|CLTA|KIAA1598|CLTC|RPS6KA5|RDX|AP2M1|AP2S1|L1CAM|AP2A1|AP2A2|AP2B1|SH3GL2|MSN|DNM1|DNM2
REACTOME_MITOCHONDRIAL_TRNA_AMINOACYLATION (Geneset_Overlap) KEGG_AMINOACYL_TRNA_BIOSYNTHESIS	0.952381	20	KARS|YARS2|SARS2|DARS2|IARS2|RARS2|VARS2|AARS2|QARS|WARS2|CARS2|FARS2|EARS2|NARS2|TARS2|LARS2|MARS2|HARS2|PARS2|GARS
REACTOME_UNBLOCKING_OF_NMDA_RECEPTOR_GLUTAMATE_BINDING_AND_ACTIVATION (Geneset_Overlap) REACTOME_NEUROTRANSMITTER_RECEPTOR_BINDING_AND_DOWNSTREAM_TRANSMISSION_IN_THE_POSTSYNAPTIC_CELL	1	15	ACTN2|GRIA1|GRIA2|GRIA3|GRIA4|AKAP9|CAMK2A|CAMK2B|NEFL|CAMK2D|GRIN1|GRIN2A|GRIN2B|GRIN2C|GRIN2D
REACTOME_UNBLOCKING_OF_NMDA_RECEPTOR_GLUTAMATE_BINDING_AND_ACTIVATION (Geneset_Overlap) REACTOME_RAS_ACTIVATION_UOPN_CA2_INFUX_THROUGH_NMDA_RECEPTOR	0.733333	11	ACTN2|AKAP9|CAMK2A|CAMK2B|NEFL|CAMK2D|GRIN1|GRIN2A|GRIN2B|GRIN2C|GRIN2D
REACTOME_SIGNALING_BY_THE_B_CELL_RECEPTOR_BCR (Geneset_Overlap) REACTOME_DOWNSTREAM_SIGNALING_EVENTS_OF_B_CELL_RECEPTOR_BCR	1	93	PSMD14|PSMA8|IKBKG|MDM2|PDPK1|PSME4|PRKCB|RASGRP1|REL|AKT3|CDKN1A|CDKN1B|CHUK|THEM4|PSMA1|PSMA2|PSMA3|PSMA4|PSMA5|PSMA6|PSMA7|PSMB1|PSMB2|AKT1|PSMB3|AKT2|PSMB4|FOXO1|PSMB5|FOXO3|PSMB6|PHLPP1|PSMB7|MTOR|PSMB8|RICTOR|PSMB9|PSMB10|PSMC1|GSK3A|PSMC2|NR4A1|PSMC3|PSMC4|PSMC5|PSMC6|PSMD1|PSMD2|FOXO4|PSMD3|PSMD4|PSMD5|PSMD7|PSMD8|PSMD9|PSMD10|PSMD11|PSMD12|PSMD13|PSME1|PSME2|BTRC|SKP1|FBXW11|BAD|PTEN|CRE…
REACTOME_SIGNALING_BY_THE_B_CELL_RECEPTOR_BCR (Geneset_Overlap) REACTOME_GAB1_SIGNALOSOME	0.805556	29	MDM2|PDPK1|AKT3|CDKN1A|CDKN1B|CHUK|THEM4|AKT1|AKT2|FOXO1|FOXO3|PHLPP1|MTOR|RICTOR|GSK3A|NR4A1|FOXO4|PIK3R1|BAD|PTEN|CREB1|TRIB3|RPS6KB2|MLST8|TSC2|MAPKAP1|CASP9|AKT1S1|GRB2
PID_CASPASE_PATHWAY (Geneset_Overlap) REACTOME_APOPTOSIS	0.576923	30	VIM|XIAP|TRAF2|GAS2|DIABLO|CASP10|SATB1|PTK2|BIRC2|LMNA|SPTAN1|CASP9|APAF1|LMNB1|CYCS|CASP8|CASP7|TNFRSF1A|BID|GSN|TNF|RIPK1|GZMB|TRADD|DFFA|DFFB|CASP3|CASP6|BAX|BCL2
REACTOME_INTEGRIN_ALPHAIIB_BETA3_SIGNALING (Geneset_Overlap) REACTOME_PLATELET_ACTIVATION_SIGNALING_AND_AGGREGATION	1	27	AKT1|SRC|TLN1|PTPN1|RASGRP1|FGA|FGB|FGG|APBB1IP|VWF|RASGRP2|SYK|GRB2|PTK2|FN1|RAPGEF3|RAP1B|ITGA2B|RAPGEF4|CSK|ITGB3|RAP1A|PDPK1|CRK|SHC1|SOS1|BCAR1
REACTOME_INTEGRIN_ALPHAIIB_BETA3_SIGNALING (Geneset_Overlap) REACTOME_HEMOSTASIS	1	27	AKT1|SRC|TLN1|PTPN1|RASGRP1|FGA|FGB|FGG|APBB1IP|VWF|RASGRP2|SYK|GRB2|PTK2|FN1|RAPGEF3|RAP1B|ITGA2B|RAPGEF4|CSK|ITGB3|RAP1A|PDPK1|CRK|SHC1|SOS1|BCAR1
REACTOME_INTEGRIN_ALPHAIIB_BETA3_SIGNALING (Geneset_Overlap) KEGG_FOCAL_ADHESION	0.592593	16	AKT1|SRC|TLN1|VWF|GRB2|PTK2|FN1|RAP1B|ITGA2B|ITGB3|RAP1A|PDPK1|CRK|SHC1|SOS1|BCAR1
REACTOME_GPVI_MEDIATED_ACTIVATION_CASCADE (Geneset_Overlap) REACTOME_PLATELET_ACTIVATION_SIGNALING_AND_AGGREGATION	1	31	PIK3R5|AKT1|AKT2|VAV3|PIK3R3|PLCG2|LAT|LCP2|PIK3CG|FYN|PIK3CA|PIK3CB|PIK3R1|PRKCZ|PIK3R2|SYK|FCER1G|LCK|COL1A1|RAC1|COL1A2|RAC2|RHOA|RHOB|LYN|CDC42|AKT3|RHOG|PDPK1|VAV1|PIK3R6
REACTOME_GPVI_MEDIATED_ACTIVATION_CASCADE (Geneset_Overlap) REACTOME_HEMOSTASIS	1	31	PIK3R5|AKT1|AKT2|VAV3|PIK3R3|PLCG2|LAT|LCP2|PIK3CG|FYN|PIK3CA|PIK3CB|PIK3R1|PRKCZ|PIK3R2|SYK|FCER1G|LCK|COL1A1|RAC1|COL1A2|RAC2|RHOA|RHOB|LYN|CDC42|AKT3|RHOG|PDPK1|VAV1|PIK3R6
REACTOME_GPVI_MEDIATED_ACTIVATION_CASCADE (Geneset_Overlap) KEGG_FOCAL_ADHESION	0.645161	20	PIK3R5|AKT1|AKT2|VAV3|PIK3R3|PIK3CG|FYN|PIK3CA|PIK3CB|PIK3R1|PIK3R2|COL1A1|RAC1|COL1A2|RAC2|RHOA|CDC42|AKT3|PDPK1|VAV1
REACTOME_GPVI_MEDIATED_ACTIVATION_CASCADE (Geneset_Overlap) PID_PI3KCI_PATHWAY	0.548387	17	PIK3R5|PIK3R3|PLCG2|LAT|PIK3CG|FYN|PIK3CA|PIK3CB|PIK3R1|PIK3R2|SYK|LCK|RAC1|RHOA|LYN|PDPK1|PIK3R6
PID_INTEGRIN1_PATHWAY (Geneset_Overlap) KEGG_FOCAL_ADHESION	0.666667	44	COL11A1|COL11A2|LAMA3|LAMA4|TNC|COL1A1|COL1A2|COL2A1|COL3A1|COL4A1|ITGA4|COL4A4|ITGA6|COL5A1|ITGA10|ITGA3|COL5A2|COL6A1|COL6A2|COL6A3|ITGA8|ITGA7|SPP1|ITGA11|LAMA2|THBS1|THBS2|COL4A6|LAMA5|LAMB2|VEGFA|LAMA1|FN1|VTN|ITGA1|ITGA2|ITGA5|ITGA9|ITGAV|ITGB1|LAMB3|LAMC2|LAMB1|LAMC1
KEGG_LONG_TERM_POTENTIATION (Geneset_Overlap) REACTOME_UNBLOCKING_OF_NMDA_RECEPTOR_GLUTAMATE_BINDING_AND_ACTIVATION	0.666667	10	CAMK2A|CAMK2B|CAMK2D|GRIA1|GRIA2|GRIN1|GRIN2A|GRIN2B|GRIN2C|GRIN2D
KEGG_LONG_TERM_POTENTIATION (Geneset_Overlap) REACTOME_SIGNALLING_TO_P38_VIA_RIT_AND_RIN	0.6	9	MAPK3|MAP2K1|MAP2K2|MAPK1|RAF1|BRAF|KRAS|HRAS|NRAS
KEGG_LONG_TERM_POTENTIATION (Geneset_Overlap) REACTOME_RAS_ACTIVATION_UOPN_CA2_INFUX_THROUGH_NMDA_RECEPTOR	0.705882	12	CALM2|CALM1|CAMK2A|CAMK2B|CAMK2D|CALM3|GRIN1|GRIN2A|GRIN2B|GRIN2C|GRIN2D|HRAS
KEGG_LONG_TERM_POTENTIATION (Geneset_Overlap) KEGG_VASCULAR_SMOOTH_MUSCLE_CONTRACTION	0.507246	35	CALM2|CALM1|ITPR2|ITPR3|MAPK3|MAP2K1|PPP1CA|MAP2K2|ADCY1|PPP1R12A|PPP1CC|PPP1CB|ARAF|ADCY8|CALML3|PLCB2|CALM3|PLCB3|PRKCA|PRKCB|PLCB1|PRKCG|MAPK1|GNAQ|CALML5|RAF1|PRKACA|PRKACB|PRKACG|PLCB4|CALML6|BRAF|CACNA1C|ITPR1|PRKX
KEGG_LONG_TERM_POTENTIATION (Geneset_Overlap) KEGG_OOCYTE_MEIOSIS	0.507246	35	CALM2|CALM1|PPP3CA|ITPR2|ITPR3|PPP3R2|PPP3CC|MAPK3|MAP2K1|PPP1CA|ADCY1|PPP3R1|PPP1CC|PPP1CB|ADCY8|CHP2|CAMK2A|CAMK2B|CAMK2D|CAMK2G|CALML3|CALM3|MAPK1|CALML5|RPS6KA1|PRKACA|RPS6KA2|PRKACB|RPS6KA3|PRKACG|CALML6|RPS6KA6|ITPR1|PRKX|PPP3CB
KEGG_BLADDER_CANCER (Geneset_Overlap) KEGG_CHRONIC_MYELOID_LEUKEMIA	0.5	21	MAPK1|CDKN2A|RAF1|CDK4|MAPK3|MAP2K1|MAP2K2|MYC|ARAF|BRAF|TP53|RB1|CCND1|KRAS|MDM2|E2F1|CDKN1A|E2F2|E2F3|HRAS|NRAS
KEGG_BLADDER_CANCER (Geneset_Overlap) KEGG_GLIOMA	0.52381	22	MAPK1|EGFR|CDKN2A|RAF1|CDK4|MAPK3|MAP2K1|MAP2K2|ARAF|BRAF|TP53|RB1|CCND1|EGF|KRAS|MDM2|E2F1|CDKN1A|E2F2|E2F3|HRAS|NRAS
KEGG_BLADDER_CANCER (Geneset_Overlap) REACTOME_SIGNALLING_TO_P38_VIA_RIT_AND_RIN	0.6	9	MAPK1|RAF1|MAPK3|MAP2K1|MAP2K2|BRAF|KRAS|HRAS|NRAS
KEGG_BLADDER_CANCER (Geneset_Overlap) KEGG_PATHWAYS_IN_CANCER	0.928571	39	MAPK1|EGFR|ERBB2|CDKN2A|RAF1|FGFR3|CDK4|PGF|VEGFA|MAPK3|VEGFC|MAP2K1|VEGFB|IL8|MAP2K2|FIGF|MMP1|MYC|MMP9|ARAF|BRAF|TP53|RB1|CDH1|DAPK1|CCND1|EGF|RASSF1|KRAS|DAPK3|DAPK2|MMP2|MDM2|E2F1|CDKN1A|E2F2|E2F3|HRAS|NRAS
REACTOME_PROTEIN_FOLDING (Geneset_Overlap) REACTOME_ASSOCIATION_OF_TRIC_CCT_WITH_TARGET_PROTEINS_DURING_BIOSYNTHESIS	1	26	CCT4|CCT2|CCT8|CCT5|TCP1|CCT3|CCT6A|FBXO6|SPHK1|FBXO4|NOP56|ARFGEF2|FKBP9|XRN2|FBXW2|FBXL3|FBXL5|AP3M1|KIFC3|FBXW5|KIF13A|FBXW4|FBXW7|USP11|LONP2|CCT7
REACTOME_POST_NMDA_RECEPTOR_ACTIVATION_EVENTS (Geneset_Overlap) REACTOME_UNBLOCKING_OF_NMDA_RECEPTOR_GLUTAMATE_BINDING_AND_ACTIVATION	0.733333	11	ACTN2|AKAP9|CAMK2A|CAMK2B|NEFL|CAMK2D|GRIN1|GRIN2A|GRIN2B|GRIN2C|GRIN2D
REACTOME_POST_NMDA_RECEPTOR_ACTIVATION_EVENTS (Geneset_Overlap) REACTOME_RAS_ACTIVATION_UOPN_CA2_INFUX_THROUGH_NMDA_RECEPTOR	1	17	CALM2|CALM1|ACTN2|RASGRF1|RASGRF2|AKAP9|CAMK2A|CAMK2B|NEFL|CAMK2D|GRIN1|GRIN2A|GRIN2B|GRIN2C|CALM3|GRIN2D|HRAS
REACTOME_POST_NMDA_RECEPTOR_ACTIVATION_EVENTS (Geneset_Overlap) REACTOME_NEUROTRANSMITTER_RECEPTOR_BINDING_AND_DOWNSTREAM_TRANSMISSION_IN_THE_POSTSYNAPTIC_CELL	1	33	MAPK1|CALM2|CALM1|ADCY3|ACTN2|RAF1|RASGRF1|RASGRF2|AKAP9|RPS6KA1|PRKACB|RPS6KA2|RPS6KA3|RRAS|ADCY1|RPS6KA6|BRAF|ADCY8|CAMK2A|CREB1|CAMK2B|NEFL|CAMK2D|GRIN1|GRIN2A|PDPK1|GRIN2B|GRIN2C|CALM3|GRIN2D|HRAS|CAMK4|CAMKK1
REACTOME_POST_NMDA_RECEPTOR_ACTIVATION_EVENTS (Geneset_Overlap) KEGG_LONG_TERM_POTENTIATION	0.69697	23	MAPK1|CALM2|CALM1|RAF1|RPS6KA1|PRKACB|RPS6KA2|RPS6KA3|ADCY1|RPS6KA6|BRAF|ADCY8|CAMK2A|CAMK2B|CAMK2D|GRIN1|GRIN2A|GRIN2B|GRIN2C|CALM3|GRIN2D|HRAS|CAMK4
REACTOME_ACTIVATION_OF_ATR_IN_RESPONSE_TO_REPLICATION_STRESS (Geneset_Overlap) REACTOME_CELL_CYCLE_CHECKPOINTS	1	35	CDK2|MCM2|MCM3|CDC7|MCM4|CDC45|MCM5|MCM6|MCM7|MCM8|DBF4|ORC1|ORC2|ORC4|ORC5|CHEK1|HUS1|ATR|RAD1|RAD9A|RAD17|RFC2|ATRIP|RFC3|RFC4|RFC5|RPA1|RPA2|RPA3|CDC6|MCM10|CDC25A|CDC25C|ORC6|ORC3
REACTOME_FORMATION_OF_TUBULIN_FOLDING_INTERMEDIATES_BY_CCT_TRIC (Geneset_Overlap) REACTOME_PROTEIN_FOLDING	1	21	TUBB3|CCT4|CCT2|TUBB2A|TUBA1A|TUBA1B|CCT8|CCT5|TCP1|TUBA3D|CCT3|TUBB2B|CCT6A|TUBA3C|TUBB4A|TUBB4B|TUBA1C|TUBB1|TUBB6|TUBA4A|CCT7
REACTOME_SMAD2_SMAD3_SMAD4_HETEROTRIMER_REGULATES_TRANSCRIPTION (Geneset_Overlap) REACTOME_GENERIC_TRANSCRIPTION_PATHWAY	1	25	CDKN2B|SMAD7|CDK9|CDK8|CCNT1|CCNT2|SERPINE1|TGIF1|HDAC1|MYC|TGIF2|RBL1|JUNB|SP1|RPS27A|CCNC|MEN1|WWTR1|E2F4|E2F5|UBA52|SMAD2|TFDP1|SMAD3|SMAD4
PID_S1P_S1P3_PATHWAY (Geneset_Overlap) REACTOME_PLATELET_ACTIVATION_SIGNALING_AND_AGGREGATION	0.655172	19	MAPK1|AKT1|SRC|GNAQ|GNA13|VEGFA|MAPK3|GNAI1|GNAI2|GNAI3|RAC1|ITGB3|RHOA|AKT3|GNA15|GNA11|PDGFB|GNA14|GNA12
PID_S1P_S1P3_PATHWAY (Geneset_Overlap) PID_S1P_S1P1_PATHWAY	0.714286	15	MAPK1|GNAO1|S1PR1|GNAZ|VEGFA|MAPK3|GNAI1|GNAI2|GNAI3|PDGFRB|RAC1|ITGAV|ITGB3|RHOA|PDGFB
PID_S1P_S1P3_PATHWAY (Geneset_Overlap) REACTOME_HEMOSTASIS	0.724138	21	MAPK1|AKT1|SRC|GNAQ|GNA13|VEGFA|MAPK3|GNAI1|GNAI2|GNAI3|RAC1|ITGAV|ITGB3|JAK2|RHOA|AKT3|GNA15|GNA11|PDGFB|GNA14|GNA12
REACTOME_MRNA_SPLICING (Geneset_Overlap) REACTOME_PROCESSING_OF_CAPPED_INTRON_CONTAINING_PRE_MRNA	1	106	SF3B4|PRPF8|TXNL4A|SF3B2|SNRNP200|SF3B3|SF3B1|PRPF6|NHP2L1|SF3B14|SF3B5|EFTUD2|SNRNP40|DDX23|CPSF1|CPSF3|SRRM1|CPSF2|RNPS1|CLP1|NUDT21|U2AF2|CSTF2|CSTF3|MAGOH|RBM5|NFX1|PCBP2|HNRNPR|CDC40|SF3A1|PCF11|SRSF1|CD2BP2|SRSF2|SF3A3|SRSF3|HNRNPA0|SRSF4|HNRNPUL1|SRSF5|DHX9|SRSF6|HNRNPA3|SRSF7|DNAJC8|UPF3B|FUS|SNRPB|RBMX|SNRPD3|SNRPE|HNRNPA2B1|SNRPF|HNRNPF|SNRPG|HNRNPH1|U2AF1|HNRNPH2|HNRNPK|CPSF7|HNRNPL|PA…
REACTOME_MRNA_SPLICING (Geneset_Overlap) REACTOME_MRNA_PROCESSING	1	106	SF3B4|PRPF8|TXNL4A|SF3B2|SNRNP200|SF3B3|SF3B1|PRPF6|NHP2L1|SF3B14|SF3B5|EFTUD2|SNRNP40|DDX23|CPSF1|CPSF3|SRRM1|CPSF2|RNPS1|CLP1|NUDT21|U2AF2|CSTF2|CSTF3|MAGOH|RBM5|NFX1|PCBP2|HNRNPR|CDC40|SF3A1|PCF11|SRSF1|CD2BP2|SRSF2|SF3A3|SRSF3|HNRNPA0|SRSF4|HNRNPUL1|SRSF5|DHX9|SRSF6|HNRNPA3|SRSF7|DNAJC8|UPF3B|FUS|SNRPB|RBMX|SNRPD3|SNRPE|HNRNPA2B1|SNRPF|HNRNPF|SNRPG|HNRNPH1|U2AF1|HNRNPH2|HNRNPK|CPSF7|HNRNPL|PA…
REACTOME_MRNA_SPLICING (Geneset_Overlap) REACTOME_CLEAVAGE_OF_GROWING_TRANSCRIPT_IN_THE_TERMINATION_REGION_	0.904762	38	CPSF1|CPSF3|SRRM1|CPSF2|RNPS1|CLP1|NUDT21|U2AF2|CSTF2|CSTF3|MAGOH|NFX1|CDC40|PCF11|SRSF1|SRSF2|SRSF3|SRSF4|SRSF5|SRSF6|SRSF7|UPF3B|SNRPB|SNRPD3|SNRPE|SNRPF|SNRPG|U2AF1|CPSF7|PABPN1|SRSF9|SRSF11|DHX38|RBM8A|NCBP2|CSTF1|NCBP1|PAPOLA
BIOCARTA_ATM_PATHWAY (Geneset_Overlap) KEGG_PATHWAYS_IN_CANCER	0.5	10	TP53|RAD51|NFKB1|MAPK8|MDM2|RELA|ABL1|CDKN1A|JUN|NFKBIA
BIOCARTA_P53_PATHWAY (Geneset_Overlap) PID_P53_DOWNSTREAM_PATHWAY	0.625	10	APAF1|TP53|PCNA|RB1|GADD45A|MDM2|E2F1|CDKN1A|BAX|BCL2
BIOCARTA_P53_PATHWAY (Geneset_Overlap) KEGG_P53_SIGNALING_PATHWAY	0.6875	11	APAF1|TP53|ATM|GADD45A|CCND1|CDK2|CDK4|MDM2|CDKN1A|CCNE1|BAX
BIOCARTA_P53_PATHWAY (Geneset_Overlap) KEGG_PATHWAYS_IN_CANCER	0.6875	11	TP53|RB1|CCND1|CDK2|CDK4|MDM2|E2F1|CDKN1A|CCNE1|BAX|BCL2
REACTOME_PLC_BETA_MEDIATED_EVENTS (Geneset_Overlap) KEGG_VASCULAR_SMOOTH_MUSCLE_CONTRACTION	0.619048	26	MAPK1|CALM2|CALM1|ADCY3|ITPR2|ITPR3|PRKACA|PRKACB|PLA2G4A|PRKACG|PLCB4|ADCY1|ADCY2|ADCY5|ADCY6|ADCY7|ADCY8|PRKCD|ADCY9|PLCB2|CALM3|PLCB3|ADCY4|PRKCA|PLCB1|PRKCG
REACTOME_PLC_BETA_MEDIATED_EVENTS (Geneset_Overlap) KEGG_MELANOGENESIS	0.642857	27	MAPK1|CALM2|CALM1|ADCY3|GNAO1|PRKACA|PRKACB|PRKACG|PLCB4|ADCY1|ADCY2|ADCY5|ADCY6|ADCY7|GNAI1|GNAI2|GNAI3|ADCY8|ADCY9|CREB1|PLCB2|CALM3|PLCB3|ADCY4|PRKCA|PLCB1|PRKCG
REACTOME_PLC_BETA_MEDIATED_EVENTS (Geneset_Overlap) REACTOME_NEUROTRANSMITTER_RECEPTOR_BINDING_AND_DOWNSTREAM_TRANSMISSION_IN_THE_POSTSYNAPTIC_CELL	0.571429	24	MAPK1|CALM2|CALM1|ADCY3|PRKACB|ADCY1|ADCY2|ADCY5|ADCY6|ADCY7|GNAI1|GNAI2|GNAI3|ADCY8|ADCY9|CREB1|PLCB2|CALM3|PLCB3|CAMK4|ADCY4|PRKCA|PLCB1|PRKCG
REACTOME_PLC_BETA_MEDIATED_EVENTS (Geneset_Overlap) REACTOME_SIGNALING_BY_PDGF	0.714286	30	MAPK1|CALM2|CALM1|ADCY3|ITPR2|ITPR3|PRKACA|PRKACB|PRKACG|ADCY1|ADCY2|PDE1A|PDE1B|ADCY5|ADCY6|ADCY7|ADCY8|PRKAR1A|PRKAR1B|PRKAR2A|PRKAR2B|PRKCD|ADCY9|CREB1|CALM3|CAMK4|ADCY4|ADRBK1|PRKCA|PRKCG
REACTOME_PLC_BETA_MEDIATED_EVENTS (Geneset_Overlap) REACTOME_HEMOSTASIS	0.52381	22	MAPK1|CALM2|CALM1|ITPR2|ITPR3|PRKACA|PRKACB|PLA2G4A|PRKACG|PDE1A|PDE1B|GNAI1|GNAI2|GNAI3|PRKAR1A|PRKAR1B|PRKAR2A|PRKAR2B|PRKCD|CALM3|PRKCA|PRKCG
REACTOME_PLC_BETA_MEDIATED_EVENTS (Geneset_Overlap) REACTOME_SIGNALING_BY_ERBB2	0.714286	30	MAPK1|CALM2|CALM1|ADCY3|ITPR2|ITPR3|PRKACA|PRKACB|PRKACG|ADCY1|ADCY2|PDE1A|PDE1B|ADCY5|ADCY6|ADCY7|ADCY8|PRKAR1A|PRKAR1B|PRKAR2A|PRKAR2B|PRKCD|ADCY9|CREB1|CALM3|CAMK4|ADCY4|ADRBK1|PRKCA|PRKCG
REACTOME_PLC_BETA_MEDIATED_EVENTS (Geneset_Overlap) REACTOME_SIGNALING_BY_FGFR_IN_DISEASE	0.714286	30	MAPK1|CALM2|CALM1|ADCY3|ITPR2|ITPR3|PRKACA|PRKACB|PRKACG|ADCY1|ADCY2|PDE1A|PDE1B|ADCY5|ADCY6|ADCY7|ADCY8|PRKAR1A|PRKAR1B|PRKAR2A|PRKAR2B|PRKCD|ADCY9|CREB1|CALM3|CAMK4|ADCY4|ADRBK1|PRKCA|PRKCG
REACTOME_SHC_MEDIATED_SIGNALLING (Geneset_Overlap) REACTOME_SIGNALING_BY_FGFR_IN_DISEASE	0.866667	13	MAPK1|RAF1|KRAS|CDK1|YWHAB|MAPK3|MAP2K1|MAP2K2|HRAS|SHC1|SOS1|GRB2|NRAS
REACTOME_SHC_MEDIATED_SIGNALLING (Geneset_Overlap) KEGG_GLIOMA	0.866667	13	MAPK1|SHC2|RAF1|KRAS|MAPK3|MAP2K1|MAP2K2|HRAS|SHC1|SOS1|SHC3|GRB2|NRAS
REACTOME_SHC_MEDIATED_SIGNALLING (Geneset_Overlap) PID_PDGFRB_PATHWAY	0.8	12	MAPK1|RAF1|KRAS|YWHAB|MAPK3|MAP2K1|MAP2K2|HRAS|SHC1|SOS1|GRB2|NRAS
REACTOME_SHC_MEDIATED_SIGNALLING (Geneset_Overlap) REACTOME_GASTRIN_CREB_SIGNALLING_PATHWAY_VIA_PKC_AND_MAPK	0.8	12	MAPK1|RAF1|KRAS|CDK1|YWHAB|MAPK3|MAP2K1|MAP2K2|HRAS|SOS1|GRB2|NRAS
REACTOME_SHC_MEDIATED_SIGNALLING (Geneset_Overlap) KEGG_RENAL_CELL_CARCINOMA	0.666667	10	MAPK1|RAF1|KRAS|MAPK3|MAP2K1|MAP2K2|HRAS|SOS1|GRB2|NRAS
REACTOME_SHC_MEDIATED_SIGNALLING (Geneset_Overlap) REACTOME_SIGNALING_BY_ILS	0.866667	13	MAPK1|RAF1|KRAS|CDK1|YWHAB|MAPK3|MAP2K1|MAP2K2|HRAS|SHC1|SOS1|GRB2|NRAS
REACTOME_SHC_MEDIATED_SIGNALLING (Geneset_Overlap) KEGG_NEUROTROPHIN_SIGNALING_PATHWAY	0.933333	14	MAPK1|SHC2|RAF1|KRAS|YWHAB|MAPK3|MAP2K1|MAP2K2|HRAS|SHC1|SOS1|SHC3|GRB2|NRAS
REACTOME_SHC_MEDIATED_SIGNALLING (Geneset_Overlap) REACTOME_SIGNALING_BY_PDGF	0.8	12	MAPK1|RAF1|KRAS|CDK1|YWHAB|MAPK3|MAP2K1|MAP2K2|HRAS|SOS1|GRB2|NRAS
REACTOME_SHC_MEDIATED_SIGNALLING (Geneset_Overlap) REACTOME_HEMOSTASIS	0.6	9	MAPK1|RAF1|KRAS|MAPK3|HRAS|SHC1|SOS1|GRB2|NRAS
REACTOME_SHC_MEDIATED_SIGNALLING (Geneset_Overlap) KEGG_CHRONIC_MYELOID_LEUKEMIA	0.866667	13	MAPK1|SHC2|RAF1|KRAS|MAPK3|MAP2K1|MAP2K2|HRAS|SHC1|SOS1|SHC3|GRB2|NRAS
REACTOME_SHC_MEDIATED_SIGNALLING (Geneset_Overlap) BIOCARTA_AT1R_PATHWAY	0.6	9	MAPK1|RAF1|MAPK3|MAP2K1|MAP2K2|HRAS|SHC1|SOS1|GRB2
REACTOME_SHC_MEDIATED_SIGNALLING (Geneset_Overlap) KEGG_BLADDER_CANCER	0.533333	8	MAPK1|RAF1|KRAS|MAPK3|MAP2K1|MAP2K2|HRAS|NRAS
REACTOME_SHC_MEDIATED_SIGNALLING (Geneset_Overlap) REACTOME_SIGNALING_BY_ERBB4	0.866667	13	MAPK1|RAF1|KRAS|CDK1|YWHAB|MAPK3|MAP2K1|MAP2K2|HRAS|SHC1|SOS1|GRB2|NRAS
REACTOME_SHC_MEDIATED_SIGNALLING (Geneset_Overlap) REACTOME_SIGNALING_BY_ERBB2	0.866667	13	MAPK1|RAF1|KRAS|CDK1|YWHAB|MAPK3|MAP2K1|MAP2K2|HRAS|SHC1|SOS1|GRB2|NRAS
REACTOME_SHC_MEDIATED_SIGNALLING (Geneset_Overlap) BIOCARTA_MAPK_PATHWAY	0.533333	8	MAPK1|RAF1|MAPK3|MAP2K1|MAP2K2|HRAS|SHC1|GRB2
REACTOME_SHC_MEDIATED_SIGNALLING (Geneset_Overlap) KEGG_LONG_TERM_POTENTIATION	0.533333	8	MAPK1|RAF1|KRAS|MAPK3|MAP2K1|MAP2K2|HRAS|NRAS
REACTOME_SHC_MEDIATED_SIGNALLING (Geneset_Overlap) REACTOME_SIGNALLING_TO_P38_VIA_RIT_AND_RIN	0.666667	10	MAPK1|RAF1|KRAS|CDK1|YWHAB|MAPK3|MAP2K1|MAP2K2|HRAS|NRAS
REACTOME_SHC_MEDIATED_SIGNALLING (Geneset_Overlap) KEGG_FOCAL_ADHESION	0.666667	10	MAPK1|SHC2|RAF1|MAPK3|MAP2K1|HRAS|SHC1|SOS1|SHC3|GRB2
REACTOME_SHC_MEDIATED_SIGNALLING (Geneset_Overlap) KEGG_PATHWAYS_IN_CANCER	0.666667	10	MAPK1|RAF1|KRAS|MAPK3|MAP2K1|MAP2K2|HRAS|SOS1|GRB2|NRAS
REACTOME_SHC_MEDIATED_SIGNALLING (Geneset_Overlap) KEGG_MELANOGENESIS	0.533333	8	MAPK1|RAF1|KRAS|MAPK3|MAP2K1|MAP2K2|HRAS|NRAS
REACTOME_SHC_MEDIATED_SIGNALLING (Geneset_Overlap) PID_SHP2_PATHWAY	0.6	9	RAF1|KRAS|MAP2K1|MAP2K2|HRAS|SHC1|SOS1|GRB2|NRAS
REACTOME_SHC_MEDIATED_SIGNALLING (Geneset_Overlap) KEGG_ACUTE_MYELOID_LEUKEMIA	0.666667	10	MAPK1|RAF1|KRAS|MAPK3|MAP2K1|MAP2K2|HRAS|SOS1|GRB2|NRAS
PID_IL3_PATHWAY (Geneset_Overlap) KEGG_JAK_STAT_SIGNALING_PATHWAY	0.518519	14	OSM|BCL2L1|PIK3CA|IL3RA|PIK3R1|IL3|CSF2RB|GRB2|JAK2|PTPN11|CISH|STAT5A|PIM1|STAT5B
PID_FCER1_PATHWAY (Geneset_Overlap) BIOCARTA_EPO_PATHWAY	0.578947	11	PLCG1|MAPK3|MAP2K1|FOS|SHC1|SOS1|RAF1|GRB2|MAPK8|HRAS|JUN
PID_FCER1_PATHWAY (Geneset_Overlap) REACTOME_SHC_MEDIATED_SIGNALLING	0.6	9	MAPK3|MAP2K1|MAP2K2|SHC1|SOS1|MAPK1|RAF1|GRB2|HRAS
REACTOME_CHONDROITIN_SULFATE_BIOSYNTHESIS (Geneset_Overlap) REACTOME_METABOLISM_OF_CARBOHYDRATES	1	19	CHSY3|CHSY1|CHPF|CHST9|CHST11|CHST15|CHPF2|CSGALNACT2|CHST3|CHST12|CSGALNACT1|NCAN|VCAN|CHST7|CSPG4|DCN|CHST13|BGN|BCAN
REACTOME_OXYGEN_DEPENDENT_PROLINE_HYDROXYLATION_OF_HYPOXIA_INDUCIBLE_FACTOR_ALPHA (Geneset_Overlap) KEGG_RENAL_CELL_CARCINOMA	0.625	10	TCEB1|TCEB2|EPAS1|RBX1|CUL2|VHL|HIF1A|EGLN3|EGLN1|EGLN2
REACTOME_OXYGEN_DEPENDENT_PROLINE_HYDROXYLATION_OF_HYPOXIA_INDUCIBLE_FACTOR_ALPHA (Geneset_Overlap) KEGG_UBIQUITIN_MEDIATED_PROTEOLYSIS	0.5	8	TCEB1|TCEB2|RBX1|CUL2|VHL|UBE2D2|UBE2D1|UBE2D3
REACTOME_OXYGEN_DEPENDENT_PROLINE_HYDROXYLATION_OF_HYPOXIA_INDUCIBLE_FACTOR_ALPHA (Geneset_Overlap) KEGG_PATHWAYS_IN_CANCER	0.625	10	TCEB1|TCEB2|EPAS1|RBX1|CUL2|VHL|HIF1A|EGLN3|EGLN1|EGLN2
KEGG_NON_SMALL_CELL_LUNG_CANCER (Geneset_Overlap) KEGG_FOCAL_ADHESION	0.537037	29	PIK3R5|AKT1|AKT2|PIK3R3|PIK3CD|PIK3CG|MAPK3|MAP2K1|PIK3CA|PIK3CB|PIK3R1|PIK3R2|EGF|BAD|PDPK1|SOS1|SOS2|PRKCA|PRKCB|PRKCG|MAPK1|EGFR|ERBB2|RAF1|GRB2|BRAF|CCND1|AKT3|HRAS
KEGG_NON_SMALL_CELL_LUNG_CANCER (Geneset_Overlap) REACTOME_SIGNALLING_TO_P38_VIA_RIT_AND_RIN	0.6	9	MAPK3|MAP2K1|MAP2K2|MAPK1|RAF1|BRAF|KRAS|HRAS|NRAS
KEGG_NON_SMALL_CELL_LUNG_CANCER (Geneset_Overlap) KEGG_NEUROTROPHIN_SIGNALING_PATHWAY	0.518519	28	PIK3R5|AKT1|AKT2|PIK3R3|FOXO3|PIK3CD|PLCG1|PIK3CG|MAPK3|MAP2K1|MAP2K2|PIK3CA|PIK3CB|PIK3R1|PIK3R2|BAD|SOS1|SOS2|MAPK1|RAF1|PLCG2|GRB2|BRAF|TP53|KRAS|AKT3|HRAS|NRAS
KEGG_NON_SMALL_CELL_LUNG_CANCER (Geneset_Overlap) KEGG_PATHWAYS_IN_CANCER	0.944444	51	PIK3R5|AKT1|AKT2|CDK6|PIK3R3|CDKN2A|PIK3CD|PLCG1|CDK4|PIK3CG|RARB|RXRB|MAPK3|MAP2K1|MAP2K2|RXRG|PIK3CA|PIK3CB|PIK3R1|PIK3R2|TGFA|ARAF|RB1|EGF|STK4|BAD|E2F1|E2F2|E2F3|SOS1|SOS2|PRKCA|PRKCB|CASP9|PRKCG|MAPK1|EGFR|ERBB2|RAF1|PLCG2|RXRA|GRB2|BRAF|TP53|RASSF5|CCND1|RASSF1|KRAS|AKT3|HRAS|NRAS
KEGG_NON_SMALL_CELL_LUNG_CANCER (Geneset_Overlap) REACTOME_SHC_MEDIATED_SIGNALLING	0.666667	10	MAPK3|MAP2K1|MAP2K2|SOS1|MAPK1|RAF1|GRB2|KRAS|HRAS|NRAS
KEGG_NON_SMALL_CELL_LUNG_CANCER (Geneset_Overlap) KEGG_GLIOMA	0.759259	41	PIK3R5|AKT1|AKT2|CDK6|PIK3R3|CDKN2A|PIK3CD|PLCG1|CDK4|PIK3CG|MAPK3|MAP2K1|MAP2K2|PIK3CA|PIK3CB|PIK3R1|PIK3R2|TGFA|ARAF|RB1|EGF|E2F1|E2F2|E2F3|SOS1|SOS2|PRKCA|PRKCB|PRKCG|MAPK1|EGFR|RAF1|PLCG2|GRB2|BRAF|TP53|CCND1|KRAS|AKT3|HRAS|NRAS
KEGG_NON_SMALL_CELL_LUNG_CANCER (Geneset_Overlap) KEGG_BLADDER_CANCER	0.52381	22	CDKN2A|CDK4|MAPK3|MAP2K1|MAP2K2|ARAF|RB1|EGF|E2F1|E2F2|E2F3|MAPK1|EGFR|ERBB2|RAF1|BRAF|TP53|CCND1|RASSF1|KRAS|HRAS|NRAS
KEGG_NON_SMALL_CELL_LUNG_CANCER (Geneset_Overlap) KEGG_CHRONIC_MYELOID_LEUKEMIA	0.62963	34	PIK3R5|AKT1|AKT2|CDK6|PIK3R3|CDKN2A|PIK3CD|CDK4|PIK3CG|MAPK3|MAP2K1|MAP2K2|PIK3CA|PIK3CB|PIK3R1|PIK3R2|ARAF|RB1|BAD|E2F1|E2F2|E2F3|SOS1|SOS2|MAPK1|RAF1|GRB2|BRAF|TP53|CCND1|KRAS|AKT3|HRAS|NRAS
PID_VEGFR1_PATHWAY (Geneset_Overlap) KEGG_PATHWAYS_IN_CANCER	0.538462	14	MAPK1|AKT1|PLCG1|PGF|HIF1A|MAPK3|VEGFA|VEGFB|PIK3CA|PIK3R1|HSP90AA1|CBL|PRKCA|PRKCB
PID_VEGFR1_PATHWAY (Geneset_Overlap) REACTOME_HEMOSTASIS	0.538462	14	MAPK1|AKT1|PLCG1|PRKACA|MAPK3|VEGFA|VEGFB|PIK3CA|PIK3R1|NOS3|CAV1|PDPK1|PRKCA|PRKCB
PID_VEGFR1_PATHWAY (Geneset_Overlap) KEGG_FOCAL_ADHESION	0.538462	14	MAPK1|AKT1|FLT1|SHC2|PGF|MAPK3|VEGFA|VEGFB|PIK3CA|PIK3R1|CAV1|PDPK1|PRKCA|PRKCB
KEGG_LONG_TERM_DEPRESSION (Geneset_Overlap) REACTOME_SIGNALLING_TO_P38_VIA_RIT_AND_RIN	0.6	9	MAPK3|MAP2K1|MAP2K2|MAPK1|RAF1|BRAF|KRAS|HRAS|NRAS
KEGG_LONG_TERM_DEPRESSION (Geneset_Overlap) KEGG_VASCULAR_SMOOTH_MUSCLE_CONTRACTION	0.6	42	ITPR2|ITPR3|PLA2G4E|PLA2G12A|PLA2G4A|MAPK3|MAP2K1|MAP2K2|PLA2G2A|PLA2G5|ARAF|PLA2G1B|JMJD7-PLA2G4B|GNA11|PLA2G6|PLA2G2E|PLA2G10|PLCB2|PLCB3|PLA2G4B|PLA2G2F|PRKCA|PRKCB|PLCB1|PRKCG|GNA12|MAPK1|GNAQ|GUCY1B3|GNAS|GUCY1A3|PLA2G2D|RAF1|PLA2G3|GUCY1A2|PLA2G12B|GNA13|PLCB4|BRAF|PLA2G2C|PRKG1|ITPR1
KEGG_LONG_TERM_DEPRESSION (Geneset_Overlap) REACTOME_SHC_MEDIATED_SIGNALLING	0.533333	8	MAPK3|MAP2K1|MAP2K2|MAPK1|RAF1|KRAS|HRAS|NRAS
REACTOME_YAP1_AND_WWTR1_TAZ_STIMULATED_GENE_EXPRESSION (Geneset_Overlap) REACTOME_GENERIC_TRANSCRIPTION_PATHWAY	1	23	TBX5|RUNX2|KAT2B|TGS1|CTGF|TBL1XR1|NCOA3|NCOA2|PPARA|NCOA1|YAP1|MED1|WWTR1|RXRA|CREBBP|SMARCD3|TEAD1|TEAD4|TEAD3|TEAD2|TBL1X|NPPA|NCOA6
KEGG_VALINE_LEUCINE_AND_ISOLEUCINE_DEGRADATION (Geneset_Overlap) KEGG_PROPANOATE_METABOLISM	0.5625	18	ALDH1B1|ALDH9A1|ALDH3A2|HIBCH|MCEE|ECHS1|PCCB|PCCA|EHHADH|MUT|HADHA|ABAT|ALDH6A1|ALDH7A1|ALDH2|ACAT2|ACAT1|ACADM
BIOCARTA_IGF1R_PATHWAY (Geneset_Overlap) REACTOME_SIGNALING_BY_ERBB4	0.521739	12	MAPK1|AKT1|RAF1|BAD|MAPK3|MAP2K1|HRAS|PIK3CA|SHC1|PIK3R1|SOS1|GRB2
BIOCARTA_IGF1R_PATHWAY (Geneset_Overlap) REACTOME_SIGNALING_BY_ERBB2	0.826087	19	MAPK1|AKT1|PRKAR1A|PRKAR1B|PRKAR2A|PRKAR2B|RAF1|BAD|PRKACB|PRKACG|MAPK3|MAP2K1|ADCY1|HRAS|PIK3CA|SHC1|PIK3R1|SOS1|GRB2
BIOCARTA_IGF1R_PATHWAY (Geneset_Overlap) KEGG_CHRONIC_MYELOID_LEUKEMIA	0.521739	12	MAPK1|AKT1|RAF1|BAD|MAPK3|MAP2K1|HRAS|PIK3CA|SHC1|PIK3R1|SOS1|GRB2
BIOCARTA_IGF1R_PATHWAY (Geneset_Overlap) REACTOME_HEMOSTASIS	0.695652	16	MAPK1|AKT1|PRKAR1A|PRKAR1B|PRKAR2A|PRKAR2B|RAF1|PRKACB|PRKACG|MAPK3|HRAS|PIK3CA|SHC1|PIK3R1|SOS1|GRB2
BIOCARTA_IGF1R_PATHWAY (Geneset_Overlap) KEGG_PATHWAYS_IN_CANCER	0.521739	12	IGF1R|MAPK1|AKT1|RAF1|BAD|MAPK3|MAP2K1|HRAS|PIK3CA|PIK3R1|SOS1|GRB2
BIOCARTA_IGF1R_PATHWAY (Geneset_Overlap) KEGG_FOCAL_ADHESION	0.565217	13	IGF1R|MAPK1|AKT1|RAF1|BAD|MAPK3|MAP2K1|HRAS|PIK3CA|SHC1|PIK3R1|SOS1|GRB2
BIOCARTA_IGF1R_PATHWAY (Geneset_Overlap) REACTOME_SIGNALING_BY_FGFR_IN_DISEASE	0.826087	19	MAPK1|AKT1|PRKAR1A|PRKAR1B|PRKAR2A|PRKAR2B|RAF1|BAD|PRKACB|PRKACG|MAPK3|MAP2K1|ADCY1|HRAS|PIK3CA|SHC1|PIK3R1|SOS1|GRB2
BIOCARTA_IGF1R_PATHWAY (Geneset_Overlap) KEGG_NEUROTROPHIN_SIGNALING_PATHWAY	0.652174	15	MAPK1|AKT1|RAF1|IRS1|BAD|RPS6KA1|MAPK3|MAP2K1|HRAS|PIK3CA|SHC1|YWHAH|PIK3R1|SOS1|GRB2
BIOCARTA_IGF1R_PATHWAY (Geneset_Overlap) REACTOME_SIGNALING_BY_PDGF	0.782609	18	MAPK1|AKT1|PRKAR1A|PRKAR1B|PRKAR2A|PRKAR2B|RAF1|BAD|PRKACB|PRKACG|MAPK3|MAP2K1|ADCY1|HRAS|PIK3CA|PIK3R1|SOS1|GRB2
BIOCARTA_IGF1R_PATHWAY (Geneset_Overlap) KEGG_GLIOMA	0.521739	12	IGF1R|MAPK1|AKT1|RAF1|MAPK3|MAP2K1|HRAS|PIK3CA|SHC1|PIK3R1|SOS1|GRB2
BIOCARTA_IGF1R_PATHWAY (Geneset_Overlap) REACTOME_SHC_MEDIATED_SIGNALLING	0.533333	8	MAPK1|RAF1|MAPK3|MAP2K1|HRAS|SHC1|SOS1|GRB2
BIOCARTA_HIVNEF_PATHWAY (Geneset_Overlap) REACTOME_APOPTOSIS	0.517241	30	PAK2|XIAP|TRAF2|PTK2|PRKCD|BIRC2|LMNA|SPTAN1|CASP9|APAF1|LMNB1|CYCS|CASP8|CASP7|TNFRSF1A|FADD|BID|GSN|FAS|CFLAR|FASLG|TNF|MAPK8|RIPK1|TRADD|DFFA|DFFB|CASP3|CASP6|BCL2
BIOCARTA_HIVNEF_PATHWAY (Geneset_Overlap) PID_CASPASE_PATHWAY	0.596154	31	BIRC3|XIAP|MAP3K1|TRAF2|PTK2|BIRC2|LMNA|SPTAN1|CASP9|APAF1|LMNB1|CYCS|CASP8|CASP7|TNFRSF1A|NUMA1|BID|ARHGDIB|GSN|TNF|CRADD|RIPK1|TRADD|LMNB2|DFFA|DFFB|PARP1|CASP2|CASP3|CASP6|BCL2
BIOCARTA_GPCR_PATHWAY (Geneset_Overlap) BIOCARTA_VIP_PATHWAY	0.615385	16	CALM2|CALM1|GNAQ|PPP3CA|PLCG1|PRKACB|NFATC2|PRKACG|NFATC1|PPP3CC|PRKAR1A|PRKAR1B|PRKAR2A|PRKAR2B|CALM3|PPP3CB
BIOCARTA_GPCR_PATHWAY (Geneset_Overlap) REACTOME_HEMOSTASIS	0.588235	20	CALM2|GNGT1|CALM1|GNAQ|GNAS|RAF1|PLCG1|PRKACB|PRKACG|MAPK3|GNAI1|PRKAR1A|PRKAR1B|PRKAR2A|PRKAR2B|CALM3|HRAS|PRKCA|PRKCB|GNB1
BIOCARTA_GPCR_PATHWAY (Geneset_Overlap) REACTOME_SIGNALING_BY_FGFR_IN_DISEASE	0.5	17	CALM2|CALM1|RAF1|PLCG1|PRKACB|PRKACG|MAPK3|MAP2K1|ADCY1|PRKAR1A|PRKAR1B|PRKAR2A|PRKAR2B|CREB1|CALM3|HRAS|PRKCA
BIOCARTA_GPCR_PATHWAY (Geneset_Overlap) REACTOME_SIGNALING_BY_ERBB2	0.5	17	CALM2|CALM1|RAF1|PLCG1|PRKACB|PRKACG|MAPK3|MAP2K1|ADCY1|PRKAR1A|PRKAR1B|PRKAR2A|PRKAR2B|CREB1|CALM3|HRAS|PRKCA
BIOCARTA_GPCR_PATHWAY (Geneset_Overlap) REACTOME_SIGNALING_BY_PDGF	0.5	17	CALM2|CALM1|RAF1|PLCG1|PRKACB|PRKACG|MAPK3|MAP2K1|ADCY1|PRKAR1A|PRKAR1B|PRKAR2A|PRKAR2B|CREB1|CALM3|HRAS|PRKCA
BIOCARTA_GPCR_PATHWAY (Geneset_Overlap) KEGG_LONG_TERM_POTENTIATION	0.5	17	CALM2|CALM1|GNAQ|PPP3CA|RAF1|PRKACB|PRKACG|RPS6KA3|PPP3CC|MAPK3|MAP2K1|ADCY1|CALM3|HRAS|PRKCA|PRKCB|PPP3CB
PID_IL8_CXCR2_PATHWAY (Geneset_Overlap) REACTOME_HEMOSTASIS	0.617647	21	AKT1|RAB5A|PIK3CG|ARRB2|PPP2CA|GNAI2|PPP2R1A|RAC2|DOCK2|LYN|FGR|GNA15|PDPK1|GNG2|PRKCA|PIK3R6|PRKCB|ARRB1|GNB1|GNA14|PRKCG
PID_TCPTP_PATHWAY (Geneset_Overlap) KEGG_PATHWAYS_IN_CANCER	0.55814	24	EGFR|PIK3R3|PIK3CD|JAK1|CSF1R|VEGFA|CREBBP|PIK3CA|PIK3CB|PIK3R1|PIK3R2|PIAS1|GRB2|PDGFRB|ITGB1|EGF|MET|HGF|PDGFB|STAT3|SOS1|STAT1|STAT5A|STAT5B
PID_FAK_PATHWAY (Geneset_Overlap) KEGG_FOCAL_ADHESION	0.603448	35	PAK1|RAPGEF1|MAP2K1|MAPK9|PIK3CA|PIK3R1|VCL|PTK2|RAP1B|RAC1|ITGB5|RAP1A|ACTN1|SOS1|BCAR1|DOCK1|MAPK1|SRC|TLN1|RAF1|FYN|GRB2|ARHGAP35|BRAF|PXN|ITGA5|ITGAV|ITGB1|ROCK2|CCND1|MAPK8|RHOA|CRK|JUN|CAPN2
PID_FAK_PATHWAY (Geneset_Overlap) PID_PDGFRB_PATHWAY	0.517241	30	PAK1|RAPGEF1|PLCG1|MAP2K4|MAP2K1|MAPK9|PIK3CA|PIK3R1|RAP1B|RAC1|RAP1A|RASA1|SOS1|BCAR1|MAPK1|SRC|RAF1|FYN|NCK2|GRB2|ARHGAP35|WASL|YES1|BRAF|ITGAV|MAPK8|RHOA|CRK|JUN|NCK1
REACTOME_G_PROTEIN_BETA_GAMMA_SIGNALLING (Geneset_Overlap) REACTOME_HEMOSTASIS	0.892857	25	PIK3R5|GNGT1|AKT1|GNG12|AKT2|GNB4|GNG8|PIK3CG|GNB5|GNB2|GNB3|GNG3|GNG4|GNG5|GNG7|GNG10|GNG11|GNGT2|RHOA|AKT3|PDPK1|GNG13|GNG2|PIK3R6|GNB1
REACTOME_G_PROTEIN_BETA_GAMMA_SIGNALLING (Geneset_Overlap) REACTOME_GASTRIN_CREB_SIGNALLING_PATHWAY_VIA_PKC_AND_MAPK	0.714286	20	GNGT1|GNG12|GNB4|GNG8|GNB5|GNB2|GNB3|GNG3|GNG4|GNG5|GNG7|GNG10|GNG11|GNGT2|GNG13|PLCB2|PLCB3|GNG2|PLCB1|GNB1
REACTOME_G_PROTEIN_BETA_GAMMA_SIGNALLING (Geneset_Overlap) REACTOME_G_ALPHA1213_SIGNALLING_EVENTS	0.642857	18	GNGT1|GNG12|GNB4|GNG8|GNB5|GNB2|GNB3|GNG3|GNG4|GNG5|GNG7|GNG10|GNG11|GNGT2|RHOA|GNG13|GNG2|GNB1
REACTOME_G_PROTEIN_BETA_GAMMA_SIGNALLING (Geneset_Overlap) REACTOME_PLATELET_HOMEOSTASIS	0.607143	17	GNGT1|GNG12|GNB4|GNG8|GNB5|GNB2|GNB3|GNG3|GNG4|GNG5|GNG7|GNG10|GNG11|GNGT2|GNG13|GNG2|GNB1
REACTOME_G_PROTEIN_BETA_GAMMA_SIGNALLING (Geneset_Overlap) REACTOME_REGULATION_OF_WATER_BALANCE_BY_RENAL_AQUAPORINS	0.607143	17	GNGT1|GNG12|GNB4|GNG8|GNB5|GNB2|GNB3|GNG3|GNG4|GNG5|GNG7|GNG10|GNG11|GNGT2|GNG13|GNG2|GNB1
REACTOME_G_PROTEIN_BETA_GAMMA_SIGNALLING (Geneset_Overlap) REACTOME_PLATELET_ACTIVATION_SIGNALING_AND_AGGREGATION	0.892857	25	PIK3R5|GNGT1|AKT1|GNG12|AKT2|GNB4|GNG8|PIK3CG|GNB5|GNB2|GNB3|GNG3|GNG4|GNG5|GNG7|GNG10|GNG11|GNGT2|RHOA|AKT3|PDPK1|GNG13|GNG2|PIK3R6|GNB1
REACTOME_G_PROTEIN_BETA_GAMMA_SIGNALLING (Geneset_Overlap) REACTOME_NEUROTRANSMITTER_RECEPTOR_BINDING_AND_DOWNSTREAM_TRANSMISSION_IN_THE_POSTSYNAPTIC_CELL	0.75	21	GNGT1|GNG12|GNB4|GNG8|GNB5|GNB2|GNB3|GNG3|GNG4|GNG5|GNG7|GNG10|GNG11|GNGT2|PDPK1|GNG13|PLCB2|PLCB3|GNG2|PLCB1|GNB1
REACTOME_G_PROTEIN_BETA_GAMMA_SIGNALLING (Geneset_Overlap) REACTOME_G_ALPHA_Z_SIGNALLING_EVENTS	0.607143	17	GNGT1|GNG12|GNB4|GNG8|GNB5|GNB2|GNB3|GNG3|GNG4|GNG5|GNG7|GNG10|GNG11|GNGT2|GNG13|GNG2|GNB1
KEGG_ARGININE_AND_PROLINE_METABOLISM (Geneset_Overlap) REACTOME_METABOLISM_OF_AMINO_ACIDS_AND_DERIVATIVES	0.648148	35	ALDH9A1|ARG1|CPS1|GLUD1|GOT1|GOT2|ASL|ALDH4A1|ASS1|ADC|AMD1|ODC1|OAT|PYCR1|SAT1|SMS|ALDH18A1|SRM|AGMAT|ARG2|CKMT1A|CKB|NAGS|DAO|GATM|GLS2|OTC|CKM|GLS|GLUL|CKMT1B|GAMT|PRODH|CKMT2|ALDH7A1
PID_CXCR4_PATHWAY (Geneset_Overlap) REACTOME_GPVI_MEDIATED_ACTIVATION_CASCADE	0.612903	19	PIK3R5|PIK3CG|RAC1|PDPK1|LCK|CDC42|AKT1|PIK3R3|PIK3CA|PIK3CB|PIK3R1|PRKCZ|PIK3R2|LYN|FYN|RHOA|RHOB|VAV1|PIK3R6
REACTOME_ANTIGEN_PROCESSING_CROSS_PRESENTATION (Geneset_Overlap) REACTOME_CELL_CYCLE_CHECKPOINTS	0.611111	44	PSMB2|PSMB3|PSMB4|PSMB5|PSMD14|PSMB6|PSMB7|PSMB8|PSMB9|PSMB10|PSMC1|PSMC2|PSMC3|PSMC4|PSMC5|PSMC6|PSMD1|PSMD2|PSMD3|PSMD4|PSMD5|PSMD7|PSMD8|PSMD9|PSMD10|PSMD11|PSMD12|PSMD13|PSME1|PSME2|PSMA8|PSME4|PSMF1|PSMD6|RPS27A|UBA52|PSMA1|PSMA2|PSMA3|PSMA4|PSMA5|PSMA6|PSMA7|PSMB1
REACTOME_ANTIGEN_PROCESSING_CROSS_PRESENTATION (Geneset_Overlap) REACTOME_METABOLISM_OF_RNA	0.611111	44	PSMB2|PSMB3|PSMB4|PSMB5|PSMD14|PSMB6|PSMB7|PSMB8|PSMB9|PSMB10|PSMC1|PSMC2|PSMC3|PSMC4|PSMC5|PSMC6|PSMD1|PSMD2|PSMD3|PSMD4|PSMD5|PSMD7|PSMD8|PSMD9|PSMD10|PSMD11|PSMD12|PSMD13|PSME1|PSME2|PSMA8|PSME4|PSMF1|PSMD6|RPS27A|UBA52|PSMA1|PSMA2|PSMA3|PSMA4|PSMA5|PSMA6|PSMA7|PSMB1
REACTOME_ANTIGEN_PROCESSING_CROSS_PRESENTATION (Geneset_Overlap) REACTOME_SIGNALING_BY_THE_B_CELL_RECEPTOR_BCR	0.611111	44	PSMB2|PSMB3|PSMB4|PSMB5|PSMD14|PSMB6|PSMB7|PSMB8|PSMB9|PSMB10|PSMC1|PSMC2|PSMC3|PSMC4|PSMC5|PSMC6|PSMD1|PSMD2|PSMD3|PSMD4|PSMD5|PSMD7|PSMD8|PSMD9|PSMD10|PSMD11|PSMD12|PSMD13|PSME1|PSME2|PSMA8|PSME4|PSMF1|PSMD6|RPS27A|UBA52|PSMA1|PSMA2|PSMA3|PSMA4|PSMA5|PSMA6|PSMA7|PSMB1
REACTOME_ANTIGEN_PROCESSING_CROSS_PRESENTATION (Geneset_Overlap) REACTOME_APOPTOSIS	0.611111	44	PSMB2|PSMB3|PSMB4|PSMB5|PSMD14|PSMB6|PSMB7|PSMB8|PSMB9|PSMB10|PSMC1|PSMC2|PSMC3|PSMC4|PSMC5|PSMC6|PSMD1|PSMD2|PSMD3|PSMD4|PSMD5|PSMD7|PSMD8|PSMD9|PSMD10|PSMD11|PSMD12|PSMD13|PSME1|PSME2|PSMA8|PSME4|PSMF1|PSMD6|RPS27A|UBA52|PSMA1|PSMA2|PSMA3|PSMA4|PSMA5|PSMA6|PSMA7|PSMB1
REACTOME_ANTIGEN_PROCESSING_CROSS_PRESENTATION (Geneset_Overlap) REACTOME_DOWNSTREAM_SIGNALING_EVENTS_OF_B_CELL_RECEPTOR_BCR	0.611111	44	PSMB2|PSMB3|PSMB4|PSMB5|PSMD14|PSMB6|PSMB7|PSMB8|PSMB9|PSMB10|PSMC1|PSMC2|PSMC3|PSMC4|PSMC5|PSMC6|PSMD1|PSMD2|PSMD3|PSMD4|PSMD5|PSMD7|PSMD8|PSMD9|PSMD10|PSMD11|PSMD12|PSMD13|PSME1|PSME2|PSMA8|PSME4|PSMF1|PSMD6|RPS27A|UBA52|PSMA1|PSMA2|PSMA3|PSMA4|PSMA5|PSMA6|PSMA7|PSMB1
REACTOME_ANTIGEN_PROCESSING_CROSS_PRESENTATION (Geneset_Overlap) REACTOME_METABOLISM_OF_AMINO_ACIDS_AND_DERIVATIVES	0.583333	42	PSMB2|PSMB3|PSMB4|PSMB5|PSMD14|PSMB6|PSMB7|PSMB8|PSMB9|PSMB10|PSMC1|PSMC2|PSMC3|PSMC4|PSMC5|PSMC6|PSMD1|PSMD2|PSMD3|PSMD4|PSMD5|PSMD7|PSMD8|PSMD9|PSMD10|PSMD11|PSMD12|PSMD13|PSME1|PSME2|PSMA8|PSME4|PSMF1|PSMD6|PSMA1|PSMA2|PSMA3|PSMA4|PSMA5|PSMA6|PSMA7|PSMB1
REACTOME_IL_3_5_AND_GM_CSF_SIGNALING (Geneset_Overlap) KEGG_JAK_STAT_SIGNALING_PATHWAY	0.604651	26	PIK3R3|CSF2|PIK3CD|JAK1|CSF2RA|IL5|IL5RA|IL2RG|IL2RB|PIK3CA|PIK3CB|IL3RA|PIK3R1|IL3|PIK3R2|CSF2RB|GRB2|IL2RA|JAK2|IL2|JAK3|CBL|PTPN6|SOS1|STAT5A|STAT5B
REACTOME_IL_3_5_AND_GM_CSF_SIGNALING (Geneset_Overlap) REACTOME_SIGNALING_BY_ILS	1	43	INPPL1|PIK3R3|CSF2|PIK3CD|RAPGEF1|JAK1|TEC|CSF2RA|IL5|FYN|IL5RA|PRKACB|IL2RG|GAB2|IL2RB|PIK3CA|PIK3CB|IL3RA|PIK3R1|IL3|PIK3R2|SYK|CSF2RB|GRB2|IL2RA|HCK|YES1|BLNK|JAK2|YWHAZ|LYN|IL2|JAK3|CBL|CRKL|VAV1|HRAS|CRK|SHC1|PTPN6|SOS1|STAT5A|STAT5B
REACTOME_GRB2_EVENTS_IN_ERBB2_SIGNALING (Geneset_Overlap) REACTOME_SIGNALING_BY_FGFR_IN_DISEASE	0.545455	12	MAPK1|RAF1|KRAS|CDK1|YWHAB|MAPK3|MAP2K1|MAP2K2|HRAS|SOS1|GRB2|NRAS
REACTOME_GRB2_EVENTS_IN_ERBB2_SIGNALING (Geneset_Overlap) REACTOME_GASTRIN_CREB_SIGNALLING_PATHWAY_VIA_PKC_AND_MAPK	0.636364	14	MAPK1|EGFR|RAF1|KRAS|CDK1|YWHAB|MAPK3|MAP2K1|MAP2K2|HRAS|HBEGF|SOS1|GRB2|NRAS
REACTOME_GRB2_EVENTS_IN_ERBB2_SIGNALING (Geneset_Overlap) REACTOME_SIGNALLING_TO_P38_VIA_RIT_AND_RIN	0.666667	10	MAPK1|RAF1|KRAS|CDK1|YWHAB|MAPK3|MAP2K1|MAP2K2|HRAS|NRAS
REACTOME_GRB2_EVENTS_IN_ERBB2_SIGNALING (Geneset_Overlap) REACTOME_SHC_MEDIATED_SIGNALLING	0.8	12	MAPK1|RAF1|KRAS|CDK1|YWHAB|MAPK3|MAP2K1|MAP2K2|HRAS|SOS1|GRB2|NRAS
REACTOME_GRB2_EVENTS_IN_ERBB2_SIGNALING (Geneset_Overlap) KEGG_PATHWAYS_IN_CANCER	0.590909	13	MAPK1|EGFR|ERBB2|EGF|RAF1|KRAS|MAPK3|MAP2K1|MAP2K2|HRAS|SOS1|GRB2|NRAS
REACTOME_GRB2_EVENTS_IN_ERBB2_SIGNALING (Geneset_Overlap) REACTOME_SIGNALING_BY_ILS	0.545455	12	MAPK1|RAF1|KRAS|CDK1|YWHAB|MAPK3|MAP2K1|MAP2K2|HRAS|SOS1|GRB2|NRAS
REACTOME_GRB2_EVENTS_IN_ERBB2_SIGNALING (Geneset_Overlap) KEGG_BLADDER_CANCER	0.5	11	MAPK1|EGFR|ERBB2|EGF|RAF1|KRAS|MAPK3|MAP2K1|MAP2K2|HRAS|NRAS
REACTOME_GRB2_EVENTS_IN_ERBB2_SIGNALING (Geneset_Overlap) REACTOME_SIGNALING_BY_PDGF	0.545455	12	MAPK1|RAF1|KRAS|CDK1|YWHAB|MAPK3|MAP2K1|MAP2K2|HRAS|SOS1|GRB2|NRAS
REACTOME_GRB2_EVENTS_IN_ERBB2_SIGNALING (Geneset_Overlap) KEGG_NON_SMALL_CELL_LUNG_CANCER	0.590909	13	MAPK1|EGFR|ERBB2|EGF|RAF1|KRAS|MAPK3|MAP2K1|MAP2K2|HRAS|SOS1|GRB2|NRAS
REACTOME_GRB2_EVENTS_IN_ERBB2_SIGNALING (Geneset_Overlap) PID_PDGFRB_PATHWAY	0.5	11	MAPK1|RAF1|KRAS|YWHAB|MAPK3|MAP2K1|MAP2K2|HRAS|SOS1|GRB2|NRAS
REACTOME_GRB2_EVENTS_IN_ERBB2_SIGNALING (Geneset_Overlap) KEGG_GLIOMA	0.545455	12	MAPK1|EGFR|EGF|RAF1|KRAS|MAPK3|MAP2K1|MAP2K2|HRAS|SOS1|GRB2|NRAS
REACTOME_GRB2_EVENTS_IN_ERBB2_SIGNALING (Geneset_Overlap) REACTOME_SIGNALING_BY_ERBB4	0.954545	21	MAPK1|EGFR|NRG2|EGF|RAF1|KRAS|CDK1|YWHAB|MAPK3|MAP2K1|MAP2K2|HRAS|NRG4|HBEGF|SOS1|ERBB4|EREG|NRG1|GRB2|BTC|NRAS
REACTOME_GRB2_EVENTS_IN_ERBB2_SIGNALING (Geneset_Overlap) REACTOME_SIGNALING_BY_ERBB2	1	22	MAPK1|EGFR|NRG2|ERBB2|EGF|RAF1|KRAS|CDK1|YWHAB|MAPK3|MAP2K1|MAP2K2|HRAS|NRG4|HBEGF|SOS1|ERBB4|EREG|NRG1|GRB2|BTC|NRAS
REACTOME_GRB2_EVENTS_IN_ERBB2_SIGNALING (Geneset_Overlap) KEGG_NEUROTROPHIN_SIGNALING_PATHWAY	0.5	11	MAPK1|RAF1|KRAS|YWHAB|MAPK3|MAP2K1|MAP2K2|HRAS|SOS1|GRB2|NRAS
KEGG_SMALL_CELL_LUNG_CANCER (Geneset_Overlap) BIOCARTA_P53_PATHWAY	0.5625	9	CDK4|RB1|E2F1|CCNE1|APAF1|CDK2|TP53|CCND1|BCL2
KEGG_SMALL_CELL_LUNG_CANCER (Geneset_Overlap) KEGG_PATHWAYS_IN_CANCER	0.97619	82	PIAS3|PIK3R5|AKT1|NFKB1|AKT2|BIRC3|CDK6|PIK3R3|XIAP|LAMA3|LAMA4|TRAF2|BCL2L1|CDKN2B|PIK3CD|CDK4|PIK3CG|RARB|RXRB|RXRG|PIK3CA|PIK3CB|PIK3R1|PIAS1|PIK3R2|PTK2|RB1|CKS1B|COL4A1|COL4A2|IKBKG|COL4A4|ITGA6|BIRC2|ITGA3|PTEN|PTGS2|E2F1|PIAS4|E2F2|E2F3|SKP2|TRAF4|CCNE1|LAMA2|CASP9|COL4A6|CDK2|PIAS2|TRAF3|CCNE2|MAX|LAMA5|LAMB2|TRAF5|CYCS|LAMB4|LAMC3|RXRA|IKBKB|MYC|LAMA1|NFKBIA|FN1|NOS2|TP53|ITGA2|ITGA2B|IT…
BIOCARTA_NFKB_PATHWAY (Geneset_Overlap) BIOCARTA_TOLL_PATHWAY	0.608696	14	NFKB1|MAP3K14|MAP3K1|IKBKG|RELA|TAB1|CHUK|TRAF6|TLR4|IKBKB|IRAK1|MAP3K7|MYD88|NFKBIA
BIOCARTA_NFKB_PATHWAY (Geneset_Overlap) BIOCARTA_HIVNEF_PATHWAY	0.521739	12	NFKB1|TNFRSF1B|MAP3K14|MAP3K1|TNF|RELA|RIPK1|TRADD|CHUK|TNFRSF1A|FADD|NFKBIA
BIOCARTA_NFKB_PATHWAY (Geneset_Overlap) KEGG_APOPTOSIS	0.695652	16	IL1R1|NFKB1|MAP3K14|TNF|IKBKG|RELA|RIPK1|TRADD|CHUK|TNFRSF1A|FADD|IKBKB|IRAK1|IL1A|MYD88|NFKBIA
REACTOME_INTEGRIN_CELL_SURFACE_INTERACTIONS (Geneset_Overlap) PID_INTEGRIN1_PATHWAY	0.515152	34	TNC|COL1A1|COL1A2|COL2A1|COL4A1|COL4A3|JAM2|COL4A4|COL4A5|ITGA10|ITGA3|ITGA8|ITGA11|SPP1|LAMA2|THBS1|LAMA5|LAMB2|FGA|FGB|FGG|LAMA1|FN1|VCAM1|ITGA1|VTN|ITGA2|FBN1|ITGA5|ITGA9|ITGAV|ITGB1|LAMB1|LAMC1
REACTOME_INTEGRIN_CELL_SURFACE_INTERACTIONS (Geneset_Overlap) REACTOME_INTEGRIN_ALPHAIIB_BETA3_SIGNALING	1	27	AKT1|RASGRP2|PTK2|RAPGEF3|RAP1B|CSK|RAP1A|PDPK1|SHC1|SOS1|BCAR1|SRC|TLN1|PTPN1|RASGRP1|FGA|FGB|FGG|APBB1IP|VWF|SYK|GRB2|FN1|ITGA2B|RAPGEF4|ITGB3|CRK
REACTOME_INTEGRIN_CELL_SURFACE_INTERACTIONS (Geneset_Overlap) REACTOME_HEMOSTASIS	0.56962	45	AKT1|ITGAM|RASGRP2|PTK2|RAPGEF3|RAP1B|JAM3|COL1A1|COL1A2|CSK|JAM2|ITGA3|ITGB2|ITGAL|RAP1A|PDPK1|SHC1|THBS1|SOS1|BCAR1|SRC|TLN1|PTPN1|RASGRP1|ITGAX|FGA|FGB|FGG|APBB1IP|VWF|SYK|F11R|GRB2|FN1|ITGA2|ITGA2B|AMICA1|ITGA5|ITGAV|RAPGEF4|ITGB1|ITGB3|BSG|CRK|PECAM1
REACTOME_INTEGRIN_CELL_SURFACE_INTERACTIONS (Geneset_Overlap) KEGG_FOCAL_ADHESION	0.607595	48	AKT1|TNC|PTK2|RAP1B|COL1A1|COL1A2|COL2A1|COL4A1|COL4A2|COL4A4|ITGA10|ITGA3|ITGB4|ITGB5|ITGB6|ITGB7|ITGA8|RAP1A|PDPK1|ITGA11|SPP1|LAMA2|SHC1|THBS1|ITGB8|SOS1|BCAR1|SRC|TLN1|LAMA5|LAMB2|IBSP|VWF|LAMA1|GRB2|FN1|ITGA1|VTN|ITGA2|ITGA2B|ITGA5|ITGA9|ITGAV|ITGB1|ITGB3|LAMB1|LAMC1|CRK
PID_LYSOPHOSPHOLIPID_PATHWAY (Geneset_Overlap) PID_S1P_S1P3_PATHWAY	0.517241	15	AKT1|GNAO1|GNAZ|RAC1|GNA15|GNA11|GNA12|GNA14|GNAQ|SRC|GNA13|GNAI1|GNAI2|GNAI3|RHOA
REACTOME_GABA_RECEPTOR_ACTIVATION (Geneset_Overlap) REACTOME_G_ALPHA_Z_SIGNALLING_EVENTS	0.568182	25	GNGT1|GNG8|ADCY1|ADCY2|ADCY5|ADCY6|ADCY7|ADCY8|ADCY9|ADCY4|GNG2|GNG12|ADCY3|GNAI1|GNAI2|GNAI3|GNB2|GNB3|GNG3|GNG4|GNG5|GNG7|GNG10|GNGT2|GNB1
REACTOME_GABA_RECEPTOR_ACTIVATION (Geneset_Overlap) REACTOME_REGULATION_OF_WATER_BALANCE_BY_RENAL_AQUAPORINS	0.511628	22	GNGT1|GNG8|ADCY1|ADCY2|ADCY5|ADCY6|ADCY7|ADCY8|ADCY9|ADCY4|GNG2|GNG12|ADCY3|GNB2|GNB3|GNG3|GNG4|GNG5|GNG7|GNG10|GNGT2|GNB1
REACTOME_GABA_RECEPTOR_ACTIVATION (Geneset_Overlap) REACTOME_NEUROTRANSMITTER_RECEPTOR_BINDING_AND_DOWNSTREAM_TRANSMISSION_IN_THE_POSTSYNAPTIC_CELL	1	52	GNGT1|GNG8|GNAL|KCNJ2|KCNJ3|GABBR2|KCNJ4|KCNJ5|ADCY1|KCNJ6|ADCY2|KCNJ9|ADCY5|KCNJ10|ADCY6|KCNJ12|ADCY7|KCNJ15|KCNJ16|ADCY8|ADCY9|ADCY4|GNG2|ARHGEF9|GNG12|ADCY3|GABBR1|GABRA1|GABRA2|GABRA3|GABRA4|GABRA5|GABRA6|GABRB1|GABRB2|GABRB3|GABRG2|GABRG3|GABRR1|GABRR2|GNAI1|GNAI2|GNAI3|GNB2|GNB3|GNG3|GNG4|GNG5|GNG7|GNG10|GNGT2|GNB1
REACTOME_ASPARAGINE_N_LINKED_GLYCOSYLATION (Geneset_Overlap) REACTOME_TRANSPORT_TO_THE_GOLGI_AND_SUBSEQUENT_MODIFICATION	1	33	SEC31A|FUT8|MGAT4C|B4GALT1|ST8SIA6|LMAN1|MAN1A1|MAN2A1|MGAT1|MGAT2|MGAT3|MGAT5|ST8SIA3|SAR1B|MAN1C1|ST6GAL1|MANEA|SEC13|B4GALT4|B4GALT3|B4GALT2|MCFD2|B4GALT6|B4GALT5|SEC24C|SEC24D|ST8SIA2|PREB|SEC24B|SEC23A|MAN1A2|MGAT4B|MGAT4A
REACTOME_ASPARAGINE_N_LINKED_GLYCOSYLATION (Geneset_Overlap) REACTOME_N_GLYCAN_ANTENNAE_ELONGATION_IN_THE_MEDIAL_TRANS_GOLGI	1	18	FUT8|MGAT4C|B4GALT1|ST8SIA6|MAN2A1|MGAT2|MGAT3|MGAT5|ST8SIA3|ST6GAL1|B4GALT4|B4GALT3|B4GALT2|B4GALT6|B4GALT5|ST8SIA2|MGAT4B|MGAT4A
REACTOME_SEMA4D_INDUCED_CELL_MIGRATION_AND_GROWTH_CONE_COLLAPSE (Geneset_Overlap) REACTOME_SEMAPHORIN_INTERACTIONS	1	25	ERBB2|ROCK1P1|ARHGEF12|PLXNB1|MYH14|RND1|MYL12B|MYL9|SEMA4D|RAC1|RAC2|ROCK2|ROCK1|ARHGEF11|RHOA|RHOB|RHOC|CDC42|RHOG|LIMK1|LIMK2|MYH9|MYH10|MYH11|MYL6
REACTOME_SEMA4D_INDUCED_CELL_MIGRATION_AND_GROWTH_CONE_COLLAPSE (Geneset_Overlap) REACTOME_G_ALPHA1213_SIGNALLING_EVENTS	0.52	13	ROCK1P1|ARHGEF12|PLXNB1|RAC1|RAC2|ROCK2|ROCK1|ARHGEF11|RHOA|RHOB|RHOC|CDC42|RHOG
PID_ERBB2_ERBB3_PATHWAY (Geneset_Overlap) BIOCARTA_EPO_PATHWAY	0.578947	11	RAF1|MAPK3|MAP2K1|FOS|GRB2|JAK2|MAPK8|HRAS|SHC1|SOS1|JUN
PID_ERBB2_ERBB3_PATHWAY (Geneset_Overlap) REACTOME_SIGNALLING_TO_P38_VIA_RIT_AND_RIN	0.533333	8	MAPK1|RAF1|MAPK3|MAP2K1|MAP2K2|KRAS|HRAS|NRAS
PID_ERBB2_ERBB3_PATHWAY (Geneset_Overlap) KEGG_FOCAL_ADHESION	0.545455	24	MAPK1|AKT1|SRC|ERBB2|PIK3R3|PIK3CD|RAF1|MAPK3|MAP2K1|MAPK9|MAPK10|PIK3CA|PIK3CB|PIK3R1|PIK3R2|GRB2|RAC1|MAPK8|BAD|CDC42|HRAS|SHC1|SOS1|JUN
PID_ERBB2_ERBB3_PATHWAY (Geneset_Overlap) BIOCARTA_IGF1R_PATHWAY	0.521739	12	MAPK1|AKT1|RAF1|MAPK3|MAP2K1|PIK3CA|PIK3R1|GRB2|BAD|HRAS|SHC1|SOS1
PID_ERBB2_ERBB3_PATHWAY (Geneset_Overlap) KEGG_PATHWAYS_IN_CANCER	0.636364	28	MAPK1|AKT1|ERBB2|PIK3R3|MTOR|PIK3CD|RAF1|MAPK3|MAP2K1|MAP2K2|MAPK9|MAPK10|PIK3CA|PIK3CB|PIK3R1|FOS|PIK3R2|GRB2|RAC1|MAPK8|KRAS|BAD|CDC42|HRAS|STAT3|SOS1|JUN|NRAS
PID_ERBB2_ERBB3_PATHWAY (Geneset_Overlap) PID_PDGFRB_PATHWAY	0.613636	27	MAPK1|SRC|PIK3R3|PIK3CD|RAF1|MAPK3|MAP2K1|MAP2K2|MAPK9|MAPK10|PIK3CA|PIK3CB|PIK3R1|FOS|PIK3R2|GRB2|RAC1|JAK2|MAPK8|KRAS|PTPN11|HRAS|SHC1|STAT3|SOS1|JUN|NRAS
PID_ERBB2_ERBB3_PATHWAY (Geneset_Overlap) KEGG_NEUROTROPHIN_SIGNALING_PATHWAY	0.590909	26	MAPK1|AKT1|PIK3R3|PIK3CD|RAF1|MAPK3|MAP2K1|MAP2K2|MAPK9|MAPK10|PIK3CA|PIK3CB|PIK3R1|PIK3R2|GRB2|RAC1|MAPK8|KRAS|PTPN11|BAD|CDC42|HRAS|SHC1|SOS1|JUN|NRAS
PID_ERBB2_ERBB3_PATHWAY (Geneset_Overlap) REACTOME_SHC_MEDIATED_SIGNALLING	0.733333	11	MAPK1|RAF1|MAPK3|MAP2K1|MAP2K2|GRB2|KRAS|HRAS|SHC1|SOS1|NRAS
PID_ERBB2_ERBB3_PATHWAY (Geneset_Overlap) REACTOME_GRB2_EVENTS_IN_ERBB2_SIGNALING	0.590909	13	MAPK1|ERBB2|RAF1|MAPK3|MAP2K1|MAP2K2|NRG1|GRB2|NRG2|KRAS|HRAS|SOS1|NRAS
PID_ERBB2_ERBB3_PATHWAY (Geneset_Overlap) REACTOME_SIGNALING_BY_ERBB2	0.545455	24	MAPK1|AKT1|SRC|ERBB2|MTOR|RAF1|PRKACA|MAPK3|MAP2K1|MAP2K2|RNF41|PIK3CA|PIK3R1|ERBB3|NRG1|GRB2|USP8|NRG2|KRAS|BAD|HRAS|SHC1|SOS1|NRAS
REACTOME_NEURONAL_SYSTEM (Geneset_Overlap) REACTOME_G_ALPHA_Z_SIGNALLING_EVENTS	0.727273	32	GNG13|GNG2|PRKCA|PRKCB|PRKCG|GNG12|GNB4|GNG8|ADCY3|GNB1|GNGT1|GNB5|ADCY1|ADCY2|ADCY5|ADCY6|ADCY7|ADCY8|ADCY9|ADCY4|GNAI1|GNAI2|GNAI3|GNB2|GNB3|GNG3|GNG4|GNG5|GNG7|GNG10|GNG11|GNGT2
REACTOME_NEURONAL_SYSTEM (Geneset_Overlap) REACTOME_PROTEOLYTIC_CLEAVAGE_OF_SNARE_COMPLEX_PROTEINS	1	16	SNAP25|STX1A|STX3|STX4|STX5|VAMP1|VAMP2|STX7|STX16|STX11|STX10|STX8|STX6|STX1B|STX2|STX12
REACTOME_NEURONAL_SYSTEM (Geneset_Overlap) REACTOME_POST_NMDA_RECEPTOR_ACTIVATION_EVENTS	1	33	CALM2|CALM1|CAMK2A|CAMK2B|NEFL|CAMK2D|PDPK1|CALM3|MAPK1|RAF1|RASGRF1|RASGRF2|RPS6KA1|RPS6KA2|RPS6KA3|RRAS|BRAF|CAMK4|CAMKK1|ACTN2|ADCY3|PRKACB|AKAP9|ADCY1|ADCY8|CREB1|RPS6KA6|GRIN1|GRIN2A|GRIN2B|GRIN2C|GRIN2D|HRAS
REACTOME_NEURONAL_SYSTEM (Geneset_Overlap) REACTOME_PLC_BETA_MEDIATED_EVENTS	0.571429	24	CALM2|CALM1|PLCB2|CALM3|PLCB3|PRKCA|PRKCG|MAPK1|CAMK4|ADCY3|PRKACB|ADCY1|ADCY2|ADCY5|ADCY6|ADCY7|ADCY8|ADCY9|CREB1|ADCY4|PLCB1|GNAI1|GNAI2|GNAI3
REACTOME_NEURONAL_SYSTEM (Geneset_Overlap) REACTOME_NEUROTRANSMITTER_RELEASE_CYCLE	1	34	MAOA|SLC38A2|SLC17A7|RAB3A|SLC5A7|SLC1A1|SLC1A6|SLC1A7|SLC6A1|SLC6A11|SLC6A12|SLC18A2|SLC18A3|SLC22A2|SNAP25|STX1A|STXBP1|VAMP2|SYN1|SYN2|SYT1|ALDH5A1|DNAJC5|SYN3|UNC13B|CHAT|SLC32A1|ABAT|RIMS1|GAD1|GAD2|GLS2|GLS|HSPA8
REACTOME_NEURONAL_SYSTEM (Geneset_Overlap) REACTOME_VOLTAGE_GATED_POTASSIUM_CHANNELS	1	43	KCNA5|KCNA6|KCNA7|KCNA10|KCNB1|KCNC1|KCNC2|KCNC3|KCNC4|KCND1|KCND2|KCND3|KCNF1|KCNG1|KCNH1|KCNH2|KCNQ1|KCNQ2|KCNQ3|KCNS1|KCNS2|KCNS3|KCNQ5|KCNAB1|KCNH6|KCNAB2|KCNH7|KCNQ4|KCNAB3|KCNG4|KCNB2|KCNH8|KCNV2|KCNG3|KCNH4|KCNH3|KCNG2|KCNV1|KCNH5|KCNA1|KCNA2|KCNA3|KCNA4
REACTOME_NEURONAL_SYSTEM (Geneset_Overlap) REACTOME_RAS_ACTIVATION_UOPN_CA2_INFUX_THROUGH_NMDA_RECEPTOR	1	17	CALM2|CALM1|CAMK2A|CAMK2B|NEFL|CAMK2D|CALM3|RASGRF1|RASGRF2|ACTN2|AKAP9|GRIN1|GRIN2A|GRIN2B|GRIN2C|GRIN2D|HRAS
REACTOME_NEURONAL_SYSTEM (Geneset_Overlap) REACTOME_NEUROTRANSMITTER_RECEPTOR_BINDING_AND_DOWNSTREAM_TRANSMISSION_IN_THE_POSTSYNAPTIC_CELL	1	135	CALM2|CALM1|KCNJ2|KCNJ3|KCNJ4|KCNJ5|KCNJ6|KCNJ9|KCNJ10|KCNJ12|KCNJ15|KCNJ16|MDM2|CAMK2A|MYO6|CAMK2B|NEFL|CAMK2D|NSF|PDPK1|GNG13|PLCB2|CALM3|PLCB3|GNG2|CHRNA9|PRKCA|PRKCB|PRKCG|MAPK1|GNG12|RAF1|RASGRF1|RASGRF2|CACNG8|GNB4|RPS6KA1|RPS6KA2|RPS6KA3|RRAS|BRAF|GRIP2|CAMK4|NCALD|CAMKK1|ACTN2|CHRNA6|CHRFAM7A|GNG8|PICK1|GNAL|AKAP5|GABBR2|ADCY3|PRKACB|GNB1|GNGT1|AKAP9|CACNG3|CACNG2|GNB5|ADCY1|ADCY2|ADCY5|A…
REACTOME_NEURONAL_SYSTEM (Geneset_Overlap) REACTOME_G_PROTEIN_BETA_GAMMA_SIGNALLING	0.75	21	PDPK1|GNG13|PLCB2|PLCB3|GNG2|GNG12|GNB4|GNG8|GNB1|GNGT1|GNB5|PLCB1|GNB2|GNB3|GNG3|GNG4|GNG5|GNG7|GNG10|GNG11|GNGT2
REACTOME_NEURONAL_SYSTEM (Geneset_Overlap) REACTOME_UNBLOCKING_OF_NMDA_RECEPTOR_GLUTAMATE_BINDING_AND_ACTIVATION	1	15	CAMK2A|CAMK2B|NEFL|CAMK2D|ACTN2|AKAP9|GRIA1|GRIA2|GRIA3|GRIA4|GRIN1|GRIN2A|GRIN2B|GRIN2C|GRIN2D
REACTOME_NEURONAL_SYSTEM (Geneset_Overlap) REACTOME_GABA_RECEPTOR_ACTIVATION	1	52	KCNJ2|KCNJ3|KCNJ4|KCNJ5|KCNJ6|KCNJ9|KCNJ10|KCNJ12|KCNJ15|KCNJ16|GNG2|GNG12|GNG8|GNAL|GABBR2|ADCY3|GNB1|GNGT1|ADCY1|ADCY2|ADCY5|ADCY6|ADCY7|ADCY8|ADCY9|ADCY4|ARHGEF9|GABBR1|GABRA1|GABRA2|GABRA3|GABRA4|GABRA5|GABRA6|GABRB1|GABRB2|GABRB3|GABRG2|GABRG3|GABRR1|GABRR2|GNAI1|GNAI2|GNAI3|GNB2|GNB3|GNG3|GNG4|GNG5|GNG7|GNG10|GNGT2
REACTOME_NEURONAL_SYSTEM (Geneset_Overlap) REACTOME_REGULATION_OF_WATER_BALANCE_BY_RENAL_AQUAPORINS	0.627907	27	GNG13|GNG2|GNG12|GNB4|GNG8|ADCY3|PRKACB|GNB1|GNGT1|GNB5|ADCY1|ADCY2|ADCY5|ADCY6|ADCY7|ADCY8|ADCY9|ADCY4|GNB2|GNB3|GNG3|GNG4|GNG5|GNG7|GNG10|GNG11|GNGT2
REACTOME_DOWNSTREAM_SIGNALING_OF_ACTIVATED_FGFR (Geneset_Overlap) REACTOME_SIGNALING_BY_ERBB2	0.752577	73	CALM2|CALM1|PLCG1|MAPK3|MAP2K1|MAP2K2|GAB1|MDM2|PDPK1|CALM3|SOS1|PRKCA|PRKCG|MAPK1|ADCY3|RAF1|YWHAB|PRKACA|PRKACB|PRKACG|CDK1|AKT3|CDKN1A|CDKN1B|CHUK|THEM4|CAMK4|ADRBK1|AKT1|AKT2|FOXO1|FOXO3|PHLPP1|MTOR|RICTOR|GSK3A|NR4A1|ITPR2|ITPR3|FOXO4|ADCY1|ADCY2|PDE1A|PDE1B|ADCY5|PIK3CA|ADCY6|PIK3R1|ADCY7|ADCY8|PRKAR1A|PRKAR1B|PRKAR2A|PRKAR2B|PRKCD|PRKCE|ADCY9|BAD|PTEN|CREB1|TRIB3|RPS6KB2|MLST8|ADCY4|SHC1|T…
REACTOME_DOWNSTREAM_SIGNALING_OF_ACTIVATED_FGFR (Geneset_Overlap) REACTOME_PLC_BETA_MEDIATED_EVENTS	0.714286	30	CALM2|CALM1|CALM3|PRKCA|PRKCG|MAPK1|ADCY3|PRKACA|PRKACB|PRKACG|CAMK4|ADRBK1|ITPR2|ITPR3|ADCY1|ADCY2|PDE1A|PDE1B|ADCY5|ADCY6|ADCY7|ADCY8|PRKAR1A|PRKAR1B|PRKAR2A|PRKAR2B|PRKCD|ADCY9|CREB1|ADCY4
REACTOME_DOWNSTREAM_SIGNALING_OF_ACTIVATED_FGFR (Geneset_Overlap) REACTOME_SIGNALING_BY_PDGF	0.731959	71	CALM2|CALM1|PLCG1|MAPK3|MAP2K1|MAP2K2|MDM2|PDPK1|CALM3|SOS1|PRKCA|PRKCG|MAPK1|ADCY3|RAF1|YWHAB|PRKACA|PRKACB|PRKACG|CDK1|AKT3|CDKN1A|CDKN1B|CHUK|THEM4|CAMK4|ADRBK1|AKT1|AKT2|FOXO1|FOXO3|PHLPP1|MTOR|RICTOR|GSK3A|NR4A1|ITPR2|ITPR3|FOXO4|ADCY1|ADCY2|PDE1A|PDE1B|ADCY5|PIK3CA|ADCY6|PIK3R1|ADCY7|ADCY8|PRKAR1A|PRKAR1B|PRKAR2A|PRKAR2B|PRKCD|PRKCE|ADCY9|BAD|PTEN|CREB1|TRIB3|RPS6KB2|MLST8|ADCY4|TSC2|MAPKAP…
REACTOME_DOWNSTREAM_SIGNALING_OF_ACTIVATED_FGFR (Geneset_Overlap) REACTOME_SIGNALING_BY_FGFR_IN_DISEASE	1	97	CALM2|CALM1|PLCG1|MAPK3|MAP2K1|MAP2K2|GAB1|MDM2|PDPK1|CALM3|SOS1|PRKCA|PRKCG|FRS3|MAPK1|KLB|FGF1|ADCY3|FGF2|FGF3|FGF4|FGF5|FGF6|FGF7|FGF8|RAF1|FGF9|FGFR3|FGFR2|FGFR4|YWHAB|FGF20|FGF22|PRKACA|PRKACB|FGF23|PRKACG|FGF18|FGF17|KL|FGF19|CDK1|AKT3|CDKN1A|CDKN1B|FRS2|CHUK|THEM4|CAMK4|ADRBK1|AKT1|AKT2|FOXO1|FOXO3|PHLPP1|MTOR|RICTOR|GSK3A|NR4A1|ITPR2|ITPR3|FOXO4|ADCY1|ADCY2|PDE1A|PDE1B|ADCY5|PIK3CA|ADCY6|…
REACTOME_DOWNSTREAM_SIGNALING_OF_ACTIVATED_FGFR (Geneset_Overlap) REACTOME_GAB1_SIGNALOSOME	0.861111	31	GAB1|MDM2|PDPK1|AKT3|CDKN1A|CDKN1B|CHUK|THEM4|AKT1|AKT2|FOXO1|FOXO3|PHLPP1|MTOR|RICTOR|GSK3A|NR4A1|FOXO4|PIK3CA|PIK3R1|BAD|PTEN|CREB1|TRIB3|RPS6KB2|MLST8|TSC2|MAPKAP1|CASP9|AKT1S1|GRB2
REACTOME_DOWNSTREAM_SIGNALING_OF_ACTIVATED_FGFR (Geneset_Overlap) REACTOME_SIGNALLING_TO_P38_VIA_RIT_AND_RIN	0.666667	10	MAPK3|MAP2K1|MAP2K2|MAPK1|RAF1|YWHAB|CDK1|KRAS|HRAS|NRAS
REACTOME_DOWNSTREAM_SIGNALING_OF_ACTIVATED_FGFR (Geneset_Overlap) REACTOME_GRB2_EVENTS_IN_ERBB2_SIGNALING	0.545455	12	MAPK3|MAP2K1|MAP2K2|SOS1|MAPK1|RAF1|YWHAB|CDK1|GRB2|KRAS|HRAS|NRAS
REACTOME_DOWNSTREAM_SIGNALING_OF_ACTIVATED_FGFR (Geneset_Overlap) REACTOME_SHC_MEDIATED_SIGNALLING	0.866667	13	MAPK3|MAP2K1|MAP2K2|SOS1|MAPK1|RAF1|YWHAB|CDK1|SHC1|GRB2|KRAS|HRAS|NRAS
REACTOME_DOWNSTREAM_SIGNALING_OF_ACTIVATED_FGFR (Geneset_Overlap) BIOCARTA_IGF1R_PATHWAY	0.826087	19	MAPK3|MAP2K1|SOS1|MAPK1|RAF1|PRKACB|PRKACG|AKT1|ADCY1|PIK3CA|PIK3R1|PRKAR1A|PRKAR1B|PRKAR2A|PRKAR2B|BAD|SHC1|GRB2|HRAS
REACTOME_DOWNSTREAM_SIGNALING_OF_ACTIVATED_FGFR (Geneset_Overlap) BIOCARTA_GPCR_PATHWAY	0.5	17	CALM2|CALM1|PLCG1|MAPK3|MAP2K1|CALM3|PRKCA|RAF1|PRKACB|PRKACG|ADCY1|PRKAR1A|PRKAR1B|PRKAR2A|PRKAR2B|CREB1|HRAS
KEGG_GLYCOSAMINOGLYCAN_BIOSYNTHESIS_HEPARAN_SULFATE (Geneset_Overlap) REACTOME_HEPARAN_SULFATE_HEPARIN_HS_GAG_METABOLISM	0.807692	21	EXT1|EXT2|NDST4|HS3ST5|NDST2|GLCE|HS6ST2|NDST3|B3GAT3|HS6ST1|HS6ST3|B3GAT1|HS2ST1|HS3ST3B1|HS3ST3A1|HS3ST2|HS3ST1|NDST1|B4GALT7|B3GALT6|B3GAT2
KEGG_GLYCOSAMINOGLYCAN_BIOSYNTHESIS_HEPARAN_SULFATE (Geneset_Overlap) REACTOME_METABOLISM_OF_CARBOHYDRATES	0.807692	21	EXT1|EXT2|NDST4|HS3ST5|NDST2|GLCE|HS6ST2|NDST3|B3GAT3|HS6ST1|HS6ST3|B3GAT1|HS2ST1|HS3ST3B1|HS3ST3A1|HS3ST2|HS3ST1|NDST1|B4GALT7|B3GALT6|B3GAT2
REACTOME_SIGNALING_BY_INSULIN_RECEPTOR (Geneset_Overlap) REACTOME_GRB2_EVENTS_IN_ERBB2_SIGNALING	0.545455	12	MAPK3|MAP2K1|MAP2K2|SOS1|MAPK1|RAF1|YWHAB|CDK1|GRB2|KRAS|HRAS|NRAS
REACTOME_SIGNALING_BY_INSULIN_RECEPTOR (Geneset_Overlap) REACTOME_SHC_MEDIATED_SIGNALLING	1	15	MAPK3|MAP2K1|MAP2K2|SOS1|MAPK1|RAF1|YWHAB|CDK1|SHC2|SHC3|SHC1|GRB2|KRAS|HRAS|NRAS
REACTOME_SIGNALING_BY_INSULIN_RECEPTOR (Geneset_Overlap) REACTOME_SIGNALLING_TO_P38_VIA_RIT_AND_RIN	0.666667	10	MAPK3|MAP2K1|MAP2K2|MAPK1|RAF1|YWHAB|CDK1|KRAS|HRAS|NRAS
REACTOME_ANTIGEN_PRESENTATION_FOLDING_ASSEMBLY_AND_PEPTIDE_LOADING_OF_CLASS_I_MHC (Geneset_Overlap) REACTOME_ASPARAGINE_N_LINKED_GLYCOSYLATION	0.5	10	SEC31A|PDIA3|CALR|CANX|SEC13|SEC24B|SEC23A|SAR1B|SEC24C|SEC24D
REACTOME_ANTIGEN_PRESENTATION_FOLDING_ASSEMBLY_AND_PEPTIDE_LOADING_OF_CLASS_I_MHC (Geneset_Overlap) REACTOME_ANTIGEN_PROCESSING_CROSS_PRESENTATION	0.5	10	HLA-F|TAP1|HLA-A|PDIA3|HLA-G|CALR|B2M|HLA-C|HLA-B|TAP2
REACTOME_ANTIGEN_PRESENTATION_FOLDING_ASSEMBLY_AND_PEPTIDE_LOADING_OF_CLASS_I_MHC (Geneset_Overlap) KEGG_ANTIGEN_PROCESSING_AND_PRESENTATION	0.6	12	HLA-F|TAP1|HLA-A|PDIA3|HLA-G|HSPA5|CALR|CANX|B2M|HLA-C|HLA-B|TAP2
REACTOME_SIGNALING_BY_FGFR (Geneset_Overlap) REACTOME_GAB1_SIGNALOSOME	0.888889	32	GAB1|MDM2|PDPK1|SRC|AKT3|CDKN1A|CDKN1B|CHUK|THEM4|AKT1|AKT2|FOXO1|FOXO3|PHLPP1|MTOR|RICTOR|GSK3A|NR4A1|FOXO4|PIK3CA|PIK3R1|BAD|PTEN|CREB1|TRIB3|RPS6KB2|MLST8|TSC2|MAPKAP1|CASP9|AKT1S1|GRB2
REACTOME_SIGNALING_BY_FGFR (Geneset_Overlap) REACTOME_GRB2_EVENTS_IN_ERBB2_SIGNALING	0.545455	12	MAPK3|MAP2K1|MAP2K2|SOS1|MAPK1|RAF1|YWHAB|CDK1|GRB2|KRAS|HRAS|NRAS
REACTOME_SIGNALING_BY_FGFR (Geneset_Overlap) REACTOME_DARPP_32_EVENTS	0.541667	13	CALM2|CALM1|CALM3|PRKACA|PRKACB|PRKACG|PPP2CA|PPP2CB|PPP2R1A|PRKAR1A|PRKAR1B|PRKAR2A|PRKAR2B
REACTOME_SIGNALING_BY_FGFR (Geneset_Overlap) BIOCARTA_IGF1R_PATHWAY	0.826087	19	MAPK3|MAP2K1|SOS1|MAPK1|RAF1|PRKACB|PRKACG|AKT1|ADCY1|PIK3CA|PIK3R1|PRKAR1A|PRKAR1B|PRKAR2A|PRKAR2B|BAD|SHC1|GRB2|HRAS
REACTOME_SIGNALING_BY_FGFR (Geneset_Overlap) BIOCARTA_GPCR_PATHWAY	0.5	17	CALM2|CALM1|PLCG1|MAPK3|MAP2K1|CALM3|PRKCA|RAF1|PRKACB|PRKACG|ADCY1|PRKAR1A|PRKAR1B|PRKAR2A|PRKAR2B|CREB1|HRAS
REACTOME_SIGNALING_BY_FGFR (Geneset_Overlap) REACTOME_SHC_MEDIATED_SIGNALLING	0.866667	13	MAPK3|MAP2K1|MAP2K2|SOS1|MAPK1|RAF1|YWHAB|CDK1|SHC1|GRB2|KRAS|HRAS|NRAS
REACTOME_SIGNALING_BY_FGFR (Geneset_Overlap) REACTOME_SIGNALING_BY_PDGF	0.666667	72	CALM2|CALM1|PLCG1|MAPK3|MAP2K1|MAP2K2|MDM2|PDPK1|CALM3|SOS1|PRKCA|PRKCG|MAPK1|SRC|ADCY3|RAF1|YWHAB|PRKACA|PRKACB|PRKACG|CDK1|AKT3|CDKN1A|CDKN1B|CHUK|THEM4|CAMK4|ADRBK1|AKT1|AKT2|FOXO1|FOXO3|PHLPP1|MTOR|RICTOR|GSK3A|NR4A1|ITPR2|ITPR3|FOXO4|ADCY1|ADCY2|PDE1A|PDE1B|ADCY5|PIK3CA|ADCY6|PIK3R1|ADCY7|ADCY8|PRKAR1A|PRKAR1B|PRKAR2A|PRKAR2B|PRKCD|PRKCE|ADCY9|BAD|PTEN|CREB1|TRIB3|RPS6KB2|MLST8|ADCY4|TSC2|MA…
REACTOME_SIGNALING_BY_FGFR (Geneset_Overlap) REACTOME_PLC_BETA_MEDIATED_EVENTS	0.714286	30	CALM2|CALM1|CALM3|PRKCA|PRKCG|MAPK1|ADCY3|PRKACA|PRKACB|PRKACG|CAMK4|ADRBK1|ITPR2|ITPR3|ADCY1|ADCY2|PDE1A|PDE1B|ADCY5|ADCY6|ADCY7|ADCY8|PRKAR1A|PRKAR1B|PRKAR2A|PRKAR2B|PRKCD|ADCY9|CREB1|ADCY4
REACTOME_SIGNALING_BY_FGFR (Geneset_Overlap) REACTOME_SIGNALING_BY_ERBB2	0.783505	76	CALM2|CALM1|PLCG1|MAPK3|MAP2K1|MAP2K2|GAB1|MDM2|PDPK1|CALM3|SOS1|PRKCA|PRKCG|MAPK1|SRC|ADCY3|RAF1|YWHAB|PRKACA|PRKACB|PRKACG|CDK1|AKT3|CDKN1A|CDKN1B|CHUK|THEM4|CAMK4|ADRBK1|AKT1|AKT2|FOXO1|FOXO3|PHLPP1|MTOR|RICTOR|GSK3A|NR4A1|ITPR2|ITPR3|FOXO4|ADCY1|ADCY2|PDE1A|PDE1B|ADCY5|PIK3CA|ADCY6|PIK3R1|ADCY7|ADCY8|PRKAR1A|PRKAR1B|PRKAR2A|PRKAR2B|PRKCD|PRKCE|ADCY9|BAD|PTEN|CREB1|TRIB3|RPS6KB2|MLST8|ADCY4|SH…
REACTOME_SIGNALING_BY_FGFR (Geneset_Overlap) REACTOME_SIGNALING_BY_ERBB4	0.505747	44	MAPK3|MAP2K1|MAP2K2|MDM2|PDPK1|SOS1|MAPK1|RAF1|YWHAB|CDK1|AKT3|CDKN1A|CDKN1B|CHUK|THEM4|AKT1|AKT2|FOXO1|FOXO3|PHLPP1|MTOR|RICTOR|GSK3A|NR4A1|FOXO4|PIK3CA|PIK3R1|BAD|PTEN|CREB1|TRIB3|RPS6KB2|MLST8|SHC1|TSC2|MAPKAP1|CASP9|AKT1S1|GRB2|KRAS|RPS27A|UBA52|HRAS|NRAS
REACTOME_SIGNALING_BY_FGFR (Geneset_Overlap) REACTOME_DOWNSTREAM_SIGNALING_OF_ACTIVATED_FGFR	1	97	CALM2|CALM1|PLCG1|MAPK3|MAP2K1|MAP2K2|GAB1|MDM2|PDPK1|CALM3|SOS1|PRKCA|PRKCG|FRS3|MAPK1|KLB|FGF1|ADCY3|FGF2|FGF3|FGF4|FGF5|FGF6|FGF7|FGF8|RAF1|FGF9|FGFR3|FGFR2|FGFR4|YWHAB|FGF20|FGF22|PRKACA|PRKACB|FGF23|PRKACG|FGF18|FGF17|KL|FGF19|CDK1|AKT3|CDKN1A|CDKN1B|FRS2|CHUK|THEM4|CAMK4|ADRBK1|AKT1|AKT2|FOXO1|FOXO3|PHLPP1|MTOR|RICTOR|GSK3A|NR4A1|ITPR2|ITPR3|FOXO4|ADCY1|ADCY2|PDE1A|PDE1B|ADCY5|PIK3CA|ADCY6|…
REACTOME_SIGNALING_BY_FGFR (Geneset_Overlap) REACTOME_SIGNALLING_TO_P38_VIA_RIT_AND_RIN	0.733333	11	MAPK3|MAP2K1|MAP2K2|MAPK1|RAF1|YWHAB|BRAF|CDK1|KRAS|HRAS|NRAS
REACTOME_SIGNALING_BY_FGFR (Geneset_Overlap) REACTOME_SIGNALING_BY_FGFR_IN_DISEASE	1	108	CALM2|CALM1|PLCG1|MAPK3|MAP2K1|MAP2K2|SPRY2|GAB1|MDM2|CBL|PDPK1|CALM3|SOS1|PRKCA|PRKCG|FRS3|MAPK1|KLB|SRC|FGF1|ADCY3|FGF2|FGF3|FGF4|FGF5|FGF6|FGF7|FGF8|RAF1|FGF9|FGFR3|FGFR2|FGFR4|YWHAB|FGF20|FGF22|IL17RD|PRKACA|PRKACB|FGF23|PRKACG|MKNK1|FGF18|FGF17|KL|FGF19|BRAF|CDK1|AKT3|CDKN1A|CDKN1B|FRS2|CHUK|THEM4|CAMK4|ADRBK1|AKT1|AKT2|FOXO1|FOXO3|PHLPP1|MTOR|RICTOR|GSK3A|NR4A1|ITPR2|ITPR3|FOXO4|ADCY1|ADCY2…
REACTOME_TRANSLATION (Geneset_Overlap) REACTOME_NONSENSE_MEDIATED_DECAY_ENHANCED_BY_THE_EXON_JUNCTION_COMPLEX	0.820755	87	PABPC1|RPL13A|RPS4X|EIF4G1|RPL11|RPS6|RPL35|ETF1|FAU|GSPT2|RPL36|FAM153A|RPL10A|RPL26L1|RPL3|RPL3L|RPL4|RPL6|RPL7|RPL7A|RPL8|RPL9|RPL10|RPL12|RPL13|RPL15|RPL17|RPL18|RPL18A|RPL19|RPL21|RPL22|RPL23A|RPL24|RPL26|RPL27|RPL30|RPL27A|RPL28|RPL29|RPL31|RPL32|RPL34|RPL35A|RPL37|RPL37A|RPL38|RPL39|RPL41|RPL36A|RPLP0|RPLP1|RPLP2|RPS2|RPS3|RPS3A|RPS4Y1|RPSA|RPS5|RPS7|RPS27|RPS8|RPS9|RPS10|RPS11|RPS12|RPS13…
REACTOME_TRANSLATION (Geneset_Overlap) REACTOME_METABOLISM_OF_RNA	0.625	90	PABPC1|RPL13A|RPS4X|EIF4B|EIF4E|EIF4G1|RPL11|RPS6|RPL35|ETF1|FAU|GSPT2|RPL36|FAM153A|RPL10A|RPL26L1|RPL3|RPL3L|RPL4|RPL6|RPL7|RPL7A|RPL8|RPL9|RPL10|RPL12|RPL13|RPL15|RPL17|RPL18|RPL18A|RPL19|RPL21|RPL22|RPL23A|RPL24|RPL26|RPL27|RPL30|RPL27A|RPL28|RPL29|RPL31|RPL32|RPL34|RPL35A|RPL37|RPL37A|RPL38|RPL39|RPL41|RPL36A|RPLP0|RPLP1|RPLP2|RPS2|RPS3|RPS3A|RPS4Y1|RPSA|RPS5|RPS7|RPS27|RPS8|RPS9|RPS10|RPS11…
REACTOME_TRANSLATION (Geneset_Overlap) KEGG_RIBOSOME	0.930233	80	RPL13A|RPS4X|RPL11|RPS6|RPL35|FAU|RPL36|RPL10A|RPL26L1|RPL3|RPL3L|RPL4|RPL6|RPL7|RPL7A|RPL8|RPL9|RPL10|RPL12|RPL13|RPL15|RPL17|RPL18|RPL18A|RPL19|RPL21|RPL22|RPL23A|RPL24|RPL26|RPL27|RPL30|RPL27A|RPL28|RPL29|RPL31|RPL32|RPL34|RPL35A|RPL37|RPL37A|RPL38|RPL39|RPL41|RPL36A|RPLP0|RPLP1|RPLP2|RPS2|RPS3|RPS3A|RPS4Y1|RPSA|RPS5|RPS7|RPS27|RPS8|RPS9|RPS10|RPS11|RPS12|RPS13|RPS15|RPS15A|RPS16|RPS18|RPS19|R…
BIOCARTA_TNFR2_PATHWAY (Geneset_Overlap) REACTOME_RIG_I_MDA5_MEDIATED_INDUCTION_OF_IFN_ALPHA_BETA_PATHWAYS	0.611111	11	MAP3K1|TRAF2|IKBKG|TRAF3|RELA|TANK|RIPK1|TNFAIP3|CHUK|IKBKB|NFKBIA
BIOCARTA_TNFR2_PATHWAY (Geneset_Overlap) KEGG_SMALL_CELL_LUNG_CANCER	0.5	9	NFKB1|TRAF2|TRAF1|IKBKG|TRAF3|RELA|CHUK|IKBKB|NFKBIA
BIOCARTA_TNFR2_PATHWAY (Geneset_Overlap) KEGG_PATHWAYS_IN_CANCER	0.5	9	NFKB1|TRAF2|TRAF1|IKBKG|TRAF3|RELA|CHUK|IKBKB|NFKBIA
BIOCARTA_TNFR2_PATHWAY (Geneset_Overlap) BIOCARTA_MAPK_PATHWAY	0.5	9	NFKB1|MAP3K14|MAP3K1|TRAF2|RELA|RIPK1|CHUK|IKBKB|NFKBIA
BIOCARTA_TNFR2_PATHWAY (Geneset_Overlap) BIOCARTA_HIVNEF_PATHWAY	0.555556	10	NFKB1|TNFRSF1B|MAP3K14|MAP3K1|TRAF2|TRAF1|RELA|RIPK1|CHUK|NFKBIA
BIOCARTA_TNFR2_PATHWAY (Geneset_Overlap) BIOCARTA_NFKB_PATHWAY	0.611111	11	NFKB1|TNFRSF1B|MAP3K14|MAP3K1|IKBKG|RELA|RIPK1|TNFAIP3|CHUK|IKBKB|NFKBIA
BIOCARTA_TNFR2_PATHWAY (Geneset_Overlap) BIOCARTA_KERATINOCYTE_PATHWAY	0.555556	10	NFKB1|TNFRSF1B|MAP3K14|MAP3K1|TRAF2|RELA|RIPK1|CHUK|IKBKB|NFKBIA
BIOCARTA_TNFR2_PATHWAY (Geneset_Overlap) KEGG_APOPTOSIS	0.5	9	NFKB1|MAP3K14|TRAF2|IKBKG|RELA|RIPK1|CHUK|IKBKB|NFKBIA
REACTOME_MITOTIC_M_M_G1_PHASES (Geneset_Overlap) REACTOME_ACTIVATION_OF_ATR_IN_RESPONSE_TO_REPLICATION_STRESS	0.628571	22	DBF4|ORC6|ORC3|MCM2|MCM3|MCM4|MCM5|MCM6|MCM7|ORC1|ORC2|ORC4|ORC5|MCM10|RPA1|RPA2|RPA3|CDK2|CDC7|CDC45|MCM8|CDC6
REACTOME_MITOTIC_M_M_G1_PHASES (Geneset_Overlap) REACTOME_CELL_CYCLE_CHECKPOINTS	0.63964	71	PSMD14|DBF4|PSMA8|PSME4|ORC6|ORC3|MCM2|MCM3|MCM4|MCM5|MCM6|MCM7|ORC1|ORC2|ORC4|ORC5|MCM10|PSMA1|PSMA2|PSMA3|PSMA4|PSMA5|PSMA6|PSMA7|PSMB1|PSMB2|PSMB3|PSMB4|PSMB5|PSMB6|PSMB7|PSMB8|PSMB9|PSMB10|PSMC1|PSMC2|PSMC3|PSMC4|PSMC5|PSMC6|PSMD1|PSMD2|PSMD3|PSMD4|PSMD5|PSMD7|PSMD8|PSMD9|PSMD10|PSMD11|PSMD12|PSMD13|PSME1|PSME2|RPA1|RPA2|RPA3|BUB1B|CDC20|MAD2L1|CDK2|CDC7|CDC45|MAD1L1|MCM8|BUB3|PSMF1|PSMD6|CDC…
REACTOME_MITOTIC_M_M_G1_PHASES (Geneset_Overlap) REACTOME_ANTIGEN_PROCESSING_CROSS_PRESENTATION	0.611111	44	PSMD14|PSMA8|PSME4|PSMA1|PSMA2|PSMA3|PSMA4|PSMA5|PSMA6|PSMA7|PSMB1|PSMB2|PSMB3|PSMB4|PSMB5|PSMB6|PSMB7|PSMB8|PSMB9|PSMB10|PSMC1|PSMC2|PSMC3|PSMC4|PSMC5|PSMC6|PSMD1|PSMD2|PSMD3|PSMD4|PSMD5|PSMD7|PSMD8|PSMD9|PSMD10|PSMD11|PSMD12|PSMD13|PSME1|PSME2|PSMF1|PSMD6|RPS27A|UBA52
PID_A6B1_A6B4_INTEGRIN_PATHWAY (Geneset_Overlap) KEGG_PATHWAYS_IN_CANCER	0.608696	28	AKT1|EGFR|ERBB2|LAMA3|LAMA4|LAMA5|LAMB2|LAMC3|RXRB|RXRA|RXRG|PIK3CA|LAMA1|PIK3R1|GRB2|RAC1|CDH1|ITGB1|EGF|LAMB3|LAMC2|ITGA6|LAMB1|LAMC1|MET|HRAS|LAMA2|PRKCA
PID_A6B1_A6B4_INTEGRIN_PATHWAY (Geneset_Overlap) KEGG_FOCAL_ADHESION	0.565217	26	AKT1|EGFR|ERBB2|LAMA3|LAMA4|LAMA5|LAMB2|LAMC3|PIK3CA|LAMA1|PIK3R1|GRB2|RAC1|ITGB1|EGF|LAMB3|LAMC2|ITGA6|ITGB4|LAMB1|LAMC1|MET|HRAS|LAMA2|SHC1|PRKCA
REACTOME_CLASS_I_MHC_MEDIATED_ANTIGEN_PROCESSING_PRESENTATION (Geneset_Overlap) REACTOME_ANTIGEN_PROCESSING_CROSS_PRESENTATION	1	72	PSMD14|PDIA3|PSMA8|CALR|PSME4|B2M|PSMA1|PSMA2|PSMA3|PSMA4|PSMA5|PSMA6|PSMA7|PSMB1|PSMB2|PSMB3|PSMB4|PSMB5|PSMB6|PSMB7|PSMB8|PSMB9|PSMB10|PSMC1|PSMC2|PSMC3|PSMC4|PSMC5|LNPEP|PSMC6|PSMD1|PSMD2|PSMD3|PSMD4|PSMD5|PSMD7|PSMD8|PSMD9|PSMD10|PSMD11|PSMD12|NCF2|PSMD13|PSME1|CYBA|PSME2|CYBB|NCF4|HLA-G|HLA-F|PSMF1|ITGAV|SEC61B|FCGR1A|FCGR1B|PSMD6|MRC1|CD207|MRC2|SEC61G|SEC61A2|SEC61A1|HLA-C|HLA-B|HLA-A|CD36…
REACTOME_CLASS_I_MHC_MEDIATED_ANTIGEN_PROCESSING_PRESENTATION (Geneset_Overlap) REACTOME_DOWNSTREAM_SIGNALING_EVENTS_OF_B_CELL_RECEPTOR_BCR	0.516129	48	PSMD14|PSMA8|PSME4|PSMA1|PSMA2|PSMA3|PSMA4|PSMA5|PSMA6|PSMA7|PSMB1|PSMB2|PSMB3|PSMB4|PSMB5|PSMB6|PSMB7|PSMB8|PSMB9|PSMB10|PSMC1|PSMC2|PSMC3|PSMC4|PSMC5|PSMC6|PSMD1|PSMD2|PSMD3|PSMD4|PSMD5|PSMD7|PSMD8|PSMD9|PSMD10|PSMD11|PSMD12|PSMD13|PSME1|PSME2|PSMF1|PSMD6|BTRC|SKP1|FBXW11|CUL1|RPS27A|UBA52
REACTOME_CLASS_I_MHC_MEDIATED_ANTIGEN_PROCESSING_PRESENTATION (Geneset_Overlap) REACTOME_CELL_CYCLE_CHECKPOINTS	0.531532	59	PSMD14|UBE2C|PSMA8|PSME4|PSMA1|PSMA2|PSMA3|PSMA4|PSMA5|PSMA6|PSMA7|PSMB1|PSMB2|PSMB3|PSMB4|PSMB5|PSMB6|PSMB7|PSMB8|PSMB9|PSMB10|PSMC1|PSMC2|PSMC3|PSMC4|PSMC5|PSMC6|PSMD1|PSMD2|PSMD3|PSMD4|PSMD5|PSMD7|PSMD8|PSMD9|PSMD10|PSMD11|PSMD12|PSMD13|PSME1|PSME2|UBE2D1|UBE2E1|PSMF1|PSMD6|CDC16|ANAPC1|ANAPC7|ANAPC5|CDC27|CDC20|ANAPC10|ANAPC11|ANAPC2|ANAPC4|CDC23|CDC26|RPS27A|UBA52
REACTOME_CLASS_I_MHC_MEDIATED_ANTIGEN_PROCESSING_PRESENTATION (Geneset_Overlap) REACTOME_ANTIGEN_PRESENTATION_FOLDING_ASSEMBLY_AND_PEPTIDE_LOADING_OF_CLASS_I_MHC	1	20	SEC31A|PDIA3|ERAP1|SAR1B|CALR|CANX|SEC24C|SEC24D|B2M|SEC13|HLA-G|HSPA5|HLA-F|HLA-C|HLA-B|HLA-A|TAP2|TAP1|SEC24B|SEC23A
REACTOME_CLASS_I_MHC_MEDIATED_ANTIGEN_PROCESSING_PRESENTATION (Geneset_Overlap) KEGG_UBIQUITIN_MEDIATED_PROTEOLYSIS	0.671642	90	UBA6|UBE2L6|HERC2|UBE2S|UBE2O|UBE2M|UBE2Q2|UBE4A|UBE2K|UBE2D4|UBOX5|KLHL9|UBE3A|UBE2R2|TRIM37|FBXW8|UBE2E3|UBE2C|UBE2G2|UBE2G1|SOCS1|UBE2H|UBE2J2|UBE2L3|UBE2N|SOCS3|DET1|UBE2U|UBE2Z|UBA7|VHL|UBA1|FBXO4|UBE2A|HUWE1|UBE2B|CDC34|UBA3|UBE2E2|UBE2D2|UBE2D3|UBE2Q1|RCHY1|UBE2W|TCEB1|UBE3C|UBE2J1|TCEB2|SAE1|UBA2|KEAP1|PARK2|CUL7|FBXW7|CUL2|CUL3|UBE3B|TRIM32|TRIP12|UBE2F|FBXO2|CBLB|SKP2|UBE2D1|UBE2E1|SMUR…
REACTOME_CLASS_I_MHC_MEDIATED_ANTIGEN_PROCESSING_PRESENTATION (Geneset_Overlap) REACTOME_OXYGEN_DEPENDENT_PROLINE_HYDROXYLATION_OF_HYPOXIA_INDUCIBLE_FACTOR_ALPHA	0.625	10	VHL|UBE2D2|UBE2D3|TCEB1|TCEB2|CUL2|UBE2D1|RBX1|RPS27A|UBA52
REACTOME_NOD1_2_SIGNALING_PATHWAY (Geneset_Overlap) REACTOME_SIGNALING_BY_ILS	0.566667	17	TAB2|TMEM189-UBE2V1|MAP2K6|IKBKB|IRAK1|NOD1|TAB3|IRAK2|NOD2|UBE2N|CASP1|IKBKG|TAB1|CHUK|TRAF6|MAP3K7|RIPK2
REACTOME_NOD1_2_SIGNALING_PATHWAY (Geneset_Overlap) REACTOME_NFKB_AND_MAP_KINASES_ACTIVATION_MEDIATED_BY_TLR4_SIGNALING_REPERTOIRE	0.533333	16	TAB2|MAP2K6|IKBKB|IRAK1|NOD1|TAB3|IRAK2|NOD2|MAPK11|IKBKG|TAB1|CHUK|TRAF6|MAPK14|MAP3K7|RIPK2
REACTOME_NOD1_2_SIGNALING_PATHWAY (Geneset_Overlap) REACTOME_TAK1_ACTIVATES_NFKB_BY_PHOSPHORYLATION_AND_ACTIVATION_OF_IKKS_COMPLEX	0.565217	13	TAB2|IKBKB|IRAK1|NOD1|TAB3|IRAK2|NOD2|IKBKG|TAB1|CHUK|TRAF6|MAP3K7|RIPK2
REACTOME_NOD1_2_SIGNALING_PATHWAY (Geneset_Overlap) REACTOME_IL1_SIGNALING	0.533333	16	TAB2|TMEM189-UBE2V1|MAP2K6|IKBKB|IRAK1|NOD1|TAB3|IRAK2|NOD2|UBE2N|IKBKG|TAB1|CHUK|TRAF6|MAP3K7|RIPK2
BIOCARTA_CHREBP2_PATHWAY (Geneset_Overlap) REACTOME_DARPP_32_EVENTS	0.5	12	PRKACA|PRKACB|PRKACG|PPP2CA|PPP2CB|PPP2R1A|PPP2R1B|PPP2R5D|PRKAR1A|PRKAR1B|PRKAR2A|PRKAR2B
PID_RB_1PATHWAY (Geneset_Overlap) BIOCARTA_P53_PATHWAY	0.5	8	CDK4|RB1|MDM2|E2F1|CCNE1|CDK2|CCND1|CDKN1A
REACTOME_AQUAPORIN_MEDIATED_TRANSPORT (Geneset_Overlap) REACTOME_NEUROTRANSMITTER_RECEPTOR_BINDING_AND_DOWNSTREAM_TRANSMISSION_IN_THE_POSTSYNAPTIC_CELL	0.54	27	GNGT1|GNG8|GNB5|ADCY1|ADCY2|ADCY5|ADCY6|ADCY7|ADCY8|ADCY9|GNG13|ADCY4|GNG2|GNG12|ADCY3|GNB4|PRKACB|GNB2|GNB3|GNG3|GNG4|GNG5|GNG7|GNG10|GNG11|GNGT2|GNB1
REACTOME_AQUAPORIN_MEDIATED_TRANSPORT (Geneset_Overlap) REACTOME_HEMOSTASIS	0.5	25	GNGT1|GNG8|GNB5|PRKAR1A|PRKAR1B|PRKAR2A|PRKAR2B|GNG13|GNG2|GNG12|GNAS|GNB4|PRKACA|PRKACB|PRKACG|GNB2|GNB3|GNG3|GNG4|GNG5|GNG7|GNG10|GNG11|GNGT2|GNB1
REACTOME_AQUAPORIN_MEDIATED_TRANSPORT (Geneset_Overlap) REACTOME_REGULATION_OF_WATER_BALANCE_BY_RENAL_AQUAPORINS	1	43	GNGT1|GNG8|GNB5|ADCY1|ADCY2|ADCY5|ADCY6|ADCY7|ADCY8|PRKAR1A|PRKAR1B|PRKAR2A|PRKAR2B|AQP1|ADCY9|AQP2|AQP3|AQP4|GNG13|MYO5B|ADCY4|GNG2|GNG12|ADCY3|GNAS|RAB11A|GNB4|PRKACA|PRKACB|PRKACG|AVP|GNB2|GNB3|AVPR2|GNG3|GNG4|RAB11FIP2|GNG5|GNG7|GNG10|GNG11|GNGT2|GNB1
REACTOME_AQUAPORIN_MEDIATED_TRANSPORT (Geneset_Overlap) REACTOME_NEURONAL_SYSTEM	0.54	27	GNGT1|GNG8|GNB5|ADCY1|ADCY2|ADCY5|ADCY6|ADCY7|ADCY8|ADCY9|GNG13|ADCY4|GNG2|GNG12|ADCY3|GNB4|PRKACB|GNB2|GNB3|GNG3|GNG4|GNG5|GNG7|GNG10|GNG11|GNGT2|GNB1
REACTOME_AQUAPORIN_MEDIATED_TRANSPORT (Geneset_Overlap) REACTOME_G_ALPHA_Z_SIGNALLING_EVENTS	0.613636	27	GNGT1|GNG8|GNB5|ADCY1|ADCY2|ADCY5|ADCY6|ADCY7|ADCY8|ADCY9|GNG13|ADCY4|GNG2|GNG12|ADCY3|GNAS|GNB4|GNB2|GNB3|GNG3|GNG4|GNG5|GNG7|GNG10|GNG11|GNGT2|GNB1
REACTOME_AQUAPORIN_MEDIATED_TRANSPORT (Geneset_Overlap) REACTOME_G_PROTEIN_BETA_GAMMA_SIGNALLING	0.607143	17	GNGT1|GNG8|GNB5|GNG13|GNG2|GNG12|GNB4|GNB2|GNB3|GNG3|GNG4|GNG5|GNG7|GNG10|GNG11|GNGT2|GNB1
REACTOME_TRIF_MEDIATED_TLR3_SIGNALING (Geneset_Overlap) REACTOME_NOD1_2_SIGNALING_PATHWAY	0.533333	16	TAB2|NOD1|TAB3|IRAK2|NOD2|MAPK11|IKBKG|TAB1|MAP2K6|IKBKB|IRAK1|CHUK|TRAF6|MAPK14|MAP3K7|RIPK2
REACTOME_TRIF_MEDIATED_TLR3_SIGNALING (Geneset_Overlap) REACTOME_TAK1_ACTIVATES_NFKB_BY_PHOSPHORYLATION_AND_ACTIVATION_OF_IKKS_COMPLEX	1	23	NFKB2|SAA1|TAB2|HMGB1|NOD1|TAB3|IRAK2|NOD2|IKBKG|TAB1|NFKBIB|IKBKB|IRAK1|S100B|NFKBIA|AGER|S100A12|RELA|CHUK|TRAF6|APP|MAP3K7|RIPK2
REACTOME_TRIF_MEDIATED_TLR3_SIGNALING (Geneset_Overlap) BIOCARTA_TOLL_PATHWAY	0.513514	19	ELK1|TAB2|MAP2K4|MAP2K3|FOS|IKBKG|TAB1|TLR3|MAP2K6|IKBKB|IRAK1|NFKBIA|MAPK8|RELA|CHUK|TRAF6|MAPK14|JUN|MAP3K7
REACTOME_TRIF_MEDIATED_TLR3_SIGNALING (Geneset_Overlap) REACTOME_NFKB_AND_MAP_KINASES_ACTIVATION_MEDIATED_BY_TLR4_SIGNALING_REPERTOIRE	0.942857	66	ELK1|NFKB2|SAA1|TAB2|MAP2K4|MEF2A|MEF2C|ATF1|MAPK3|HMGB1|MAP2K1|MAPK9|MAP2K2|ATF2|MAPK10|MAP2K3|FOS|NOD1|PPP2CA|MAP2K7|TAB3|PPP2CB|IRAK2|PPP2R1A|PPP2R1B|NOD2|PPP2R5D|MAPK7|MAPK11|IKBKG|TAB1|CREB1|TICAM1|TLR3|MAPKAPK3|MAPK1|MAPKAPK2|NFKBIB|RPS6KA1|RPS6KA2|RPS6KA3|MAP2K6|IKBKB|IRAK1|S100B|NFKBIA|RPS6KA5|AGER|MAPK8|S100A12|CDK1|RELA|RIPK1|RPS27A|CHUK|TRAF6|UBA52|APP|MAPK14|JUN|MAP3K7|DUSP3|DUSP4|DUS…
PID_GMCSF_PATHWAY (Geneset_Overlap) REACTOME_SIGNALLING_TO_P38_VIA_RIT_AND_RIN	0.533333	8	MAPK1|RAF1|MAPK3|MAP2K1|MAP2K2|KRAS|HRAS|NRAS
PID_GMCSF_PATHWAY (Geneset_Overlap) PID_PDGFRB_PATHWAY	0.594595	22	MAPK1|RAF1|MAPK3|MAP2K1|MAP2K2|PIK3CA|PIK3R1|FOS|GRB2|JAK2|KRAS|YWHAZ|PTPN11|LYN|HRAS|SHC1|STAT3|SOS1|STAT1|STAT5A|STAT5B|NRAS
PID_GMCSF_PATHWAY (Geneset_Overlap) REACTOME_SIGNALING_BY_FGFR_IN_DISEASE	0.567568	21	MAPK1|RAF1|PRKACA|PRKACB|PRKACG|MAPK3|GAB2|MAP2K1|MAP2K2|PIK3CA|PIK3R1|GRB2|KRAS|HRAS|SHC1|STAT3|SOS1|STAT1|STAT5A|STAT5B|NRAS
PID_GMCSF_PATHWAY (Geneset_Overlap) KEGG_PATHWAYS_IN_CANCER	0.513514	19	MAPK1|RAF1|CSF2RA|MAPK3|MAP2K1|MAP2K2|IKBKB|PIK3CA|PIK3R1|FOS|GRB2|KRAS|HRAS|STAT3|SOS1|STAT1|STAT5A|STAT5B|NRAS
PID_GMCSF_PATHWAY (Geneset_Overlap) BIOCARTA_IGF1R_PATHWAY	0.521739	12	MAPK1|RAF1|PRKACB|PRKACG|MAPK3|MAP2K1|PIK3CA|PIK3R1|GRB2|HRAS|SHC1|SOS1
PID_GMCSF_PATHWAY (Geneset_Overlap) REACTOME_SIGNALING_BY_ILS	0.72973	27	MAPK1|CSF2|RAF1|CSF2RA|PRKACB|MAPK3|GAB2|MAP2K1|MAP2K2|IKBKB|PIK3CA|PIK3R1|SYK|CSF2RB|GRB2|JAK2|KRAS|YWHAZ|LYN|HRAS|SHC1|STAT3|SOS1|STAT1|STAT5A|STAT5B|NRAS
PID_GMCSF_PATHWAY (Geneset_Overlap) REACTOME_SIGNALING_BY_PDGF	0.513514	19	MAPK1|RAF1|PRKACA|PRKACB|PRKACG|MAPK3|MAP2K1|MAP2K2|PIK3CA|PIK3R1|GRB2|KRAS|HRAS|STAT3|SOS1|STAT1|STAT5A|STAT5B|NRAS
PID_GMCSF_PATHWAY (Geneset_Overlap) REACTOME_SHC_MEDIATED_SIGNALLING	0.733333	11	MAPK1|RAF1|MAPK3|MAP2K1|MAP2K2|GRB2|KRAS|HRAS|SHC1|SOS1|NRAS
PID_GMCSF_PATHWAY (Geneset_Overlap) PID_IL3_PATHWAY	0.666667	18	OSM|PRKACA|PRKACB|PRKACG|GAB2|PIK3CA|PIK3R1|INPP5D|CSF2RB|GRB2|JAK2|YWHAZ|PTPN11|CISH|SHC1|STAT5A|STAT5B|PIM1
PID_GMCSF_PATHWAY (Geneset_Overlap) BIOCARTA_EPO_PATHWAY	0.578947	11	RAF1|MAPK3|MAP2K1|FOS|GRB2|JAK2|HRAS|SHC1|SOS1|STAT5A|STAT5B
BIOCARTA_CHEMICAL_PATHWAY (Geneset_Overlap) KEGG_PATHWAYS_IN_CANCER	0.636364	14	AKT1|TP53|BCL2L1|BAD|CYCS|BID|STAT1|CASP3|PRKCA|PTK2|PRKCB|CASP9|BAX|BCL2
BIOCARTA_CHEMICAL_PATHWAY (Geneset_Overlap) PID_CASPASE_PATHWAY	0.5	11	APAF1|CYCS|CASP7|PARP1|BID|CASP3|PTK2|CASP6|CASP9|BAX|BCL2
BIOCARTA_CHEMICAL_PATHWAY (Geneset_Overlap) KEGG_APOPTOSIS	0.636364	14	APAF1|AKT1|TP53|ATM|BCL2L1|BAD|CYCS|CASP7|BID|CASP3|CASP6|CASP9|BAX|BCL2
BIOCARTA_CHEMICAL_PATHWAY (Geneset_Overlap) REACTOME_APOPTOSIS	0.636364	14	APAF1|AKT1|TP53|BCL2L1|BAD|CYCS|CASP7|BID|CASP3|PTK2|CASP6|CASP9|BAX|BCL2
BIOCARTA_MEF2D_PATHWAY (Geneset_Overlap) BIOCARTA_GPCR_PATHWAY	0.555556	10	CALM2|CALM1|PPP3CA|NFATC2|NFATC1|PPP3CC|CALM3|PRKCA|PRKCB|PPP3CB
BIOCARTA_MEF2D_PATHWAY (Geneset_Overlap) KEGG_LONG_TERM_POTENTIATION	0.5	9	CALM2|CALM1|PPP3CA|PPP3CC|CALM3|EP300|PRKCA|PRKCB|PPP3CB
REACTOME_CYTOKINE_SIGNALING_IN_IMMUNE_SYSTEM (Geneset_Overlap) REACTOME_NOD1_2_SIGNALING_PATHWAY	0.566667	17	UBE2N|TMEM189-UBE2V1|MAP2K6|MAP3K7|TAB2|IKBKG|TAB1|CHUK|NOD1|TAB3|IRAK2|NOD2|IKBKB|IRAK1|CASP1|TRAF6|RIPK2
REACTOME_CYTOKINE_SIGNALING_IN_IMMUNE_SYSTEM (Geneset_Overlap) REACTOME_GRB2_EVENTS_IN_ERBB2_SIGNALING	0.545455	12	MAPK1|RAF1|GRB2|KRAS|NRAS|MAPK3|MAP2K1|MAP2K2|SOS1|YWHAB|CDK1|HRAS
REACTOME_CYTOKINE_SIGNALING_IN_IMMUNE_SYSTEM (Geneset_Overlap) REACTOME_IL_3_5_AND_GM_CSF_SIGNALING	1	43	INPPL1|TEC|IL3RA|IL3|CSF2RB|HCK|GAB2|LYN|CSF2|CSF2RA|FYN|IL5RA|SYK|GRB2|IL5|IL2RG|IL2RB|IL2RA|CBL|CRKL|SOS1|STAT5A|STAT5B|JAK1|PRKACB|YES1|YWHAZ|CRK|PIK3R3|PIK3CD|RAPGEF1|PIK3CA|PIK3CB|PIK3R1|PIK3R2|BLNK|JAK3|SHC1|JAK2|IL2|VAV1|HRAS|PTPN6
REACTOME_CYTOKINE_SIGNALING_IN_IMMUNE_SYSTEM (Geneset_Overlap) REACTOME_TAK1_ACTIVATES_NFKB_BY_PHOSPHORYLATION_AND_ACTIVATION_OF_IKKS_COMPLEX	0.652174	15	MAP3K7|NFKB2|TAB2|IKBKG|TAB1|CHUK|NOD1|TAB3|IRAK2|NOD2|IKBKB|IRAK1|RELA|TRAF6|RIPK2
REACTOME_CYTOKINE_SIGNALING_IN_IMMUNE_SYSTEM (Geneset_Overlap) REACTOME_IL1_SIGNALING	1	39	SQSTM1|UBE2N|IRAK3|IL1RN|TNIP2|TMEM189-UBE2V1|IRAK4|MAP2K6|MAP3K3|MAP3K7|MAP3K8|IL1RAP|TAB2|MAP2K1|IL1R2|IKBKG|TAB1|IL1A|IL1B|IL1R1|CHUK|TOLLIP|MAP2K4|NOD1|TAB3|IRAK2|NOD2|BTRC|SKP1|RBX1|CUL1|IKBKB|IRAK1|MYD88|PELI3|PELI2|PELI1|TRAF6|RIPK2
REACTOME_CYTOKINE_SIGNALING_IN_IMMUNE_SYSTEM (Geneset_Overlap) PID_GMCSF_PATHWAY	0.783784	29	IRF8|MAPK1|RAF1|CSF2RB|GAB2|LYN|CSF2|CSF2RA|SYK|GRB2|KRAS|NRAS|MAPK3|MAP2K1|MAP2K2|SOS1|STAT1|STAT5A|STAT5B|PRKACB|YWHAZ|PIK3CA|PIK3R1|CISH|SHC1|STAT3|IKBKB|JAK2|HRAS
REACTOME_CYTOKINE_SIGNALING_IN_IMMUNE_SYSTEM (Geneset_Overlap) REACTOME_INTERFERON_GAMMA_SIGNALING	1	60	PML|IRF8|PIAS1|SOCS1|SOCS3|CAMK2A|CAMK2B|CAMK2D|IFNGR2|B2M|IRF1|CIITA|IRF4|PTAFR|IRF5|HLA-G|SP100|HLA-F|VCAM1|FCGR1A|FCGR1B|HLA-C|HLA-B|NCAM1|HLA-A|CD44|IFNGR1|IRF9|PTPN2|SUMO1|ICAM1|STAT1|JAK1|GBP2|IRF6|OAS1|OAS2|OAS3|OASL|HLA-DPA1|HLA-DPB1|HLA-DQA1|HLA-DQA2|HLA-DRB1|HLA-DRB3|HLA-DRB5|GBP4|GBP5|GBP6|GBP1|GBP7|PRKCD|MT2A|IRF2|IRF3|IRF7|PTPN1|JAK2|IFNG|PTPN6
REACTOME_CYTOKINE_SIGNALING_IN_IMMUNE_SYSTEM (Geneset_Overlap) PID_IL3_PATHWAY	0.518519	14	IL3RA|IL3|CSF2RB|GAB2|GRB2|STAT5A|STAT5B|PRKACB|YWHAZ|PIK3CA|PIK3R1|CISH|SHC1|JAK2
REACTOME_CYTOKINE_SIGNALING_IN_IMMUNE_SYSTEM (Geneset_Overlap) REACTOME_SIGNALING_BY_ILS	1	106	SQSTM1|INPPL1|TEC|IL6|UBE2N|IRAK3|SOCS3|IL1RN|TNIP2|MAPK1|RAF1|PTK2B|IL3RA|IL3|CSF2RB|HCK|LCK|TMEM189-UBE2V1|GAB2|LYN|IRAK4|CSF2|CSF2RA|FYN|IL5RA|MAP2K6|SYK|GRB2|KRAS|MAP3K3|MAP3K7|MAP3K8|IL1RAP|NRAS|NFKB2|TAB2|IL5|IL2RG|MAPK3|MAP2K1|IL2RB|MAP2K2|IL1R2|IL2RA|IKBKG|TAB1|CBL|CRKL|HGF|IL1A|SOS1|STAT1|STAT5A|STAT5B|JAK1|YWHAB|PRKACB|IL1B|YES1|IL1R1|YWHAZ|CDK1|CHUK|CRK|PIK3R3|PIK3CD|RAPGEF1|TOLLIP|MAP…
REACTOME_CYTOKINE_SIGNALING_IN_IMMUNE_SYSTEM (Geneset_Overlap) BIOCARTA_IGF1R_PATHWAY	0.521739	12	MAPK1|RAF1|GRB2|MAPK3|MAP2K1|SOS1|PRKACB|IRS1|PIK3CA|PIK3R1|SHC1|HRAS
REACTOME_CYTOKINE_SIGNALING_IN_IMMUNE_SYSTEM (Geneset_Overlap) REACTOME_REGULATION_OF_KIT_SIGNALING	0.5625	9	SOCS1|LCK|LYN|FYN|GRB2|CBL|SOS1|YES1|PTPN6
REACTOME_CYTOKINE_SIGNALING_IN_IMMUNE_SYSTEM (Geneset_Overlap) PID_EPO_PATHWAY	0.529412	18	TEC|SOCS3|LYN|GRB2|PLCG1|CBL|CRKL|SOS1|STAT1|STAT5A|STAT5B|RAPGEF1|PIK3R1|SHC1|IRS2|JAK2|HRAS|PTPN6
REACTOME_CYTOKINE_SIGNALING_IN_IMMUNE_SYSTEM (Geneset_Overlap) PID_TCPTP_PATHWAY	0.511628	22	PIAS1|GRB2|PTPN2|HGF|SOS1|STAT1|STAT5A|STAT5B|JAK1|KPNB1|KPNA2|PIK3R3|PIK3CD|EIF2AK2|PIK3CA|PIK3CB|PIK3R1|PIK3R2|JAK3|SHC1|STAT3|PTPN1
REACTOME_CYTOKINE_SIGNALING_IN_IMMUNE_SYSTEM (Geneset_Overlap) REACTOME_SHC_MEDIATED_SIGNALLING	0.866667	13	MAPK1|RAF1|GRB2|KRAS|NRAS|MAPK3|MAP2K1|MAP2K2|SOS1|YWHAB|CDK1|SHC1|HRAS
REACTOME_CYTOKINE_SIGNALING_IN_IMMUNE_SYSTEM (Geneset_Overlap) REACTOME_SIGNALLING_TO_P38_VIA_RIT_AND_RIN	0.666667	10	MAPK1|RAF1|KRAS|NRAS|MAPK3|MAP2K1|MAP2K2|YWHAB|CDK1|HRAS
REACTOME_CYTOKINE_SIGNALING_IN_IMMUNE_SYSTEM (Geneset_Overlap) BIOCARTA_EPO_PATHWAY	0.631579	12	RAF1|GRB2|PLCG1|MAPK3|MAP2K1|SOS1|STAT5A|STAT5B|SHC1|JAK2|HRAS|PTPN6
REACTOME_CELL_CYCLE_MITOTIC (Geneset_Overlap) REACTOME_ACTIVATION_OF_ATR_IN_RESPONSE_TO_REPLICATION_STRESS	0.8	28	DBF4|ORC6|ORC3|MCM2|MCM3|MCM4|MCM5|MCM6|MCM7|ORC1|ORC2|ORC4|ORC5|MCM10|RFC2|RFC3|RFC4|RFC5|RPA1|RPA2|RPA3|CDC7|CDC45|MCM8|CDC6|CDC25A|CDC25C|CDK2
REACTOME_CELL_CYCLE_MITOTIC (Geneset_Overlap) REACTOME_DOWNSTREAM_SIGNALING_EVENTS_OF_B_CELL_RECEPTOR_BCR	0.526882	49	PSMD14|PSMA8|PSME4|PSMA1|PSMA2|PSMA3|PSMA4|PSMA5|PSMA6|PSMA7|PSMB1|PSMB2|PSMB3|PSMB4|PSMB5|PSMB6|PSMB7|PSMB8|PSMB9|PSMB10|PSMC1|PSMC2|PSMC3|PSMC4|PSMC5|PSMC6|PSMD1|PSMD2|PSMD3|PSMD4|PSMD5|PSMD7|PSMD8|PSMD9|PSMD10|PSMD11|PSMD12|PSMD13|PSME1|PSME2|PSMF1|PSMD6|CDKN1A|CDKN1B|BTRC|SKP1|CUL1|RPS27A|UBA52
REACTOME_CELL_CYCLE_MITOTIC (Geneset_Overlap) REACTOME_MITOTIC_G2_G2_M_PHASES	1	78	ACTR1A|CDK7|TUBB4A|TUBB4B|TUBGCP3|DCTN2|CETN2|PLK4|SDCCAG8|TUBGCP2|CNTRL|FGFR1OP|CEP250|DCTN3|TUBGCP5|NEDD1|CSNK1D|CSNK1E|DCTN1|DYNC1H1|DYNC1I2|E2F1|E2F3|TUBB|CEP164|MAPRE1|NINL|AZI1|TUBG2|MNAT1|NEK2|NUMA1|PAFAH1B1|PCM1|PCNT|CEP192|HAUS2|CEP72|CDK5RAP2|CENPJ|TUBA4A|TUBG1|WEE1|XPO1|ALMS1|TUBA1A|CEP76|CEP290|CLASP1|CEP63|CEP70|OFD1|TUBGCP6|SSNA1|DYNLL1|CCNA2|CCNA1|HSP90AA1|CCNH|CEP41|CEP135|CEP57|C…
REACTOME_CELL_CYCLE_MITOTIC (Geneset_Overlap) PID_PLK1_PATHWAY	0.565217	26	KIF20A|NDC80|NUDC|STAG2|SPC24|NINL|INCENP|KIF2A|ERCC6L|GORASP1|BUB1B|TUBG1|WEE1|MLF1IP|CDC25B|CDK1|PPP2CA|PPP2R1A|PLK1|BUB1|FBXO5|SGOL1|CDC25C|CDC20|CCNB1|AURKA
REACTOME_CELL_CYCLE_MITOTIC (Geneset_Overlap) REACTOME_ANTIGEN_PROCESSING_CROSS_PRESENTATION	0.611111	44	PSMD14|PSMA8|PSME4|PSMA1|PSMA2|PSMA3|PSMA4|PSMA5|PSMA6|PSMA7|PSMB1|PSMB2|PSMB3|PSMB4|PSMB5|PSMB6|PSMB7|PSMB8|PSMB9|PSMB10|PSMC1|PSMC2|PSMC3|PSMC4|PSMC5|PSMC6|PSMD1|PSMD2|PSMD3|PSMD4|PSMD5|PSMD7|PSMD8|PSMD9|PSMD10|PSMD11|PSMD12|PSMD13|PSME1|PSME2|PSMF1|PSMD6|RPS27A|UBA52
REACTOME_CELL_CYCLE_MITOTIC (Geneset_Overlap) REACTOME_RECRUITMENT_OF_MITOTIC_CENTROSOME_PROTEINS_AND_COMPLEXES	1	63	ACTR1A|TUBB4A|TUBB4B|TUBGCP3|DCTN2|CETN2|PLK4|SDCCAG8|TUBGCP2|CNTRL|FGFR1OP|CEP250|DCTN3|TUBGCP5|NEDD1|CSNK1D|CSNK1E|DCTN1|DYNC1H1|DYNC1I2|TUBB|CEP164|MAPRE1|NINL|AZI1|TUBG2|NEK2|NUMA1|PAFAH1B1|PCM1|PCNT|CEP192|HAUS2|CEP72|CDK5RAP2|CENPJ|TUBA4A|TUBG1|ALMS1|TUBA1A|CEP76|CEP290|CLASP1|CEP63|CEP70|OFD1|TUBGCP6|SSNA1|DYNLL1|HSP90AA1|CEP41|CEP135|CEP57|CKAP5|PRKACA|YWHAG|CDK1|AKAP9|PPP2R1A|PRKAR2B|PLK…
REACTOME_CELL_CYCLE_MITOTIC (Geneset_Overlap) REACTOME_MITOTIC_M_M_G1_PHASES	1	167	KIF20A|PSMD14|STAG1|NDC80|CENPA|CENPC1|NUDC|STAG2|DBF4|KIF2C|ZWINT|PMF1|PSMA8|SPC24|SGOL2|E2F1|E2F2|E2F3|SKA1|MAPRE1|PSME4|ORC6|ORC3|POLA2|CENPI|AHCTF1|NSL1|RPA4|BIRC5|SKA2|INCENP|APITD1|KIF2A|CENPP|MCM2|MCM3|MCM4|MCM5|MCM6|MCM7|ORC1|ORC2|ORC4|ORC5|PAFAH1B1|GMNN|POLA1|POLE|POLE2|ERCC6L|ZWILCH|CDCA8|CENPQ|MCM10|PRIM1|PRIM2|CENPN|RCC2|PSMA1|PSMA2|PSMA3|PSMA4|PSMA5|PSMA6|PSMA7|PSMB1|PSMB2|PSMB3|PSMB…
REACTOME_CELL_CYCLE_MITOTIC (Geneset_Overlap) BIOCARTA_P53_PATHWAY	0.5	8	E2F1|PCNA|CDK4|RB1|CCND1|CDKN1A|CCNE1|CDK2
REACTOME_CELL_CYCLE_MITOTIC (Geneset_Overlap) REACTOME_CELL_CYCLE_CHECKPOINTS	0.891892	99	PSMD14|DBF4|UBE2C|PSMA8|PSME4|ORC6|ORC3|MCM2|MCM3|MCM4|MCM5|MCM6|MCM7|ORC1|ORC2|ORC4|ORC5|MCM10|PSMA1|PSMA2|PSMA3|PSMA4|PSMA5|PSMA6|PSMA7|PSMB1|PSMB2|PSMB3|PSMB4|PSMB5|PSMB6|PSMB7|PSMB8|PSMB9|PSMB10|PSMC1|PSMC2|PSMC3|PSMC4|PSMC5|PSMC6|PSMD1|PSMD2|PSMD3|PSMD4|PSMD5|PSMD7|PSMD8|PSMD9|PSMD10|PSMD11|PSMD12|PSMD13|PSME1|PSME2|RFC2|RFC3|RFC4|RFC5|RPA1|RPA2|RPA3|BUB1B|UBE2D1|UBE2E1|WEE1|CDC7|CDC45|MAD1L…
REACTOME_INNATE_IMMUNE_SYSTEM (Geneset_Overlap) REACTOME_IL1_SIGNALING	0.615385	24	UBE2N|IRAK3|TMEM189-UBE2V1|IRAK4|MAP2K6|MAP3K7|TAB2|MAP2K1|IKBKG|TAB1|CHUK|MAP2K4|NOD1|TAB3|IRAK2|NOD2|IKBKB|IRAK1|MYD88|PELI3|PELI2|PELI1|TRAF6|RIPK2
REACTOME_INNATE_IMMUNE_SYSTEM (Geneset_Overlap) REACTOME_TAK1_ACTIVATES_NFKB_BY_PHOSPHORYLATION_AND_ACTIVATION_OF_IKKS_COMPLEX	1	23	SAA1|S100B|NFKBIB|APP|MAP3K7|NFKB2|TAB2|HMGB1|IKBKG|TAB1|CHUK|NOD1|TAB3|IRAK2|NOD2|IKBKB|IRAK1|NFKBIA|AGER|S100A12|RELA|TRAF6|RIPK2
REACTOME_INNATE_IMMUNE_SYSTEM (Geneset_Overlap) PID_TOLL_ENDOGENOUS_PATHWAY	0.72	18	SAA1|TLR1|TLR2|TLR6|TICAM1|IRAK4|TLR3|CD14|HMGB1|IKBKG|CHUK|TIRAP|IRAK2|IKBKB|IRAK1|MYD88|LY96|TLR4
REACTOME_INNATE_IMMUNE_SYSTEM (Geneset_Overlap) REACTOME_NFKB_AND_MAP_KINASES_ACTIVATION_MEDIATED_BY_TLR4_SIGNALING_REPERTOIRE	1	70	SAA1|MAPK1|RPS6KA1|RPS6KA2|RPS6KA3|S100B|TICAM1|TICAM2|TLR3|NFKBIB|MAP2K6|RIPK1|APP|MAP3K7|CD14|NFKB2|TAB2|MAPK3|HMGB1|MAP2K1|MAP2K2|MAPK10|MAP2K3|MAP2K7|IKBKG|TAB1|RPS6KA5|CDK1|CHUK|MAPK14|JUN|DUSP3|DUSP4|DUSP6|DUSP7|ELK1|MAP2K4|MEF2A|MEF2C|ATF1|MAPK9|ATF2|FOS|NOD1|PPP2CA|TAB3|PPP2CB|IRAK2|PPP2R1A|PPP2R1B|NOD2|PPP2R5D|MAPK7|MAPK11|CREB1|MAPKAPK3|MAPKAPK2|IKBKB|IRAK1|NFKBIA|AGER|MAPK8|S100A12|REL…
REACTOME_INNATE_IMMUNE_SYSTEM (Geneset_Overlap) BIOCARTA_TOLL_PATHWAY	0.837838	31	TLR7|TLR10|TLR2|TLR6|TLR3|MAP2K6|MAP3K7|CD14|TAB2|ECSIT|MAP2K3|IKBKG|TAB1|TLR9|CHUK|MAPK14|JUN|ELK1|MAP3K1|TIRAP|MAP2K4|FOS|IKBKB|IRAK1|MYD88|NFKBIA|MAPK8|RELA|LY96|TRAF6|TLR4
REACTOME_INNATE_IMMUNE_SYSTEM (Geneset_Overlap) BIOCARTA_COMP_PATHWAY	0.894737	17	C3|C5|MASP2|CFD|MBL2|MASP1|C1S|C2|C4A|C6|C9|C1QB|C1QA|C1QC|C8A|C7|CFB
REACTOME_INNATE_IMMUNE_SYSTEM (Geneset_Overlap) REACTOME_RIG_I_MDA5_MEDIATED_INDUCTION_OF_IFN_ALPHA_BETA_PATHWAYS	1	72	IFNA14|IFNA16|UBE2L6|SAA1|TRIM25|SIKE1|ISG15|OTUD5|IKBKE|IFIH1|TANK|CYLD|UBE2K|DDX58|MAVS|DHX58|TBK1|NLRX1|RNF125|HERC5|PCBP2|TNFAIP3|UBA7|NLRC5|RNF135|TAX1BP1|UBE2D2|UBE2D3|S100B|IRF1|CREBBP|EP300|UBE2D1|TRAF3|NFKBIB|CASP8|FADD|RIPK1|APP|NFKB2|TRAF2|CASP10|HMGB1|IKBKG|PIN1|CHUK|IFNB1|MAP3K1|IRF2|IRF3|IRF7|IKBKB|NFKBIA|AGER|S100A12|RELA|RPS27A|IFNA5|IFNA4|IFNA2|ATG12|TRAF6|IFNA1|UBA52|ATG5|IFNA17…
REACTOME_INNATE_IMMUNE_SYSTEM (Geneset_Overlap) BIOCARTA_TNFR2_PATHWAY	0.611111	11	TANK|TNFAIP3|TRAF3|RIPK1|TRAF2|IKBKG|CHUK|MAP3K1|IKBKB|NFKBIA|RELA
REACTOME_INNATE_IMMUNE_SYSTEM (Geneset_Overlap) BIOCARTA_NTHI_PATHWAY	0.541667	13	TLR2|CREBBP|EP300|MAP2K6|MAP3K7|MAP2K3|CHUK|MAPK14|MAPK11|IKBKB|MYD88|NFKBIA|RELA
REACTOME_INNATE_IMMUNE_SYSTEM (Geneset_Overlap) REACTOME_TRIF_MEDIATED_TLR3_SIGNALING	1	72	SAA1|IKBKE|TBK1|MAPK1|RPS6KA1|RPS6KA2|RPS6KA3|S100B|TICAM1|TLR3|NFKBIB|MAP2K6|RIPK1|APP|MAP3K7|NFKB2|TAB2|MAPK3|HMGB1|MAP2K1|MAP2K2|MAPK10|MAP2K3|MAP2K7|IKBKG|TAB1|ZBP1|RIPK3|RPS6KA5|CDK1|CHUK|MAPK14|JUN|DUSP3|DUSP4|DUSP6|DUSP7|ELK1|MAP2K4|MEF2A|MEF2C|ATF1|MAPK9|ATF2|FOS|NOD1|PPP2CA|TAB3|PPP2CB|IRAK2|PPP2R1A|PPP2R1B|NOD2|PPP2R5D|MAPK7|MAPK11|CREB1|MAPKAPK3|IRF3|IRF7|MAPKAPK2|IKBKB|IRAK1|NFKBIA|AG…
REACTOME_INNATE_IMMUNE_SYSTEM (Geneset_Overlap) REACTOME_NOD1_2_SIGNALING_PATHWAY	1	30	BIRC3|CYLD|CASP4|UBE2N|BIRC2|TNFAIP3|TMEM189-UBE2V1|CARD9|CASP8|MAP2K6|MAP3K7|TAB2|IKBKG|TAB1|CHUK|MAPK14|NOD1|TAB3|IRAK2|NOD2|MAPK11|MAPK13|MAPK12|CASP9|IKBKB|IRAK1|CASP1|TRAF6|CASP2|RIPK2
REACTOME_INNATE_IMMUNE_SYSTEM (Geneset_Overlap) BIOCARTA_NFKB_PATHWAY	0.652174	15	TNFAIP3|FADD|RIPK1|MAP3K7|IKBKG|TAB1|CHUK|MAP3K1|IKBKB|IRAK1|MYD88|NFKBIA|RELA|TRAF6|TLR4
REACTOME_A_TETRASACCHARIDE_LINKER_SEQUENCE_IS_REQUIRED_FOR_GAG_SYNTHESIS (Geneset_Overlap) REACTOME_HEPARAN_SULFATE_HEPARIN_HS_GAG_METABOLISM	1	25	SDC2|SDC4|GPC2|GPC4|GPC5|GXYLT2|B3GAT3|B3GAT1|GPC3|GPC1|SDC3|GXYLT1|HSPG2|AGRN|GPC6|B4GALT7|B3GALT6|B3GAT2|NCAN|VCAN|CSPG4|DCN|BGN|SDC1|BCAN
REACTOME_A_TETRASACCHARIDE_LINKER_SEQUENCE_IS_REQUIRED_FOR_GAG_SYNTHESIS (Geneset_Overlap) REACTOME_METABOLISM_OF_CARBOHYDRATES	1	25	SDC2|SDC4|GPC2|GPC4|GPC5|GXYLT2|B3GAT3|B3GAT1|GPC3|GPC1|SDC3|GXYLT1|HSPG2|AGRN|GPC6|B4GALT7|B3GALT6|B3GAT2|NCAN|VCAN|CSPG4|DCN|BGN|SDC1|BCAN
REACTOME_A_TETRASACCHARIDE_LINKER_SEQUENCE_IS_REQUIRED_FOR_GAG_SYNTHESIS (Geneset_Overlap) REACTOME_HS_GAG_DEGRADATION	0.6	12	SDC2|SDC4|GPC2|GPC4|GPC5|GPC3|GPC1|SDC3|HSPG2|AGRN|GPC6|SDC1
REACTOME_SLC_MEDIATED_TRANSMEMBRANE_TRANSPORT (Geneset_Overlap) REACTOME_TRANSPORT_OF_INORGANIC_CATIONS_ANIONS_AND_AMINO_ACIDS_OLIGOPEPTIDES	1	93	SLC8A1|SLC8A3|SLC9A6|SLC34A2|SLC12A7|SLC26A1|SLC38A3|SLC38A2|SLC7A9|SLC6A14|SLC26A9|SLC26A7|SLC16A10|SLC17A7|SLC15A4|SLC24A4|SLC43A2|SLC34A3|SLC25A10|SLC36A2|SLC1A1|SLC1A2|SLC1A3|SLC5A8|SLC1A6|SLC1A7|SLC26A3|SLC26A2|SLC6A12|SLC36A1|SLC9A8|SLC7A8|SLC7A11|SLC8A2|SLC38A1|SLC17A8|SLC24A2|SLC17A5|SLC24A5|SLC9A9|SLC6A19|SLC6A18|SLC9A4|SLC15A3|SLC26A4|SLC6A20|SLC38A4|SLC6A15|SLC7A10|SLC17A6|SLC24A3|SLC1…
REACTOME_TRAF6_MEDIATED_INDUCTION_OF_NFKB_AND_MAP_KINASES_UPON_TLR7_8_OR_9_ACTIVATION (Geneset_Overlap) REACTOME_TAK1_ACTIVATES_NFKB_BY_PHOSPHORYLATION_AND_ACTIVATION_OF_IKKS_COMPLEX	1	23	NFKB2|SAA1|TAB2|HMGB1|NOD1|TAB3|IRAK2|NOD2|IKBKG|TAB1|NFKBIB|IKBKB|IRAK1|S100B|NFKBIA|AGER|S100A12|RELA|CHUK|TRAF6|APP|MAP3K7|RIPK2
REACTOME_TRAF6_MEDIATED_INDUCTION_OF_NFKB_AND_MAP_KINASES_UPON_TLR7_8_OR_9_ACTIVATION (Geneset_Overlap) REACTOME_INNATE_IMMUNE_SYSTEM	1	75	ELK1|NFKB2|SAA1|MAP3K1|TAB2|ECSIT|MAP2K4|TMEM189-UBE2V1|MEF2A|MEF2C|ATF1|MAPK3|HMGB1|MAP2K1|MAPK9|MAP2K2|ATF2|MAPK10|MAP2K3|FOS|NOD1|PPP2CA|MAP2K7|TAB3|PPP2CB|IRAK2|PPP2R1A|PPP2R1B|NOD2|PPP2R5D|UBE2N|MAPK7|MAPK11|IKBKG|TLR8|TAB1|CREB1|IRAK4|MAPKAPK3|MAPK1|MAPKAPK2|TLR9|NFKBIB|TLR7|RPS6KA1|RPS6KA2|RPS6KA3|MAP2K6|IKBKB|IRAK1|S100B|MYD88|NFKBIA|RPS6KA5|AGER|PELI3|PELI2|MAPK8|PELI1|S100A12|CDK1|RELA|…
REACTOME_TRAF6_MEDIATED_INDUCTION_OF_NFKB_AND_MAP_KINASES_UPON_TLR7_8_OR_9_ACTIVATION (Geneset_Overlap) REACTOME_IL1_SIGNALING	0.589744	23	TAB2|MAP2K4|TMEM189-UBE2V1|MAP2K1|NOD1|TAB3|IRAK2|NOD2|UBE2N|IKBKG|TAB1|IRAK4|MAP2K6|IKBKB|IRAK1|MYD88|PELI3|PELI2|PELI1|CHUK|TRAF6|MAP3K7|RIPK2
REACTOME_TRAF6_MEDIATED_INDUCTION_OF_NFKB_AND_MAP_KINASES_UPON_TLR7_8_OR_9_ACTIVATION (Geneset_Overlap) REACTOME_NFKB_AND_MAP_KINASES_ACTIVATION_MEDIATED_BY_TLR4_SIGNALING_REPERTOIRE	0.9	63	ELK1|NFKB2|SAA1|TAB2|MAP2K4|MEF2A|MEF2C|ATF1|MAPK3|HMGB1|MAP2K1|MAPK9|MAP2K2|ATF2|MAPK10|MAP2K3|FOS|NOD1|PPP2CA|MAP2K7|TAB3|PPP2CB|IRAK2|PPP2R1A|PPP2R1B|NOD2|PPP2R5D|MAPK7|MAPK11|IKBKG|TAB1|CREB1|MAPKAPK3|MAPK1|MAPKAPK2|NFKBIB|RPS6KA1|RPS6KA2|RPS6KA3|MAP2K6|IKBKB|IRAK1|S100B|NFKBIA|RPS6KA5|AGER|MAPK8|S100A12|CDK1|RELA|RPS27A|CHUK|TRAF6|UBA52|APP|MAPK14|JUN|MAP3K7|DUSP3|DUSP4|DUSP6|RIPK2|DUSP7
REACTOME_TRAF6_MEDIATED_INDUCTION_OF_NFKB_AND_MAP_KINASES_UPON_TLR7_8_OR_9_ACTIVATION (Geneset_Overlap) BIOCARTA_TOLL_PATHWAY	0.621622	23	ELK1|MAP3K1|TAB2|ECSIT|MAP2K4|MAP2K3|FOS|IKBKG|TAB1|TLR9|TLR7|MAP2K6|IKBKB|IRAK1|MYD88|NFKBIA|MAPK8|RELA|CHUK|TRAF6|MAPK14|JUN|MAP3K7
REACTOME_TRAF6_MEDIATED_INDUCTION_OF_NFKB_AND_MAP_KINASES_UPON_TLR7_8_OR_9_ACTIVATION (Geneset_Overlap) REACTOME_TRIF_MEDIATED_TLR3_SIGNALING	0.875	63	ELK1|NFKB2|SAA1|TAB2|MAP2K4|MEF2A|MEF2C|ATF1|MAPK3|HMGB1|MAP2K1|MAPK9|MAP2K2|ATF2|MAPK10|MAP2K3|FOS|NOD1|PPP2CA|MAP2K7|TAB3|PPP2CB|IRAK2|PPP2R1A|PPP2R1B|NOD2|PPP2R5D|MAPK7|MAPK11|IKBKG|TAB1|CREB1|MAPKAPK3|MAPK1|MAPKAPK2|NFKBIB|RPS6KA1|RPS6KA2|RPS6KA3|MAP2K6|IKBKB|IRAK1|S100B|NFKBIA|RPS6KA5|AGER|MAPK8|S100A12|CDK1|RELA|RPS27A|CHUK|TRAF6|UBA52|APP|MAPK14|JUN|MAP3K7|DUSP3|DUSP4|DUSP6|RIPK2|DUSP7
REACTOME_TRAF6_MEDIATED_INDUCTION_OF_NFKB_AND_MAP_KINASES_UPON_TLR7_8_OR_9_ACTIVATION (Geneset_Overlap) REACTOME_NOD1_2_SIGNALING_PATHWAY	0.6	18	TAB2|TMEM189-UBE2V1|NOD1|TAB3|IRAK2|NOD2|UBE2N|MAPK11|IKBKG|TAB1|MAP2K6|IKBKB|IRAK1|CHUK|TRAF6|MAPK14|MAP3K7|RIPK2
REACTOME_METABOLISM_OF_MRNA (Geneset_Overlap) KEGG_RIBOSOME	0.930233	80	RPL35|FAU|RPL36|RPL10A|RPL26L1|RPL3|RPL3L|RPL4|RPL6|RPL7|RPL7A|RPL8|RPL9|RPL10|RPL12|RPL13|RPL15|RPL17|RPL18|RPL18A|RPL19|RPL21|RPL22|RPL23A|RPL24|RPL26|RPL27|RPL30|RPL27A|RPL28|RPL29|RPL31|RPL32|RPL34|RPL35A|RPL37|RPL37A|RPL38|RPL39|RPL41|RPL36A|RPLP0|RPLP1|RPLP2|RPS2|RPS3|RPS3A|RPS4Y1|RPSA|RPS5|RPS7|RPS27|RPS8|RPS9|RPS10|RPS11|RPS12|RPS13|RPS15|RPS15A|RPS16|RPS18|RPS19|RPS20|RPS21|RPS23|RPS24|R…
REACTOME_METABOLISM_OF_MRNA (Geneset_Overlap) REACTOME_TRANSLATION	0.625	90	PABPC1|RPL35|ETF1|FAU|GSPT2|RPL36|FAM153A|RPL10A|RPL26L1|RPL3|RPL3L|RPL4|RPL6|RPL7|RPL7A|RPL8|RPL9|RPL10|RPL12|RPL13|RPL15|RPL17|RPL18|RPL18A|RPL19|RPL21|RPL22|RPL23A|RPL24|RPL26|RPL27|RPL30|RPL27A|RPL28|RPL29|RPL31|RPL32|RPL34|RPL35A|RPL37|RPL37A|RPL38|RPL39|RPL41|RPL36A|RPLP0|RPLP1|RPLP2|RPS2|RPS3|RPS3A|RPS4Y1|RPSA|RPS5|RPS7|RPS27|RPS8|RPS9|RPS10|RPS11|RPS12|RPS13|RPS14|RPS15|RPS15A|RPS16|RPS18…
REACTOME_METABOLISM_OF_MRNA (Geneset_Overlap) REACTOME_NONSENSE_MEDIATED_DECAY_ENHANCED_BY_THE_EXON_JUNCTION_COMPLEX	1	106	PABPC1|NCBP2|NCBP1|RPL35|SMG5|ETF1|FAU|GSPT2|RPL36|FAM153A|RPL10A|SMG6|RPL26L1|RPL3|RPL3L|RPL4|RPL6|RPL7|RPL7A|RPL8|RPL9|RPL10|RPL12|RPL13|RPL15|RPL17|RPL18|RPL18A|RPL19|RPL21|RPL22|RPL23A|RPL24|RPL26|RPL27|RPL30|RPL27A|RPL28|RPL29|RPL31|RPL32|RPL34|RPL35A|RPL37|RPL37A|RPL38|RPL39|RPL41|RPL36A|RPLP0|RPLP1|RPLP2|RPS2|RPS3|RPS3A|RPS4Y1|RPSA|RPS5|RPS7|RPS27|RPS8|RPS9|RPS10|RPS11|RPS12|RPS13|RPS14|RP…
REACTOME_METABOLISM_OF_MRNA (Geneset_Overlap) REACTOME_ANTIGEN_PROCESSING_CROSS_PRESENTATION	0.611111	44	PSMD14|PSMA8|PSME4|PSMA1|PSMA2|PSMA3|PSMA4|PSMA5|PSMA6|PSMA7|PSMB1|PSMB2|PSMB3|PSMB4|PSMB5|PSMB6|PSMB7|PSMB8|PSMB9|PSMB10|PSMC1|PSMC2|PSMC3|PSMC4|PSMC5|PSMC6|PSMD1|PSMD2|PSMD3|PSMD4|PSMD5|PSMD7|PSMD8|PSMD9|PSMD10|PSMD11|PSMD12|PSMD13|PSME1|PSME2|PSMF1|PSMD6|RPS27A|UBA52
REACTOME_METABOLISM_OF_MRNA (Geneset_Overlap) REACTOME_METABOLISM_OF_RNA	1	208	PSMD14|EXOSC1|PABPC1|PSMA8|PRKCA|PSME4|NCBP2|NCBP1|RPL35|SMG5|PSMA1|ETF1|PSMA2|FAU|PSMA3|PSMA4|GSPT2|PSMA5|RPL36|PSMA6|PSMA7|FAM153A|PSMB1|RPL10A|PSMB2|SMG6|RPL26L1|PSMB3|PSMB4|RPL3|PSMB5|RPL3L|PSMB6|RPL4|PSMB7|RPL6|PSMB8|RPL7|PSMB9|RPL7A|PSMB10|RPL8|PSMC1|RPL9|PSMC2|RPL10|PSMC3|RPL12|PSMC4|RPL13|PSMC5|RPL15|PSMC6|RPL17|PSMD1|RPL18|PSMD2|RPL18A|RPL19|PSMD3|RPL21|PSMD4|RPL22|PSMD5|RPL23A|PSMD7|RPL…
NABA_CORE_MATRISOME (Geneset_Overlap) NABA_PROTEOGLYCANS	1	35	SRGN|ASPN|CHAD|CHADL|EPYC|ESM1|HAPLN1|HAPLN2|HAPLN3|HAPLN4|IMPG1|IMPG2|NYX|PRG2|OPTC|PODN|PODNL1|PRG3|PRG4|SPOCK1|SPOCK2|SPOCK3|KERA|NCAN|VCAN|DCN|ACAN|FMOD|HSPG2|LUM|OMD|OGN|PRELP|BGN|BCAN
NABA_CORE_MATRISOME (Geneset_Overlap) PID_INTEGRIN1_PATHWAY	0.621212	41	COL11A1|COL11A2|COL18A1|LAMA3|LAMA4|TNC|COL1A1|COL1A2|COL2A1|COL3A1|COL4A1|COL4A3|COL4A4|COL4A5|COL5A1|COL5A2|COL6A1|COL6A2|COL6A3|FGA|FGB|FGG|LAMA1|FN1|VTN|FBN1|LAMB1|LAMC1|COL4A6|LAMA5|LAMB2|LAMB3|NID1|LAMC2|NPNT|SPP1|LAMA2|THBS1|THBS2|TGFBI|COL7A1
REACTOME_PRE_NOTCH_TRANSCRIPTION_AND_TRANSLATION (Geneset_Overlap) REACTOME_GENERIC_TRANSCRIPTION_PATHWAY	0.565217	13	MAMLD1|SNW1|KAT2B|MAML3|MAML1|MAML2|RBPJ|CREBBP|NOTCH4|TFDP1|NOTCH3|NOTCH2|KAT2A
REACTOME_PRE_NOTCH_TRANSCRIPTION_AND_TRANSLATION (Geneset_Overlap) REACTOME_SIGNALING_BY_NOTCH	1	23	TP53|MAMLD1|SNW1|TNRC6B|KAT2B|TNRC6A|MAML3|TNRC6C|CCND1|MAML1|MAML2|RBPJ|E2F1|E2F3|MOV10|CREBBP|NOTCH4|TFDP1|NOTCH3|NOTCH2|JUN|EP300|KAT2A
REACTOME_INHIBITION_OF_VOLTAGE_GATED_CA2_CHANNELS_VIA_GBETA_GAMMA_SUBUNITS (Geneset_Overlap) REACTOME_GASTRIN_CREB_SIGNALLING_PATHWAY_VIA_PKC_AND_MAPK	0.52	13	GNGT1|GNG12|GNG8|GNB2|GNB3|GNG3|GNG4|GNG5|GNG7|GNG10|GNGT2|GNG2|GNB1
REACTOME_INHIBITION_OF_VOLTAGE_GATED_CA2_CHANNELS_VIA_GBETA_GAMMA_SUBUNITS (Geneset_Overlap) REACTOME_HEMOSTASIS	0.52	13	GNGT1|GNG12|GNG8|GNB2|GNB3|GNG3|GNG4|GNG5|GNG7|GNG10|GNGT2|GNG2|GNB1
REACTOME_INHIBITION_OF_VOLTAGE_GATED_CA2_CHANNELS_VIA_GBETA_GAMMA_SUBUNITS (Geneset_Overlap) REACTOME_PLATELET_ACTIVATION_SIGNALING_AND_AGGREGATION	0.52	13	GNGT1|GNG12|GNG8|GNB2|GNB3|GNG3|GNG4|GNG5|GNG7|GNG10|GNGT2|GNG2|GNB1
REACTOME_INHIBITION_OF_VOLTAGE_GATED_CA2_CHANNELS_VIA_GBETA_GAMMA_SUBUNITS (Geneset_Overlap) REACTOME_G_PROTEIN_BETA_GAMMA_SIGNALLING	0.52	13	GNGT1|GNG12|GNG8|GNB2|GNB3|GNG3|GNG4|GNG5|GNG7|GNG10|GNGT2|GNG2|GNB1
REACTOME_INHIBITION_OF_VOLTAGE_GATED_CA2_CHANNELS_VIA_GBETA_GAMMA_SUBUNITS (Geneset_Overlap) REACTOME_PLATELET_HOMEOSTASIS	0.52	13	GNGT1|GNG12|GNG8|GNB2|GNB3|GNG3|GNG4|GNG5|GNG7|GNG10|GNGT2|GNG2|GNB1
REACTOME_INHIBITION_OF_VOLTAGE_GATED_CA2_CHANNELS_VIA_GBETA_GAMMA_SUBUNITS (Geneset_Overlap) REACTOME_NEUROTRANSMITTER_RECEPTOR_BINDING_AND_DOWNSTREAM_TRANSMISSION_IN_THE_POSTSYNAPTIC_CELL	1	25	GNGT1|GNG12|GABBR1|GNG8|KCNJ2|KCNJ3|GABBR2|KCNJ4|KCNJ5|KCNJ6|KCNJ9|KCNJ10|KCNJ12|KCNJ15|KCNJ16|GNB2|GNB3|GNG3|GNG4|GNG5|GNG7|GNG10|GNGT2|GNG2|GNB1
REACTOME_INHIBITION_OF_VOLTAGE_GATED_CA2_CHANNELS_VIA_GBETA_GAMMA_SUBUNITS (Geneset_Overlap) REACTOME_NEURONAL_SYSTEM	1	25	GNGT1|GNG12|GABBR1|GNG8|KCNJ2|KCNJ3|GABBR2|KCNJ4|KCNJ5|KCNJ6|KCNJ9|KCNJ10|KCNJ12|KCNJ15|KCNJ16|GNB2|GNB3|GNG3|GNG4|GNG5|GNG7|GNG10|GNGT2|GNG2|GNB1
REACTOME_INHIBITION_OF_VOLTAGE_GATED_CA2_CHANNELS_VIA_GBETA_GAMMA_SUBUNITS (Geneset_Overlap) REACTOME_AQUAPORIN_MEDIATED_TRANSPORT	0.52	13	GNGT1|GNG12|GNG8|GNB2|GNB3|GNG3|GNG4|GNG5|GNG7|GNG10|GNGT2|GNG2|GNB1
REACTOME_INHIBITION_OF_VOLTAGE_GATED_CA2_CHANNELS_VIA_GBETA_GAMMA_SUBUNITS (Geneset_Overlap) REACTOME_GABA_RECEPTOR_ACTIVATION	1	25	GNGT1|GNG12|GABBR1|GNG8|KCNJ2|KCNJ3|GABBR2|KCNJ4|KCNJ5|KCNJ6|KCNJ9|KCNJ10|KCNJ12|KCNJ15|KCNJ16|GNB2|GNB3|GNG3|GNG4|GNG5|GNG7|GNG10|GNGT2|GNG2|GNB1
REACTOME_INHIBITION_OF_VOLTAGE_GATED_CA2_CHANNELS_VIA_GBETA_GAMMA_SUBUNITS (Geneset_Overlap) REACTOME_G_ALPHA1213_SIGNALLING_EVENTS	0.52	13	GNGT1|GNG12|GNG8|GNB2|GNB3|GNG3|GNG4|GNG5|GNG7|GNG10|GNGT2|GNG2|GNB1
REACTOME_INHIBITION_OF_VOLTAGE_GATED_CA2_CHANNELS_VIA_GBETA_GAMMA_SUBUNITS (Geneset_Overlap) REACTOME_REGULATION_OF_WATER_BALANCE_BY_RENAL_AQUAPORINS	0.52	13	GNGT1|GNG12|GNG8|GNB2|GNB3|GNG3|GNG4|GNG5|GNG7|GNG10|GNGT2|GNG2|GNB1
REACTOME_INHIBITION_OF_VOLTAGE_GATED_CA2_CHANNELS_VIA_GBETA_GAMMA_SUBUNITS (Geneset_Overlap) REACTOME_G_ALPHA_Z_SIGNALLING_EVENTS	0.52	13	GNGT1|GNG12|GNG8|GNB2|GNB3|GNG3|GNG4|GNG5|GNG7|GNG10|GNGT2|GNG2|GNB1
REACTOME_SHC_RELATED_EVENTS (Geneset_Overlap) PID_FCER1_PATHWAY	0.529412	9	MAPK1|RAF1|MAPK3|MAP2K1|MAP2K2|HRAS|SHC1|SOS1|GRB2
REACTOME_SHC_RELATED_EVENTS (Geneset_Overlap) KEGG_CHRONIC_MYELOID_LEUKEMIA	0.764706	13	MAPK1|SHC2|RAF1|KRAS|MAPK3|MAP2K1|MAP2K2|HRAS|SHC1|SOS1|SHC3|GRB2|NRAS
REACTOME_SHC_RELATED_EVENTS (Geneset_Overlap) PID_ERBB2_ERBB3_PATHWAY	0.647059	11	MAPK1|RAF1|KRAS|MAPK3|MAP2K1|MAP2K2|HRAS|SHC1|SOS1|GRB2|NRAS
REACTOME_SHC_RELATED_EVENTS (Geneset_Overlap) REACTOME_CYTOKINE_SIGNALING_IN_IMMUNE_SYSTEM	0.764706	13	MAPK1|RAF1|KRAS|CDK1|YWHAB|MAPK3|MAP2K1|MAP2K2|HRAS|SHC1|SOS1|GRB2|NRAS
REACTOME_SHC_RELATED_EVENTS (Geneset_Overlap) PID_SHP2_PATHWAY	0.529412	9	RAF1|KRAS|MAP2K1|MAP2K2|HRAS|SHC1|SOS1|GRB2|NRAS
REACTOME_SHC_RELATED_EVENTS (Geneset_Overlap) REACTOME_SIGNALING_BY_PDGF	0.705882	12	MAPK1|RAF1|KRAS|CDK1|YWHAB|MAPK3|MAP2K1|MAP2K2|HRAS|SOS1|GRB2|NRAS
REACTOME_SHC_RELATED_EVENTS (Geneset_Overlap) KEGG_ACUTE_MYELOID_LEUKEMIA	0.588235	10	MAPK1|RAF1|KRAS|MAPK3|MAP2K1|MAP2K2|HRAS|SOS1|GRB2|NRAS
REACTOME_SHC_RELATED_EVENTS (Geneset_Overlap) KEGG_NEUROTROPHIN_SIGNALING_PATHWAY	0.823529	14	MAPK1|SHC2|RAF1|KRAS|YWHAB|MAPK3|MAP2K1|MAP2K2|HRAS|SHC1|SOS1|SHC3|GRB2|NRAS
REACTOME_SHC_RELATED_EVENTS (Geneset_Overlap) PID_PDGFRB_PATHWAY	0.705882	12	MAPK1|RAF1|KRAS|YWHAB|MAPK3|MAP2K1|MAP2K2|HRAS|SHC1|SOS1|GRB2|NRAS
REACTOME_SHC_RELATED_EVENTS (Geneset_Overlap) REACTOME_SIGNALING_BY_FGFR	0.764706	13	MAPK1|RAF1|KRAS|CDK1|YWHAB|MAPK3|MAP2K1|MAP2K2|HRAS|SHC1|SOS1|GRB2|NRAS
REACTOME_SHC_RELATED_EVENTS (Geneset_Overlap) REACTOME_HEMOSTASIS	0.529412	9	MAPK1|RAF1|KRAS|MAPK3|HRAS|SHC1|SOS1|GRB2|NRAS
REACTOME_SHC_RELATED_EVENTS (Geneset_Overlap) REACTOME_GRB2_EVENTS_IN_ERBB2_SIGNALING	0.705882	12	MAPK1|RAF1|KRAS|CDK1|YWHAB|MAPK3|MAP2K1|MAP2K2|HRAS|SOS1|GRB2|NRAS
REACTOME_SHC_RELATED_EVENTS (Geneset_Overlap) REACTOME_SHC_MEDIATED_SIGNALLING	1	15	MAPK1|SHC2|RAF1|KRAS|CDK1|YWHAB|MAPK3|MAP2K1|MAP2K2|HRAS|SHC1|SOS1|SHC3|GRB2|NRAS
REACTOME_SHC_RELATED_EVENTS (Geneset_Overlap) REACTOME_SIGNALING_BY_INSULIN_RECEPTOR	1	17	MAPK1|INSR|SHC2|RAF1|KRAS|CDK1|YWHAB|INS|MAPK3|MAP2K1|MAP2K2|HRAS|SHC1|SOS1|SHC3|GRB2|NRAS
REACTOME_SHC_RELATED_EVENTS (Geneset_Overlap) REACTOME_DOWNSTREAM_SIGNALING_OF_ACTIVATED_FGFR	0.764706	13	MAPK1|RAF1|KRAS|CDK1|YWHAB|MAPK3|MAP2K1|MAP2K2|HRAS|SHC1|SOS1|GRB2|NRAS
REACTOME_SHC_RELATED_EVENTS (Geneset_Overlap) KEGG_PATHWAYS_IN_CANCER	0.588235	10	MAPK1|RAF1|KRAS|MAPK3|MAP2K1|MAP2K2|HRAS|SOS1|GRB2|NRAS
REACTOME_SHC_RELATED_EVENTS (Geneset_Overlap) KEGG_FOCAL_ADHESION	0.588235	10	MAPK1|SHC2|RAF1|MAPK3|MAP2K1|HRAS|SHC1|SOS1|SHC3|GRB2
REACTOME_SHC_RELATED_EVENTS (Geneset_Overlap) REACTOME_SIGNALING_BY_FGFR_IN_DISEASE	0.764706	13	MAPK1|RAF1|KRAS|CDK1|YWHAB|MAPK3|MAP2K1|MAP2K2|HRAS|SHC1|SOS1|GRB2|NRAS
REACTOME_SHC_RELATED_EVENTS (Geneset_Overlap) KEGG_NON_SMALL_CELL_LUNG_CANCER	0.588235	10	MAPK1|RAF1|KRAS|MAPK3|MAP2K1|MAP2K2|HRAS|SOS1|GRB2|NRAS
REACTOME_SHC_RELATED_EVENTS (Geneset_Overlap) REACTOME_GASTRIN_CREB_SIGNALLING_PATHWAY_VIA_PKC_AND_MAPK	0.705882	12	MAPK1|RAF1|KRAS|CDK1|YWHAB|MAPK3|MAP2K1|MAP2K2|HRAS|SOS1|GRB2|NRAS
REACTOME_SHC_RELATED_EVENTS (Geneset_Overlap) REACTOME_SIGNALING_BY_ILS	0.764706	13	MAPK1|RAF1|KRAS|CDK1|YWHAB|MAPK3|MAP2K1|MAP2K2|HRAS|SHC1|SOS1|GRB2|NRAS
REACTOME_SHC_RELATED_EVENTS (Geneset_Overlap) KEGG_RENAL_CELL_CARCINOMA	0.588235	10	MAPK1|RAF1|KRAS|MAPK3|MAP2K1|MAP2K2|HRAS|SOS1|GRB2|NRAS
REACTOME_SHC_RELATED_EVENTS (Geneset_Overlap) KEGG_GLIOMA	0.764706	13	MAPK1|SHC2|RAF1|KRAS|MAPK3|MAP2K1|MAP2K2|HRAS|SHC1|SOS1|SHC3|GRB2|NRAS
REACTOME_SHC_RELATED_EVENTS (Geneset_Overlap) PID_GMCSF_PATHWAY	0.647059	11	MAPK1|RAF1|KRAS|MAPK3|MAP2K1|MAP2K2|HRAS|SHC1|SOS1|GRB2|NRAS
REACTOME_SHC_RELATED_EVENTS (Geneset_Overlap) REACTOME_SIGNALING_BY_ERBB2	0.764706	13	MAPK1|RAF1|KRAS|CDK1|YWHAB|MAPK3|MAP2K1|MAP2K2|HRAS|SHC1|SOS1|GRB2|NRAS
REACTOME_SHC_RELATED_EVENTS (Geneset_Overlap) REACTOME_SIGNALING_BY_ERBB4	0.764706	13	MAPK1|RAF1|KRAS|CDK1|YWHAB|MAPK3|MAP2K1|MAP2K2|HRAS|SHC1|SOS1|GRB2|NRAS
REACTOME_SHC_RELATED_EVENTS (Geneset_Overlap) BIOCARTA_AT1R_PATHWAY	0.529412	9	MAPK1|RAF1|MAPK3|MAP2K1|MAP2K2|HRAS|SHC1|SOS1|GRB2
REACTOME_SHC_RELATED_EVENTS (Geneset_Overlap) REACTOME_SIGNALLING_TO_P38_VIA_RIT_AND_RIN	0.666667	10	MAPK1|RAF1|KRAS|CDK1|YWHAB|MAPK3|MAP2K1|MAP2K2|HRAS|NRAS
REACTOME_ACTIVATION_OF_NMDA_RECEPTOR_UPON_GLUTAMATE_BINDING_AND_POSTSYNAPTIC_EVENTS (Geneset_Overlap) REACTOME_NEURONAL_SYSTEM	1	37	MAPK1|CALM2|CALM1|ADCY3|ACTN2|RAF1|RASGRF1|RASGRF2|AKAP9|RPS6KA1|PRKACB|RPS6KA2|RPS6KA3|RRAS|ADCY1|RPS6KA6|BRAF|ADCY8|GRIA1|GRIA2|GRIA3|GRIA4|CAMK2A|CREB1|CAMK2B|NEFL|CAMK2D|GRIN1|GRIN2A|PDPK1|GRIN2B|GRIN2C|CALM3|GRIN2D|HRAS|CAMK4|CAMKK1
REACTOME_ACTIVATION_OF_NMDA_RECEPTOR_UPON_GLUTAMATE_BINDING_AND_POSTSYNAPTIC_EVENTS (Geneset_Overlap) REACTOME_RAS_ACTIVATION_UOPN_CA2_INFUX_THROUGH_NMDA_RECEPTOR	1	17	CALM2|CALM1|ACTN2|RASGRF1|RASGRF2|AKAP9|CAMK2A|CAMK2B|NEFL|CAMK2D|GRIN1|GRIN2A|GRIN2B|GRIN2C|CALM3|GRIN2D|HRAS
REACTOME_ACTIVATION_OF_NMDA_RECEPTOR_UPON_GLUTAMATE_BINDING_AND_POSTSYNAPTIC_EVENTS (Geneset_Overlap) KEGG_LONG_TERM_POTENTIATION	0.675676	25	MAPK1|CALM2|CALM1|RAF1|RPS6KA1|PRKACB|RPS6KA2|RPS6KA3|ADCY1|RPS6KA6|BRAF|ADCY8|GRIA1|GRIA2|CAMK2A|CAMK2B|CAMK2D|GRIN1|GRIN2A|GRIN2B|GRIN2C|CALM3|GRIN2D|HRAS|CAMK4
REACTOME_ACTIVATION_OF_NMDA_RECEPTOR_UPON_GLUTAMATE_BINDING_AND_POSTSYNAPTIC_EVENTS (Geneset_Overlap) REACTOME_POST_NMDA_RECEPTOR_ACTIVATION_EVENTS	1	33	MAPK1|CALM2|CALM1|ADCY3|ACTN2|RAF1|RASGRF1|RASGRF2|AKAP9|RPS6KA1|PRKACB|RPS6KA2|RPS6KA3|RRAS|ADCY1|RPS6KA6|BRAF|ADCY8|CAMK2A|CREB1|CAMK2B|NEFL|CAMK2D|GRIN1|GRIN2A|PDPK1|GRIN2B|GRIN2C|CALM3|GRIN2D|HRAS|CAMK4|CAMKK1
REACTOME_ACTIVATION_OF_NMDA_RECEPTOR_UPON_GLUTAMATE_BINDING_AND_POSTSYNAPTIC_EVENTS (Geneset_Overlap) REACTOME_UNBLOCKING_OF_NMDA_RECEPTOR_GLUTAMATE_BINDING_AND_ACTIVATION	1	15	ACTN2|AKAP9|GRIA1|GRIA2|GRIA3|GRIA4|CAMK2A|CAMK2B|NEFL|CAMK2D|GRIN1|GRIN2A|GRIN2B|GRIN2C|GRIN2D
REACTOME_ACTIVATION_OF_NMDA_RECEPTOR_UPON_GLUTAMATE_BINDING_AND_POSTSYNAPTIC_EVENTS (Geneset_Overlap) REACTOME_NEUROTRANSMITTER_RECEPTOR_BINDING_AND_DOWNSTREAM_TRANSMISSION_IN_THE_POSTSYNAPTIC_CELL	1	37	MAPK1|CALM2|CALM1|ADCY3|ACTN2|RAF1|RASGRF1|RASGRF2|AKAP9|RPS6KA1|PRKACB|RPS6KA2|RPS6KA3|RRAS|ADCY1|RPS6KA6|BRAF|ADCY8|GRIA1|GRIA2|GRIA3|GRIA4|CAMK2A|CREB1|CAMK2B|NEFL|CAMK2D|GRIN1|GRIN2A|PDPK1|GRIN2B|GRIN2C|CALM3|GRIN2D|HRAS|CAMK4|CAMKK1
REACTOME_PKA_MEDIATED_PHOSPHORYLATION_OF_CREB (Geneset_Overlap) REACTOME_DOWNSTREAM_SIGNALING_OF_ACTIVATED_FGFR	1	17	ADCY8|PRKAR1A|ADCY3|PRKAR1B|PRKAR2A|PRKAR2B|ADCY9|CREB1|PRKACA|PRKACB|PRKACG|ADCY1|ADCY2|ADCY5|ADCY6|ADCY4|ADCY7
REACTOME_PKA_MEDIATED_PHOSPHORYLATION_OF_CREB (Geneset_Overlap) REACTOME_SIGNALING_BY_FGFR	1	17	ADCY8|PRKAR1A|ADCY3|PRKAR1B|PRKAR2A|PRKAR2B|ADCY9|CREB1|PRKACA|PRKACB|PRKACG|ADCY1|ADCY2|ADCY5|ADCY6|ADCY4|ADCY7
REACTOME_PKA_MEDIATED_PHOSPHORYLATION_OF_CREB (Geneset_Overlap) REACTOME_G_ALPHA_Z_SIGNALLING_EVENTS	0.529412	9	ADCY8|ADCY3|ADCY9|ADCY1|ADCY2|ADCY5|ADCY6|ADCY4|ADCY7
REACTOME_PKA_MEDIATED_PHOSPHORYLATION_OF_CREB (Geneset_Overlap) KEGG_OOCYTE_MEIOSIS	0.705882	12	ADCY8|ADCY3|ADCY9|PRKACA|PRKACB|PRKACG|ADCY1|ADCY2|ADCY5|ADCY6|ADCY4|ADCY7
REACTOME_PKA_MEDIATED_PHOSPHORYLATION_OF_CREB (Geneset_Overlap) REACTOME_SIGNALING_BY_PDGF	1	17	ADCY8|PRKAR1A|ADCY3|PRKAR1B|PRKAR2A|PRKAR2B|ADCY9|CREB1|PRKACA|PRKACB|PRKACG|ADCY1|ADCY2|ADCY5|ADCY6|ADCY4|ADCY7
REACTOME_PKA_MEDIATED_PHOSPHORYLATION_OF_CREB (Geneset_Overlap) REACTOME_GABA_RECEPTOR_ACTIVATION	0.529412	9	ADCY8|ADCY3|ADCY9|ADCY1|ADCY2|ADCY5|ADCY6|ADCY4|ADCY7
REACTOME_PKA_MEDIATED_PHOSPHORYLATION_OF_CREB (Geneset_Overlap) KEGG_VASCULAR_SMOOTH_MUSCLE_CONTRACTION	0.705882	12	ADCY8|ADCY3|ADCY9|PRKACA|PRKACB|PRKACG|ADCY1|ADCY2|ADCY5|ADCY6|ADCY4|ADCY7
REACTOME_PKA_MEDIATED_PHOSPHORYLATION_OF_CREB (Geneset_Overlap) PID_LYSOPHOSPHOLIPID_PATHWAY	0.529412	9	ADCY8|ADCY3|ADCY9|ADCY1|ADCY2|ADCY5|ADCY6|ADCY4|ADCY7
REACTOME_PKA_MEDIATED_PHOSPHORYLATION_OF_CREB (Geneset_Overlap) REACTOME_AQUAPORIN_MEDIATED_TRANSPORT	0.941176	16	ADCY8|PRKAR1A|ADCY3|PRKAR1B|PRKAR2A|PRKAR2B|ADCY9|PRKACA|PRKACB|PRKACG|ADCY1|ADCY2|ADCY5|ADCY6|ADCY4|ADCY7
REACTOME_PKA_MEDIATED_PHOSPHORYLATION_OF_CREB (Geneset_Overlap) REACTOME_REGULATION_OF_WATER_BALANCE_BY_RENAL_AQUAPORINS	0.941176	16	ADCY8|PRKAR1A|ADCY3|PRKAR1B|PRKAR2A|PRKAR2B|ADCY9|PRKACA|PRKACB|PRKACG|ADCY1|ADCY2|ADCY5|ADCY6|ADCY4|ADCY7
REACTOME_PKA_MEDIATED_PHOSPHORYLATION_OF_CREB (Geneset_Overlap) REACTOME_NEURONAL_SYSTEM	0.647059	11	ADCY8|ADCY3|ADCY9|CREB1|PRKACB|ADCY1|ADCY2|ADCY5|ADCY6|ADCY4|ADCY7
REACTOME_PKA_MEDIATED_PHOSPHORYLATION_OF_CREB (Geneset_Overlap) REACTOME_PLC_BETA_MEDIATED_EVENTS	1	17	ADCY8|PRKAR1A|ADCY3|PRKAR1B|PRKAR2A|PRKAR2B|ADCY9|CREB1|PRKACA|PRKACB|PRKACG|ADCY1|ADCY2|ADCY5|ADCY6|ADCY4|ADCY7
REACTOME_PKA_MEDIATED_PHOSPHORYLATION_OF_CREB (Geneset_Overlap) REACTOME_SIGNALING_BY_FGFR_IN_DISEASE	1	17	ADCY8|PRKAR1A|ADCY3|PRKAR1B|PRKAR2A|PRKAR2B|ADCY9|CREB1|PRKACA|PRKACB|PRKACG|ADCY1|ADCY2|ADCY5|ADCY6|ADCY4|ADCY7
REACTOME_PKA_MEDIATED_PHOSPHORYLATION_OF_CREB (Geneset_Overlap) KEGG_MELANOGENESIS	0.764706	13	ADCY8|ADCY3|ADCY9|CREB1|PRKACA|PRKACB|PRKACG|ADCY1|ADCY2|ADCY5|ADCY6|ADCY4|ADCY7
REACTOME_PKA_MEDIATED_PHOSPHORYLATION_OF_CREB (Geneset_Overlap) REACTOME_SIGNALING_BY_ERBB2	1	17	ADCY8|PRKAR1A|ADCY3|PRKAR1B|PRKAR2A|PRKAR2B|ADCY9|CREB1|PRKACA|PRKACB|PRKACG|ADCY1|ADCY2|ADCY5|ADCY6|ADCY4|ADCY7
REACTOME_PKA_MEDIATED_PHOSPHORYLATION_OF_CREB (Geneset_Overlap) REACTOME_NEUROTRANSMITTER_RECEPTOR_BINDING_AND_DOWNSTREAM_TRANSMISSION_IN_THE_POSTSYNAPTIC_CELL	0.647059	11	ADCY8|ADCY3|ADCY9|CREB1|PRKACB|ADCY1|ADCY2|ADCY5|ADCY6|ADCY4|ADCY7
BIOCARTA_STEM_PATHWAY (Geneset_Overlap) NABA_SECRETED_FACTORS	0.8	12	CSF3|IL4|CSF1|CSF2|EPO|IL9|IL2|IL7|IL5|IL11|IL6|IL3
BIOCARTA_STEM_PATHWAY (Geneset_Overlap) KEGG_HEMATOPOIETIC_CELL_LINEAGE	0.8	12	CSF3|IL4|CSF1|CSF2|CD8A|EPO|IL7|IL5|IL11|CD4|IL6|IL3
BIOCARTA_STEM_PATHWAY (Geneset_Overlap) KEGG_JAK_STAT_SIGNALING_PATHWAY	0.733333	11	CSF3|IL4|CSF2|EPO|IL9|IL2|IL7|IL5|IL11|IL6|IL3
KEGG_DILATED_CARDIOMYOPATHY (Geneset_Overlap) REACTOME_PKA_MEDIATED_PHOSPHORYLATION_OF_CREB	0.705882	12	ADCY1|ADCY2|ADCY5|ADCY6|ADCY7|ADCY8|ADCY9|ADCY4|ADCY3|PRKACA|PRKACB|PRKACG
BIOCARTA_MTOR_PATHWAY (Geneset_Overlap) REACTOME_SIGNALING_BY_INSULIN_RECEPTOR	0.545455	12	RPS6KB1|MTOR|TSC1|RPS6|PDPK1|PIK3CA|PIK3R1|TSC2|EIF4EBP1|EIF4B|EIF4E|EIF4G1
REACTOME_ANTIGEN_ACTIVATES_B_CELL_RECEPTOR_LEADING_TO_GENERATION_OF_SECOND_MESSENGERS (Geneset_Overlap) REACTOME_HEMOSTASIS	0.586207	17	CALM2|CALM1|PLCG1|PLCG2|ITPR2|ITPR3|FYN|PIK3R1|SYK|GRB2|LYN|CALM3|VAV1|SHC1|SOS1|STIM1|ORAI1
REACTOME_ANTIGEN_ACTIVATES_B_CELL_RECEPTOR_LEADING_TO_GENERATION_OF_SECOND_MESSENGERS (Geneset_Overlap) REACTOME_SIGNALING_BY_THE_B_CELL_RECEPTOR_BCR	1	29	CALM2|CALM1|PIK3CD|PLCG1|PLCG2|ITPR2|ITPR3|FYN|BLK|PIK3R1|SYK|GRB2|BLNK|CBLB|CD79A|LYN|CD79B|PIK3AP1|SH3KBP1|BTK|CD19|CBL|CALM3|VAV1|SHC1|SOS1|STIM1|NCK1|ORAI1
REACTOME_COLLAGEN_FORMATION (Geneset_Overlap) NABA_CORE_MATRISOME	0.732143	41	COL11A1|COL11A2|COL12A1|COL13A1|COL15A1|COL16A1|COL19A1|COL22A1|COL28A1|COL5A3|COL14A1|COL21A1|COL24A1|COL25A1|COL27A1|COL23A1|COL1A1|COL1A2|COL2A1|COL3A1|COL4A1|COL4A2|COL4A3|COL4A4|COL4A5|COL5A1|COL5A2|COL6A1|COL6A2|COL6A3|COL9A1|COL9A2|COL9A3|COL4A6|COL17A1|PCOLCE|PCOLCE2|COL7A1|COL8A1|COL8A2|COL10A1
REACTOME_INTERFERON_ALPHA_BETA_SIGNALING (Geneset_Overlap) REACTOME_CYTOKINE_SIGNALING_IN_IMMUNE_SYSTEM	1	62	HLA-A|IFNA14|IFNA16|PSMB8|IRF8|ISG15|IFI27|SOCS1|IFITM1|IFIT1|SOCS3|IRF9|TYK2|MX1|MX2|IRF5|STAT1|IRF2|IRF3|IRF7|ADAR|HLA-G|PTPN1|JAK1|IFITM3|IFITM2|IFI6|GBP2|IFI35|IFIT2|IFIT3|IRF6|ISG20|OAS1|OAS2|OAS3|HLA-F|IP6K2|XAF1|RNASEL|EGR1|IFNAR2|OASL|IFNAR1|STAT2|IFNA5|IFNA4|IFNA2|IRF1|IFNA1|IFNA17|PTPN6|USP18|HLA-C|IFNA21|HLA-B|IFNA6|IFNB1|IFNA7|IFNA8|IFNA10|IRF4
PID_MET_PATHWAY (Geneset_Overlap) BIOCARTA_AT1R_PATHWAY	0.515152	17	PAK1|MAP3K1|MAP2K4|MAPK3|MAP2K1|MAP2K2|PTK2|RAC1|SHC1|SOS1|MAPK1|SRC|RAF1|GRB2|MAPK8|HRAS|JUN
PID_MET_PATHWAY (Geneset_Overlap) REACTOME_SHC_RELATED_EVENTS	0.529412	9	MAPK3|MAP2K1|MAP2K2|SHC1|SOS1|MAPK1|RAF1|GRB2|HRAS
PID_MET_PATHWAY (Geneset_Overlap) REACTOME_SHC_MEDIATED_SIGNALLING	0.6	9	MAPK3|MAP2K1|MAP2K2|SHC1|SOS1|MAPK1|RAF1|GRB2|HRAS
PID_MET_PATHWAY (Geneset_Overlap) BIOCARTA_EPO_PATHWAY	0.526316	10	PLCG1|MAPK3|MAP2K1|SHC1|SOS1|RAF1|GRB2|MAPK8|HRAS|JUN
PID_MET_PATHWAY (Geneset_Overlap) BIOCARTA_IGF1R_PATHWAY	0.521739	12	AKT1|MAPK3|MAP2K1|PIK3CA|PIK3R1|BAD|SHC1|SOS1|MAPK1|RAF1|GRB2|HRAS
REACTOME_ACTIVATION_OF_THE_MRNA_UPON_BINDING_OF_THE_CAP_BINDING_COMPLEX_AND_EIFS_AND_SUBSEQUENT_BINDING_TO_43S (Geneset_Overlap) KEGG_RIBOSOME	0.563636	31	RPS2|RPS3|RPS3A|RPS4Y1|RPSA|RPS5|RPS7|RPS27|RPS8|RPS4X|RPS9|RPS10|RPS11|RPS12|RPS13|RPS15|RPS15A|RPS16|RPS18|RPS19|RPS20|RPS21|RPS23|RPS24|RPS25|RPS26|RPS28|RPS29|RPS27A|RPS6|FAU
REACTOME_ACTIVATION_OF_THE_MRNA_UPON_BINDING_OF_THE_CAP_BINDING_COMPLEX_AND_EIFS_AND_SUBSEQUENT_BINDING_TO_43S (Geneset_Overlap) REACTOME_TRANSLATION	1	55	EIF1AX|PABPC1|EIF4EBP1|RPS2|RPS3|RPS3A|RPS4Y1|RPSA|RPS5|RPS7|RPS27|RPS8|RPS4X|RPS9|RPS10|RPS11|RPS12|RPS13|RPS14|RPS15|RPS15A|RPS16|RPS18|RPS19|RPS20|RPS21|EIF4B|RPS23|EIF4E|RPS24|EIF4G1|RPS25|RPS26|RPS28|RPS29|RPSAP9|EIF3E|EIF4H|EIF3B|EIF3C|EIF3D|EIF3F|EIF3G|EIF3H|EIF3I|EIF3J|RPS27A|RPS6|EIF2S3|EIF2S1|EIF3A|EIF2S2|EIF4A2|FAU|EIF3K
REACTOME_ACTIVATION_OF_THE_MRNA_UPON_BINDING_OF_THE_CAP_BINDING_COMPLEX_AND_EIFS_AND_SUBSEQUENT_BINDING_TO_43S (Geneset_Overlap) REACTOME_METABOLISM_OF_RNA	0.690909	38	PABPC1|RPS2|RPS3|RPS3A|RPS4Y1|RPSA|RPS5|RPS7|RPS27|RPS8|RPS4X|RPS9|RPS10|RPS11|RPS12|RPS13|RPS14|RPS15|RPS15A|RPS16|RPS18|RPS19|RPS20|RPS21|EIF4B|RPS23|EIF4E|RPS24|EIF4G1|RPS25|RPS26|RPS28|RPS29|RPSAP9|RPS27A|RPS6|EIF4A2|FAU
REACTOME_ACTIVATION_OF_THE_MRNA_UPON_BINDING_OF_THE_CAP_BINDING_COMPLEX_AND_EIFS_AND_SUBSEQUENT_BINDING_TO_43S (Geneset_Overlap) REACTOME_METABOLISM_OF_MRNA	0.690909	38	PABPC1|RPS2|RPS3|RPS3A|RPS4Y1|RPSA|RPS5|RPS7|RPS27|RPS8|RPS4X|RPS9|RPS10|RPS11|RPS12|RPS13|RPS14|RPS15|RPS15A|RPS16|RPS18|RPS19|RPS20|RPS21|EIF4B|RPS23|EIF4E|RPS24|EIF4G1|RPS25|RPS26|RPS28|RPS29|RPSAP9|RPS27A|RPS6|EIF4A2|FAU
REACTOME_ACTIVATION_OF_THE_MRNA_UPON_BINDING_OF_THE_CAP_BINDING_COMPLEX_AND_EIFS_AND_SUBSEQUENT_BINDING_TO_43S (Geneset_Overlap) REACTOME_NONSENSE_MEDIATED_DECAY_ENHANCED_BY_THE_EXON_JUNCTION_COMPLEX	0.636364	35	PABPC1|RPS2|RPS3|RPS3A|RPS4Y1|RPSA|RPS5|RPS7|RPS27|RPS8|RPS4X|RPS9|RPS10|RPS11|RPS12|RPS13|RPS14|RPS15|RPS15A|RPS16|RPS18|RPS19|RPS20|RPS21|RPS23|RPS24|EIF4G1|RPS25|RPS26|RPS28|RPS29|RPSAP9|RPS27A|RPS6|FAU
REACTOME_REGULATION_OF_INSULIN_SECRETION (Geneset_Overlap) REACTOME_INHIBITION_OF_VOLTAGE_GATED_CA2_CHANNELS_VIA_GBETA_GAMMA_SUBUNITS	0.52	13	GNGT1|GNG8|GNG2|GNG12|GNB2|GNB3|GNG3|GNG4|GNG5|GNG7|GNG10|GNGT2|GNB1
REACTOME_REGULATION_OF_INSULIN_SECRETION (Geneset_Overlap) REACTOME_G_PROTEIN_BETA_GAMMA_SIGNALLING	0.714286	20	GNGT1|GNG8|GNB5|GNG13|PLCB2|PLCB3|GNG2|PLCB1|GNG12|GNB4|GNB2|GNB3|GNG3|GNG4|GNG5|GNG7|GNG10|GNG11|GNGT2|GNB1
REACTOME_REGULATION_OF_INSULIN_SECRETION (Geneset_Overlap) REACTOME_G_ALPHA_Z_SIGNALLING_EVENTS	0.568182	25	GNGT1|GNG8|GNB5|ADCY5|ADCY6|ADCY8|GNG13|GNG2|PRKCA|GNG12|GNAS|GNB4|GNAI1|GNAI2|GNB2|GNB3|GNG3|GNG4|GNG5|GNG7|GNG10|GNG11|GNGT2|ADRA2A|GNB1
REACTOME_REGULATION_OF_INSULIN_SECRETION (Geneset_Overlap) REACTOME_AQUAPORIN_MEDIATED_TRANSPORT	0.56	28	GNGT1|GNG8|GNB5|ADCY5|ADCY6|ADCY8|PRKAR1A|PRKAR1B|PRKAR2A|PRKAR2B|GNG13|GNG2|GNG12|GNAS|GNB4|PRKACA|PRKACB|PRKACG|GNB2|GNB3|GNG3|GNG4|GNG5|GNG7|GNG10|GNG11|GNGT2|GNB1
REACTOME_REGULATION_OF_INSULIN_SECRETION (Geneset_Overlap) REACTOME_REGULATION_OF_WATER_BALANCE_BY_RENAL_AQUAPORINS	0.651163	28	GNGT1|GNG8|GNB5|ADCY5|ADCY6|ADCY8|PRKAR1A|PRKAR1B|PRKAR2A|PRKAR2B|GNG13|GNG2|GNG12|GNAS|GNB4|PRKACA|PRKACB|PRKACG|GNB2|GNB3|GNG3|GNG4|GNG5|GNG7|GNG10|GNG11|GNGT2|GNB1
REACTOME_REGULATION_OF_INSULIN_SECRETION (Geneset_Overlap) REACTOME_PKA_MEDIATED_PHOSPHORYLATION_OF_CREB	0.588235	10	ADCY5|ADCY6|ADCY8|PRKAR1A|PRKAR1B|PRKAR2A|PRKAR2B|PRKACA|PRKACB|PRKACG
REACTOME_RESPONSE_TO_ELEVATED_PLATELET_CYTOSOLIC_CA2_ (Geneset_Overlap) REACTOME_HEMOSTASIS	1	81	CALM2|CALM1|CD36|ACTN2|TGFB2|PFN1|ALDOA|TGFB3|CLU|SERPINE1|MMRN1|HABP4|BRPF3|SCG3|LAMP2|PLEK|F13A1|SRGN|POTEM|CAP1|SPARC|VCL|STXBP3|TMSB4X|CFL1|APOA1|CALU|CD9|CD63|WDR1|ABCC4|EGF|SERPINF2|PF4|TF|SOD1|ACTN1|HGF|PLG|CALM3|PDGFA|PSAP|PDGFB|THBS1|TUBA4A|PRKCA|PRKCB|PRKCG|TLN1|CFD|HSPA5|SERPINA1|PROS1|FGA|FGB|FGG|VEGFA|VEGFC|VEGFB|VWF|A2M|FIGF|ACTN4|F8|FN1|SERPING1|ALB|F5|ITGA2B|STX4|TGFB1|LEFTY2|ITGB…
REACTOME_RESPONSE_TO_ELEVATED_PLATELET_CYTOSOLIC_CA2_ (Geneset_Overlap) REACTOME_PLATELET_ACTIVATION_SIGNALING_AND_AGGREGATION	1	81	CALM2|CALM1|CD36|ACTN2|TGFB2|PFN1|ALDOA|TGFB3|CLU|SERPINE1|MMRN1|HABP4|BRPF3|SCG3|LAMP2|PLEK|F13A1|SRGN|POTEM|CAP1|SPARC|VCL|STXBP3|TMSB4X|CFL1|APOA1|CALU|CD9|CD63|WDR1|ABCC4|EGF|SERPINF2|PF4|TF|SOD1|ACTN1|HGF|PLG|CALM3|PDGFA|PSAP|PDGFB|THBS1|TUBA4A|PRKCA|PRKCB|PRKCG|TLN1|CFD|HSPA5|SERPINA1|PROS1|FGA|FGB|FGG|VEGFA|VEGFC|VEGFB|VWF|A2M|FIGF|ACTN4|F8|FN1|SERPING1|ALB|F5|ITGA2B|STX4|TGFB1|LEFTY2|ITGB…
REACTOME_BRANCHED_CHAIN_AMINO_ACID_CATABOLISM (Geneset_Overlap) KEGG_VALINE_LEUCINE_AND_ISOLEUCINE_DEGRADATION	1	17	HIBADH|DBT|HSD17B10|ACAD8|ACADSB|DLD|IVD|AUH|MCCC1|BCKDHA|BCKDHB|MCCC2|BCAT1|BCAT2|HIBCH|ALDH6A1|ACAT1
REACTOME_BRANCHED_CHAIN_AMINO_ACID_CATABOLISM (Geneset_Overlap) REACTOME_METABOLISM_OF_AMINO_ACIDS_AND_DERIVATIVES	1	17	HIBADH|DBT|HSD17B10|ACAD8|ACADSB|DLD|IVD|AUH|MCCC1|BCKDHA|BCKDHB|MCCC2|BCAT1|BCAT2|HIBCH|ALDH6A1|ACAT1
REACTOME_POST_TRANSLATIONAL_PROTEIN_MODIFICATION (Geneset_Overlap) REACTOME_TRANSPORT_TO_THE_GOLGI_AND_SUBSEQUENT_MODIFICATION	1	33	SEC31A|FUT8|MGAT4C|B4GALT1|ST8SIA6|LMAN1|MAN1A1|MAN2A1|MGAT1|MGAT2|MGAT3|MGAT5|ST8SIA3|SAR1B|MAN1C1|ST6GAL1|MANEA|B4GALT4|B4GALT3|B4GALT2|MCFD2|B4GALT6|B4GALT5|SEC24C|SEC24D|ST8SIA2|SEC13|PREB|SEC24B|SEC23A|MAN1A2|MGAT4B|MGAT4A
REACTOME_POST_TRANSLATIONAL_PROTEIN_MODIFICATION (Geneset_Overlap) REACTOME_N_GLYCAN_ANTENNAE_ELONGATION_IN_THE_MEDIAL_TRANS_GOLGI	1	18	FUT8|MGAT4C|B4GALT1|ST8SIA6|MAN2A1|MGAT2|MGAT3|MGAT5|ST8SIA3|ST6GAL1|B4GALT4|B4GALT3|B4GALT2|B4GALT6|B4GALT5|ST8SIA2|MGAT4B|MGAT4A
REACTOME_POST_TRANSLATIONAL_PROTEIN_MODIFICATION (Geneset_Overlap) REACTOME_ASPARAGINE_N_LINKED_GLYCOSYLATION	1	80	SEC31A|GANAB|FUT8|MGAT4C|B4GALT1|PDIA3|ALG5|GMPPB|GMPPA|ALG6|ST8SIA6|STT3A|LMAN1|MAN1A1|MAN2A1|MGAT1|MGAT2|MGAT3|MGAT5|MPI|ALG11|ST8SIA3|SAR1B|PGM3|PMM1|PMM2|DPM3|EDEM2|UGGT2|ALG13|PRKCSH|ALG1|UGGT1|MAN1C1|DOLPP1|RPN1|RPN2|ST6GAL1|GNPNAT1|MOGS|ALG8|ALG12|MANEA|ALG9|TUSC3|EDEM3|CALR|CANX|ALG10|ALG2|B4GALT4|B4GALT3|B4GALT2|DPM1|DPM2|MCFD2|RFT1|B4GALT6|B4GALT5|SEC24C|EDEM1|MLEC|SEC24D|GFPT2|ST8SIA2|…
REACTOME_POST_TRANSLATIONAL_PROTEIN_MODIFICATION (Geneset_Overlap) REACTOME_ANTIGEN_PRESENTATION_FOLDING_ASSEMBLY_AND_PEPTIDE_LOADING_OF_CLASS_I_MHC	0.5	10	SEC31A|PDIA3|SAR1B|CALR|CANX|SEC24C|SEC24D|SEC13|SEC24B|SEC23A
PID_AVB3_OPN_PATHWAY (Geneset_Overlap) KEGG_FOCAL_ADHESION	0.516129	16	MAPK1|VAV3|MAPK3|PIK3CA|PIK3R1|RAC1|ITGAV|ROCK2|ITGB3|MAPK8|ILK|RHOA|CDC42|SPP1|JUN|BCAR1
PID_AVB3_OPN_PATHWAY (Geneset_Overlap) KEGG_PATHWAYS_IN_CANCER	0.548387	17	MAPK1|NFKB1|MAPK3|MMP9|PIK3CA|PIK3R1|FOS|NFKBIA|RAC1|ITGAV|MAPK8|RHOA|MMP2|RELA|CDC42|CHUK|JUN
REACTOME_TOLL_RECEPTOR_CASCADES (Geneset_Overlap) BIOCARTA_TOLL_PATHWAY	0.837838	31	TAB2|ECSIT|MAP2K3|IKBKG|TAB1|TLR9|TLR7|CHUK|MAPK14|JUN|ELK1|MAP3K1|TIRAP|TLR10|TLR2|MAP2K4|FOS|TLR6|TLR3|MAP2K6|IKBKB|IRAK1|MYD88|NFKBIA|MAPK8|RELA|LY96|TRAF6|TLR4|MAP3K7|CD14
REACTOME_TOLL_RECEPTOR_CASCADES (Geneset_Overlap) REACTOME_TRAF6_MEDIATED_INDUCTION_OF_NFKB_AND_MAP_KINASES_UPON_TLR7_8_OR_9_ACTIVATION	1	75	NFKB2|SAA1|TAB2|ECSIT|MAPK3|HMGB1|MAP2K1|MAP2K2|MAPK10|MAP2K3|MAP2K7|UBE2N|IKBKG|TAB1|MAPK1|TLR9|TLR7|RPS6KA1|RPS6KA2|RPS6KA3|S100B|RPS6KA5|CDK1|CHUK|MAPK14|JUN|DUSP3|DUSP4|DUSP6|DUSP7|ELK1|MAP3K1|MAP2K4|TMEM189-UBE2V1|MEF2A|MEF2C|ATF1|MAPK9|ATF2|FOS|NOD1|PPP2CA|TAB3|PPP2CB|IRAK2|PPP2R1A|PPP2R1B|NOD2|PPP2R5D|MAPK7|MAPK11|TLR8|CREB1|IRAK4|MAPKAPK3|MAPKAPK2|NFKBIB|MAP2K6|IKBKB|IRAK1|MYD88|NFKBIA|AG…
REACTOME_TOLL_RECEPTOR_CASCADES (Geneset_Overlap) REACTOME_TAK1_ACTIVATES_NFKB_BY_PHOSPHORYLATION_AND_ACTIVATION_OF_IKKS_COMPLEX	1	23	NFKB2|SAA1|TAB2|HMGB1|IKBKG|TAB1|S100B|CHUK|NOD1|TAB3|IRAK2|NOD2|NFKBIB|IKBKB|IRAK1|NFKBIA|AGER|S100A12|RELA|TRAF6|APP|MAP3K7|RIPK2
REACTOME_TOLL_RECEPTOR_CASCADES (Geneset_Overlap) PID_TOLL_ENDOGENOUS_PATHWAY	0.72	18	SAA1|HMGB1|IKBKG|CHUK|TIRAP|TLR1|TLR2|IRAK2|TLR6|TICAM1|IRAK4|TLR3|IKBKB|IRAK1|MYD88|LY96|TLR4|CD14
REACTOME_TOLL_RECEPTOR_CASCADES (Geneset_Overlap) REACTOME_TRIF_MEDIATED_TLR3_SIGNALING	0.972222	70	NFKB2|SAA1|TAB2|IKBKE|MAPK3|TBK1|HMGB1|MAP2K1|MAP2K2|MAPK10|MAP2K3|MAP2K7|IKBKG|TAB1|MAPK1|RPS6KA1|RPS6KA2|RPS6KA3|S100B|RPS6KA5|CDK1|CHUK|MAPK14|JUN|DUSP3|DUSP4|DUSP6|DUSP7|ELK1|MAP2K4|MEF2A|MEF2C|ATF1|MAPK9|ATF2|FOS|NOD1|PPP2CA|TAB3|PPP2CB|IRAK2|PPP2R1A|PPP2R1B|NOD2|PPP2R5D|MAPK7|MAPK11|CREB1|TICAM1|TLR3|MAPKAPK3|IRF3|IRF7|MAPKAPK2|NFKBIB|MAP2K6|IKBKB|IRAK1|NFKBIA|AGER|MAPK8|S100A12|RELA|RIPK1|…
REACTOME_TOLL_RECEPTOR_CASCADES (Geneset_Overlap) BIOCARTA_NFKB_PATHWAY	0.565217	13	IKBKG|TAB1|CHUK|MAP3K1|IKBKB|IRAK1|MYD88|NFKBIA|RELA|RIPK1|TRAF6|TLR4|MAP3K7
REACTOME_TOLL_RECEPTOR_CASCADES (Geneset_Overlap) REACTOME_INNATE_IMMUNE_SYSTEM	1	114	NFKB2|PIK3R4|SAA1|TAB2|ECSIT|IKBKE|PIK3C3|MAPK3|TBK1|HMGB1|MAP2K1|MAP2K2|MAPK10|MAP2K3|MAP2K7|HSP90B1|UBE2N|IRAK3|IKBKG|TAB1|BTK|MAPK1|TLR9|PLCG2|TLR7|RPS6KA1|RPS6KA2|RPS6KA3|CTSB|CTSK|CTSL1|CTSS|S100B|RPS6KA5|CDK1|CHUK|LGMN|MAPK14|JUN|DUSP3|DUSP4|CNPY3|DUSP6|DUSP7|ELK1|CD180|SIGIRR|MAP3K1|UNC93B1|TIRAP|TLR10|TLR1|LY86|LBP|TLR2|MAP2K4|TMEM189-UBE2V1|MEF2A|MEF2C|ATF1|MAPK9|ATF2|FOS|NOD1|PPP2CA|TAB…
REACTOME_TOLL_RECEPTOR_CASCADES (Geneset_Overlap) REACTOME_NOD1_2_SIGNALING_PATHWAY	0.6	18	TAB2|UBE2N|IKBKG|TAB1|CHUK|MAPK14|TMEM189-UBE2V1|NOD1|TAB3|IRAK2|NOD2|MAPK11|MAP2K6|IKBKB|IRAK1|TRAF6|MAP3K7|RIPK2
REACTOME_TOLL_RECEPTOR_CASCADES (Geneset_Overlap) REACTOME_IL1_SIGNALING	0.615385	24	TAB2|MAP2K1|UBE2N|IRAK3|IKBKG|TAB1|CHUK|MAP2K4|TMEM189-UBE2V1|NOD1|TAB3|IRAK2|NOD2|IRAK4|MAP2K6|IKBKB|IRAK1|MYD88|PELI3|PELI2|PELI1|TRAF6|MAP3K7|RIPK2
REACTOME_TOLL_RECEPTOR_CASCADES (Geneset_Overlap) REACTOME_NFKB_AND_MAP_KINASES_ACTIVATION_MEDIATED_BY_TLR4_SIGNALING_REPERTOIRE	1	70	NFKB2|SAA1|TAB2|MAPK3|HMGB1|MAP2K1|MAP2K2|MAPK10|MAP2K3|MAP2K7|IKBKG|TAB1|MAPK1|RPS6KA1|RPS6KA2|RPS6KA3|S100B|RPS6KA5|CDK1|CHUK|MAPK14|JUN|DUSP3|DUSP4|DUSP6|DUSP7|ELK1|MAP2K4|MEF2A|MEF2C|ATF1|MAPK9|ATF2|FOS|NOD1|PPP2CA|TAB3|PPP2CB|IRAK2|PPP2R1A|PPP2R1B|NOD2|PPP2R5D|MAPK7|MAPK11|CREB1|TICAM1|TICAM2|TLR3|MAPKAPK3|MAPKAPK2|NFKBIB|MAP2K6|IKBKB|IRAK1|NFKBIA|AGER|MAPK8|S100A12|RELA|RIPK1|RPS27A|LY96|TR…
KEGG_COLORECTAL_CANCER (Geneset_Overlap) KEGG_PATHWAYS_IN_CANCER	1	62	PIK3R5|AKT1|AKT2|PIK3R3|TGFB2|PIK3CD|TGFBR2|TGFBR1|TGFB3|PIK3CG|MAPK3|MAP2K1|MAPK9|MAPK10|CTNNB1|PIK3CA|PIK3CB|APC2|PIK3R1|FOS|PIK3R2|ARAF|RAC1|RAC2|RAC3|BAD|RALGDS|SMAD2|SMAD3|SMAD4|DCC|CASP9|MAPK1|BIRC5|RAF1|APPL1|CYCS|AXIN1|MYC|LEF1|BRAF|APC|TP53|TGFB1|GSK3B|CCND1|MAPK8|KRAS|RHOA|MLH1|MSH2|AKT3|MSH3|TCF7|MSH6|TCF7L2|JUN|AXIN2|CASP3|TCF7L1|BAX|BCL2
KEGG_COLORECTAL_CANCER (Geneset_Overlap) BIOCARTA_RAS_PATHWAY	0.521739	12	AKT1|PIK3CG|MAPK3|MAP2K1|PIK3CA|PIK3R1|RAC1|BAD|RALGDS|CASP9|RAF1|RHOA
REACTOME_RIP_MEDIATED_NFKB_ACTIVATION_VIA_DAI (Geneset_Overlap) REACTOME_INNATE_IMMUNE_SYSTEM	1	18	NFKB2|ZBP1|RIPK3|SAA1|AGER|IKBKG|S100A12|NFKBIB|RELA|RIPK1|TICAM1|TLR3|CHUK|HMGB1|IKBKB|APP|S100B|NFKBIA
REACTOME_RIP_MEDIATED_NFKB_ACTIVATION_VIA_DAI (Geneset_Overlap) REACTOME_TRIF_MEDIATED_TLR3_SIGNALING	1	18	NFKB2|ZBP1|RIPK3|SAA1|AGER|IKBKG|S100A12|NFKBIB|RELA|RIPK1|TICAM1|TLR3|CHUK|HMGB1|IKBKB|APP|S100B|NFKBIA
REACTOME_RIP_MEDIATED_NFKB_ACTIVATION_VIA_DAI (Geneset_Overlap) REACTOME_TAK1_ACTIVATES_NFKB_BY_PHOSPHORYLATION_AND_ACTIVATION_OF_IKKS_COMPLEX	0.722222	13	NFKB2|SAA1|AGER|IKBKG|S100A12|NFKBIB|RELA|CHUK|HMGB1|IKBKB|APP|S100B|NFKBIA
REACTOME_RIP_MEDIATED_NFKB_ACTIVATION_VIA_DAI (Geneset_Overlap) REACTOME_TRAF6_MEDIATED_INDUCTION_OF_NFKB_AND_MAP_KINASES_UPON_TLR7_8_OR_9_ACTIVATION	0.722222	13	NFKB2|SAA1|AGER|IKBKG|S100A12|NFKBIB|RELA|CHUK|HMGB1|IKBKB|APP|S100B|NFKBIA
REACTOME_RIP_MEDIATED_NFKB_ACTIVATION_VIA_DAI (Geneset_Overlap) REACTOME_RIG_I_MDA5_MEDIATED_INDUCTION_OF_IFN_ALPHA_BETA_PATHWAYS	0.777778	14	NFKB2|SAA1|AGER|IKBKG|S100A12|NFKBIB|RELA|RIPK1|CHUK|HMGB1|IKBKB|APP|S100B|NFKBIA
REACTOME_RIP_MEDIATED_NFKB_ACTIVATION_VIA_DAI (Geneset_Overlap) REACTOME_TOLL_RECEPTOR_CASCADES	0.888889	16	NFKB2|SAA1|AGER|IKBKG|S100A12|NFKBIB|RELA|RIPK1|TICAM1|TLR3|CHUK|HMGB1|IKBKB|APP|S100B|NFKBIA
REACTOME_RIP_MEDIATED_NFKB_ACTIVATION_VIA_DAI (Geneset_Overlap) REACTOME_NFKB_AND_MAP_KINASES_ACTIVATION_MEDIATED_BY_TLR4_SIGNALING_REPERTOIRE	0.888889	16	NFKB2|SAA1|AGER|IKBKG|S100A12|NFKBIB|RELA|RIPK1|TICAM1|TLR3|CHUK|HMGB1|IKBKB|APP|S100B|NFKBIA
PID_CD40_PATHWAY (Geneset_Overlap) KEGG_PATHWAYS_IN_CANCER	0.580645	18	AKT1|NFKB1|BIRC3|BCL2L1|TRAF2|TRAF3|MAPK9|MAPK10|MYC|NFKBIA|CBLB|TRAF1|MAPK8|BIRC2|RELA|TRAF6|JUN|STAT5A
PID_CD40_PATHWAY (Geneset_Overlap) REACTOME_INNATE_IMMUNE_SYSTEM	0.580645	18	BIRC3|MAP3K1|BCL2L1|TRAF2|MAP2K4|TRAF3|C4BPA|MAPK9|MAPK10|NFKBIA|MAPK11|MAPK8|BIRC2|RELA|TNFAIP3|TRAF6|MAPK14|JUN
PID_CD40_PATHWAY (Geneset_Overlap) BIOCARTA_TNFR2_PATHWAY	0.5	9	NFKB1|MAP3K14|MAP3K1|TRAF2|TRAF3|NFKBIA|TRAF1|RELA|TNFAIP3
REACTOME_G2_M_CHECKPOINTS (Geneset_Overlap) REACTOME_MITOTIC_M_M_G1_PHASES	0.536585	22	CDK2|MCM2|MCM3|CDC7|MCM4|CDC45|MCM5|MCM6|MCM7|MCM8|DBF4|ORC1|ORC2|ORC4|ORC5|RPA1|RPA2|RPA3|CDC6|MCM10|ORC6|ORC3
REACTOME_G2_M_CHECKPOINTS (Geneset_Overlap) REACTOME_ACTIVATION_OF_ATR_IN_RESPONSE_TO_REPLICATION_STRESS	1	35	CDK2|MCM2|MCM3|CDC7|MCM4|CDC45|MCM5|MCM6|MCM7|MCM8|DBF4|ORC1|ORC2|ORC4|ORC5|CHEK1|HUS1|ATR|RAD1|RAD9A|RAD17|RFC2|ATRIP|RFC3|RFC4|RFC5|RPA1|RPA2|RPA3|CDC6|MCM10|CDC25A|CDC25C|ORC6|ORC3
REACTOME_G2_M_CHECKPOINTS (Geneset_Overlap) REACTOME_CELL_CYCLE_MITOTIC	0.780488	32	CDK2|CCNB2|MCM2|MCM3|CDC7|MCM4|CDC45|MCM5|MCM6|MCM7|MCM8|DBF4|ORC1|ORC2|ORC4|ORC5|RFC2|RFC3|RFC4|RFC5|RPA1|CDK1|RPA2|RPA3|CDC6|MCM10|CDC25A|CDC25C|CCNB1|ORC6|WEE1|ORC3
REACTOME_G2_M_CHECKPOINTS (Geneset_Overlap) REACTOME_CELL_CYCLE_CHECKPOINTS	1	41	CDK2|CCNB2|MCM2|MCM3|CDC7|MCM4|CDC45|MCM5|MCM6|MCM7|MCM8|DBF4|ORC1|ORC2|ORC4|ORC5|CHEK1|CHEK2|HUS1|ATM|ATR|RAD1|RAD9A|RAD17|RFC2|ATRIP|RFC3|RFC4|RFC5|RPA1|CDK1|RPA2|RPA3|CDC6|MCM10|CDC25A|CDC25C|CCNB1|ORC6|WEE1|ORC3
PID_BCR_5PATHWAY (Geneset_Overlap) BIOCARTA_EPO_PATHWAY	0.684211	13	ELK1|MAPK3|MAP2K1|FOS|CSNK2A1|SHC1|SOS1|RAF1|GRB2|MAPK8|HRAS|PTPN6|JUN
PID_BCR_5PATHWAY (Geneset_Overlap) PID_NFKAPPAB_ATYPICAL_PATHWAY	0.529412	9	NFKB1|PIK3CA|PIK3R1|CSNK2A1|IKBKB|SYK|NFKBIA|RELA|MAPK14
PID_BCR_5PATHWAY (Geneset_Overlap) BIOCARTA_RAS_PATHWAY	0.521739	12	ELK1|AKT1|NFKB1|MAPK3|MAP2K1|PIK3CA|PIK3R1|RAC1|RAF1|RELA|CHUK|HRAS
PID_BCR_5PATHWAY (Geneset_Overlap) REACTOME_SHC_MEDIATED_SIGNALLING	0.533333	8	MAPK3|MAP2K1|SHC1|SOS1|MAPK1|RAF1|GRB2|HRAS
PID_ERBB1_DOWNSTREAM_PATHWAY (Geneset_Overlap) REACTOME_SHC_RELATED_EVENTS	0.647059	11	MAPK3|MAP2K1|MAP2K2|SOS1|MAPK1|RAF1|YWHAB|GRB2|KRAS|HRAS|NRAS
PID_ERBB1_DOWNSTREAM_PATHWAY (Geneset_Overlap) BIOCARTA_RAS_PATHWAY	0.652174	15	MAPK3|MAP2K1|RAC1|RAF1|CDC42|PLD1|ELK1|AKT1|BCL2L1|PIK3CA|PIK3R1|BAD|RALA|RALGDS|HRAS
PID_ERBB1_DOWNSTREAM_PATHWAY (Geneset_Overlap) REACTOME_SHC_MEDIATED_SIGNALLING	0.733333	11	MAPK3|MAP2K1|MAP2K2|SOS1|MAPK1|RAF1|YWHAB|GRB2|KRAS|HRAS|NRAS
PID_ERBB1_DOWNSTREAM_PATHWAY (Geneset_Overlap) PID_ERBB2_ERBB3_PATHWAY	0.613636	27	MAPK3|MAP2K1|MAP2K2|RAC1|SOS1|MAPK1|SRC|RAF1|CDC42|JUN|AKT1|PIK3R3|MTOR|PIK3CD|MAPK9|PIK3CA|PIK3CB|PIK3R1|PIK3R2|FOS|BAD|STAT3|GRB2|MAPK8|KRAS|HRAS|NRAS
PID_ERBB1_DOWNSTREAM_PATHWAY (Geneset_Overlap) BIOCARTA_IGF1R_PATHWAY	0.521739	12	MAPK3|MAP2K1|YWHAH|SOS1|MAPK1|RAF1|AKT1|PIK3CA|PIK3R1|BAD|GRB2|HRAS
PID_ERBB1_DOWNSTREAM_PATHWAY (Geneset_Overlap) BIOCARTA_AT1R_PATHWAY	0.575758	19	MAPK3|MAP2K1|MAP2K2|RAC1|SOS1|PRKCA|MAPK1|SRC|RAF1|JUN|ELK1|MAP3K1|MAP2K4|MEF2C|ATF2|EGFR|GRB2|MAPK8|HRAS
PID_ERBB1_DOWNSTREAM_PATHWAY (Geneset_Overlap) REACTOME_SIGNALLING_TO_P38_VIA_RIT_AND_RIN	0.666667	10	MAPK3|MAP2K1|MAP2K2|MAPK1|RAF1|YWHAB|BRAF|KRAS|HRAS|NRAS
PID_ERBB1_DOWNSTREAM_PATHWAY (Geneset_Overlap) BIOCARTA_EPO_PATHWAY	0.526316	10	MAPK3|MAP2K1|SOS1|RAF1|JUN|ELK1|FOS|GRB2|MAPK8|HRAS
PID_ERBB1_DOWNSTREAM_PATHWAY (Geneset_Overlap) PID_PDGFRB_PATHWAY	0.580952	61	MAPK3|MAP2K1|MAP2K2|YWHAH|RAC1|GAB1|SOS1|STAT1|PRKCA|MAPK1|SRC|RAF1|YWHAB|RPS6KA3|WASL|BRAF|YWHAG|YWHAQ|SFN|YWHAZ|BRK1|EPS8|CYFIP2|ACTR2|IQGAP1|ARPC4|SRF|JUN|BAIAP2|ELK1|WASF2|RAB5A|PIK3R3|KSR1|PIK3CD|NCKAP1|MAP2K4|ARPC3|USP6NL|VAV2|ARPC5|ABI1|MAPK9|PIK3CA|ARPC1B|PIK3CB|ARPC2|PIK3R1|PIK3R2|FOS|ACTR3|PPP2CA|PPP2R1A|PRKCD|STAT3|GRB2|MAPK8|KRAS|YWHAE|HRAS|NRAS
PID_ERBB1_DOWNSTREAM_PATHWAY (Geneset_Overlap) REACTOME_GRB2_EVENTS_IN_ERBB2_SIGNALING	0.590909	13	MAPK3|MAP2K1|MAP2K2|EGF|SOS1|MAPK1|RAF1|YWHAB|EGFR|GRB2|KRAS|HRAS|NRAS
NABA_ECM_AFFILIATED (Geneset_Overlap) REACTOME_HS_GAG_DEGRADATION	0.5	10	SDC2|SDC4|SDC3|GPC6|GPC2|GPC4|GPC5|GPC3|GPC1|SDC1
REACTOME_FORMATION_OF_THE_TERNARY_COMPLEX_AND_SUBSEQUENTLY_THE_43S_COMPLEX (Geneset_Overlap) REACTOME_ACTIVATION_OF_THE_MRNA_UPON_BINDING_OF_THE_CAP_BINDING_COMPLEX_AND_EIFS_AND_SUBSEQUENT_BINDING_TO_43S	1	48	EIF1AX|RPS2|RPS3|RPS3A|RPS4Y1|RPSA|RPS5|RPS7|RPS27|RPS8|RPS4X|RPS9|RPS10|RPS11|RPS12|RPS13|RPS14|RPS15|RPS15A|RPS16|RPS18|RPS19|RPS20|RPS21|RPS23|RPS24|RPS25|RPS26|RPS28|RPS29|RPSAP9|EIF3E|EIF3B|EIF3C|EIF3D|EIF3F|EIF3G|EIF3H|EIF3I|EIF3J|RPS27A|RPS6|EIF2S3|EIF2S1|EIF3A|EIF2S2|FAU|EIF3K
REACTOME_FORMATION_OF_THE_TERNARY_COMPLEX_AND_SUBSEQUENTLY_THE_43S_COMPLEX (Geneset_Overlap) REACTOME_METABOLISM_OF_RNA	0.6875	33	RPS2|RPS3|RPS3A|RPS4Y1|RPSA|RPS5|RPS7|RPS27|RPS8|RPS4X|RPS9|RPS10|RPS11|RPS12|RPS13|RPS14|RPS15|RPS15A|RPS16|RPS18|RPS19|RPS20|RPS21|RPS23|RPS24|RPS25|RPS26|RPS28|RPS29|RPSAP9|RPS27A|RPS6|FAU
REACTOME_FORMATION_OF_THE_TERNARY_COMPLEX_AND_SUBSEQUENTLY_THE_43S_COMPLEX (Geneset_Overlap) REACTOME_METABOLISM_OF_MRNA	0.6875	33	RPS2|RPS3|RPS3A|RPS4Y1|RPSA|RPS5|RPS7|RPS27|RPS8|RPS4X|RPS9|RPS10|RPS11|RPS12|RPS13|RPS14|RPS15|RPS15A|RPS16|RPS18|RPS19|RPS20|RPS21|RPS23|RPS24|RPS25|RPS26|RPS28|RPS29|RPSAP9|RPS27A|RPS6|FAU
REACTOME_FORMATION_OF_THE_TERNARY_COMPLEX_AND_SUBSEQUENTLY_THE_43S_COMPLEX (Geneset_Overlap) KEGG_RIBOSOME	0.645833	31	RPS2|RPS3|RPS3A|RPS4Y1|RPSA|RPS5|RPS7|RPS27|RPS8|RPS4X|RPS9|RPS10|RPS11|RPS12|RPS13|RPS15|RPS15A|RPS16|RPS18|RPS19|RPS20|RPS21|RPS23|RPS24|RPS25|RPS26|RPS28|RPS29|RPS27A|RPS6|FAU
REACTOME_FORMATION_OF_THE_TERNARY_COMPLEX_AND_SUBSEQUENTLY_THE_43S_COMPLEX (Geneset_Overlap) REACTOME_NONSENSE_MEDIATED_DECAY_ENHANCED_BY_THE_EXON_JUNCTION_COMPLEX	0.6875	33	RPS2|RPS3|RPS3A|RPS4Y1|RPSA|RPS5|RPS7|RPS27|RPS8|RPS4X|RPS9|RPS10|RPS11|RPS12|RPS13|RPS14|RPS15|RPS15A|RPS16|RPS18|RPS19|RPS20|RPS21|RPS23|RPS24|RPS25|RPS26|RPS28|RPS29|RPSAP9|RPS27A|RPS6|FAU
REACTOME_FORMATION_OF_THE_TERNARY_COMPLEX_AND_SUBSEQUENTLY_THE_43S_COMPLEX (Geneset_Overlap) REACTOME_TRANSLATION	1	48	EIF1AX|RPS2|RPS3|RPS3A|RPS4Y1|RPSA|RPS5|RPS7|RPS27|RPS8|RPS4X|RPS9|RPS10|RPS11|RPS12|RPS13|RPS14|RPS15|RPS15A|RPS16|RPS18|RPS19|RPS20|RPS21|RPS23|RPS24|RPS25|RPS26|RPS28|RPS29|RPSAP9|EIF3E|EIF3B|EIF3C|EIF3D|EIF3F|EIF3G|EIF3H|EIF3I|EIF3J|RPS27A|RPS6|EIF2S3|EIF2S1|EIF3A|EIF2S2|FAU|EIF3K
REACTOME_CHEMOKINE_RECEPTORS_BIND_CHEMOKINES (Geneset_Overlap) NABA_SECRETED_FACTORS	0.563636	31	XCL1|XCL2|CCL5|CCL16|CCL19|CCL20|CCL21|CCL25|CXCL6|CXCL5|CXCL12|CCL11|CCL2|CCL3|CCL4|PF4|CCL7|CCL3L3|CXCL9|CXCL10|CXCL13|CXCL11|CCL17|CCL22|CX3CL1|CCL27|CXCL1|CXCL2|CXCL3|PPBP|CCL28
WNT_SIGNALING (Geneset_Overlap) KEGG_BASAL_CELL_CARCINOMA	0.6	33	CTNNB1|AXIN1|FZD1|FZD4|FZD6|FZD7|LEF1|FZD8|WNT9A|WNT2B|WNT11|APC|WNT5B|WNT16|GSK3B|WNT3A|WNT1|DVL2|FZD3|DVL1|WNT4|WNT10A|TCF7|WNT7A|WNT7B|WNT8A|WNT2|WNT3|WNT5A|WNT6|FZD5|TCF7L1|FZD2
NABA_ECM_GLYCOPROTEINS (Geneset_Overlap) NABA_CORE_MATRISOME	1	195	SPON2|MMRN1|IGFBP1|SPARC|LAMA3|LAMA4|TNC|MFGE8|NTN3|MFAP2|MFAP5|FGA|FGB|FGG|VWF|LAMA1|FN1|VTN|EDIL3|FBN1|AGRN|LAMB1|LAMC1|ADIPOQ|ABI3BP|AEBP1|AMBN|AMELX|AMELY|BMPER|CYR61|BSPH1|WISP1|CDCP2|CILP|CILP2|COCH|COLQ|COMP|NTN4|CRELD1|CRELD2|CRIM1|CRISPLD1|CRISPLD2|DDX26B|DMBT1|DMP1|DPT|DSPP|ECM1|ECM2|EFEMP1|EFEMP2|EGFLAM|ELN|EMID1|BGLAP|EMILIN1|EMILIN2|SLIT1|EMILIN3|SLIT3|EYS|FBLN1|FBLN2|FBLN5|FBLN7|FBN…
BIOCARTA_IL2RB_PATHWAY (Geneset_Overlap) KEGG_PATHWAYS_IN_CANCER	0.605263	23	MAPK1|AKT1|BCL2L1|RAF1|JAK1|PIK3CG|MAPK3|MYC|PIK3CA|PIK3R1|FOS|GRB2|FAS|FASLG|BAD|E2F1|CBL|CRKL|HRAS|SOS1|STAT5A|STAT5B|BCL2
BIOCARTA_IL2RB_PATHWAY (Geneset_Overlap) BIOCARTA_EPO_PATHWAY	0.526316	10	RAF1|MAPK3|FOS|GRB2|HRAS|SHC1|PTPN6|SOS1|STAT5A|STAT5B
BIOCARTA_IL2RB_PATHWAY (Geneset_Overlap) KEGG_CHRONIC_MYELOID_LEUKEMIA	0.5	19	MAPK1|AKT1|BCL2L1|RAF1|PIK3CG|MAPK3|MYC|PIK3CA|PIK3R1|GRB2|BAD|E2F1|CBL|CRKL|HRAS|SHC1|SOS1|STAT5A|STAT5B
BIOCARTA_IL2RB_PATHWAY (Geneset_Overlap) BIOCARTA_IGF1R_PATHWAY	0.521739	12	MAPK1|AKT1|RAF1|IRS1|MAPK3|PIK3CA|PIK3R1|GRB2|BAD|HRAS|SHC1|SOS1
BIOCARTA_IL2RB_PATHWAY (Geneset_Overlap) REACTOME_SIGNALING_BY_ILS	0.552632	21	MAPK1|RAF1|JAK1|IL2RG|MAPK3|IL2RB|PIK3CA|PIK3R1|SYK|GRB2|IL2RA|SOCS3|JAK3|CBL|CRKL|HRAS|SHC1|PTPN6|SOS1|STAT5A|STAT5B
BIOCARTA_IL2RB_PATHWAY (Geneset_Overlap) KEGG_JAK_STAT_SIGNALING_PATHWAY	0.5	19	AKT1|BCL2L1|JAK1|PIK3CG|IL2RG|IL2RB|MYC|PIK3CA|PIK3R1|GRB2|SOCS1|IL2RA|SOCS3|JAK3|CBL|PTPN6|SOS1|STAT5A|STAT5B
BIOCARTA_IL2RB_PATHWAY (Geneset_Overlap) REACTOME_CYTOKINE_SIGNALING_IN_IMMUNE_SYSTEM	0.605263	23	MAPK1|RAF1|JAK1|IRS1|IL2RG|MAPK3|IL2RB|PIK3CA|PIK3R1|SYK|GRB2|SOCS1|IL2RA|SOCS3|JAK3|CBL|CRKL|HRAS|SHC1|PTPN6|SOS1|STAT5A|STAT5B
REACTOME_METABOLISM_OF_NUCLEOTIDES (Geneset_Overlap) REACTOME_PYRIMIDINE_METABOLISM	1	23	UPP2|CDA|UPB1|DPYS|TYMP|DPYD|UMPS|CAD|UCK2|DUT|TK1|UPP1|UCK1|NT5C1A|DCK|TK2|TYMS|AGXT2|NT5M|DCTD|DHODH|NT5E|NT5C
REACTOME_METABOLISM_OF_NUCLEOTIDES (Geneset_Overlap) KEGG_PYRIMIDINE_METABOLISM	0.514286	36	DTYMK|UPP2|NME1|NME2|CMPK1|CDA|CTPS2|TXNRD1|UPB1|DPYS|TYMP|DPYD|UMPS|CAD|NT5C2|UCK2|DUT|TK1|UPP1|UCK1|NME1-NME2|NME4|RRM2|NT5C1A|DCK|TK2|TYMS|PNP|RRM2B|NT5M|DCTD|DHODH|RRM1|NT5E|NT5C1B|NT5C
REACTOME_FORMATION_OF_FIBRIN_CLOT_CLOTTING_CASCADE (Geneset_Overlap) REACTOME_INTRINSIC_PATHWAY	1	16	GP1BA|GP5|GP9|VWF|A2M|F9|F10|F8|F12|SERPING1|F11|KLKB1|KNG1|PRCP|C1QBP|F2
REACTOME_FORMATION_OF_FIBRIN_CLOT_CLOTTING_CASCADE (Geneset_Overlap) REACTOME_HEMOSTASIS	1	31	GP1BA|GP5|GP9|TFPI|SERPINC1|PROC|PROS1|FGA|FGB|FGG|VWF|A2M|F13A1|F7|F9|F10|F3|F8|F12|THBD|SERPING1|F11|F5|F13B|KLKB1|PF4|KNG1|PRCP|C1QBP|F2|PF4V1
REACTOME_FORMATION_OF_FIBRIN_CLOT_CLOTTING_CASCADE (Geneset_Overlap) KEGG_COMPLEMENT_AND_COAGULATION_CASCADES	0.774194	24	TFPI|SERPINC1|PROC|PROS1|FGA|FGB|FGG|VWF|A2M|F13A1|F7|F9|F10|F3|F8|F12|THBD|SERPING1|F11|F5|F13B|KLKB1|KNG1|F2
REACTOME_FORMATION_OF_FIBRIN_CLOT_CLOTTING_CASCADE (Geneset_Overlap) REACTOME_PLATELET_ACTIVATION_SIGNALING_AND_AGGREGATION	0.516129	16	GP1BA|GP5|GP9|PROS1|FGA|FGB|FGG|VWF|A2M|F13A1|F8|SERPING1|F5|PF4|KNG1|F2
REACTOME_SIGNALLING_TO_RAS (Geneset_Overlap) REACTOME_SIGNALLING_TO_P38_VIA_RIT_AND_RIN	0.8	12	MAPK1|RAF1|YWHAB|NGF|MAPK3|NTRK1|MAP2K1|MAP2K2|KRAS|CDK1|HRAS|NRAS
REACTOME_SIGNALLING_TO_RAS (Geneset_Overlap) REACTOME_SHC_RELATED_EVENTS	0.882353	15	MAPK1|SHC2|RAF1|YWHAB|MAPK3|MAP2K1|MAP2K2|SHC3|GRB2|KRAS|CDK1|HRAS|SHC1|SOS1|NRAS
REACTOME_SIGNALLING_TO_RAS (Geneset_Overlap) REACTOME_SIGNALING_BY_INSULIN_RECEPTOR	0.555556	15	MAPK1|SHC2|RAF1|YWHAB|MAPK3|MAP2K1|MAP2K2|SHC3|GRB2|KRAS|CDK1|HRAS|SHC1|SOS1|NRAS
REACTOME_SIGNALLING_TO_RAS (Geneset_Overlap) BIOCARTA_MAPK_PATHWAY	0.518519	14	MAPK1|MAPKAPK2|RAF1|MAPK3|MAP2K1|MAP2K2|GRB2|MAPK11|MAPK13|MAPK12|HRAS|SHC1|MAPK14|MAPKAPK3
REACTOME_SIGNALLING_TO_RAS (Geneset_Overlap) PID_ERBB1_DOWNSTREAM_PATHWAY	0.518519	14	MAPK1|SRC|RAF1|YWHAB|MAPK3|MAP2K1|MAP2K2|GRB2|KRAS|RALA|RALGDS|HRAS|SOS1|NRAS
REACTOME_SIGNALLING_TO_RAS (Geneset_Overlap) REACTOME_SIGNALING_BY_ERBB2	0.518519	14	MAPK1|SRC|RAF1|YWHAB|MAPK3|MAP2K1|MAP2K2|GRB2|KRAS|CDK1|HRAS|SHC1|SOS1|NRAS
REACTOME_SIGNALLING_TO_RAS (Geneset_Overlap) KEGG_PATHWAYS_IN_CANCER	0.518519	14	MAPK1|RAF1|MAPK3|NTRK1|MAP2K1|MAP2K2|GRB2|KRAS|RALA|RALB|RALGDS|HRAS|SOS1|NRAS
REACTOME_SIGNALLING_TO_RAS (Geneset_Overlap) REACTOME_SHC_MEDIATED_SIGNALLING	1	15	MAPK1|SHC2|RAF1|YWHAB|MAPK3|MAP2K1|MAP2K2|SHC3|GRB2|KRAS|CDK1|HRAS|SHC1|SOS1|NRAS
REACTOME_SIGNALLING_TO_RAS (Geneset_Overlap) KEGG_NEUROTROPHIN_SIGNALING_PATHWAY	0.777778	21	MAPK1|MAPKAPK2|SHC2|RAF1|YWHAB|NGF|MAPK3|NTRK1|MAP2K1|MAP2K2|SHC3|GRB2|MAPK11|KRAS|MAPK13|MAPK12|HRAS|SHC1|MAPK14|SOS1|NRAS
REACTOME_SIGNALLING_TO_RAS (Geneset_Overlap) REACTOME_GRB2_EVENTS_IN_ERBB2_SIGNALING	0.545455	12	MAPK1|RAF1|YWHAB|MAPK3|MAP2K1|MAP2K2|GRB2|KRAS|CDK1|HRAS|SOS1|NRAS
REACTOME_SIGNALLING_TO_RAS (Geneset_Overlap) REACTOME_SIGNALING_BY_FGFR_IN_DISEASE	0.518519	14	MAPK1|SRC|RAF1|YWHAB|MAPK3|MAP2K1|MAP2K2|GRB2|KRAS|CDK1|HRAS|SHC1|SOS1|NRAS
REACTOME_SIGNALLING_TO_RAS (Geneset_Overlap) REACTOME_SIGNALING_BY_FGFR	0.518519	14	MAPK1|SRC|RAF1|YWHAB|MAPK3|MAP2K1|MAP2K2|GRB2|KRAS|CDK1|HRAS|SHC1|SOS1|NRAS
REACTOME_GABA_SYNTHESIS_RELEASE_REUPTAKE_AND_DEGRADATION (Geneset_Overlap) REACTOME_NEUROTRANSMITTER_RELEASE_CYCLE	1	17	SNAP25|STX1A|STXBP1|RAB3A|VAMP2|SYT1|SLC32A1|GAD1|GAD2|ALDH5A1|DNAJC5|ABAT|HSPA8|SLC6A1|SLC6A11|SLC6A12|RIMS1
REACTOME_GABA_SYNTHESIS_RELEASE_REUPTAKE_AND_DEGRADATION (Geneset_Overlap) REACTOME_NEURONAL_SYSTEM	1	17	SNAP25|STX1A|STXBP1|RAB3A|VAMP2|SYT1|SLC32A1|GAD1|GAD2|ALDH5A1|DNAJC5|ABAT|HSPA8|SLC6A1|SLC6A11|SLC6A12|RIMS1
BIOCARTA_CREB_PATHWAY (Geneset_Overlap) KEGG_NEUROTROPHIN_SIGNALING_PATHWAY	0.592593	16	MAPK1|AKT1|RPS6KA1|MAPK3|PIK3CA|PIK3R1|GRB2|RPS6KA5|RAC1|CAMK2A|CAMK2B|CAMK2D|CAMK2G|HRAS|MAPK14|SOS1
BIOCARTA_CREB_PATHWAY (Geneset_Overlap) KEGG_MELANOGENESIS	0.518519	14	MAPK1|GNAS|PRKACB|PRKACG|MAPK3|ADCY1|CAMK2A|CAMK2B|CREB1|CAMK2D|CAMK2G|HRAS|PRKCA|PRKCB
BIOCARTA_CREB_PATHWAY (Geneset_Overlap) REACTOME_DOWNSTREAM_SIGNALING_OF_ACTIVATED_FGFR	0.62963	17	MAPK1|AKT1|PRKACB|PRKACG|MAPK3|ADCY1|PIK3CA|PIK3R1|GRB2|PRKAR1A|PRKAR1B|PRKAR2A|PRKAR2B|CREB1|HRAS|SOS1|PRKCA
BIOCARTA_CREB_PATHWAY (Geneset_Overlap) REACTOME_HEMOSTASIS	0.703704	19	MAPK1|AKT1|GNAS|PRKACB|PRKACG|MAPK3|PIK3CA|PIK3R1|GRB2|PRKAR1A|PRKAR1B|RAC1|PRKAR2A|PRKAR2B|HRAS|MAPK14|SOS1|PRKCA|PRKCB
BIOCARTA_CREB_PATHWAY (Geneset_Overlap) BIOCARTA_STATHMIN_PATHWAY	0.526316	10	PRKACB|PRKACG|PRKAR1A|PRKAR1B|PRKAR2A|PRKAR2B|CAMK2A|CAMK2B|CAMK2D|CAMK2G
BIOCARTA_CREB_PATHWAY (Geneset_Overlap) REACTOME_SIGNALING_BY_FGFR	0.62963	17	MAPK1|AKT1|PRKACB|PRKACG|MAPK3|ADCY1|PIK3CA|PIK3R1|GRB2|PRKAR1A|PRKAR1B|PRKAR2A|PRKAR2B|CREB1|HRAS|SOS1|PRKCA
BIOCARTA_CREB_PATHWAY (Geneset_Overlap) REACTOME_SIGNALING_BY_PDGF	0.62963	17	MAPK1|AKT1|PRKACB|PRKACG|MAPK3|ADCY1|PIK3CA|PIK3R1|GRB2|PRKAR1A|PRKAR1B|PRKAR2A|PRKAR2B|CREB1|HRAS|SOS1|PRKCA
BIOCARTA_CREB_PATHWAY (Geneset_Overlap) REACTOME_SIGNALING_BY_FGFR_IN_DISEASE	0.62963	17	MAPK1|AKT1|PRKACB|PRKACG|MAPK3|ADCY1|PIK3CA|PIK3R1|GRB2|PRKAR1A|PRKAR1B|PRKAR2A|PRKAR2B|CREB1|HRAS|SOS1|PRKCA
BIOCARTA_CREB_PATHWAY (Geneset_Overlap) BIOCARTA_IGF1R_PATHWAY	0.695652	16	MAPK1|AKT1|RPS6KA1|PRKACB|PRKACG|MAPK3|ADCY1|PIK3CA|PIK3R1|GRB2|PRKAR1A|PRKAR1B|PRKAR2A|PRKAR2B|HRAS|SOS1
BIOCARTA_CREB_PATHWAY (Geneset_Overlap) REACTOME_SIGNALING_BY_ERBB2	0.62963	17	MAPK1|AKT1|PRKACB|PRKACG|MAPK3|ADCY1|PIK3CA|PIK3R1|GRB2|PRKAR1A|PRKAR1B|PRKAR2A|PRKAR2B|CREB1|HRAS|SOS1|PRKCA
BIOCARTA_CREB_PATHWAY (Geneset_Overlap) KEGG_GLIOMA	0.518519	14	MAPK1|AKT1|MAPK3|PIK3CA|PIK3R1|GRB2|CAMK2A|CAMK2B|CAMK2D|CAMK2G|HRAS|SOS1|PRKCA|PRKCB
PID_INTEGRIN2_PATHWAY (Geneset_Overlap) REACTOME_HEMOSTASIS	0.551724	16	PLAUR|GP1BA|PROC|ITGAX|ITGAM|FGA|FGB|FGG|F11R|F10|PLAU|JAM3|ITGB2|KNG1|ITGAL|PLAT
KEGG_PORPHYRIN_AND_CHLOROPHYLL_METABOLISM (Geneset_Overlap) KEGG_ASCORBATE_AND_ALDARATE_METABOLISM	0.72	18	UGT1A9|UGT2B11|UGT2B10|UGT2B7|UGT2B4|UGT2A3|UGT1A4|UGT2B17|UGT1A1|UGT2B15|UGT1A3|UGT1A10|UGT1A8|UGT1A7|UGT1A6|UGT2B28|UGT1A5|UGT2A1
KEGG_SYSTEMIC_LUPUS_ERYTHEMATOSUS (Geneset_Overlap) BIOCARTA_COMP_PATHWAY	0.736842	14	C6|C9|C1QB|C1QA|C1QC|C8A|C7|C1R|C4B|C3|C5|C1S|C2|C4A
KEGG_SYSTEMIC_LUPUS_ERYTHEMATOSUS (Geneset_Overlap) KEGG_ALLOGRAFT_REJECTION	0.594595	22	HLA-DRA|IL10|HLA-DMA|HLA-DMB|HLA-DOA|HLA-DOB|HLA-DPA1|HLA-DPB1|CD80|HLA-DQA1|CD86|HLA-DQA2|HLA-DRB1|HLA-DRB3|HLA-DRB5|CD28|CD40LG|CD40|TNF|HLA-DRB4|HLA-DQB1|IFNG
REACTOME_INTERFERON_SIGNALING (Geneset_Overlap) REACTOME_INTERFERON_GAMMA_SIGNALING	1	60	HLA-A|PML|IRF8|CD44|PIAS1|SOCS1|IFNGR1|SOCS3|IRF9|PTPN2|CAMK2A|CAMK2B|CAMK2D|SUMO1|ICAM1|STAT1|JAK1|IFNGR2|GBP2|IRF6|OAS1|OAS2|OAS3|OASL|HLA-DPA1|HLA-DPB1|HLA-DQA1|HLA-DQA2|HLA-DRB1|HLA-DRB3|HLA-DRB5|GBP4|GBP5|GBP6|GBP1|GBP7|B2M|IRF1|CIITA|IRF4|PTAFR|PRKCD|IRF5|MT2A|IRF2|IRF3|IRF7|HLA-G|PTPN1|SP100|HLA-F|VCAM1|JAK2|FCGR1A|FCGR1B|IFNG|PTPN6|HLA-C|HLA-B|NCAM1
REACTOME_INTERFERON_SIGNALING (Geneset_Overlap) REACTOME_INTERFERON_ALPHA_BETA_SIGNALING	1	62	HLA-A|IFNA14|IFNA16|IRF8|ISG15|IFI27|SOCS1|IFITM1|IFIT1|SOCS3|IRF9|MX1|MX2|STAT1|ADAR|JAK1|IFITM3|IFITM2|IFI6|GBP2|IFI35|IFIT2|IFIT3|IRF6|ISG20|OAS1|OAS2|OAS3|IP6K2|XAF1|RNASEL|EGR1|OASL|IRF1|USP18|IFNB1|IRF4|PSMB8|TYK2|IRF5|IRF2|IRF3|IRF7|HLA-G|PTPN1|HLA-F|IFNAR2|IFNAR1|STAT2|IFNA5|IFNA4|IFNA2|IFNA1|IFNA17|PTPN6|HLA-C|IFNA21|HLA-B|IFNA6|IFNA7|IFNA8|IFNA10
REACTOME_INTERFERON_SIGNALING (Geneset_Overlap) REACTOME_CYTOKINE_SIGNALING_IN_IMMUNE_SYSTEM	1	153	HLA-A|IFNA14|IFNA16|UBE2L6|FLNB|TRIM25|PML|IRF8|ISG15|PLCG1|DDX58|MAPK3|IFI27|CD44|NEDD4|PIAS1|SOCS1|UBE2N|ARIH1|IFITM1|EIF4E3|IFIT1|IFNGR1|KPNA3|SOCS3|IRF9|KPNA4|KPNA5|PTPN2|MX1|MX2|HERC5|TPR|UBA7|CAMK2A|CAMK2B|CAMK2D|NUP37|NUP50|SUMO1|NUP85|NUP214|NUPL2|ICAM1|STAT1|AAAS|EIF4E|EIF4G1|SEH1L|RAE1|ADAR|EIF4A3|JAK1|NUP35|IFNGR2|IFITM3|IFITM2|IFI6|GBP2|PPM1B|IFI35|IFIT2|IFIT3|IRF6|ISG20|OAS1|OAS2|OAS…
BIOCARTA_PYK2_PATHWAY (Geneset_Overlap) KEGG_FOCAL_ADHESION	0.607143	17	MAPK1|SRC|PAK1|RAF1|MAPK3|MAP2K1|GRB2|RAC1|MAPK8|CRKL|HRAS|SHC1|JUN|SOS1|PRKCA|PRKCB|BCAR1
BIOCARTA_PYK2_PATHWAY (Geneset_Overlap) KEGG_NEUROTROPHIN_SIGNALING_PATHWAY	0.678571	19	CALM2|MAPK1|CALM1|MAP3K1|RAF1|PLCG1|MAPK3|MAP2K1|MAP2K2|GRB2|RAC1|MAPK8|CRKL|CALM3|HRAS|SHC1|JUN|MAPK14|SOS1
BIOCARTA_PYK2_PATHWAY (Geneset_Overlap) PID_FCER1_PATHWAY	0.535714	15	MAPK1|MAP3K1|RAF1|PLCG1|MAP2K4|MAPK3|MAP2K1|MAP2K2|GRB2|MAPK8|HRAS|SHC1|JUN|SOS1|PRKCB
BIOCARTA_PYK2_PATHWAY (Geneset_Overlap) PID_CDC42_PATHWAY	0.5	14	MAPK1|SRC|PAK1|MAP3K1|RAF1|MAP2K4|MAPK3|MAP2K3|RAC1|MAPK8|HRAS|JUN|MAPK14|BCAR1
BIOCARTA_PYK2_PATHWAY (Geneset_Overlap) REACTOME_SIGNALING_BY_FGFR_IN_DISEASE	0.535714	15	CALM2|MAPK1|CALM1|SRC|RAF1|PLCG1|MAPK3|MAP2K1|MAP2K2|GRB2|CALM3|HRAS|SHC1|SOS1|PRKCA
BIOCARTA_PYK2_PATHWAY (Geneset_Overlap) BIOCARTA_MAPK_PATHWAY	0.571429	16	MAPK1|PAK1|MAP3K1|RAF1|MAP2K4|MAPK3|MAP2K1|MAP2K2|MAP2K3|GRB2|RAC1|MAPK8|HRAS|SHC1|JUN|MAPK14
BIOCARTA_PYK2_PATHWAY (Geneset_Overlap) BIOCARTA_AT1R_PATHWAY	0.821429	23	CALM2|MAPK1|CALM1|SRC|GNAQ|PAK1|MAP3K1|RAF1|MAP2K4|PTK2B|MAPK3|MAP2K1|MAP2K2|GRB2|RAC1|MAPK8|CALM3|HRAS|SHC1|JUN|SOS1|PRKCA|PRKCB
BIOCARTA_PYK2_PATHWAY (Geneset_Overlap) KEGG_PATHWAYS_IN_CANCER	0.535714	15	MAPK1|RAF1|PLCG1|MAPK3|MAP2K1|MAP2K2|GRB2|RAC1|MAPK8|CRKL|HRAS|JUN|SOS1|PRKCA|PRKCB
BIOCARTA_PYK2_PATHWAY (Geneset_Overlap) REACTOME_PLATELET_ACTIVATION_SIGNALING_AND_AGGREGATION	0.571429	16	CALM2|MAPK1|CALM1|SRC|GNAQ|RAF1|MAPK3|GRB2|RAC1|CALM3|SHC1|MAPK14|SOS1|PRKCA|PRKCB|BCAR1
BIOCARTA_PYK2_PATHWAY (Geneset_Overlap) PID_PDGFRB_PATHWAY	0.642857	18	MAPK1|SRC|PAK1|RAF1|PLCG1|MAP2K4|MAPK3|MAP2K1|MAP2K2|GRB2|RAC1|MAPK8|HRAS|SHC1|JUN|SOS1|PRKCA|BCAR1
BIOCARTA_PYK2_PATHWAY (Geneset_Overlap) PID_ERBB1_DOWNSTREAM_PATHWAY	0.535714	15	MAPK1|SRC|MAP3K1|RAF1|MAP2K4|MAPK3|MAP2K1|MAP2K2|GRB2|RAC1|MAPK8|HRAS|JUN|SOS1|PRKCA
BIOCARTA_PYK2_PATHWAY (Geneset_Overlap) KEGG_GLIOMA	0.535714	15	CALM2|MAPK1|CALM1|RAF1|PLCG1|MAPK3|MAP2K1|MAP2K2|GRB2|CALM3|HRAS|SHC1|SOS1|PRKCA|PRKCB
BIOCARTA_PYK2_PATHWAY (Geneset_Overlap) PID_MET_PATHWAY	0.678571	19	MAPK1|SRC|PAK1|MAP3K1|RAF1|PLCG1|MAP2K4|MAPK3|MAP2K1|MAP2K2|GRB2|RAC1|MAPK8|CRKL|HRAS|SHC1|JUN|SOS1|BCAR1
BIOCARTA_PYK2_PATHWAY (Geneset_Overlap) REACTOME_SIGNALING_BY_PDGF	0.571429	16	CALM2|MAPK1|CALM1|SRC|RAF1|PLCG1|MAPK3|MAP2K1|MAP2K2|GRB2|CRKL|CALM3|HRAS|SOS1|PRKCA|BCAR1
BIOCARTA_PYK2_PATHWAY (Geneset_Overlap) REACTOME_SHC_RELATED_EVENTS	0.529412	9	MAPK1|RAF1|MAPK3|MAP2K1|MAP2K2|GRB2|HRAS|SHC1|SOS1
BIOCARTA_PYK2_PATHWAY (Geneset_Overlap) REACTOME_DOWNSTREAM_SIGNALING_OF_ACTIVATED_FGFR	0.5	14	CALM2|MAPK1|CALM1|RAF1|PLCG1|MAPK3|MAP2K1|MAP2K2|GRB2|CALM3|HRAS|SHC1|SOS1|PRKCA
BIOCARTA_PYK2_PATHWAY (Geneset_Overlap) REACTOME_SIGNALING_BY_ERBB2	0.535714	15	CALM2|MAPK1|CALM1|SRC|RAF1|PLCG1|MAPK3|MAP2K1|MAP2K2|GRB2|CALM3|HRAS|SHC1|SOS1|PRKCA
BIOCARTA_PYK2_PATHWAY (Geneset_Overlap) REACTOME_SIGNALING_BY_FGFR	0.535714	15	CALM2|MAPK1|CALM1|SRC|RAF1|PLCG1|MAPK3|MAP2K1|MAP2K2|GRB2|CALM3|HRAS|SHC1|SOS1|PRKCA
BIOCARTA_PYK2_PATHWAY (Geneset_Overlap) REACTOME_HEMOSTASIS	0.642857	18	CALM2|MAPK1|CALM1|SRC|GNAQ|RAF1|PLCG1|MAPK3|GRB2|RAC1|CALM3|HRAS|SHC1|MAPK14|SOS1|PRKCA|PRKCB|BCAR1
BIOCARTA_PYK2_PATHWAY (Geneset_Overlap) BIOCARTA_EPO_PATHWAY	0.526316	10	RAF1|PLCG1|MAPK3|MAP2K1|GRB2|MAPK8|HRAS|SHC1|JUN|SOS1
BIOCARTA_PYK2_PATHWAY (Geneset_Overlap) REACTOME_SHC_MEDIATED_SIGNALLING	0.6	9	MAPK1|RAF1|MAPK3|MAP2K1|MAP2K2|GRB2|HRAS|SHC1|SOS1
REACTOME_BIOLOGICAL_OXIDATIONS (Geneset_Overlap) KEGG_ASCORBATE_AND_ALDARATE_METABOLISM	0.68	17	UGT1A8|UGT1A7|UGT1A6|UGT2B28|UGT1A5|UGT2A1|UGT1A9|UGT2B11|UGT2B10|UGT2B7|UGT2B4|UGT1A4|UGT2B17|UGT1A1|UGT1A3|ALDH2|UGDH
KEGG_FC_GAMMA_R_MEDIATED_PHAGOCYTOSIS (Geneset_Overlap) REACTOME_GPVI_MEDIATED_ACTIVATION_CASCADE	0.612903	19	PIK3R5|LAT|PIK3CG|RAC1|RAC2|PLCG2|CDC42|AKT3|AKT1|AKT2|PIK3R3|PIK3CA|PIK3CB|PIK3R1|PIK3R2|LYN|VAV3|SYK|VAV1
BIOCARTA_STRESS_PATHWAY (Geneset_Overlap) REACTOME_NFKB_AND_MAP_KINASES_ACTIVATION_MEDIATED_BY_TLR4_SIGNALING_REPERTOIRE	0.52	13	MAP2K4|ATF1|MAP2K6|IKBKB|MAP2K3|NFKBIA|IKBKG|MAPK8|RELA|RIPK1|CHUK|JUN|MAPK14
BIOCARTA_STRESS_PATHWAY (Geneset_Overlap) REACTOME_TRAF6_MEDIATED_INDUCTION_OF_NFKB_AND_MAP_KINASES_UPON_TLR7_8_OR_9_ACTIVATION	0.52	13	MAP3K1|MAP2K4|ATF1|MAP2K6|IKBKB|MAP2K3|NFKBIA|IKBKG|MAPK8|RELA|CHUK|JUN|MAPK14
BIOCARTA_STRESS_PATHWAY (Geneset_Overlap) BIOCARTA_NFKB_PATHWAY	0.521739	12	NFKB1|MAP3K14|MAP3K1|TNFRSF1A|IKBKB|NFKBIA|TNF|IKBKG|RELA|RIPK1|TRADD|CHUK
BIOCARTA_STRESS_PATHWAY (Geneset_Overlap) BIOCARTA_HIVNEF_PATHWAY	0.56	14	NFKB1|MAP3K14|MAP3K1|TRAF2|TNFRSF1A|NFKBIA|TNF|MAPK8|CRADD|RELA|RIPK1|TRADD|CHUK|CASP2
BIOCARTA_STRESS_PATHWAY (Geneset_Overlap) REACTOME_TOLL_RECEPTOR_CASCADES	0.56	14	MAP3K1|MAP2K4|ATF1|MAP2K6|IKBKB|MAP2K3|NFKBIA|IKBKG|MAPK8|RELA|RIPK1|CHUK|JUN|MAPK14
BIOCARTA_STRESS_PATHWAY (Geneset_Overlap) BIOCARTA_KERATINOCYTE_PATHWAY	0.68	17	NFKB1|MAP3K14|MAP3K1|TRAF2|MAP2K4|MAP2K6|TNFRSF1A|IKBKB|MAP2K3|NFKBIA|TNF|MAPK8|RELA|RIPK1|CHUK|JUN|MAPK14
BIOCARTA_STRESS_PATHWAY (Geneset_Overlap) REACTOME_INNATE_IMMUNE_SYSTEM	0.68	17	MAP3K1|TRAF2|MAP2K4|TANK|ATF1|MAP2K6|IKBKB|MAP2K3|NFKBIA|IKBKG|MAPK8|RELA|RIPK1|CHUK|JUN|MAPK14|CASP2
BIOCARTA_STRESS_PATHWAY (Geneset_Overlap) BIOCARTA_MAPK_PATHWAY	0.68	17	NFKB1|MAP3K14|MAP3K1|TRAF2|MAP2K4|MAP2K6|IKBKB|MAP4K2|MAP2K3|NFKBIA|MAPK8|RELA|RIPK1|TRADD|CHUK|JUN|MAPK14
BIOCARTA_STRESS_PATHWAY (Geneset_Overlap) BIOCARTA_TNFR2_PATHWAY	0.666667	12	NFKB1|MAP3K14|MAP3K1|TRAF2|TANK|IKBKB|NFKBIA|IKBKG|LTA|RELA|RIPK1|CHUK
BIOCARTA_STRESS_PATHWAY (Geneset_Overlap) REACTOME_TRIF_MEDIATED_TLR3_SIGNALING	0.52	13	MAP2K4|ATF1|MAP2K6|IKBKB|MAP2K3|NFKBIA|IKBKG|MAPK8|RELA|RIPK1|CHUK|JUN|MAPK14
BIOCARTA_STRESS_PATHWAY (Geneset_Overlap) BIOCARTA_TOLL_PATHWAY	0.56	14	NFKB1|MAP3K14|MAP3K1|MAP2K4|MAP2K6|IKBKB|MAP2K3|NFKBIA|IKBKG|MAPK8|RELA|CHUK|JUN|MAPK14
BIOCARTA_RACCYCD_PATHWAY (Geneset_Overlap) PID_BCR_5PATHWAY	0.538462	14	MAPK1|AKT1|NFKB1|RAF1|MAPK3|IKBKB|PIK3CA|PIK3R1|NFKBIA|RAC1|IKBKG|RELA|CHUK|HRAS
BIOCARTA_RACCYCD_PATHWAY (Geneset_Overlap) KEGG_SMALL_CELL_LUNG_CANCER	0.653846	17	AKT1|NFKB1|CDK6|CDK2|CDK4|IKBKB|PIK3CA|PIK3R1|NFKBIA|RB1|CCND1|IKBKG|RELA|E2F1|CDKN1B|CHUK|CCNE1
BIOCARTA_RACCYCD_PATHWAY (Geneset_Overlap) KEGG_GLIOMA	0.5	13	MAPK1|AKT1|CDK6|RAF1|CDK4|MAPK3|PIK3CA|PIK3R1|RB1|CCND1|E2F1|CDKN1A|HRAS
BIOCARTA_RACCYCD_PATHWAY (Geneset_Overlap) KEGG_PATHWAYS_IN_CANCER	0.923077	24	MAPK1|AKT1|NFKB1|CDK6|RAF1|CDK2|CDK4|MAPK3|IKBKB|PIK3CA|PIK3R1|NFKBIA|RB1|RAC1|CCND1|IKBKG|RHOA|RELA|E2F1|CDKN1A|CDKN1B|CHUK|HRAS|CCNE1
BIOCARTA_RACCYCD_PATHWAY (Geneset_Overlap) KEGG_ACUTE_MYELOID_LEUKEMIA	0.5	13	MAPK1|AKT1|NFKB1|RAF1|MAPK3|IKBKB|PIK3CA|PIK3R1|CCND1|IKBKG|RELA|CHUK|HRAS
BIOCARTA_RACCYCD_PATHWAY (Geneset_Overlap) KEGG_CHRONIC_MYELOID_LEUKEMIA	0.769231	20	MAPK1|AKT1|NFKB1|CDK6|RAF1|CDK4|MAPK3|IKBKB|PIK3CA|PIK3R1|NFKBIA|RB1|CCND1|IKBKG|RELA|E2F1|CDKN1A|CDKN1B|CHUK|HRAS
BIOCARTA_RACCYCD_PATHWAY (Geneset_Overlap) KEGG_NEUROTROPHIN_SIGNALING_PATHWAY	0.5	13	MAPK1|AKT1|NFKB1|RAF1|MAPK3|IKBKB|PIK3CA|PIK3R1|NFKBIA|RAC1|RHOA|RELA|HRAS
REACTOME_MUSCLE_CONTRACTION (Geneset_Overlap) REACTOME_SMOOTH_MUSCLE_CONTRACTION	1	23	CALM2|CALM1|TLN1|SORBS1|TPM2|TPM1|CALD1|MYL6B|ACTG2|MYL12B|TPM4|MYL9|ACTA2|VCL|TPM3|ITGA1|SORBS3|LMOD1|ITGB5|CALM3|MYH11|MYLK|MYL6
REACTOME_CREB_PHOSPHORYLATION_THROUGH_THE_ACTIVATION_OF_RAS (Geneset_Overlap) KEGG_NEUROTROPHIN_SIGNALING_PATHWAY	0.518519	14	MAPK1|CALM2|CALM1|RAF1|RPS6KA1|RPS6KA2|RPS6KA3|RPS6KA6|BRAF|CAMK2A|CAMK2B|CAMK2D|CALM3|HRAS
REACTOME_CREB_PHOSPHORYLATION_THROUGH_THE_ACTIVATION_OF_RAS (Geneset_Overlap) REACTOME_ACTIVATION_OF_NMDA_RECEPTOR_UPON_GLUTAMATE_BINDING_AND_POSTSYNAPTIC_EVENTS	1	27	MAPK1|CALM2|CALM1|ACTN2|RAF1|RASGRF1|RASGRF2|AKAP9|RPS6KA1|RPS6KA2|RPS6KA3|RRAS|RPS6KA6|BRAF|CAMK2A|CREB1|CAMK2B|NEFL|CAMK2D|GRIN1|GRIN2A|PDPK1|GRIN2B|GRIN2C|CALM3|GRIN2D|HRAS
REACTOME_CREB_PHOSPHORYLATION_THROUGH_THE_ACTIVATION_OF_RAS (Geneset_Overlap) REACTOME_POST_NMDA_RECEPTOR_ACTIVATION_EVENTS	1	27	MAPK1|CALM2|CALM1|ACTN2|RAF1|RASGRF1|RASGRF2|AKAP9|RPS6KA1|RPS6KA2|RPS6KA3|RRAS|RPS6KA6|BRAF|CAMK2A|CREB1|CAMK2B|NEFL|CAMK2D|GRIN1|GRIN2A|PDPK1|GRIN2B|GRIN2C|CALM3|GRIN2D|HRAS
REACTOME_CREB_PHOSPHORYLATION_THROUGH_THE_ACTIVATION_OF_RAS (Geneset_Overlap) KEGG_LONG_TERM_POTENTIATION	0.703704	19	MAPK1|CALM2|CALM1|RAF1|RPS6KA1|RPS6KA2|RPS6KA3|RPS6KA6|BRAF|CAMK2A|CAMK2B|CAMK2D|GRIN1|GRIN2A|GRIN2B|GRIN2C|CALM3|GRIN2D|HRAS
REACTOME_CREB_PHOSPHORYLATION_THROUGH_THE_ACTIVATION_OF_RAS (Geneset_Overlap) REACTOME_NEURONAL_SYSTEM	1	27	MAPK1|CALM2|CALM1|ACTN2|RAF1|RASGRF1|RASGRF2|AKAP9|RPS6KA1|RPS6KA2|RPS6KA3|RRAS|RPS6KA6|BRAF|CAMK2A|CREB1|CAMK2B|NEFL|CAMK2D|GRIN1|GRIN2A|PDPK1|GRIN2B|GRIN2C|CALM3|GRIN2D|HRAS
REACTOME_CREB_PHOSPHORYLATION_THROUGH_THE_ACTIVATION_OF_RAS (Geneset_Overlap) REACTOME_NEUROTRANSMITTER_RECEPTOR_BINDING_AND_DOWNSTREAM_TRANSMISSION_IN_THE_POSTSYNAPTIC_CELL	1	27	MAPK1|CALM2|CALM1|ACTN2|RAF1|RASGRF1|RASGRF2|AKAP9|RPS6KA1|RPS6KA2|RPS6KA3|RRAS|RPS6KA6|BRAF|CAMK2A|CREB1|CAMK2B|NEFL|CAMK2D|GRIN1|GRIN2A|PDPK1|GRIN2B|GRIN2C|CALM3|GRIN2D|HRAS
REACTOME_CREB_PHOSPHORYLATION_THROUGH_THE_ACTIVATION_OF_RAS (Geneset_Overlap) REACTOME_UNBLOCKING_OF_NMDA_RECEPTOR_GLUTAMATE_BINDING_AND_ACTIVATION	0.733333	11	ACTN2|AKAP9|CAMK2A|CAMK2B|NEFL|CAMK2D|GRIN1|GRIN2A|GRIN2B|GRIN2C|GRIN2D
REACTOME_CREB_PHOSPHORYLATION_THROUGH_THE_ACTIVATION_OF_RAS (Geneset_Overlap) REACTOME_RAS_ACTIVATION_UOPN_CA2_INFUX_THROUGH_NMDA_RECEPTOR	1	17	CALM2|CALM1|ACTN2|RASGRF1|RASGRF2|AKAP9|CAMK2A|CAMK2B|NEFL|CAMK2D|GRIN1|GRIN2A|GRIN2B|GRIN2C|CALM3|GRIN2D|HRAS
ST_TUMOR_NECROSIS_FACTOR_PATHWAY (Geneset_Overlap) BIOCARTA_HIVNEF_PATHWAY	0.517241	15	NFKB1|BIRC3|TRAF2|CASP8|TNFRSF1A|FADD|NFKBIA|TNFRSF1B|CFLAR|TNF|BIRC2|BAG4|RIPK1|TRADD|CASP3
KEGG_INSULIN_SIGNALING_PATHWAY (Geneset_Overlap) BIOCARTA_IGF1R_PATHWAY	0.826087	19	MAPK3|MAP2K1|SOS1|MAPK1|RAF1|PRKACB|PRKACG|AKT1|IRS1|PIK3CA|PIK3R1|PRKAR1A|PRKAR1B|PRKAR2A|PRKAR2B|BAD|SHC1|GRB2|HRAS
KEGG_INSULIN_SIGNALING_PATHWAY (Geneset_Overlap) KEGG_GLIOMA	0.538462	35	CALM2|PIK3R5|CALM1|PIK3CG|MAPK3|MAP2K1|MAP2K2|ARAF|CALML3|CALM3|SOS1|SOS2|MAPK1|CALML5|RAF1|BRAF|AKT3|AKT1|AKT2|PIK3R3|MTOR|PIK3CD|SHC2|PIK3CA|PIK3CB|PIK3R1|PIK3R2|SHC3|SHC4|SHC1|CALML6|GRB2|KRAS|HRAS|NRAS
KEGG_INSULIN_SIGNALING_PATHWAY (Geneset_Overlap) KEGG_ACUTE_MYELOID_LEUKEMIA	0.526316	30	PIK3R5|PIK3CG|MAPK3|MAP2K1|MAP2K2|ARAF|SOS1|SOS2|MAPK1|RAF1|BRAF|AKT3|AKT1|AKT2|PIK3R3|MTOR|PIK3CD|PIK3CA|PIK3CB|PIK3R1|PIK3R2|EIF4EBP1|RPS6KB1|BAD|RPS6KB2|IKBKB|GRB2|KRAS|HRAS|NRAS
KEGG_INSULIN_SIGNALING_PATHWAY (Geneset_Overlap) BIOCARTA_PYK2_PATHWAY	0.5	14	CALM2|CALM1|MAPK3|MAP2K1|MAP2K2|CRKL|CALM3|SOS1|MAPK1|RAF1|SHC1|GRB2|MAPK8|HRAS
KEGG_INSULIN_SIGNALING_PATHWAY (Geneset_Overlap) KEGG_TYPE_II_DIABETES_MELLITUS	0.673913	31	PIK3R5|PIK3CG|MAPK3|MAPK10|SOCS1|SOCS3|MAPK1|INSR|PIK3R3|MTOR|PIK3CD|IRS1|MAPK9|HK1|PIK3CA|HK2|PIK3CB|HK3|PRKCZ|PIK3R1|PIK3R2|GCK|INS|IRS2|PKLR|IKBKB|SLC2A4|MAPK8|SOCS2|SOCS4|IRS4
KEGG_INSULIN_SIGNALING_PATHWAY (Geneset_Overlap) REACTOME_SHC_RELATED_EVENTS	0.882353	15	MAPK3|MAP2K1|MAP2K2|SOS1|MAPK1|INSR|RAF1|SHC2|SHC3|INS|SHC1|GRB2|KRAS|HRAS|NRAS
KEGG_INSULIN_SIGNALING_PATHWAY (Geneset_Overlap) BIOCARTA_CREB_PATHWAY	0.518519	14	MAPK3|SOS1|MAPK1|PRKACB|PRKACG|AKT1|PIK3CA|PIK3R1|PRKAR1A|PRKAR1B|PRKAR2A|PRKAR2B|GRB2|HRAS
KEGG_INSULIN_SIGNALING_PATHWAY (Geneset_Overlap) PID_ERBB2_ERBB3_PATHWAY	0.545455	24	MAPK3|MAP2K1|MAP2K2|MAPK10|SOS1|MAPK1|RAF1|PRKACA|AKT1|PIK3R3|MTOR|PIK3CD|MAPK9|PIK3CA|PIK3CB|PIK3R1|PIK3R2|BAD|SHC1|GRB2|MAPK8|KRAS|HRAS|NRAS
KEGG_INSULIN_SIGNALING_PATHWAY (Geneset_Overlap) REACTOME_SHC_MEDIATED_SIGNALLING	0.866667	13	MAPK3|MAP2K1|MAP2K2|SOS1|MAPK1|RAF1|SHC2|SHC3|SHC1|GRB2|KRAS|HRAS|NRAS
KEGG_INSULIN_SIGNALING_PATHWAY (Geneset_Overlap) BIOCARTA_MTOR_PATHWAY	0.545455	12	PDPK1|EIF4E|TSC1|MKNK1|RPS6|AKT1|MTOR|PIK3CA|PIK3R1|EIF4EBP1|RPS6KB1|TSC2
KEGG_INSULIN_SIGNALING_PATHWAY (Geneset_Overlap) REACTOME_SIGNALLING_TO_P38_VIA_RIT_AND_RIN	0.6	9	MAPK3|MAP2K1|MAP2K2|MAPK1|RAF1|BRAF|KRAS|HRAS|NRAS
REACTOME_CREB_PHOSPHORYLATION_THROUGH_THE_ACTIVATION_OF_CAMKII (Geneset_Overlap) REACTOME_RAS_ACTIVATION_UOPN_CA2_INFUX_THROUGH_NMDA_RECEPTOR	0.933333	14	CALM2|CALM1|ACTN2|AKAP9|CAMK2A|CAMK2B|NEFL|CAMK2D|GRIN1|GRIN2A|GRIN2B|GRIN2C|CALM3|GRIN2D
REACTOME_CREB_PHOSPHORYLATION_THROUGH_THE_ACTIVATION_OF_CAMKII (Geneset_Overlap) REACTOME_ACTIVATION_OF_NMDA_RECEPTOR_UPON_GLUTAMATE_BINDING_AND_POSTSYNAPTIC_EVENTS	1	15	CALM2|CALM1|ACTN2|AKAP9|CAMK2A|CREB1|CAMK2B|NEFL|CAMK2D|GRIN1|GRIN2A|GRIN2B|GRIN2C|CALM3|GRIN2D
REACTOME_CREB_PHOSPHORYLATION_THROUGH_THE_ACTIVATION_OF_CAMKII (Geneset_Overlap) KEGG_ALZHEIMERS_DISEASE	0.533333	8	CALM2|CALM1|GRIN1|GRIN2A|GRIN2B|GRIN2C|CALM3|GRIN2D
REACTOME_CREB_PHOSPHORYLATION_THROUGH_THE_ACTIVATION_OF_CAMKII (Geneset_Overlap) REACTOME_CREB_PHOSPHORYLATION_THROUGH_THE_ACTIVATION_OF_RAS	1	15	CALM2|CALM1|ACTN2|AKAP9|CAMK2A|CREB1|CAMK2B|NEFL|CAMK2D|GRIN1|GRIN2A|GRIN2B|GRIN2C|CALM3|GRIN2D
REACTOME_CREB_PHOSPHORYLATION_THROUGH_THE_ACTIVATION_OF_CAMKII (Geneset_Overlap) REACTOME_UNBLOCKING_OF_NMDA_RECEPTOR_GLUTAMATE_BINDING_AND_ACTIVATION	0.733333	11	ACTN2|AKAP9|CAMK2A|CAMK2B|NEFL|CAMK2D|GRIN1|GRIN2A|GRIN2B|GRIN2C|GRIN2D
REACTOME_CREB_PHOSPHORYLATION_THROUGH_THE_ACTIVATION_OF_CAMKII (Geneset_Overlap) KEGG_LONG_TERM_POTENTIATION	0.733333	11	CALM2|CALM1|CAMK2A|CAMK2B|CAMK2D|GRIN1|GRIN2A|GRIN2B|GRIN2C|CALM3|GRIN2D
REACTOME_CREB_PHOSPHORYLATION_THROUGH_THE_ACTIVATION_OF_CAMKII (Geneset_Overlap) REACTOME_NEURONAL_SYSTEM	1	15	CALM2|CALM1|ACTN2|AKAP9|CAMK2A|CREB1|CAMK2B|NEFL|CAMK2D|GRIN1|GRIN2A|GRIN2B|GRIN2C|CALM3|GRIN2D
REACTOME_CREB_PHOSPHORYLATION_THROUGH_THE_ACTIVATION_OF_CAMKII (Geneset_Overlap) REACTOME_POST_NMDA_RECEPTOR_ACTIVATION_EVENTS	1	15	CALM2|CALM1|ACTN2|AKAP9|CAMK2A|CREB1|CAMK2B|NEFL|CAMK2D|GRIN1|GRIN2A|GRIN2B|GRIN2C|CALM3|GRIN2D
REACTOME_CREB_PHOSPHORYLATION_THROUGH_THE_ACTIVATION_OF_CAMKII (Geneset_Overlap) REACTOME_NEUROTRANSMITTER_RECEPTOR_BINDING_AND_DOWNSTREAM_TRANSMISSION_IN_THE_POSTSYNAPTIC_CELL	1	15	CALM2|CALM1|ACTN2|AKAP9|CAMK2A|CREB1|CAMK2B|NEFL|CAMK2D|GRIN1|GRIN2A|GRIN2B|GRIN2C|CALM3|GRIN2D
REACTOME_ER_PHAGOSOME_PATHWAY (Geneset_Overlap) REACTOME_CELL_CYCLE_MITOTIC	0.758621	44	PSMB2|PSMB3|PSMB4|PSMB5|PSMD14|PSMB6|PSMB7|PSMB8|PSMB9|PSMB10|PSMC1|PSMC2|PSMC3|PSMC4|PSMC5|PSMC6|PSMD1|PSMD2|PSMD3|PSMD4|PSMD5|PSMD7|PSMD8|PSMD9|PSMD10|PSMD11|PSMD12|PSMD13|PSME1|PSME2|PSMA8|PSME4|PSMF1|PSMD6|RPS27A|UBA52|PSMA1|PSMA2|PSMA3|PSMA4|PSMA5|PSMA6|PSMA7|PSMB1
REACTOME_ER_PHAGOSOME_PATHWAY (Geneset_Overlap) REACTOME_CELL_CYCLE_CHECKPOINTS	0.758621	44	PSMB2|PSMB3|PSMB4|PSMB5|PSMD14|PSMB6|PSMB7|PSMB8|PSMB9|PSMB10|PSMC1|PSMC2|PSMC3|PSMC4|PSMC5|PSMC6|PSMD1|PSMD2|PSMD3|PSMD4|PSMD5|PSMD7|PSMD8|PSMD9|PSMD10|PSMD11|PSMD12|PSMD13|PSME1|PSME2|PSMA8|PSME4|PSMF1|PSMD6|RPS27A|UBA52|PSMA1|PSMA2|PSMA3|PSMA4|PSMA5|PSMA6|PSMA7|PSMB1
REACTOME_ER_PHAGOSOME_PATHWAY (Geneset_Overlap) REACTOME_ANTIGEN_PROCESSING_CROSS_PRESENTATION	1	58	PSMB2|HLA-A|PSMB3|PSMB4|PSMB5|PSMD14|PSMB6|PDIA3|PSMB7|PSMB8|PSMB9|PSMB10|PSMC1|PSMC2|PSMC3|PSMC4|PSMC5|PSMC6|PSMD1|PSMD2|PSMD3|PSMD4|PSMD5|PSMD7|PSMD8|PSMD9|PSMD10|PSMD11|PSMD12|PSMD13|PSME1|PSME2|PSMA8|CALR|PSME4|HLA-G|TAP2|HLA-F|TAP1|PSMF1|SEC61B|PSMD6|RPS27A|SEC61G|SEC61A2|B2M|SEC61A1|UBA52|PSMA1|PSMA2|PSMA3|HLA-C|PSMA4|HLA-B|PSMA5|PSMA6|PSMA7|PSMB1
REACTOME_ER_PHAGOSOME_PATHWAY (Geneset_Overlap) REACTOME_METABOLISM_OF_AMINO_ACIDS_AND_DERIVATIVES	0.724138	42	PSMB2|PSMB3|PSMB4|PSMB5|PSMD14|PSMB6|PSMB7|PSMB8|PSMB9|PSMB10|PSMC1|PSMC2|PSMC3|PSMC4|PSMC5|PSMC6|PSMD1|PSMD2|PSMD3|PSMD4|PSMD5|PSMD7|PSMD8|PSMD9|PSMD10|PSMD11|PSMD12|PSMD13|PSME1|PSME2|PSMA8|PSME4|PSMF1|PSMD6|PSMA1|PSMA2|PSMA3|PSMA4|PSMA5|PSMA6|PSMA7|PSMB1
REACTOME_ER_PHAGOSOME_PATHWAY (Geneset_Overlap) REACTOME_CLASS_I_MHC_MEDIATED_ANTIGEN_PROCESSING_PRESENTATION	1	58	PSMB2|HLA-A|PSMB3|PSMB4|PSMB5|PSMD14|PSMB6|PDIA3|PSMB7|PSMB8|PSMB9|PSMB10|PSMC1|PSMC2|PSMC3|PSMC4|PSMC5|PSMC6|PSMD1|PSMD2|PSMD3|PSMD4|PSMD5|PSMD7|PSMD8|PSMD9|PSMD10|PSMD11|PSMD12|PSMD13|PSME1|PSME2|PSMA8|CALR|PSME4|HLA-G|TAP2|HLA-F|TAP1|PSMF1|SEC61B|PSMD6|RPS27A|SEC61G|SEC61A2|B2M|SEC61A1|UBA52|PSMA1|PSMA2|PSMA3|HLA-C|PSMA4|HLA-B|PSMA5|PSMA6|PSMA7|PSMB1
REACTOME_ER_PHAGOSOME_PATHWAY (Geneset_Overlap) REACTOME_MITOTIC_M_M_G1_PHASES	0.758621	44	PSMB2|PSMB3|PSMB4|PSMB5|PSMD14|PSMB6|PSMB7|PSMB8|PSMB9|PSMB10|PSMC1|PSMC2|PSMC3|PSMC4|PSMC5|PSMC6|PSMD1|PSMD2|PSMD3|PSMD4|PSMD5|PSMD7|PSMD8|PSMD9|PSMD10|PSMD11|PSMD12|PSMD13|PSME1|PSME2|PSMA8|PSME4|PSMF1|PSMD6|RPS27A|UBA52|PSMA1|PSMA2|PSMA3|PSMA4|PSMA5|PSMA6|PSMA7|PSMB1
REACTOME_ER_PHAGOSOME_PATHWAY (Geneset_Overlap) REACTOME_DOWNSTREAM_SIGNALING_EVENTS_OF_B_CELL_RECEPTOR_BCR	0.758621	44	PSMB2|PSMB3|PSMB4|PSMB5|PSMD14|PSMB6|PSMB7|PSMB8|PSMB9|PSMB10|PSMC1|PSMC2|PSMC3|PSMC4|PSMC5|PSMC6|PSMD1|PSMD2|PSMD3|PSMD4|PSMD5|PSMD7|PSMD8|PSMD9|PSMD10|PSMD11|PSMD12|PSMD13|PSME1|PSME2|PSMA8|PSME4|PSMF1|PSMD6|RPS27A|UBA52|PSMA1|PSMA2|PSMA3|PSMA4|PSMA5|PSMA6|PSMA7|PSMB1
REACTOME_ER_PHAGOSOME_PATHWAY (Geneset_Overlap) REACTOME_METABOLISM_OF_MRNA	0.758621	44	PSMB2|PSMB3|PSMB4|PSMB5|PSMD14|PSMB6|PSMB7|PSMB8|PSMB9|PSMB10|PSMC1|PSMC2|PSMC3|PSMC4|PSMC5|PSMC6|PSMD1|PSMD2|PSMD3|PSMD4|PSMD5|PSMD7|PSMD8|PSMD9|PSMD10|PSMD11|PSMD12|PSMD13|PSME1|PSME2|PSMA8|PSME4|PSMF1|PSMD6|RPS27A|UBA52|PSMA1|PSMA2|PSMA3|PSMA4|PSMA5|PSMA6|PSMA7|PSMB1
REACTOME_ER_PHAGOSOME_PATHWAY (Geneset_Overlap) REACTOME_ANTIGEN_PRESENTATION_FOLDING_ASSEMBLY_AND_PEPTIDE_LOADING_OF_CLASS_I_MHC	0.5	10	HLA-A|PDIA3|CALR|HLA-G|TAP2|HLA-F|TAP1|B2M|HLA-C|HLA-B
REACTOME_ER_PHAGOSOME_PATHWAY (Geneset_Overlap) REACTOME_APOPTOSIS	0.758621	44	PSMB2|PSMB3|PSMB4|PSMB5|PSMD14|PSMB6|PSMB7|PSMB8|PSMB9|PSMB10|PSMC1|PSMC2|PSMC3|PSMC4|PSMC5|PSMC6|PSMD1|PSMD2|PSMD3|PSMD4|PSMD5|PSMD7|PSMD8|PSMD9|PSMD10|PSMD11|PSMD12|PSMD13|PSME1|PSME2|PSMA8|PSME4|PSMF1|PSMD6|RPS27A|UBA52|PSMA1|PSMA2|PSMA3|PSMA4|PSMA5|PSMA6|PSMA7|PSMB1
REACTOME_ER_PHAGOSOME_PATHWAY (Geneset_Overlap) REACTOME_METABOLISM_OF_RNA	0.758621	44	PSMB2|PSMB3|PSMB4|PSMB5|PSMD14|PSMB6|PSMB7|PSMB8|PSMB9|PSMB10|PSMC1|PSMC2|PSMC3|PSMC4|PSMC5|PSMC6|PSMD1|PSMD2|PSMD3|PSMD4|PSMD5|PSMD7|PSMD8|PSMD9|PSMD10|PSMD11|PSMD12|PSMD13|PSME1|PSME2|PSMA8|PSME4|PSMF1|PSMD6|RPS27A|UBA52|PSMA1|PSMA2|PSMA3|PSMA4|PSMA5|PSMA6|PSMA7|PSMB1
REACTOME_ER_PHAGOSOME_PATHWAY (Geneset_Overlap) REACTOME_SIGNALING_BY_THE_B_CELL_RECEPTOR_BCR	0.758621	44	PSMB2|PSMB3|PSMB4|PSMB5|PSMD14|PSMB6|PSMB7|PSMB8|PSMB9|PSMB10|PSMC1|PSMC2|PSMC3|PSMC4|PSMC5|PSMC6|PSMD1|PSMD2|PSMD3|PSMD4|PSMD5|PSMD7|PSMD8|PSMD9|PSMD10|PSMD11|PSMD12|PSMD13|PSME1|PSME2|PSMA8|PSME4|PSMF1|PSMD6|RPS27A|UBA52|PSMA1|PSMA2|PSMA3|PSMA4|PSMA5|PSMA6|PSMA7|PSMB1
REACTOME_EGFR_DOWNREGULATION (Geneset_Overlap) KEGG_ENDOCYTOSIS	0.75	18	EGFR|CLTA|CLTC|STAM2|EGF|AP2M1|EPS15|AP2S1|EPN1|SH3KBP1|CDC42|AP2A1|STAM|AP2A2|AP2B1|CBL|HGS|SH3GL2
KEGG_AXON_GUIDANCE (Geneset_Overlap) REACTOME_SEMAPHORIN_INTERACTIONS	0.538462	35	PAK1|PAK2|PLXNA1|PLXNA2|PLXNB1|PLXNB3|PLXNA3|DPYSL5|SEMA6A|RAC1|RAC2|ROCK1|SEMA4A|SEMA6D|SEMA7A|NRP1|SEMA5A|ROCK2|SEMA3E|CDC42|PLXNC1|CDK5|SEMA3A|SEMA4D|CFL1|DPYSL2|FES|ARHGEF12|FYN|RND1|ITGB1|RHOA|LIMK1|LIMK2|MET
PID_NEPHRIN_NEPH1_PATHWAY (Geneset_Overlap) PID_PDGFRB_PATHWAY	0.580645	18	PIK3R3|PIK3CD|PLCG1|MAP2K4|FYN|NCK2|MAPK9|MAPK10|PIK3CA|PIK3CB|PIK3R1|PIK3R2|GRB2|WASL|RAC1|MAPK8|JUN|NCK1
PID_NEPHRIN_NEPH1_PATHWAY (Geneset_Overlap) PID_MET_PATHWAY	0.548387	17	AKT1|PLCG1|MAP2K4|NCK2|PIK3CA|PIK3R1|PRKCZ|GRB2|WASL|RAC1|PRKCI|MAPK8|BAD|PARD6A|F2RL2|JUN|NCK1
PID_NEPHRIN_NEPH1_PATHWAY (Geneset_Overlap) PID_ERBB1_DOWNSTREAM_PATHWAY	0.548387	17	AKT1|PIK3R3|PIK3CD|MAP2K4|MAPK9|PIK3CA|PIK3CB|PIK3R1|PRKCZ|PIK3R2|GRB2|WASL|RAC1|MAPK8|BAD|F2RL2|JUN
BIOCARTA_RELA_PATHWAY (Geneset_Overlap) REACTOME_INNATE_IMMUNE_SYSTEM	0.625	10	IKBKG|RELA|RIPK1|CHUK|TRAF6|FADD|CREBBP|IKBKB|EP300|NFKBIA
BIOCARTA_RELA_PATHWAY (Geneset_Overlap) KEGG_PATHWAYS_IN_CANCER	0.625	10	NFKB1|IKBKG|RELA|CHUK|TRAF6|FADD|CREBBP|IKBKB|EP300|NFKBIA
BIOCARTA_RELA_PATHWAY (Geneset_Overlap) BIOCARTA_HIVNEF_PATHWAY	0.625	10	NFKB1|TNFRSF1B|TNF|RELA|RIPK1|TRADD|CHUK|TNFRSF1A|FADD|NFKBIA
BIOCARTA_RELA_PATHWAY (Geneset_Overlap) ST_TUMOR_NECROSIS_FACTOR_PATHWAY	0.5625	9	NFKB1|TNFRSF1B|TNF|IKBKG|RIPK1|TRADD|TNFRSF1A|FADD|NFKBIA
BIOCARTA_RELA_PATHWAY (Geneset_Overlap) BIOCARTA_STRESS_PATHWAY	0.625	10	NFKB1|TNF|IKBKG|RELA|RIPK1|TRADD|CHUK|TNFRSF1A|IKBKB|NFKBIA
BIOCARTA_RELA_PATHWAY (Geneset_Overlap) BIOCARTA_NTHI_PATHWAY	0.5	8	NFKB1|TNF|RELA|CHUK|CREBBP|IKBKB|EP300|NFKBIA
BIOCARTA_RELA_PATHWAY (Geneset_Overlap) REACTOME_RIG_I_MDA5_MEDIATED_INDUCTION_OF_IFN_ALPHA_BETA_PATHWAYS	0.625	10	IKBKG|RELA|RIPK1|CHUK|TRAF6|FADD|CREBBP|IKBKB|EP300|NFKBIA
BIOCARTA_RELA_PATHWAY (Geneset_Overlap) KEGG_APOPTOSIS	0.6875	11	NFKB1|TNF|IKBKG|RELA|RIPK1|TRADD|CHUK|TNFRSF1A|FADD|IKBKB|NFKBIA
BIOCARTA_RELA_PATHWAY (Geneset_Overlap) BIOCARTA_TNFR2_PATHWAY	0.5	8	NFKB1|TNFRSF1B|IKBKG|RELA|RIPK1|CHUK|IKBKB|NFKBIA
BIOCARTA_RELA_PATHWAY (Geneset_Overlap) BIOCARTA_KERATINOCYTE_PATHWAY	0.5625	9	NFKB1|TNFRSF1B|TNF|RELA|RIPK1|CHUK|TNFRSF1A|IKBKB|NFKBIA
BIOCARTA_RELA_PATHWAY (Geneset_Overlap) BIOCARTA_NFKB_PATHWAY	0.8125	13	NFKB1|TNFRSF1B|TNF|IKBKG|RELA|RIPK1|TRADD|CHUK|TNFRSF1A|TRAF6|FADD|IKBKB|NFKBIA
KEGG_FRUCTOSE_AND_MANNOSE_METABOLISM (Geneset_Overlap) REACTOME_METABOLISM_OF_CARBOHYDRATES	0.5	17	PFKFB4|PFKL|TPI1|PFKFB3|PFKFB2|KHK|FBP1|ALDOA|ALDOC|ALDOB|PFKP|HK1|HK2|HK3|PFKFB1|FBP2|PFKM
PID_NETRIN_PATHWAY (Geneset_Overlap) PID_FAK_PATHWAY	0.53125	17	MAPK1|SRC|PAK1|PLCG1|FYN|MAP2K1|PIK3CA|PIK3R1|PTK2|WASL|YES1|RAC1|ELMO1|RHOA|NCK1|BCAR1|DOCK1
PID_NETRIN_PATHWAY (Geneset_Overlap) PID_PDGFRB_PATHWAY	0.5	16	MAPK1|SRC|PAK1|PLCG1|FYN|MAPK3|MAP2K1|MAP2K2|PIK3CA|PIK3R1|WASL|YES1|RAC1|RHOA|NCK1|BCAR1
PID_NETRIN_PATHWAY (Geneset_Overlap) REACTOME_NETRIN1_SIGNALING	0.53125	17	SRC|TRIO|UNC5B|PITPNA|PLCG1|FYN|UNC5C|PTK2|WASL|UNC5A|RAC1|NTN1|CDC42|MYO10|DCC|NCK1|DOCK1
PID_NETRIN_PATHWAY (Geneset_Overlap) PID_MET_PATHWAY	0.5	16	MAPK1|SRC|PAK1|PLCG1|MAPK3|MAP2K1|MAP2K2|PIK3CA|PIK3R1|PTK2|WASL|RAC1|RHOA|CDC42|NCK1|BCAR1
REACTOME_TRAFFICKING_OF_GLUR2_CONTAINING_AMPA_RECEPTORS (Geneset_Overlap) REACTOME_NEURONAL_SYSTEM	1	15	AP2M1|GRIA1|AP2S1|GRIA2|GRIA3|GRIA4|PICK1|AP2A1|NSF|AP2A2|AP2B1|GRIP2|PRKCA|PRKCB|PRKCG
REACTOME_TRAFFICKING_OF_GLUR2_CONTAINING_AMPA_RECEPTORS (Geneset_Overlap) REACTOME_NEUROTRANSMITTER_RECEPTOR_BINDING_AND_DOWNSTREAM_TRANSMISSION_IN_THE_POSTSYNAPTIC_CELL	1	15	AP2M1|GRIA1|AP2S1|GRIA2|GRIA3|GRIA4|PICK1|AP2A1|NSF|AP2A2|AP2B1|GRIP2|PRKCA|PRKCB|PRKCG
KEGG_GRAFT_VERSUS_HOST_DISEASE (Geneset_Overlap) KEGG_ANTIGEN_PROCESSING_AND_PRESENTATION	0.675	27	HLA-A|KLRD1|KLRC1|HLA-G|KIR3DL2|KIR2DL1|KIR2DL2|KIR2DL3|KIR3DL1|HLA-DRA|HLA-F|HLA-DMA|HLA-E|HLA-DMB|HLA-DOA|HLA-DOB|HLA-DPA1|HLA-DPB1|HLA-DQA1|HLA-DQA2|HLA-DRB1|HLA-DRB3|HLA-DRB5|HLA-DRB4|HLA-DQB1|HLA-C|HLA-B
KEGG_GRAFT_VERSUS_HOST_DISEASE (Geneset_Overlap) KEGG_VIRAL_MYOCARDITIS	0.6	24	HLA-A|HLA-G|CD28|HLA-DRA|HLA-F|HLA-DMA|HLA-E|HLA-DMB|HLA-DOA|HLA-DOB|HLA-DPA1|HLA-DPB1|PRF1|CD80|HLA-DQA1|CD86|HLA-DQA2|HLA-DRB1|HLA-DRB3|HLA-DRB5|HLA-DRB4|HLA-DQB1|HLA-C|HLA-B
KEGG_GRAFT_VERSUS_HOST_DISEASE (Geneset_Overlap) KEGG_CELL_ADHESION_MOLECULES_CAMS	0.575	23	HLA-A|HLA-G|CD28|HLA-DRA|HLA-F|HLA-DMA|HLA-E|HLA-DMB|HLA-DOA|HLA-DOB|HLA-DPA1|HLA-DPB1|CD80|HLA-DQA1|CD86|HLA-DQA2|HLA-DRB1|HLA-DRB3|HLA-DRB5|HLA-DRB4|HLA-DQB1|HLA-C|HLA-B
KEGG_GRAFT_VERSUS_HOST_DISEASE (Geneset_Overlap) KEGG_ALLOGRAFT_REJECTION	0.810811	30	HLA-A|HLA-G|CD28|HLA-DRA|HLA-F|HLA-DMA|HLA-E|HLA-DMB|FAS|HLA-DOA|HLA-DOB|FASLG|HLA-DPA1|HLA-DPB1|PRF1|CD80|TNF|HLA-DQA1|CD86|HLA-DQA2|HLA-DRB1|HLA-DRB3|HLA-DRB5|HLA-DRB4|IL2|GZMB|HLA-DQB1|IFNG|HLA-C|HLA-B
REACTOME_SYNTHESIS_OF_PIPS_AT_THE_PLASMA_MEMBRANE (Geneset_Overlap) REACTOME_PHOSPHOLIPID_METABOLISM	1	30	PIK3R5|INPP5J|INPPL1|PIK3R3|MTM1|PIK3CD|INPP5K|PIK3C2A|PIK3C2B|PIK3C2G|PIP5K1C|PIK3CG|PIP4K2A|PI4K2B|PI4K2A|MTMR14|PIP5K1B|PIK3CA|PIP4K2B|PIK3CB|MTMR1|PIK3R1|INPP4B|PIK3R2|SYNJ1|SYNJ2|MTMR3|MTMR6|PTEN|PIK3R6
BIOCARTA_BARRESTIN_SRC_PATHWAY (Geneset_Overlap) REACTOME_SIGNALING_BY_ERBB2	0.533333	8	MAPK1|SRC|RAF1|MAPK3|MAP2K1|MAP2K2|ADCY1|HRAS
BIOCARTA_BARRESTIN_SRC_PATHWAY (Geneset_Overlap) KEGG_MELANOGENESIS	0.6	9	MAPK1|GNAS|RAF1|MAPK3|MAP2K1|MAP2K2|ADCY1|HRAS|PLCB1
BIOCARTA_BARRESTIN_SRC_PATHWAY (Geneset_Overlap) BIOCARTA_GPCR_PATHWAY	0.533333	8	GNGT1|GNAS|RAF1|MAPK3|MAP2K1|ADCY1|HRAS|GNB1
BIOCARTA_BARRESTIN_SRC_PATHWAY (Geneset_Overlap) KEGG_LONG_TERM_POTENTIATION	0.533333	8	MAPK1|RAF1|MAPK3|MAP2K1|MAP2K2|ADCY1|HRAS|PLCB1
BIOCARTA_BARRESTIN_SRC_PATHWAY (Geneset_Overlap) REACTOME_SIGNALING_BY_FGFR_IN_DISEASE	0.533333	8	MAPK1|SRC|RAF1|MAPK3|MAP2K1|MAP2K2|ADCY1|HRAS
BIOCARTA_BARRESTIN_SRC_PATHWAY (Geneset_Overlap) KEGG_VASCULAR_SMOOTH_MUSCLE_CONTRACTION	0.533333	8	MAPK1|GNAS|RAF1|MAPK3|MAP2K1|MAP2K2|ADCY1|PLCB1
BIOCARTA_BARRESTIN_SRC_PATHWAY (Geneset_Overlap) PID_PDGFRB_PATHWAY	0.533333	8	MAPK1|SRC|RAF1|MAPK3|MAP2K1|MAP2K2|HRAS|HCK
BIOCARTA_BARRESTIN_SRC_PATHWAY (Geneset_Overlap) REACTOME_HEMOSTASIS	0.6	9	GNGT1|MAPK1|SRC|GNAS|RAF1|MAPK3|HRAS|ARRB1|GNB1
BIOCARTA_BARRESTIN_SRC_PATHWAY (Geneset_Overlap) KEGG_LONG_TERM_DEPRESSION	0.533333	8	MAPK1|GNAS|RAF1|MAPK3|MAP2K1|MAP2K2|HRAS|PLCB1
BIOCARTA_BARRESTIN_SRC_PATHWAY (Geneset_Overlap) REACTOME_SIGNALING_BY_PDGF	0.533333	8	MAPK1|SRC|RAF1|MAPK3|MAP2K1|MAP2K2|ADCY1|HRAS
BIOCARTA_BARRESTIN_SRC_PATHWAY (Geneset_Overlap) REACTOME_GASTRIN_CREB_SIGNALLING_PATHWAY_VIA_PKC_AND_MAPK	0.6	9	GNGT1|MAPK1|RAF1|MAPK3|MAP2K1|MAP2K2|HRAS|PLCB1|GNB1
BIOCARTA_BARRESTIN_SRC_PATHWAY (Geneset_Overlap) REACTOME_SIGNALING_BY_FGFR	0.533333	8	MAPK1|SRC|RAF1|MAPK3|MAP2K1|MAP2K2|ADCY1|HRAS
REACTOME_MAPK_TARGETS_NUCLEAR_EVENTS_MEDIATED_BY_MAP_KINASES (Geneset_Overlap) REACTOME_TOLL_RECEPTOR_CASCADES	1	30	ELK1|MAPK1|MAPKAPK2|MEF2A|MEF2C|RPS6KA1|RPS6KA2|ATF1|RPS6KA3|MAPK3|MAPK9|ATF2|MAPK10|FOS|PPP2CA|PPP2CB|PPP2R1A|PPP2R1B|PPP2R5D|RPS6KA5|MAPK7|MAPK8|MAPK11|CREB1|MAPK14|JUN|DUSP3|DUSP4|DUSP6|DUSP7
REACTOME_MAPK_TARGETS_NUCLEAR_EVENTS_MEDIATED_BY_MAP_KINASES (Geneset_Overlap) REACTOME_INNATE_IMMUNE_SYSTEM	1	30	ELK1|MAPK1|MAPKAPK2|MEF2A|MEF2C|RPS6KA1|RPS6KA2|ATF1|RPS6KA3|MAPK3|MAPK9|ATF2|MAPK10|FOS|PPP2CA|PPP2CB|PPP2R1A|PPP2R1B|PPP2R5D|RPS6KA5|MAPK7|MAPK8|MAPK11|CREB1|MAPK14|JUN|DUSP3|DUSP4|DUSP6|DUSP7
REACTOME_MAPK_TARGETS_NUCLEAR_EVENTS_MEDIATED_BY_MAP_KINASES (Geneset_Overlap) REACTOME_TRIF_MEDIATED_TLR3_SIGNALING	1	30	ELK1|MAPK1|MAPKAPK2|MEF2A|MEF2C|RPS6KA1|RPS6KA2|ATF1|RPS6KA3|MAPK3|MAPK9|ATF2|MAPK10|FOS|PPP2CA|PPP2CB|PPP2R1A|PPP2R1B|PPP2R5D|RPS6KA5|MAPK7|MAPK8|MAPK11|CREB1|MAPK14|JUN|DUSP3|DUSP4|DUSP6|DUSP7
REACTOME_MAPK_TARGETS_NUCLEAR_EVENTS_MEDIATED_BY_MAP_KINASES (Geneset_Overlap) REACTOME_NFKB_AND_MAP_KINASES_ACTIVATION_MEDIATED_BY_TLR4_SIGNALING_REPERTOIRE	1	30	ELK1|MAPK1|MAPKAPK2|MEF2A|MEF2C|RPS6KA1|RPS6KA2|ATF1|RPS6KA3|MAPK3|MAPK9|ATF2|MAPK10|FOS|PPP2CA|PPP2CB|PPP2R1A|PPP2R1B|PPP2R5D|RPS6KA5|MAPK7|MAPK8|MAPK11|CREB1|MAPK14|JUN|DUSP3|DUSP4|DUSP6|DUSP7
REACTOME_MAPK_TARGETS_NUCLEAR_EVENTS_MEDIATED_BY_MAP_KINASES (Geneset_Overlap) PID_ERBB1_DOWNSTREAM_PATHWAY	0.566667	17	ELK1|MAPK1|MEF2C|ATF1|RPS6KA3|MAPK3|MAPK9|ATF2|FOS|PPP2CA|PPP2R1A|RPS6KA5|MAPK7|MAPK8|CREB1|JUN|DUSP6
REACTOME_MAPK_TARGETS_NUCLEAR_EVENTS_MEDIATED_BY_MAP_KINASES (Geneset_Overlap) REACTOME_TRAF6_MEDIATED_INDUCTION_OF_NFKB_AND_MAP_KINASES_UPON_TLR7_8_OR_9_ACTIVATION	1	30	ELK1|MAPK1|MAPKAPK2|MEF2A|MEF2C|RPS6KA1|RPS6KA2|ATF1|RPS6KA3|MAPK3|MAPK9|ATF2|MAPK10|FOS|PPP2CA|PPP2CB|PPP2R1A|PPP2R1B|PPP2R5D|RPS6KA5|MAPK7|MAPK8|MAPK11|CREB1|MAPK14|JUN|DUSP3|DUSP4|DUSP6|DUSP7
REACTOME_MAPK_TARGETS_NUCLEAR_EVENTS_MEDIATED_BY_MAP_KINASES (Geneset_Overlap) BIOCARTA_MAPK_PATHWAY	0.666667	20	ELK1|MAPK1|MAPKAPK2|MEF2A|MEF2C|RPS6KA1|RPS6KA2|RPS6KA3|MAPK3|MAPK9|ATF2|MAPK10|FOS|RPS6KA5|MAPK7|MAPK8|MAPK11|CREB1|MAPK14|JUN
REACTOME_INHIBITION_OF_INSULIN_SECRETION_BY_ADRENALINE_NORADRENALINE (Geneset_Overlap) REACTOME_INHIBITION_OF_VOLTAGE_GATED_CA2_CHANNELS_VIA_GBETA_GAMMA_SUBUNITS	0.52	13	GNGT1|GNG12|GNG8|GNB2|GNB3|GNG3|GNG4|GNG5|GNG7|GNG10|GNGT2|GNG2|GNB1
REACTOME_INHIBITION_OF_INSULIN_SECRETION_BY_ADRENALINE_NORADRENALINE (Geneset_Overlap) REACTOME_REGULATION_OF_WATER_BALANCE_BY_RENAL_AQUAPORINS	0.76	19	GNGT1|GNG12|GNB4|GNG8|GNB5|ADCY5|ADCY6|GNB2|GNB3|GNG3|GNG4|GNG5|GNG7|GNG10|GNG11|GNGT2|GNG13|GNG2|GNB1
REACTOME_INHIBITION_OF_INSULIN_SECRETION_BY_ADRENALINE_NORADRENALINE (Geneset_Overlap) REACTOME_G_ALPHA_Z_SIGNALLING_EVENTS	0.88	22	GNGT1|GNG12|GNB4|GNG8|GNB5|ADCY5|ADCY6|GNAI1|GNAI2|GNB2|GNB3|GNG3|GNG4|GNG5|GNG7|GNG10|GNG11|GNGT2|ADRA2A|GNG13|GNG2|GNB1
REACTOME_INHIBITION_OF_INSULIN_SECRETION_BY_ADRENALINE_NORADRENALINE (Geneset_Overlap) REACTOME_PLATELET_HOMEOSTASIS	0.68	17	GNGT1|GNG12|GNB4|GNG8|GNB5|GNB2|GNB3|GNG3|GNG4|GNG5|GNG7|GNG10|GNG11|GNGT2|GNG13|GNG2|GNB1
REACTOME_INHIBITION_OF_INSULIN_SECRETION_BY_ADRENALINE_NORADRENALINE (Geneset_Overlap) REACTOME_NEUROTRANSMITTER_RECEPTOR_BINDING_AND_DOWNSTREAM_TRANSMISSION_IN_THE_POSTSYNAPTIC_CELL	0.84	21	GNGT1|GNG12|GNB4|GNG8|GNB5|ADCY5|ADCY6|GNAI1|GNAI2|GNB2|GNB3|GNG3|GNG4|GNG5|GNG7|GNG10|GNG11|GNGT2|GNG13|GNG2|GNB1
REACTOME_INHIBITION_OF_INSULIN_SECRETION_BY_ADRENALINE_NORADRENALINE (Geneset_Overlap) REACTOME_GASTRIN_CREB_SIGNALLING_PATHWAY_VIA_PKC_AND_MAPK	0.68	17	GNGT1|GNG12|GNB4|GNG8|GNB5|GNB2|GNB3|GNG3|GNG4|GNG5|GNG7|GNG10|GNG11|GNGT2|GNG13|GNG2|GNB1
REACTOME_INHIBITION_OF_INSULIN_SECRETION_BY_ADRENALINE_NORADRENALINE (Geneset_Overlap) REACTOME_NEURONAL_SYSTEM	0.92	23	GNGT1|GNG12|GNB4|GNG8|GNB5|ADCY5|ADCY6|GNAI1|GNAI2|GNB2|GNB3|GNG3|GNG4|GNG5|GNG7|GNG10|GNG11|GNGT2|CACNB2|CACNB3|GNG13|GNG2|GNB1
REACTOME_INHIBITION_OF_INSULIN_SECRETION_BY_ADRENALINE_NORADRENALINE (Geneset_Overlap) REACTOME_G_ALPHA1213_SIGNALLING_EVENTS	0.68	17	GNGT1|GNG12|GNB4|GNG8|GNB5|GNB2|GNB3|GNG3|GNG4|GNG5|GNG7|GNG10|GNG11|GNGT2|GNG13|GNG2|GNB1
REACTOME_INHIBITION_OF_INSULIN_SECRETION_BY_ADRENALINE_NORADRENALINE (Geneset_Overlap) REACTOME_HEMOSTASIS	0.8	20	GNGT1|GNG12|GNB4|GNG8|GNB5|GNAI1|GNAI2|GNB2|GNB3|GNG3|GNG4|GNG5|GNG7|GNG10|GNG11|GNGT2|ADRA2A|GNG13|GNG2|GNB1
REACTOME_INHIBITION_OF_INSULIN_SECRETION_BY_ADRENALINE_NORADRENALINE (Geneset_Overlap) REACTOME_REGULATION_OF_INSULIN_SECRETION	1	25	GNGT1|GNG12|GNAO1|GNB4|GNG8|GNB5|ADCY5|ADCY6|GNAI1|GNAI2|GNB2|GNB3|GNG3|GNG4|GNG5|GNG7|GNG10|GNG11|GNGT2|CACNB2|ADRA2A|CACNB3|GNG13|GNG2|GNB1
REACTOME_INHIBITION_OF_INSULIN_SECRETION_BY_ADRENALINE_NORADRENALINE (Geneset_Overlap) REACTOME_GABA_RECEPTOR_ACTIVATION	0.68	17	GNGT1|GNG12|GNG8|ADCY5|ADCY6|GNAI1|GNAI2|GNB2|GNB3|GNG3|GNG4|GNG5|GNG7|GNG10|GNGT2|GNG2|GNB1
REACTOME_INHIBITION_OF_INSULIN_SECRETION_BY_ADRENALINE_NORADRENALINE (Geneset_Overlap) REACTOME_G_PROTEIN_BETA_GAMMA_SIGNALLING	0.68	17	GNGT1|GNG12|GNB4|GNG8|GNB5|GNB2|GNB3|GNG3|GNG4|GNG5|GNG7|GNG10|GNG11|GNGT2|GNG13|GNG2|GNB1
REACTOME_INHIBITION_OF_INSULIN_SECRETION_BY_ADRENALINE_NORADRENALINE (Geneset_Overlap) REACTOME_PLATELET_ACTIVATION_SIGNALING_AND_AGGREGATION	0.8	20	GNGT1|GNG12|GNB4|GNG8|GNB5|GNAI1|GNAI2|GNB2|GNB3|GNG3|GNG4|GNG5|GNG7|GNG10|GNG11|GNGT2|ADRA2A|GNG13|GNG2|GNB1
REACTOME_INHIBITION_OF_INSULIN_SECRETION_BY_ADRENALINE_NORADRENALINE (Geneset_Overlap) REACTOME_AQUAPORIN_MEDIATED_TRANSPORT	0.76	19	GNGT1|GNG12|GNB4|GNG8|GNB5|ADCY5|ADCY6|GNB2|GNB3|GNG3|GNG4|GNG5|GNG7|GNG10|GNG11|GNGT2|GNG13|GNG2|GNB1
REACTOME_SIGNALLING_BY_NGF (Geneset_Overlap) REACTOME_DARPP_32_EVENTS	0.625	15	CALM2|CALM1|CALM3|PRKACA|PRKACB|PRKACG|PPP2CA|PPP2CB|PPP2R1A|PPP2R1B|PPP2R5D|PRKAR1A|PRKAR1B|PRKAR2A|PRKAR2B
REACTOME_SIGNALLING_BY_NGF (Geneset_Overlap) KEGG_NEUROTROPHIN_SIGNALING_PATHWAY	0.539683	68	CALM2|CALM1|MAGED1|CALM3|MAPK1|RAF1|RPS6KA1|RPS6KA2|RPS6KA3|BRAF|CAMK4|GRB2|KRAS|RHOA|NRAS|PLCG1|MAPK3|MAP2K1|MAP2K2|RAC1|SOS1|SOS2|YWHAB|RPS6KA5|AKT3|FRS2|CRK|MAPK14|AKT1|AKT2|FOXO3|SHC2|RAPGEF1|IRS1|NGF|NTRK1|NTRK2|PIK3CA|PIK3CB|PIK3R1|PIK3R2|SHC3|PRKCD|MAPK7|MAPK11|MAPK13|MAP2K5|BAD|KIDINS220|RAP1A|MAPK12|SHC1|IRS2|MAPKAPK2|PRDM4|NGFRAP1|IKBKB|IRAK1|ARHGDIA|NFKBIA|NGFR|MAPK8|PSEN1|RELA|TRAF6|H…
REACTOME_SIGNALLING_BY_NGF (Geneset_Overlap) REACTOME_PLC_BETA_MEDIATED_EVENTS	0.714286	30	CALM2|CALM1|CALM3|PRKCA|PRKCG|MAPK1|CAMK4|ADCY3|PRKACA|PRKACB|PRKACG|ADRBK1|ITPR2|ITPR3|ADCY1|ADCY2|PDE1A|PDE1B|ADCY5|ADCY6|ADCY7|ADCY8|PRKAR1A|PRKAR1B|PRKAR2A|PRKAR2B|PRKCD|ADCY9|CREB1|ADCY4
REACTOME_SIGNALLING_BY_NGF (Geneset_Overlap) REACTOME_NRAGE_SIGNALS_DEATH_THROUGH_JNK	1	43	FGD3|KALRN|ARHGEF2|ARHGEF6|MAGED1|ARHGEF17|RASGRF1|RASGRF2|ARHGEF12|RAC1|SOS1|SOS2|TRIO|ARHGEF11|NGF|BAD|ARHGEF9|BCL2L11|NET1|VAV3|AKAP13|FGD4|ECT2|FGD2|FGD1|ARHGEF18|NGEF|TIAM2|AATF|ARHGEF16|ABR|ARHGAP4|MCF2|NGFR|ARHGEF4|ARHGEF3|MAPK8|PREX1|ITSN1|PLEKHG2|TIAM1|VAV1|OBSCN
REACTOME_SIGNALLING_BY_NGF (Geneset_Overlap) REACTOME_NFKB_AND_MAP_KINASES_ACTIVATION_MEDIATED_BY_TLR4_SIGNALING_REPERTOIRE	0.542857	38	MAPK1|RPS6KA1|RPS6KA2|RPS6KA3|MAPK3|MAP2K1|MAP2K2|RPS6KA5|CDK1|CHUK|MAPK14|DUSP3|DUSP4|DUSP6|DUSP7|ELK1|MEF2A|MEF2C|ATF1|PPP2CA|PPP2CB|PPP2R1A|PPP2R1B|PPP2R5D|MAPK7|MAPK11|CREB1|MAPKAPK3|MAPKAPK2|IKBKB|IRAK1|NFKBIA|MAPK8|RELA|RPS27A|TRAF6|UBA52|RIPK2
REACTOME_SIGNALLING_BY_NGF (Geneset_Overlap) REACTOME_CELL_DEATH_SIGNALLING_VIA_NRAGE_NRIF_AND_NADE	1	58	SQSTM1|FGD3|KALRN|ARHGEF2|ARHGEF6|MAGED1|ARHGEF17|RASGRF1|RASGRF2|ARHGEF12|RAC1|SOS1|SOS2|TRIO|ARHGEF11|NGF|BAD|ARHGEF9|BCL2L11|NET1|VAV3|AKAP13|FGD4|ECT2|FGD2|FGD1|ARHGEF18|NCSTN|ITGB3BP|NGEF|TIAM2|AATF|NGFRAP1|ARHGEF16|ABR|ARHGAP4|MCF2|NGFR|ARHGEF4|ARHGEF3|APH1A|PSENEN|MAPK8|PSEN1|PSEN2|PREX1|RPS27A|ITSN1|PLEKHG2|TIAM1|TRAF6|UBA52|VAV1|YWHAE|APH1B|CASP2|CASP3|OBSCN
REACTOME_SIGNALLING_BY_NGF (Geneset_Overlap) REACTOME_SIGNALING_BY_ERBB2	0.773196	75	CALM2|CALM1|MDM2|PDPK1|CALM3|PRKCA|PRKCG|MAPK1|RAF1|CAMK4|GRB2|KRAS|NRAS|PLCG1|MAPK3|MAP2K1|MAP2K2|SOS1|SRC|ADCY3|YWHAB|PRKACA|PRKACB|PRKACG|CDK1|AKT3|CDKN1A|CDKN1B|CHUK|THEM4|ADRBK1|AKT1|AKT2|FOXO1|FOXO3|PHLPP1|MTOR|RICTOR|GSK3A|NR4A1|ITPR2|ITPR3|FOXO4|ADCY1|ADCY2|PDE1A|PDE1B|ADCY5|PIK3CA|ADCY6|PIK3R1|ADCY7|ADCY8|PRKAR1A|PRKAR1B|PRKAR2A|PRKAR2B|PRKCD|PRKCE|ADCY9|BAD|PTEN|CREB1|TRIB3|RPS6KB2|MLST…
REACTOME_SIGNALLING_BY_NGF (Geneset_Overlap) REACTOME_SIGNALING_BY_ERBB4	0.586207	51	MDM2|PDPK1|MAPK1|RAF1|GRB2|KRAS|NRAS|MAPK3|MAP2K1|MAP2K2|SOS1|YWHAB|CDK1|AKT3|CDKN1A|CDKN1B|CHUK|THEM4|AKT1|AKT2|FOXO1|FOXO3|PHLPP1|MTOR|RICTOR|GSK3A|NR4A1|FOXO4|PIK3CA|PIK3R1|BAD|PTEN|CREB1|TRIB3|RPS6KB2|MLST8|SHC1|TSC2|MAPKAP1|CASP9|AKT1S1|NCSTN|APH1A|PSENEN|PSEN1|PSEN2|RPS27A|ADAM17|UBA52|HRAS|APH1B
REACTOME_SIGNALLING_BY_NGF (Geneset_Overlap) REACTOME_SIGNALING_BY_FGFR_IN_DISEASE	0.663934	81	CALM2|CALM1|MDM2|PDPK1|CALM3|PRKCA|PRKCG|MAPK1|RAF1|BRAF|CAMK4|GRB2|KRAS|NRAS|PLCG1|MAPK3|MAP2K1|MAP2K2|SOS1|SRC|ADCY3|YWHAB|PRKACA|PRKACB|PRKACG|CDK1|AKT3|CDKN1A|CDKN1B|FRS2|CHUK|THEM4|ADRBK1|AKT1|AKT2|FOXO1|FOXO3|PHLPP1|MTOR|RICTOR|GSK3A|NR4A1|ITPR2|ITPR3|FOXO4|ADCY1|ADCY2|PDE1A|PDE1B|ADCY5|PIK3CA|ADCY6|PIK3R1|ADCY7|PPP2CA|PPP2CB|PPP2R1A|ADCY8|PRKAR1A|PRKAR1B|PRKAR2A|PRKAR2B|PRKCD|PRKCE|ADCY9|B…
REACTOME_SIGNALLING_BY_NGF (Geneset_Overlap) REACTOME_MAPK_TARGETS_NUCLEAR_EVENTS_MEDIATED_BY_MAP_KINASES	0.833333	25	MAPK1|RPS6KA1|RPS6KA2|RPS6KA3|MAPK3|RPS6KA5|MAPK14|DUSP3|DUSP4|DUSP6|DUSP7|ELK1|MEF2A|MEF2C|ATF1|PPP2CA|PPP2CB|PPP2R1A|PPP2R1B|PPP2R5D|MAPK7|MAPK11|CREB1|MAPKAPK2|MAPK8
REACTOME_SIGNALLING_BY_NGF (Geneset_Overlap) BIOCARTA_GPCR_PATHWAY	0.558824	19	CALM2|CALM1|CALM3|PRKCA|RAF1|RPS6KA3|PLCG1|MAPK3|MAP2K1|PRKACB|PRKACG|ELK1|ADCY1|PRKAR1A|PRKAR1B|PRKAR2A|PRKAR2B|CREB1|HRAS
REACTOME_SIGNALLING_BY_NGF (Geneset_Overlap) BIOCARTA_RACCYCD_PATHWAY	0.576923	15	MAPK1|RAF1|RHOA|MAPK3|RAC1|CDKN1A|CDKN1B|CHUK|AKT1|PIK3CA|PIK3R1|IKBKB|NFKBIA|RELA|HRAS
REACTOME_SIGNALLING_BY_NGF (Geneset_Overlap) REACTOME_RECYCLING_PATHWAY_OF_L1	0.592593	16	MAPK1|RPS6KA1|RPS6KA2|RPS6KA3|CLTA|CLTC|DNM1|DNM2|SH3GL2|SRC|RPS6KA5|AP2M1|AP2S1|AP2A1|AP2A2|AP2B1
REACTOME_SIGNALLING_BY_NGF (Geneset_Overlap) BIOCARTA_VIP_PATHWAY	0.5	13	CALM2|CALM1|CALM3|PLCG1|PRKACB|PRKACG|CHUK|PRKAR1A|PRKAR1B|PRKAR2A|PRKAR2B|NFKBIA|RELA
REACTOME_SIGNALLING_BY_NGF (Geneset_Overlap) REACTOME_PKA_MEDIATED_PHOSPHORYLATION_OF_CREB	1	17	ADCY3|PRKACA|PRKACB|PRKACG|ADCY1|ADCY2|ADCY5|ADCY6|ADCY7|ADCY8|PRKAR1A|PRKAR1B|PRKAR2A|PRKAR2B|ADCY9|CREB1|ADCY4
REACTOME_SIGNALLING_BY_NGF (Geneset_Overlap) REACTOME_SHC_MEDIATED_SIGNALLING	1	15	MAPK1|RAF1|GRB2|KRAS|NRAS|MAPK3|MAP2K1|MAP2K2|SOS1|YWHAB|CDK1|SHC2|SHC3|SHC1|HRAS
REACTOME_SIGNALLING_BY_NGF (Geneset_Overlap) REACTOME_GRB2_EVENTS_IN_ERBB2_SIGNALING	0.545455	12	MAPK1|RAF1|GRB2|KRAS|NRAS|MAPK3|MAP2K1|MAP2K2|SOS1|YWHAB|CDK1|HRAS
REACTOME_SIGNALLING_BY_NGF (Geneset_Overlap) REACTOME_G_ALPHA1213_SIGNALLING_EVENTS	0.554054	41	FGD3|KALRN|ARHGEF1|ARHGEF2|ARHGEF6|ARHGEF17|RASGRF1|RASGRF2|ARHGEF12|RHOA|RAC1|SOS1|SOS2|TRIO|ARHGEF11|PIK3CA|PIK3R1|PIK3R2|ARHGEF9|NET1|VAV3|AKAP13|FGD4|ECT2|FGD2|FGD1|ARHGEF18|NGEF|TIAM2|ARHGEF16|ABR|ARHGAP4|MCF2|ARHGEF4|ARHGEF3|PREX1|ITSN1|PLEKHG2|TIAM1|VAV1|OBSCN
REACTOME_SIGNALLING_BY_NGF (Geneset_Overlap) REACTOME_POST_NMDA_RECEPTOR_ACTIVATION_EVENTS	0.575758	19	CALM2|CALM1|PDPK1|CALM3|MAPK1|RAF1|RASGRF1|RASGRF2|RPS6KA1|RPS6KA2|RPS6KA3|BRAF|CAMK4|ADCY3|PRKACB|ADCY1|ADCY8|CREB1|HRAS
REACTOME_SIGNALLING_BY_NGF (Geneset_Overlap) REACTOME_GAB1_SIGNALOSOME	0.861111	31	MDM2|PDPK1|GRB2|SRC|AKT3|CDKN1A|CDKN1B|CHUK|THEM4|AKT1|AKT2|FOXO1|FOXO3|PHLPP1|MTOR|RICTOR|GSK3A|NR4A1|FOXO4|PIK3CA|PIK3R1|BAD|PTEN|CREB1|TRIB3|RPS6KB2|MLST8|TSC2|MAPKAP1|CASP9|AKT1S1
REACTOME_SIGNALLING_BY_NGF (Geneset_Overlap) PID_ERBB2_ERBB3_PATHWAY	0.522727	23	MAPK1|RAF1|GRB2|KRAS|NRAS|MAPK3|MAP2K1|MAP2K2|RAC1|SOS1|SRC|PRKACA|AKT1|MTOR|PIK3CA|PIK3CB|PIK3R1|PIK3R2|BAD|SHC1|STAT3|MAPK8|HRAS
REACTOME_SIGNALLING_BY_NGF (Geneset_Overlap) BIOCARTA_AT1R_PATHWAY	0.575758	19	CALM2|CALM1|CALM3|PRKCA|MAPK1|RAF1|GRB2|MAPK3|MAP2K1|MAP2K2|RAC1|SOS1|SRC|ELK1|MEF2A|MEF2C|SHC1|MAPK8|HRAS
REACTOME_SIGNALLING_BY_NGF (Geneset_Overlap) REACTOME_SIGNALING_BY_FGFR	0.740741	80	CALM2|CALM1|MDM2|PDPK1|CALM3|PRKCA|PRKCG|MAPK1|RAF1|BRAF|CAMK4|GRB2|KRAS|NRAS|PLCG1|MAPK3|MAP2K1|MAP2K2|SOS1|SRC|ADCY3|YWHAB|PRKACA|PRKACB|PRKACG|CDK1|AKT3|CDKN1A|CDKN1B|FRS2|CHUK|THEM4|ADRBK1|AKT1|AKT2|FOXO1|FOXO3|PHLPP1|MTOR|RICTOR|GSK3A|NR4A1|ITPR2|ITPR3|FOXO4|ADCY1|ADCY2|PDE1A|PDE1B|ADCY5|PIK3CA|ADCY6|PIK3R1|ADCY7|PPP2CA|PPP2CB|PPP2R1A|ADCY8|PRKAR1A|PRKAR1B|PRKAR2A|PRKAR2B|PRKCD|PRKCE|ADCY9|B…
REACTOME_SIGNALLING_BY_NGF (Geneset_Overlap) REACTOME_SIGNALLING_TO_RAS	1	27	MAPK1|RAF1|GRB2|KRAS|NRAS|MAPK3|MAP2K1|MAP2K2|SOS1|SRC|YWHAB|CDK1|MAPK14|SHC2|NGF|NTRK1|SHC3|MAPK11|MAPK13|RALA|RALB|RALGDS|MAPK12|SHC1|MAPKAPK3|MAPKAPK2|HRAS
REACTOME_SIGNALLING_BY_NGF (Geneset_Overlap) BIOCARTA_CREB_PATHWAY	0.777778	21	PRKCA|MAPK1|RPS6KA1|GRB2|MAPK3|RAC1|SOS1|PRKACB|PRKACG|RPS6KA5|MAPK14|AKT1|ADCY1|PIK3CA|PIK3R1|PRKAR1A|PRKAR1B|PRKAR2A|PRKAR2B|CREB1|HRAS
REACTOME_SIGNALLING_BY_NGF (Geneset_Overlap) BIOCARTA_PYK2_PATHWAY	0.642857	18	CALM2|CALM1|CALM3|PRKCA|MAPK1|RAF1|GRB2|PLCG1|MAPK3|MAP2K1|MAP2K2|RAC1|SOS1|SRC|MAPK14|SHC1|MAPK8|HRAS
REACTOME_SIGNALLING_BY_NGF (Geneset_Overlap) REACTOME_DOWNSTREAM_SIGNALING_OF_ACTIVATED_FGFR	0.752577	73	CALM2|CALM1|MDM2|PDPK1|CALM3|PRKCA|PRKCG|MAPK1|RAF1|CAMK4|GRB2|KRAS|NRAS|PLCG1|MAPK3|MAP2K1|MAP2K2|SOS1|ADCY3|YWHAB|PRKACA|PRKACB|PRKACG|CDK1|AKT3|CDKN1A|CDKN1B|FRS2|CHUK|THEM4|ADRBK1|AKT1|AKT2|FOXO1|FOXO3|PHLPP1|MTOR|RICTOR|GSK3A|NR4A1|ITPR2|ITPR3|FOXO4|ADCY1|ADCY2|PDE1A|PDE1B|ADCY5|PIK3CA|ADCY6|PIK3R1|ADCY7|ADCY8|PRKAR1A|PRKAR1B|PRKAR2A|PRKAR2B|PRKCD|PRKCE|ADCY9|BAD|PTEN|CREB1|TRIB3|RPS6KB2|MLS…
REACTOME_SIGNALLING_BY_NGF (Geneset_Overlap) REACTOME_TRIF_MEDIATED_TLR3_SIGNALING	0.527778	38	MAPK1|RPS6KA1|RPS6KA2|RPS6KA3|MAPK3|MAP2K1|MAP2K2|RPS6KA5|CDK1|CHUK|MAPK14|DUSP3|DUSP4|DUSP6|DUSP7|ELK1|MEF2A|MEF2C|ATF1|PPP2CA|PPP2CB|PPP2R1A|PPP2R1B|PPP2R5D|MAPK7|MAPK11|CREB1|MAPKAPK3|MAPKAPK2|IKBKB|IRAK1|NFKBIA|MAPK8|RELA|RPS27A|TRAF6|UBA52|RIPK2
REACTOME_SIGNALLING_BY_NGF (Geneset_Overlap) REACTOME_TRAF6_MEDIATED_INDUCTION_OF_NFKB_AND_MAP_KINASES_UPON_TLR7_8_OR_9_ACTIVATION	0.52	39	MAPK1|RPS6KA1|RPS6KA2|RPS6KA3|MAPK3|MAP2K1|MAP2K2|RPS6KA5|CDK1|CHUK|MAPK14|DUSP3|DUSP4|DUSP6|DUSP7|ELK1|MEF2A|MEF2C|ATF1|PPP2CA|PPP2CB|PPP2R1A|PPP2R1B|PPP2R5D|MAPK7|MAPK11|CREB1|MAPKAPK3|MAPKAPK2|IKBKB|IRAK1|MYD88|NFKBIA|MAPK8|RELA|RPS27A|TRAF6|UBA52|RIPK2
REACTOME_SIGNALLING_BY_NGF (Geneset_Overlap) BIOCARTA_RAS_PATHWAY	0.73913	17	RAF1|RHOA|MAPK3|MAP2K1|RAC1|CHUK|ELK1|AKT1|FOXO4|PIK3CA|PIK3R1|BAD|RALA|RALGDS|CASP9|RELA|HRAS
REACTOME_SIGNALLING_BY_NGF (Geneset_Overlap) REACTOME_SIGNAL_TRANSDUCTION_BY_L1	0.5	17	MAPK1|RPS6KA1|RPS6KA2|RPS6KA3|CLTA|CLTC|MAPK3|MAP2K1|MAP2K2|RAC1|SH3GL2|RPS6KA5|AP2M1|AP2S1|AP2A1|AP2A2|AP2B1
REACTOME_SIGNALLING_BY_NGF (Geneset_Overlap) REACTOME_SIGNALING_BY_PDGF	0.661017	78	CALM2|CALM1|MDM2|PDPK1|CALM3|PRKCA|PRKCG|MAPK1|RAF1|CAMK4|GRB2|KRAS|NRAS|PLCG1|MAPK3|MAP2K1|MAP2K2|SOS1|SRC|ADCY3|YWHAB|PRKACA|PRKACB|PRKACG|CDK1|AKT3|CDKN1A|CDKN1B|CHUK|THEM4|CRK|ADRBK1|AKT1|AKT2|FOXO1|FOXO3|PHLPP1|MTOR|RICTOR|RAPGEF1|GSK3A|NR4A1|ITPR2|ITPR3|FOXO4|ADCY1|ADCY2|PDE1A|PDE1B|ADCY5|PIK3CA|ADCY6|PIK3CB|PIK3R1|ADCY7|PIK3R2|ADCY8|PRKAR1A|PRKAR1B|PRKAR2A|PRKAR2B|PRKCD|PRKCE|ADCY9|BAD|PTE…
REACTOME_SIGNALLING_BY_NGF (Geneset_Overlap) REACTOME_SIGNALLING_TO_P38_VIA_RIT_AND_RIN	1	15	MAPK1|RAF1|BRAF|KRAS|NRAS|MAPK3|MAP2K1|MAP2K2|YWHAB|CDK1|NGF|NTRK1|RIT2|RIT1|HRAS
REACTOME_SIGNALLING_BY_NGF (Geneset_Overlap) REACTOME_CREB_PHOSPHORYLATION_THROUGH_THE_ACTIVATION_OF_RAS	0.518519	14	CALM2|CALM1|PDPK1|CALM3|MAPK1|RAF1|RASGRF1|RASGRF2|RPS6KA1|RPS6KA2|RPS6KA3|BRAF|CREB1|HRAS
REACTOME_SIGNALLING_BY_NGF (Geneset_Overlap) REACTOME_P75_NTR_RECEPTOR_MEDIATED_SIGNALLING	1	79	SQSTM1|FGD3|KALRN|ARHGEF1|ARHGEF2|ARHGEF6|MAGED1|ARHGEF17|RASGRF1|RASGRF2|ARHGEF12|RHOA|RAC1|SOS1|SOS2|TRIO|ARHGEF11|NGF|BAD|ARHGEF9|BCL2L11|NET1|VAV3|PRDM4|AKAP13|FGD4|ECT2|FGD2|FGD1|SORCS3|ARHGEF18|NCSTN|ITGB3BP|NGEF|TIAM2|AATF|NGFRAP1|ARHGEF16|ABR|HDAC1|HDAC2|IKBKB|IRAK1|ARHGAP4|ARHGDIA|MAG|MCF2|MYD88|NFKBIA|NGFR|OMG|ARHGEF4|ARHGEF3|APH1A|PRKCI|PSENEN|MAPK8|PSEN1|PSEN2|RTN4|PREX1|RELA|RPS27A|I…
REACTOME_SIGNALLING_BY_NGF (Geneset_Overlap) BIOCARTA_EPO_PATHWAY	0.526316	10	RAF1|GRB2|PLCG1|MAPK3|MAP2K1|SOS1|ELK1|SHC1|MAPK8|HRAS
REACTOME_SIGNALLING_BY_NGF (Geneset_Overlap) BIOCARTA_BARRESTIN_SRC_PATHWAY	0.6	9	MAPK1|RAF1|DNM1|MAPK3|MAP2K1|MAP2K2|SRC|ADCY1|HRAS
REACTOME_SIGNALLING_BY_NGF (Geneset_Overlap) REACTOME_SHC_RELATED_EVENTS	0.882353	15	MAPK1|RAF1|GRB2|KRAS|NRAS|MAPK3|MAP2K1|MAP2K2|SOS1|YWHAB|CDK1|SHC2|SHC3|SHC1|HRAS
REACTOME_SIGNALLING_BY_NGF (Geneset_Overlap) REACTOME_ACTIVATION_OF_NMDA_RECEPTOR_UPON_GLUTAMATE_BINDING_AND_POSTSYNAPTIC_EVENTS	0.513514	19	CALM2|CALM1|PDPK1|CALM3|MAPK1|RAF1|RASGRF1|RASGRF2|RPS6KA1|RPS6KA2|RPS6KA3|BRAF|CAMK4|ADCY3|PRKACB|ADCY1|ADCY8|CREB1|HRAS
REACTOME_SIGNALLING_BY_NGF (Geneset_Overlap) BIOCARTA_IGF1R_PATHWAY	0.913043	21	MAPK1|RAF1|RPS6KA1|GRB2|MAPK3|MAP2K1|SOS1|PRKACB|PRKACG|AKT1|IRS1|ADCY1|PIK3CA|PIK3R1|PRKAR1A|PRKAR1B|PRKAR2A|PRKAR2B|BAD|SHC1|HRAS
REACTOME_REGULATION_OF_HYPOXIA_INDUCIBLE_FACTOR_HIF_BY_OXYGEN (Geneset_Overlap) PID_HIF2PATHWAY	0.565217	13	TCEB1|TCEB2|EPO|EPAS1|HIF1AN|VHL|ARNT|EGLN3|VEGFA|EGLN1|EGLN2|CREBBP|EP300
REACTOME_REGULATION_OF_HYPOXIA_INDUCIBLE_FACTOR_HIF_BY_OXYGEN (Geneset_Overlap) REACTOME_OXYGEN_DEPENDENT_PROLINE_HYDROXYLATION_OF_HYPOXIA_INDUCIBLE_FACTOR_ALPHA	1	16	TCEB1|TCEB2|EPAS1|RBX1|CUL2|RPS27A|VHL|HIF1A|EGLN3|EGLN1|HIF3A|EGLN2|UBA52|UBE2D2|UBE2D1|UBE2D3
REACTOME_REGULATION_OF_HYPOXIA_INDUCIBLE_FACTOR_HIF_BY_OXYGEN (Geneset_Overlap) KEGG_PATHWAYS_IN_CANCER	0.608696	14	TCEB1|TCEB2|EPAS1|RBX1|CUL2|VHL|HIF1A|ARNT|EGLN3|VEGFA|EGLN1|EGLN2|CREBBP|EP300
REACTOME_REGULATION_OF_HYPOXIA_INDUCIBLE_FACTOR_HIF_BY_OXYGEN (Geneset_Overlap) KEGG_RENAL_CELL_CARCINOMA	0.608696	14	TCEB1|TCEB2|EPAS1|RBX1|CUL2|VHL|HIF1A|ARNT|EGLN3|VEGFA|EGLN1|EGLN2|CREBBP|EP300
REACTOME_OTHER_SEMAPHORIN_INTERACTIONS (Geneset_Overlap) KEGG_AXON_GUIDANCE	0.733333	11	SEMA5A|ITGB1|SEMA3E|PLXNA1|PLXNA2|PLXNB3|SEMA6D|SEMA4A|PLXNC1|SEMA7A|SEMA6A
REACTOME_OTHER_SEMAPHORIN_INTERACTIONS (Geneset_Overlap) NABA_ECM_AFFILIATED	0.733333	11	SEMA5A|PLXND1|SEMA3E|PLXNA1|PLXNA2|PLXNB3|SEMA6D|SEMA4A|PLXNC1|SEMA7A|SEMA6A
REACTOME_OTHER_SEMAPHORIN_INTERACTIONS (Geneset_Overlap) REACTOME_SEMAPHORIN_INTERACTIONS	1	15	ITGA1|SEMA5A|ITGB1|PLXND1|SEMA3E|PLXNA1|TYROBP|PLXNA2|PLXNB3|TREM2|SEMA6D|SEMA4A|PLXNC1|SEMA7A|SEMA6A
REACTOME_GLUCONEOGENESIS (Geneset_Overlap) REACTOME_GLUCOSE_METABOLISM	1	31	PGAM2|PGK1|SLC25A1|TPI1|GAPDH|SLC25A11|SLC25A12|PCK1|FBP1|ALDOA|ALDOC|ALDOB|SLC25A10|PRKACA|PRKACB|PRKACG|SLC25A13|ENO1|ENO2|ENO3|PFKFB1|GAPDHS|GOT1|GOT2|GPI|MDH1|MDH2|PC|FBP2|PCK2|PGAM1
REACTOME_GLUCONEOGENESIS (Geneset_Overlap) REACTOME_METABOLISM_OF_CARBOHYDRATES	1	31	PGAM2|PGK1|SLC25A1|TPI1|GAPDH|SLC25A11|SLC25A12|PCK1|FBP1|ALDOA|ALDOC|ALDOB|SLC25A10|PRKACA|PRKACB|PRKACG|SLC25A13|ENO1|ENO2|ENO3|PFKFB1|GAPDHS|GOT1|GOT2|GPI|MDH1|MDH2|PC|FBP2|PCK2|PGAM1
REACTOME_DEFENSINS (Geneset_Overlap) REACTOME_INNATE_IMMUNE_SYSTEM	1	43	DEFA4|DEFB130|DEFA5|DEFB132|DEFA6|DEFB103A|DEFB107B|ART1|DEFB104B|DEFB135|DEFB136|DEFA1B|DEFB134|DEFB131|TLR1|TLR2|DEFB4B|DEFB126|CD4|DEFB118|CCR2|CCR6|DEFB127|DEFB129|DEFB1|DEFB4A|DEFB105A|DEFB106A|DEFB107A|DEFB108B|DEFB110|DEFB112|DEFB113|DEFB114|DEFB115|DEFB116|DEFB119|DEFB121|DEFB123|DEFB124|DEFB125|DEFA1|DEFB128
REACTOME_GLUCURONIDATION (Geneset_Overlap) KEGG_ASCORBATE_AND_ALDARATE_METABOLISM	0.888889	16	UGT1A9|UGT2B11|UGT2B10|UGT2B7|UGT2B4|UGT1A4|UGT2B17|UGT1A1|UGT1A3|UGT1A8|UGT1A7|UGDH|UGT1A6|UGT2B28|UGT1A5|UGT2A1
REACTOME_GLUCURONIDATION (Geneset_Overlap) KEGG_PORPHYRIN_AND_CHLOROPHYLL_METABOLISM	0.833333	15	UGT1A9|UGT2B11|UGT2B10|UGT2B7|UGT2B4|UGT1A4|UGT2B17|UGT1A1|UGT1A3|UGT1A8|UGT1A7|UGT1A6|UGT2B28|UGT1A5|UGT2A1
REACTOME_GLUCURONIDATION (Geneset_Overlap) REACTOME_BIOLOGICAL_OXIDATIONS	1	18	UGT1A9|UGT2B11|UGT2B10|UGT2B7|SLC35D1|UGP2|UGT2B4|UGT1A4|UGT2B17|UGT1A1|UGT1A3|UGT1A8|UGT1A7|UGDH|UGT1A6|UGT2B28|UGT1A5|UGT2A1
REACTOME_CELL_SURFACE_INTERACTIONS_AT_THE_VASCULAR_WALL (Geneset_Overlap) REACTOME_HEMOSTASIS	1	84	SLC3A2|PLCG1|ITGAM|CD2|MMP1|PIK3CA|PIK3CB|PIK3R1|PIK3R2|SLC16A1|JAM3|COL1A1|COL1A2|JAM2|PF4|LYN|ITGA3|ITGB2|CAV1|ITGAL|GRB7|SHC1|SOS1|SLC7A9|F2|ATP1B1|PF4V1|ATP1B2|SLC7A5|ATP1B3|PPIL2|CXADR|SRC|SELL|PROC|ANGPT1|PROS1|ANGPT2|GRB14|ANGPT4|TEK|DOK2|ITGAX|CD48|FYN|SLC7A7|MERTK|SLC7A6|TREM1|SLC16A3|MAG|F11R|GRB2|FN1|THBD|YES1|CD58|FCER1G|LCK|AMICA1|ITGA5|ITGAV|SLC7A10|SIRPA|ITGB1|ITGB3|KRAS|SLC7A8|L1C…
REACTOME_CELL_SURFACE_INTERACTIONS_AT_THE_VASCULAR_WALL (Geneset_Overlap) REACTOME_BASIGIN_INTERACTIONS	1	24	SLC3A2|MMP1|SLC16A1|ITGA3|CAV1|SLC7A9|ATP1B1|ATP1B2|SLC7A5|ATP1B3|PPIL2|SLC7A7|SLC7A6|SLC16A3|MAG|SLC7A10|ITGB1|SLC7A8|L1CAM|SPN|PPIA|SLC16A8|SLC7A11|BSG
REACTOME_CELL_SURFACE_INTERACTIONS_AT_THE_VASCULAR_WALL (Geneset_Overlap) REACTOME_REGULATION_OF_KIT_SIGNALING	0.5	8	LYN|SOS1|SRC|FYN|GRB2|YES1|LCK|PTPN6
PID_TXA2PATHWAY (Geneset_Overlap) REACTOME_PLATELET_ACTIVATION_SIGNALING_AND_AGGREGATION	0.578947	33	PIK3R5|AKT1|TBXA2R|PIK3CG|PRKCQ|GNB5|ARRB2|PRKCZ|RAC1|PRKCD|PRKCE|EGF|LYN|GNA15|GNA11|GNG2|PRKCA|PRKCB|GNA14|GNA12|PRKCG|GNAQ|SRC|FYN|GNA13|PRKCH|SYK|GNAI2|LCK|RHOA|MAPK14|PIK3R6|GNB1
PID_TXA2PATHWAY (Geneset_Overlap) PID_IL8_CXCR2_PATHWAY	0.529412	18	AKT1|PIK3CG|ARRB2|LYN|GNA15|PLCB2|GNG2|PRKCA|DNM1|PRKCB|GNA14|PRKCG|RAB11A|GNAI2|HCK|FGR|PIK3R6|GNB1
PID_TXA2PATHWAY (Geneset_Overlap) REACTOME_HEMOSTASIS	0.684211	39	PIK3R5|AKT1|TBXA2R|PIK3CG|PRKCQ|GNB5|ARRB2|PRKCZ|RAC1|PRKCD|PRKCE|EGF|LYN|GNA15|GNA11|GNG2|PRKCA|PRKCB|GNA14|GNA12|PRKCG|GNAQ|SRC|PRKACA|FYN|GNA13|PRKCH|SYK|NOS3|GNAI2|YES1|LCK|PRKG1|PTGIR|RHOA|FGR|MAPK14|PIK3R6|GNB1
PID_FGF_PATHWAY (Geneset_Overlap) KEGG_PATHWAYS_IN_CANCER	0.545455	30	AKT1|PLCG1|MAPK3|MMP9|PIK3CA|PIK3R1|FOS|CBL|HGF|SOS1|STAT1|STAT5B|MAPK1|FGF1|FGF2|FGF4|FGFR1|FGF6|FGF8|FGF9|FGFR3|FGFR2|FGF23|FGF18|FGF17|FGF19|GRB2|CDH1|MET|JUN
PID_FGF_PATHWAY (Geneset_Overlap) REACTOME_SIGNALING_BY_FGFR	0.563636	31	AKT1|PLCG1|MAPK3|PIK3CA|PIK3R1|SPRY2|GAB1|CBL|PDPK1|SHC1|SOS1|MAPK1|KLB|SRC|FGF1|FGF2|FGF4|FGFR1|FGF6|FGF8|FGF9|FGFR3|FGFR2|FGFR4|IL17RD|FGF23|FGF18|FGF17|FGF19|GRB2|FRS2
PID_FGF_PATHWAY (Geneset_Overlap) REACTOME_SIGNALING_BY_FGFR_IN_DISEASE	0.6	33	AKT1|PLCG1|MAPK3|PIK3CA|PIK3R1|SPRY2|GAB1|CBL|PDPK1|SHC1|SOS1|STAT1|STAT5B|MAPK1|KLB|SRC|FGF1|FGF2|FGF4|FGFR1|FGF6|FGF8|FGF9|FGFR3|FGFR2|FGFR4|IL17RD|FGF23|FGF18|FGF17|FGF19|GRB2|FRS2
NABA_BASEMENT_MEMBRANES (Geneset_Overlap) NABA_CORE_MATRISOME	1	40	COL18A1|NTN3|COL15A1|LAMA3|LAMA4|COL4A6|HMCN1|NTNG1|LAMA5|LAMB2|LAMB4|USH2A|LAMC3|LAMA1|HSPG2|COLQ|NTN4|NTN1|COL6A5|COL4A1|COL6A6|COL4A2|AGRN|COL4A3|LAMB3|NID1|COL4A4|LAMC2|NID2|COL4A5|NPNT|NTN5|COL6A1|NTNG2|COL6A2|LAMB1|COL6A3|LAMC1|PAPLN|LAMA2
NABA_BASEMENT_MEMBRANES (Geneset_Overlap) KEGG_FOCAL_ADHESION	0.5	20	LAMA3|LAMA4|COL4A6|LAMA5|LAMB2|LAMB4|LAMC3|LAMA1|COL4A1|COL6A6|COL4A2|LAMB3|COL4A4|LAMC2|COL6A1|COL6A2|LAMB1|COL6A3|LAMC1|LAMA2
NABA_BASEMENT_MEMBRANES (Geneset_Overlap) NABA_ECM_GLYCOPROTEINS	0.65	26	NTN3|LAMA3|LAMA4|HMCN1|NTNG1|LAMA5|LAMB2|LAMB4|USH2A|LAMC3|LAMA1|COLQ|NTN4|NTN1|AGRN|LAMB3|NID1|LAMC2|NID2|NPNT|NTN5|NTNG2|LAMB1|LAMC1|PAPLN|LAMA2
NABA_BASEMENT_MEMBRANES (Geneset_Overlap) PID_INTEGRIN1_PATHWAY	0.525	21	COL18A1|LAMA3|LAMA4|COL4A6|LAMA5|LAMB2|LAMA1|COL4A1|COL4A3|LAMB3|NID1|COL4A4|LAMC2|COL4A5|NPNT|COL6A1|COL6A2|LAMB1|COL6A3|LAMC1|LAMA2
REACTOME_POTASSIUM_CHANNELS (Geneset_Overlap) REACTOME_INHIBITION_OF_VOLTAGE_GATED_CA2_CHANNELS_VIA_GBETA_GAMMA_SUBUNITS	1	25	KCNJ2|KCNJ3|KCNJ4|KCNJ5|KCNJ6|KCNJ9|KCNJ10|KCNJ12|KCNJ15|KCNJ16|GNG2|GNG12|GNB1|GNGT1|GNG8|GABBR2|GABBR1|GNB2|GNB3|GNG3|GNG4|GNG5|GNG7|GNG10|GNGT2
REACTOME_POTASSIUM_CHANNELS (Geneset_Overlap) REACTOME_VOLTAGE_GATED_POTASSIUM_CHANNELS	1	43	KCNA5|KCNA6|KCNA7|KCNA10|KCNB1|KCNC1|KCNC2|KCNC3|KCNC4|KCND1|KCND2|KCND3|KCNF1|KCNG1|KCNH1|KCNH2|KCNQ1|KCNQ2|KCNQ3|KCNS1|KCNS2|KCNS3|KCNQ5|KCNAB1|KCNH6|KCNAB2|KCNH7|KCNQ4|KCNAB3|KCNG4|KCNB2|KCNH8|KCNV2|KCNG3|KCNH4|KCNH3|KCNG2|KCNV1|KCNH5|KCNA1|KCNA2|KCNA3|KCNA4
REACTOME_POTASSIUM_CHANNELS (Geneset_Overlap) REACTOME_NEURONAL_SYSTEM	1	98	KCNA5|KCNA6|KCNA7|KCNA10|KCNB1|KCNC1|KCNC2|KCNC3|KCNC4|KCND1|KCND2|KCND3|KCNF1|KCNG1|KCNH1|KCNH2|KCNJ1|KCNJ2|KCNJ3|KCNJ4|KCNJ5|KCNJ6|KCNJ8|KCNJ9|KCNJ10|KCNJ11|KCNJ12|KCNJ14|KCNJ15|KCNJ16|KCNK1|KCNK2|KCNK3|KCNMB1|KCNN1|KCNN2|KCNN3|KCNN4|KCNQ1|KCNQ2|KCNQ3|KCNS1|KCNS2|KCNS3|KCNK4|KCNK9|KCNK10|GNG2|GNG12|KCNQ5|KCNK13|HCN3|HCN2|ABCC8|KCNAB1|KCNH6|KCNK16|GNB1|GNGT1|KCNAB2|KCNK17|KCNH7|KCNQ4|HCN4|KCNAB3…
REACTOME_POTASSIUM_CHANNELS (Geneset_Overlap) REACTOME_INHIBITION_OF_INSULIN_SECRETION_BY_ADRENALINE_NORADRENALINE	0.52	13	GNG2|GNG12|GNB1|GNGT1|GNG8|GNB2|GNB3|GNG3|GNG4|GNG5|GNG7|GNG10|GNGT2
BIOCARTA_IL7_PATHWAY (Geneset_Overlap) REACTOME_SIGNALING_BY_ILS	0.705882	12	LCK|JAK1|PTK2B|IL7|FYN|IL7R|JAK3|IL2RG|PIK3CA|PIK3R1|STAT5A|STAT5B
BIOCARTA_IL7_PATHWAY (Geneset_Overlap) REACTOME_CYTOKINE_SIGNALING_IN_IMMUNE_SYSTEM	0.705882	12	LCK|JAK1|PTK2B|IL7|FYN|IL7R|JAK3|IL2RG|PIK3CA|PIK3R1|STAT5A|STAT5B
BIOCARTA_IL7_PATHWAY (Geneset_Overlap) KEGG_JAK_STAT_SIGNALING_PATHWAY	0.705882	12	JAK1|IL7|PIK3CG|IL7R|JAK3|IL2RG|CREBBP|PIK3CA|PIK3R1|EP300|STAT5A|STAT5B
BIOCARTA_IL7_PATHWAY (Geneset_Overlap) BIOCARTA_IL2RB_PATHWAY	0.588235	10	JAK1|PIK3CG|NMI|JAK3|IL2RG|PIK3CA|PIK3R1|STAT5A|STAT5B|BCL2
BIOCARTA_IL7_PATHWAY (Geneset_Overlap) KEGG_PATHWAYS_IN_CANCER	0.529412	9	JAK1|PIK3CG|CREBBP|PIK3CA|PIK3R1|EP300|STAT5A|STAT5B|BCL2
REACTOME_3_UTR_MEDIATED_TRANSLATIONAL_REGULATION (Geneset_Overlap) KEGG_RIBOSOME	0.930233	80	RPL13A|RPS4X|RPL11|RPS6|RPL35|FAU|RPL36|RPL10A|RPL26L1|RPL3|RPL3L|RPL4|RPL6|RPL7|RPL7A|RPL8|RPL9|RPL10|RPL12|RPL13|RPL15|RPL17|RPL18|RPL18A|RPL19|RPL21|RPL22|RPL23A|RPL24|RPL26|RPL27|RPL30|RPL27A|RPL28|RPL29|RPL31|RPL32|RPL34|RPL35A|RPL37|RPL37A|RPL38|RPL39|RPL41|RPL36A|RPLP0|RPLP1|RPLP2|RPS2|RPS3|RPS3A|RPS4Y1|RPSA|RPS5|RPS7|RPS27|RPS8|RPS9|RPS10|RPS11|RPS12|RPS13|RPS15|RPS15A|RPS16|RPS18|RPS19|R…
REACTOME_3_UTR_MEDIATED_TRANSLATIONAL_REGULATION (Geneset_Overlap) REACTOME_FORMATION_OF_THE_TERNARY_COMPLEX_AND_SUBSEQUENTLY_THE_43S_COMPLEX	1	48	RPS4X|RPS6|FAU|EIF3K|EIF1AX|RPS2|RPS3|RPS3A|RPS4Y1|RPSA|RPS5|RPS7|RPS27|RPS8|RPS9|RPS10|RPS11|RPS12|RPS13|RPS14|RPS15|RPS15A|RPS16|RPS18|RPS19|RPS20|RPS21|RPS23|RPS24|RPS25|RPS26|RPS28|RPS29|RPSAP9|EIF3E|EIF3B|EIF3C|EIF3D|EIF3F|EIF3G|EIF3H|EIF3I|EIF3J|RPS27A|EIF2S3|EIF2S1|EIF3A|EIF2S2
REACTOME_3_UTR_MEDIATED_TRANSLATIONAL_REGULATION (Geneset_Overlap) REACTOME_NONSENSE_MEDIATED_DECAY_ENHANCED_BY_THE_EXON_JUNCTION_COMPLEX	0.817308	85	PABPC1|RPL13A|RPS4X|EIF4G1|RPL11|RPS6|RPL35|FAU|RPL36|FAM153A|RPL10A|RPL26L1|RPL3|RPL3L|RPL4|RPL6|RPL7|RPL7A|RPL8|RPL9|RPL10|RPL12|RPL13|RPL15|RPL17|RPL18|RPL18A|RPL19|RPL21|RPL22|RPL23A|RPL24|RPL26|RPL27|RPL30|RPL27A|RPL28|RPL29|RPL31|RPL32|RPL34|RPL35A|RPL37|RPL37A|RPL38|RPL39|RPL41|RPL36A|RPLP0|RPLP1|RPLP2|RPS2|RPS3|RPS3A|RPS4Y1|RPSA|RPS5|RPS7|RPS27|RPS8|RPS9|RPS10|RPS11|RPS12|RPS13|RPS14|RPS1…
REACTOME_3_UTR_MEDIATED_TRANSLATIONAL_REGULATION (Geneset_Overlap) REACTOME_METABOLISM_OF_MRNA	0.846154	88	PABPC1|RPL13A|RPS4X|EIF4B|EIF4E|EIF4G1|RPL11|RPS6|RPL35|FAU|RPL36|FAM153A|RPL10A|RPL26L1|RPL3|RPL3L|RPL4|RPL6|RPL7|RPL7A|RPL8|RPL9|RPL10|RPL12|RPL13|RPL15|RPL17|RPL18|RPL18A|RPL19|RPL21|RPL22|RPL23A|RPL24|RPL26|RPL27|RPL30|RPL27A|RPL28|RPL29|RPL31|RPL32|RPL34|RPL35A|RPL37|RPL37A|RPL38|RPL39|RPL41|RPL36A|RPLP0|RPLP1|RPLP2|RPS2|RPS3|RPS3A|RPS4Y1|RPSA|RPS5|RPS7|RPS27|RPS8|RPS9|RPS10|RPS11|RPS12|RPS1…
REACTOME_3_UTR_MEDIATED_TRANSLATIONAL_REGULATION (Geneset_Overlap) REACTOME_TRANSLATION	1	104	PABPC1|RPL13A|RPS4X|EIF4B|EIF4E|EIF4G1|RPL11|RPS6|RPL35|FAU|RPL36|EIF3K|FAM153A|RPL10A|RPL26L1|RPL3|RPL3L|RPL4|RPL6|RPL7|RPL7A|RPL8|RPL9|RPL10|RPL12|RPL13|RPL15|RPL17|RPL18|EIF1AX|RPL18A|RPL19|RPL21|RPL22|RPL23A|RPL24|RPL26|RPL27|RPL30|RPL27A|RPL28|RPL29|RPL31|RPL32|RPL34|RPL35A|RPL37|RPL37A|RPL38|RPL39|RPL41|RPL36A|RPLP0|RPLP1|RPLP2|RPS2|RPS3|RPS3A|RPS4Y1|RPSA|RPS5|RPS7|RPS27|RPS8|RPS9|RPS10|RPS…
REACTOME_3_UTR_MEDIATED_TRANSLATIONAL_REGULATION (Geneset_Overlap) REACTOME_ACTIVATION_OF_THE_MRNA_UPON_BINDING_OF_THE_CAP_BINDING_COMPLEX_AND_EIFS_AND_SUBSEQUENT_BINDING_TO_43S	0.981818	54	PABPC1|RPS4X|EIF4B|EIF4E|EIF4G1|RPS6|FAU|EIF3K|EIF1AX|RPS2|RPS3|RPS3A|RPS4Y1|RPSA|RPS5|RPS7|RPS27|RPS8|RPS9|RPS10|RPS11|RPS12|RPS13|RPS14|RPS15|RPS15A|RPS16|RPS18|RPS19|RPS20|RPS21|RPS23|RPS24|RPS25|RPS26|RPS28|RPS29|RPSAP9|EIF3E|EIF4H|EIF3B|EIF3C|EIF3D|EIF3F|EIF3G|EIF3H|EIF3I|EIF3J|RPS27A|EIF2S3|EIF2S1|EIF3A|EIF2S2|EIF4A2
REACTOME_3_UTR_MEDIATED_TRANSLATIONAL_REGULATION (Geneset_Overlap) REACTOME_METABOLISM_OF_RNA	0.846154	88	PABPC1|RPL13A|RPS4X|EIF4B|EIF4E|EIF4G1|RPL11|RPS6|RPL35|FAU|RPL36|FAM153A|RPL10A|RPL26L1|RPL3|RPL3L|RPL4|RPL6|RPL7|RPL7A|RPL8|RPL9|RPL10|RPL12|RPL13|RPL15|RPL17|RPL18|RPL18A|RPL19|RPL21|RPL22|RPL23A|RPL24|RPL26|RPL27|RPL30|RPL27A|RPL28|RPL29|RPL31|RPL32|RPL34|RPL35A|RPL37|RPL37A|RPL38|RPL39|RPL41|RPL36A|RPLP0|RPLP1|RPLP2|RPS2|RPS3|RPS3A|RPS4Y1|RPSA|RPS5|RPS7|RPS27|RPS8|RPS9|RPS10|RPS11|RPS12|RPS1…
BIOCARTA_HDAC_PATHWAY (Geneset_Overlap) BIOCARTA_PGC1A_PATHWAY	0.608696	14	CALM2|CALM1|PPP3CA|MEF2A|MEF2C|PPP3CC|CAMK1G|HDAC5|YWHAH|CAMK1|CALM3|MEF2BNB-MEF2B|MEF2D|PPP3CB
BIOCARTA_HDAC_PATHWAY (Geneset_Overlap) BIOCARTA_MEF2D_PATHWAY	0.555556	10	CALM2|CALM1|PPP3CA|CABIN1|NFATC2|NFATC1|PPP3CC|CALM3|MEF2D|PPP3CB
KEGG_ADIPOCYTOKINE_SIGNALING_PATHWAY (Geneset_Overlap) BIOCARTA_RELA_PATHWAY	0.625	10	NFKB1|IKBKG|TNFRSF1A|IKBKB|NFKBIA|TNFRSF1B|TNF|RELA|TRADD|CHUK
BIOCARTA_CTLA4_PATHWAY (Geneset_Overlap) PID_TCR_PATHWAY	0.684211	13	LCK|CD80|CD86|HLA-DRB1|PTPN11|CD3D|CD28|CD3E|CD3G|CD247|ITK|GRB2|HLA-DRA
BIOCARTA_CTLA4_PATHWAY (Geneset_Overlap) PID_CXCR4_PATHWAY	0.526316	10	LCK|HLA-DRB1|PTPN11|CD3D|CD3E|CD3G|CD247|PIK3CA|PIK3R1|HLA-DRA
REACTOME_INFLUENZA_VIRAL_RNA_TRANSCRIPTION_AND_REPLICATION (Geneset_Overlap) REACTOME_METABOLISM_OF_RNA	0.821782	83	RPL13A|RPS4X|RPL11|RPS6|RPL35|FAU|RPL36|FAM153A|RPL10A|RPL26L1|RPL3|RPL3L|RPL4|RPL6|RPL7|RPL7A|RPL8|RPL9|RPL10|RPL12|RPL13|RPL15|RPL17|RPL18|RPL18A|RPL19|RPL21|RPL22|RPL23A|RPL24|RPL26|RPL27|RPL30|RPL27A|RPL28|RPL29|RPL31|RPL32|RPL34|RPL35A|RPL37|RPL37A|RPL38|RPL39|RPL41|RPL36A|RPLP0|RPLP1|RPLP2|RPS2|RPS3|RPS3A|RPS4Y1|RPSA|RPS5|RPS7|RPS27|RPS8|RPS9|RPS10|RPS11|RPS12|RPS13|RPS14|RPS15|RPS15A|RPS16…
REACTOME_INFLUENZA_VIRAL_RNA_TRANSCRIPTION_AND_REPLICATION (Geneset_Overlap) KEGG_RIBOSOME	0.930233	80	RPL13A|RPS4X|RPL11|RPS6|RPL35|FAU|RPL36|RPL10A|RPL26L1|RPL3|RPL3L|RPL4|RPL6|RPL7|RPL7A|RPL8|RPL9|RPL10|RPL12|RPL13|RPL15|RPL17|RPL18|RPL18A|RPL19|RPL21|RPL22|RPL23A|RPL24|RPL26|RPL27|RPL30|RPL27A|RPL28|RPL29|RPL31|RPL32|RPL34|RPL35A|RPL37|RPL37A|RPL38|RPL39|RPL41|RPL36A|RPLP0|RPLP1|RPLP2|RPS2|RPS3|RPS3A|RPS4Y1|RPSA|RPS5|RPS7|RPS27|RPS8|RPS9|RPS10|RPS11|RPS12|RPS13|RPS15|RPS15A|RPS16|RPS18|RPS19|R…
REACTOME_INFLUENZA_VIRAL_RNA_TRANSCRIPTION_AND_REPLICATION (Geneset_Overlap) REACTOME_TRANSLATION	0.821782	83	RPL13A|RPS4X|RPL11|RPS6|RPL35|FAU|RPL36|FAM153A|RPL10A|RPL26L1|RPL3|RPL3L|RPL4|RPL6|RPL7|RPL7A|RPL8|RPL9|RPL10|RPL12|RPL13|RPL15|RPL17|RPL18|RPL18A|RPL19|RPL21|RPL22|RPL23A|RPL24|RPL26|RPL27|RPL30|RPL27A|RPL28|RPL29|RPL31|RPL32|RPL34|RPL35A|RPL37|RPL37A|RPL38|RPL39|RPL41|RPL36A|RPLP0|RPLP1|RPLP2|RPS2|RPS3|RPS3A|RPS4Y1|RPSA|RPS5|RPS7|RPS27|RPS8|RPS9|RPS10|RPS11|RPS12|RPS13|RPS14|RPS15|RPS15A|RPS16…
REACTOME_INFLUENZA_VIRAL_RNA_TRANSCRIPTION_AND_REPLICATION (Geneset_Overlap) REACTOME_3_UTR_MEDIATED_TRANSLATIONAL_REGULATION	0.821782	83	RPL13A|RPS4X|RPL11|RPS6|RPL35|FAU|RPL36|FAM153A|RPL10A|RPL26L1|RPL3|RPL3L|RPL4|RPL6|RPL7|RPL7A|RPL8|RPL9|RPL10|RPL12|RPL13|RPL15|RPL17|RPL18|RPL18A|RPL19|RPL21|RPL22|RPL23A|RPL24|RPL26|RPL27|RPL30|RPL27A|RPL28|RPL29|RPL31|RPL32|RPL34|RPL35A|RPL37|RPL37A|RPL38|RPL39|RPL41|RPL36A|RPLP0|RPLP1|RPLP2|RPS2|RPS3|RPS3A|RPS4Y1|RPSA|RPS5|RPS7|RPS27|RPS8|RPS9|RPS10|RPS11|RPS12|RPS13|RPS14|RPS15|RPS15A|RPS16…
REACTOME_INFLUENZA_VIRAL_RNA_TRANSCRIPTION_AND_REPLICATION (Geneset_Overlap) REACTOME_ACTIVATION_OF_THE_MRNA_UPON_BINDING_OF_THE_CAP_BINDING_COMPLEX_AND_EIFS_AND_SUBSEQUENT_BINDING_TO_43S	0.6	33	RPS4X|RPS6|FAU|RPS2|RPS3|RPS3A|RPS4Y1|RPSA|RPS5|RPS7|RPS27|RPS8|RPS9|RPS10|RPS11|RPS12|RPS13|RPS14|RPS15|RPS15A|RPS16|RPS18|RPS19|RPS20|RPS21|RPS23|RPS24|RPS25|RPS26|RPS28|RPS29|RPSAP9|RPS27A
REACTOME_INFLUENZA_VIRAL_RNA_TRANSCRIPTION_AND_REPLICATION (Geneset_Overlap) REACTOME_FORMATION_OF_THE_TERNARY_COMPLEX_AND_SUBSEQUENTLY_THE_43S_COMPLEX	0.6875	33	RPS4X|RPS6|FAU|RPS2|RPS3|RPS3A|RPS4Y1|RPSA|RPS5|RPS7|RPS27|RPS8|RPS9|RPS10|RPS11|RPS12|RPS13|RPS14|RPS15|RPS15A|RPS16|RPS18|RPS19|RPS20|RPS21|RPS23|RPS24|RPS25|RPS26|RPS28|RPS29|RPSAP9|RPS27A
REACTOME_INFLUENZA_VIRAL_RNA_TRANSCRIPTION_AND_REPLICATION (Geneset_Overlap) REACTOME_NONSENSE_MEDIATED_DECAY_ENHANCED_BY_THE_EXON_JUNCTION_COMPLEX	0.821782	83	RPL13A|RPS4X|RPL11|RPS6|RPL35|FAU|RPL36|FAM153A|RPL10A|RPL26L1|RPL3|RPL3L|RPL4|RPL6|RPL7|RPL7A|RPL8|RPL9|RPL10|RPL12|RPL13|RPL15|RPL17|RPL18|RPL18A|RPL19|RPL21|RPL22|RPL23A|RPL24|RPL26|RPL27|RPL30|RPL27A|RPL28|RPL29|RPL31|RPL32|RPL34|RPL35A|RPL37|RPL37A|RPL38|RPL39|RPL41|RPL36A|RPLP0|RPLP1|RPLP2|RPS2|RPS3|RPS3A|RPS4Y1|RPSA|RPS5|RPS7|RPS27|RPS8|RPS9|RPS10|RPS11|RPS12|RPS13|RPS14|RPS15|RPS15A|RPS16…
REACTOME_INFLUENZA_VIRAL_RNA_TRANSCRIPTION_AND_REPLICATION (Geneset_Overlap) REACTOME_METABOLISM_OF_MRNA	0.821782	83	RPL13A|RPS4X|RPL11|RPS6|RPL35|FAU|RPL36|FAM153A|RPL10A|RPL26L1|RPL3|RPL3L|RPL4|RPL6|RPL7|RPL7A|RPL8|RPL9|RPL10|RPL12|RPL13|RPL15|RPL17|RPL18|RPL18A|RPL19|RPL21|RPL22|RPL23A|RPL24|RPL26|RPL27|RPL30|RPL27A|RPL28|RPL29|RPL31|RPL32|RPL34|RPL35A|RPL37|RPL37A|RPL38|RPL39|RPL41|RPL36A|RPLP0|RPLP1|RPLP2|RPS2|RPS3|RPS3A|RPS4Y1|RPSA|RPS5|RPS7|RPS27|RPS8|RPS9|RPS10|RPS11|RPS12|RPS13|RPS14|RPS15|RPS15A|RPS16…
REACTOME_PHOSPHOLIPASE_C_MEDIATED_CASCADE (Geneset_Overlap) REACTOME_DOWNSTREAM_SIGNALING_OF_ACTIVATED_FGFR	1	53	CALM2|CALM1|PLCG1|ITPR2|ITPR3|ADCY1|ADCY2|PDE1A|PDE1B|ADCY5|ADCY6|ADCY7|FGF10|ADCY8|PRKAR1A|PRKAR1B|PRKAR2A|PRKAR2B|PRKCD|PRKCE|ADCY9|CREB1|CALM3|ADCY4|PRKCA|PRKCG|KLB|FGF1|ADCY3|FGF2|FGF3|FGF4|FGF5|FGF6|FGFR1|FGF7|FGF8|FGF9|FGFR3|FGFR2|FGFR4|FGF20|FGF22|PRKACA|PRKACB|FGF23|PRKACG|FGF18|FGF17|KL|FGF19|CAMK4|ADRBK1
REACTOME_PHOSPHOLIPASE_C_MEDIATED_CASCADE (Geneset_Overlap) REACTOME_SIGNALLING_BY_NGF	0.584906	31	CALM2|CALM1|PLCG1|ITPR2|ITPR3|ADCY1|ADCY2|PDE1A|PDE1B|ADCY5|ADCY6|ADCY7|ADCY8|PRKAR1A|PRKAR1B|PRKAR2A|PRKAR2B|PRKCD|PRKCE|ADCY9|CREB1|CALM3|ADCY4|PRKCA|PRKCG|ADCY3|PRKACA|PRKACB|PRKACG|CAMK4|ADRBK1
REACTOME_PHOSPHOLIPASE_C_MEDIATED_CASCADE (Geneset_Overlap) REACTOME_PLC_BETA_MEDIATED_EVENTS	0.690476	29	CALM2|CALM1|ITPR2|ITPR3|ADCY1|ADCY2|PDE1A|PDE1B|ADCY5|ADCY6|ADCY7|ADCY8|PRKAR1A|PRKAR1B|PRKAR2A|PRKAR2B|PRKCD|ADCY9|CREB1|CALM3|ADCY4|PRKCA|PRKCG|ADCY3|PRKACA|PRKACB|PRKACG|CAMK4|ADRBK1
REACTOME_PHOSPHOLIPASE_C_MEDIATED_CASCADE (Geneset_Overlap) REACTOME_PKA_MEDIATED_PHOSPHORYLATION_OF_CREB	1	17	ADCY1|ADCY2|ADCY5|ADCY6|ADCY7|ADCY8|PRKAR1A|PRKAR1B|PRKAR2A|PRKAR2B|ADCY9|CREB1|ADCY4|ADCY3|PRKACA|PRKACB|PRKACG
REACTOME_PHOSPHOLIPASE_C_MEDIATED_CASCADE (Geneset_Overlap) REACTOME_SIGNALING_BY_ERBB2	0.584906	31	CALM2|CALM1|PLCG1|ITPR2|ITPR3|ADCY1|ADCY2|PDE1A|PDE1B|ADCY5|ADCY6|ADCY7|ADCY8|PRKAR1A|PRKAR1B|PRKAR2A|PRKAR2B|PRKCD|PRKCE|ADCY9|CREB1|CALM3|ADCY4|PRKCA|PRKCG|ADCY3|PRKACA|PRKACB|PRKACG|CAMK4|ADRBK1
REACTOME_PHOSPHOLIPASE_C_MEDIATED_CASCADE (Geneset_Overlap) REACTOME_SIGNALING_BY_FGFR	1	53	CALM2|CALM1|PLCG1|ITPR2|ITPR3|ADCY1|ADCY2|PDE1A|PDE1B|ADCY5|ADCY6|ADCY7|FGF10|ADCY8|PRKAR1A|PRKAR1B|PRKAR2A|PRKAR2B|PRKCD|PRKCE|ADCY9|CREB1|CALM3|ADCY4|PRKCA|PRKCG|KLB|FGF1|ADCY3|FGF2|FGF3|FGF4|FGF5|FGF6|FGFR1|FGF7|FGF8|FGF9|FGFR3|FGFR2|FGFR4|FGF20|FGF22|PRKACA|PRKACB|FGF23|PRKACG|FGF18|FGF17|KL|FGF19|CAMK4|ADRBK1
REACTOME_PHOSPHOLIPASE_C_MEDIATED_CASCADE (Geneset_Overlap) REACTOME_SIGNALING_BY_PDGF	0.584906	31	CALM2|CALM1|PLCG1|ITPR2|ITPR3|ADCY1|ADCY2|PDE1A|PDE1B|ADCY5|ADCY6|ADCY7|ADCY8|PRKAR1A|PRKAR1B|PRKAR2A|PRKAR2B|PRKCD|PRKCE|ADCY9|CREB1|CALM3|ADCY4|PRKCA|PRKCG|ADCY3|PRKACA|PRKACB|PRKACG|CAMK4|ADRBK1
REACTOME_PHOSPHOLIPASE_C_MEDIATED_CASCADE (Geneset_Overlap) REACTOME_SIGNALING_BY_FGFR_IN_DISEASE	1	53	CALM2|CALM1|PLCG1|ITPR2|ITPR3|ADCY1|ADCY2|PDE1A|PDE1B|ADCY5|ADCY6|ADCY7|FGF10|ADCY8|PRKAR1A|PRKAR1B|PRKAR2A|PRKAR2B|PRKCD|PRKCE|ADCY9|CREB1|CALM3|ADCY4|PRKCA|PRKCG|KLB|FGF1|ADCY3|FGF2|FGF3|FGF4|FGF5|FGF6|FGFR1|FGF7|FGF8|FGF9|FGFR3|FGFR2|FGFR4|FGF20|FGF22|PRKACA|PRKACB|FGF23|PRKACG|FGF18|FGF17|KL|FGF19|CAMK4|ADRBK1
PID_IL1_PATHWAY (Geneset_Overlap) REACTOME_TOLL_RECEPTOR_CASCADES	0.5	17	TAB2|MAP2K6|IKBKB|IRAK1|MYD88|UBE2N|IRAK3|IKBKG|MAPK8|RELA|TAB1|IRAK4|TICAM2|CHUK|TRAF6|MAP3K7|JUN
PID_IL1_PATHWAY (Geneset_Overlap) REACTOME_SIGNALING_BY_ILS	0.764706	26	SQSTM1|TAB2|TOLLIP|MAP2K6|IL1R2|IKBKB|PIK3CA|IRAK1|PIK3R1|MYD88|IL1B|IL1R1|UBE2N|CASP1|IRAK3|IL1RN|IKBKG|RELA|TAB1|IRAK4|CHUK|TRAF6|MAP3K3|IL1A|MAP3K7|IL1RAP
PID_IL1_PATHWAY (Geneset_Overlap) REACTOME_CYTOKINE_SIGNALING_IN_IMMUNE_SYSTEM	0.764706	26	SQSTM1|TAB2|TOLLIP|MAP2K6|IL1R2|IKBKB|PIK3CA|IRAK1|PIK3R1|MYD88|IL1B|IL1R1|UBE2N|CASP1|IRAK3|IL1RN|IKBKG|RELA|TAB1|IRAK4|CHUK|TRAF6|MAP3K3|IL1A|MAP3K7|IL1RAP
PID_IL1_PATHWAY (Geneset_Overlap) REACTOME_INNATE_IMMUNE_SYSTEM	0.529412	18	TAB2|MAP2K6|IKBKB|IRAK1|MYD88|UBE2N|CASP1|IRAK3|IKBKG|MAPK8|RELA|TAB1|IRAK4|TICAM2|CHUK|TRAF6|MAP3K7|JUN
PID_IL1_PATHWAY (Geneset_Overlap) REACTOME_IL1_SIGNALING	0.647059	22	SQSTM1|TAB2|TOLLIP|MAP2K6|IL1R2|IKBKB|IRAK1|MYD88|IL1B|IL1R1|UBE2N|IRAK3|IL1RN|IKBKG|TAB1|IRAK4|CHUK|TRAF6|MAP3K3|IL1A|MAP3K7|IL1RAP
PID_IL1_PATHWAY (Geneset_Overlap) BIOCARTA_NFKB_PATHWAY	0.521739	12	NFKB1|IKBKB|IRAK1|MYD88|IL1R1|IKBKG|RELA|TAB1|CHUK|TRAF6|IL1A|MAP3K7
KEGG_GNRH_SIGNALING_PATHWAY (Geneset_Overlap) BIOCARTA_BARRESTIN_SRC_PATHWAY	0.666667	10	MAPK3|MAP2K1|MAP2K2|MAPK1|SRC|GNAS|RAF1|ADCY1|PLCB1|HRAS
KEGG_GNRH_SIGNALING_PATHWAY (Geneset_Overlap) REACTOME_SIGNALLING_TO_RAS	0.555556	15	MAPK3|MAP2K1|MAP2K2|SOS1|MAPK1|SRC|RAF1|MAPK14|MAPK11|MAPK13|MAPK12|GRB2|KRAS|HRAS|NRAS
KEGG_GNRH_SIGNALING_PATHWAY (Geneset_Overlap) KEGG_LONG_TERM_POTENTIATION	0.521739	36	CALM2|CALM1|MAPK3|MAP2K1|MAP2K2|ATF4|CAMK2A|CAMK2B|CAMK2D|CAMK2G|CALML3|CALM3|PLCB2|PLCB3|PRKCA|PRKCB|MAPK1|GNAQ|CALML5|RAF1|PRKACA|PRKACB|PRKACG|PLCB4|CACNA1C|ITPR1|ITPR2|ITPR3|ADCY1|ADCY8|PLCB1|CALML6|KRAS|PRKX|HRAS|NRAS
KEGG_GNRH_SIGNALING_PATHWAY (Geneset_Overlap) REACTOME_PLC_BETA_MEDIATED_EVENTS	0.595238	25	CALM2|CALM1|PLA2G4A|CALM3|PLCB2|PLCB3|PRKCA|MAPK1|ADCY3|PRKACA|PRKACB|PRKACG|PLCB4|ITPR2|ITPR3|ADCY1|ADCY2|ADCY5|ADCY6|ADCY7|ADCY8|PRKCD|ADCY9|ADCY4|PLCB1
KEGG_GNRH_SIGNALING_PATHWAY (Geneset_Overlap) REACTOME_PKA_MEDIATED_PHOSPHORYLATION_OF_CREB	0.705882	12	ADCY3|PRKACA|PRKACB|PRKACG|ADCY1|ADCY2|ADCY5|ADCY6|ADCY7|ADCY8|ADCY9|ADCY4
KEGG_GNRH_SIGNALING_PATHWAY (Geneset_Overlap) REACTOME_SIGNALLING_TO_P38_VIA_RIT_AND_RIN	0.533333	8	MAPK3|MAP2K1|MAP2K2|MAPK1|RAF1|KRAS|HRAS|NRAS
KEGG_GNRH_SIGNALING_PATHWAY (Geneset_Overlap) KEGG_VASCULAR_SMOOTH_MUSCLE_CONTRACTION	0.564356	57	CALM2|CALM1|PLA2G4E|PLA2G12A|PLA2G4A|MAPK3|MAP2K1|MAP2K2|PLA2G2A|PLA2G5|PLA2G1B|JMJD7-PLA2G4B|GNA11|PLA2G6|PLA2G2E|CALML3|PLA2G10|CALM3|PLCB2|PLA2G4B|PLCB3|PLA2G2F|PRKCA|PRKCB|MAPK1|GNAQ|ADCY3|GNAS|CALML5|PLA2G2D|RAF1|PLA2G3|CACNA1S|PRKACA|PRKACB|PLA2G12B|PRKACG|PLCB4|CACNA1D|CACNA1C|PLA2G2C|CACNA1F|ITPR1|ITPR2|ITPR3|ADCY1|ADCY2|ADCY5|ADCY6|ADCY7|ADCY8|PRKCD|ADCY9|ADCY4|PLCB1|CALML6|PRKX
KEGG_GNRH_SIGNALING_PATHWAY (Geneset_Overlap) REACTOME_SHC_MEDIATED_SIGNALLING	0.666667	10	MAPK3|MAP2K1|MAP2K2|SOS1|MAPK1|RAF1|GRB2|KRAS|HRAS|NRAS
KEGG_GNRH_SIGNALING_PATHWAY (Geneset_Overlap) REACTOME_SHC_RELATED_EVENTS	0.588235	10	MAPK3|MAP2K1|MAP2K2|SOS1|MAPK1|RAF1|GRB2|KRAS|HRAS|NRAS
KEGG_GNRH_SIGNALING_PATHWAY (Geneset_Overlap) KEGG_LONG_TERM_DEPRESSION	0.514286	36	PLA2G4E|PLA2G12A|PLA2G4A|MAPK3|MAP2K1|MAP2K2|PLA2G2A|PLA2G5|PLA2G1B|JMJD7-PLA2G4B|GNA11|PLA2G6|PLA2G2E|PLA2G10|PLCB2|PLA2G4B|PLCB3|PLA2G2F|PRKCA|PRKCB|MAPK1|GNAQ|GNAS|PLA2G2D|RAF1|PLA2G3|PLA2G12B|PLCB4|PLA2G2C|ITPR1|ITPR2|ITPR3|PLCB1|KRAS|HRAS|NRAS
KEGG_GNRH_SIGNALING_PATHWAY (Geneset_Overlap) BIOCARTA_PYK2_PATHWAY	0.785714	22	CALM2|CALM1|MAPK3|MAP2K1|MAP2K2|MAP2K3|CALM3|SOS1|PRKCA|PRKCB|MAPK1|GNAQ|SRC|RAF1|PTK2B|JUN|MAPK14|MAP3K1|MAP2K4|GRB2|MAPK8|HRAS
KEGG_GNRH_SIGNALING_PATHWAY (Geneset_Overlap) BIOCARTA_CREB_PATHWAY	0.592593	16	MAPK3|CAMK2A|CAMK2B|CAMK2D|CAMK2G|SOS1|PRKCA|PRKCB|MAPK1|GNAS|PRKACB|PRKACG|MAPK14|ADCY1|GRB2|HRAS
KEGG_GNRH_SIGNALING_PATHWAY (Geneset_Overlap) BIOCARTA_AT1R_PATHWAY	0.666667	22	CALM2|CALM1|MAPK3|MAP2K1|MAP2K2|CALM3|SOS1|PRKCA|PRKCB|MAPK1|GNAQ|SRC|RAF1|PTK2B|JUN|ELK1|MAP3K1|MAP2K4|EGFR|GRB2|MAPK8|HRAS
KEGG_GNRH_SIGNALING_PATHWAY (Geneset_Overlap) REACTOME_GRB2_EVENTS_IN_ERBB2_SIGNALING	0.545455	12	MAPK3|MAP2K1|MAP2K2|SOS1|MAPK1|RAF1|HBEGF|EGFR|GRB2|KRAS|HRAS|NRAS
KEGG_REGULATION_OF_ACTIN_CYTOSKELETON (Geneset_Overlap) REACTOME_GRB2_EVENTS_IN_ERBB2_SIGNALING	0.5	11	MAPK1|RAF1|EGFR|KRAS|NRAS|MAPK3|MAP2K1|MAP2K2|EGF|SOS1|HRAS
KEGG_REGULATION_OF_ACTIN_CYTOSKELETON (Geneset_Overlap) REACTOME_SHC_RELATED_EVENTS	0.588235	10	MAPK1|RAF1|INS|KRAS|NRAS|MAPK3|MAP2K1|MAP2K2|SOS1|HRAS
KEGG_REGULATION_OF_ACTIN_CYTOSKELETON (Geneset_Overlap) REACTOME_SHC_MEDIATED_SIGNALLING	0.6	9	MAPK1|RAF1|KRAS|NRAS|MAPK3|MAP2K1|MAP2K2|SOS1|HRAS
KEGG_REGULATION_OF_ACTIN_CYTOSKELETON (Geneset_Overlap) REACTOME_SEMA4D_INDUCED_CELL_MIGRATION_AND_GROWTH_CONE_COLLAPSE	0.56	14	MYL12B|MYL9|ARHGEF12|RHOA|LIMK1|LIMK2|MYH9|MYH10|RAC1|RAC2|ROCK1|MYH14|ROCK2|CDC42
KEGG_REGULATION_OF_ACTIN_CYTOSKELETON (Geneset_Overlap) REACTOME_SIGNALLING_TO_P38_VIA_RIT_AND_RIN	0.6	9	MAPK1|RAF1|BRAF|KRAS|NRAS|MAPK3|MAP2K1|MAP2K2|HRAS
KEGG_GAP_JUNCTION (Geneset_Overlap) REACTOME_FORMATION_OF_TUBULIN_FOLDING_INTERMEDIATES_BY_CCT_TRIC	0.619048	13	TUBB4A|TUBB4B|TUBA4A|TUBB3|TUBA1A|TUBB2A|TUBA1B|TUBA3D|TUBB2B|TUBA3C|TUBA1C|TUBB1|TUBB6
KEGG_GAP_JUNCTION (Geneset_Overlap) REACTOME_GRB2_EVENTS_IN_ERBB2_SIGNALING	0.590909	13	MAPK3|MAP2K1|MAP2K2|EGF|SOS1|MAPK1|EGFR|RAF1|GRB2|KRAS|CDK1|HRAS|NRAS
KEGG_GAP_JUNCTION (Geneset_Overlap) REACTOME_SIGNALLING_TO_P38_VIA_RIT_AND_RIN	0.6	9	MAPK3|MAP2K1|MAP2K2|MAPK1|RAF1|KRAS|CDK1|HRAS|NRAS
KEGG_GAP_JUNCTION (Geneset_Overlap) BIOCARTA_BARRESTIN_SRC_PATHWAY	0.666667	10	MAPK3|MAP2K1|MAP2K2|ADCY1|PLCB1|MAPK1|SRC|GNAS|RAF1|HRAS
KEGG_GAP_JUNCTION (Geneset_Overlap) REACTOME_SHC_RELATED_EVENTS	0.647059	11	MAPK3|MAP2K1|MAP2K2|SOS1|MAPK1|RAF1|GRB2|KRAS|CDK1|HRAS|NRAS
KEGG_GAP_JUNCTION (Geneset_Overlap) REACTOME_PLC_BETA_MEDIATED_EVENTS	0.571429	24	ITPR2|ITPR3|ADCY1|ADCY2|ADCY5|ADCY6|ADCY7|ADCY8|ADCY9|PLCB2|PLCB3|ADCY4|PRKCA|PLCB1|PRKCG|MAPK1|ADCY3|PRKACA|PRKACB|PRKACG|PLCB4|GNAI1|GNAI2|GNAI3
KEGG_GAP_JUNCTION (Geneset_Overlap) REACTOME_PKA_MEDIATED_PHOSPHORYLATION_OF_CREB	0.705882	12	ADCY1|ADCY2|ADCY5|ADCY6|ADCY7|ADCY8|ADCY9|ADCY4|ADCY3|PRKACA|PRKACB|PRKACG
KEGG_GAP_JUNCTION (Geneset_Overlap) REACTOME_SHC_MEDIATED_SIGNALLING	0.733333	11	MAPK3|MAP2K1|MAP2K2|SOS1|MAPK1|RAF1|GRB2|KRAS|CDK1|HRAS|NRAS
PID_CERAMIDE_PATHWAY (Geneset_Overlap) BIOCARTA_RELA_PATHWAY	0.5	8	NFKB1|TNFRSF1A|FADD|NFKBIA|TNF|RIPK1|RELA|TRADD
PID_CERAMIDE_PATHWAY (Geneset_Overlap) KEGG_PATHWAYS_IN_CANCER	0.5	24	AKT1|NFKB1|BIRC3|TRAF2|MAPK3|MAP2K1|MAP2K2|IGF1|RB1|EGF|BAD|PDGFA|MAPK1|RAF1|CYCS|CASP8|FADD|MYC|BID|NFKBIA|MAPK8|RELA|BAX|BCL2
REACTOME_INFLUENZA_LIFE_CYCLE (Geneset_Overlap) REACTOME_NONSENSE_MEDIATED_DECAY_ENHANCED_BY_THE_EXON_JUNCTION_COMPLEX	0.783019	83	RPL13A|RPS4X|RPL11|RPS6|RPL35|FAU|RPL36|FAM153A|RPL10A|RPL26L1|RPL3|RPL3L|RPL4|RPL6|RPL7|RPL7A|RPL8|RPL9|RPL10|RPL12|RPL13|RPL15|RPL17|RPL18|RPL18A|RPL19|RPL21|RPL22|RPL23A|RPL24|RPL26|RPL27|RPL30|RPL27A|RPL28|RPL29|RPL31|RPL32|RPL34|RPL35A|RPL37|RPL37A|RPL38|RPL39|RPL41|RPL36A|RPLP0|RPLP1|RPLP2|RPS2|RPS3|RPS3A|RPS4Y1|RPSA|RPS5|RPS7|RPS27|RPS8|RPS9|RPS10|RPS11|RPS12|RPS13|RPS14|RPS15|RPS15A|RPS16…
REACTOME_INFLUENZA_LIFE_CYCLE (Geneset_Overlap) REACTOME_FORMATION_OF_THE_TERNARY_COMPLEX_AND_SUBSEQUENTLY_THE_43S_COMPLEX	0.6875	33	RPS4X|RPS6|FAU|RPS2|RPS3|RPS3A|RPS4Y1|RPSA|RPS5|RPS7|RPS27|RPS8|RPS9|RPS10|RPS11|RPS12|RPS13|RPS14|RPS15|RPS15A|RPS16|RPS18|RPS19|RPS20|RPS21|RPS23|RPS24|RPS25|RPS26|RPS28|RPS29|RPSAP9|RPS27A
REACTOME_INFLUENZA_LIFE_CYCLE (Geneset_Overlap) REACTOME_ACTIVATION_OF_THE_MRNA_UPON_BINDING_OF_THE_CAP_BINDING_COMPLEX_AND_EIFS_AND_SUBSEQUENT_BINDING_TO_43S	0.6	33	RPS4X|RPS6|FAU|RPS2|RPS3|RPS3A|RPS4Y1|RPSA|RPS5|RPS7|RPS27|RPS8|RPS9|RPS10|RPS11|RPS12|RPS13|RPS14|RPS15|RPS15A|RPS16|RPS18|RPS19|RPS20|RPS21|RPS23|RPS24|RPS25|RPS26|RPS28|RPS29|RPSAP9|RPS27A
REACTOME_INFLUENZA_LIFE_CYCLE (Geneset_Overlap) REACTOME_METABOLISM_OF_RNA	0.814815	110	RPL13A|TPR|RPS4X|NUP37|NUP50|NUP85|NUP214|NUPL2|AAAS|SEH1L|RAE1|NUP35|HSPA1B|RPL11|NUP205|NUP155|NUP93|NUPL1|NUP210|POM121|NUP153|RPS6|NUP188|RPL35|NUP62|FAU|RPL36|FAM153A|RPL10A|RPL26L1|RPL3|RPL3L|RPL4|RPL6|RPL7|RPL7A|RPL8|RPL9|RPL10|RPL12|RPL13|RPL15|RPL17|RPL18|RPL18A|RPL19|RPL21|RPL22|RPL23A|RPL24|RPL26|RPL27|RPL30|RPL27A|RPL28|RPL29|RPL31|RPL32|RPL34|RPL35A|RPL37|RPL37A|RPL38|RPL39|RPL41|RPL…
REACTOME_INFLUENZA_LIFE_CYCLE (Geneset_Overlap) KEGG_RIBOSOME	0.930233	80	RPL13A|RPS4X|RPL11|RPS6|RPL35|FAU|RPL36|RPL10A|RPL26L1|RPL3|RPL3L|RPL4|RPL6|RPL7|RPL7A|RPL8|RPL9|RPL10|RPL12|RPL13|RPL15|RPL17|RPL18|RPL18A|RPL19|RPL21|RPL22|RPL23A|RPL24|RPL26|RPL27|RPL30|RPL27A|RPL28|RPL29|RPL31|RPL32|RPL34|RPL35A|RPL37|RPL37A|RPL38|RPL39|RPL41|RPL36A|RPLP0|RPLP1|RPLP2|RPS2|RPS3|RPS3A|RPS4Y1|RPSA|RPS5|RPS7|RPS27|RPS8|RPS9|RPS10|RPS11|RPS12|RPS13|RPS15|RPS15A|RPS16|RPS18|RPS19|R…
REACTOME_INFLUENZA_LIFE_CYCLE (Geneset_Overlap) REACTOME_3_UTR_MEDIATED_TRANSLATIONAL_REGULATION	0.798077	83	RPL13A|RPS4X|RPL11|RPS6|RPL35|FAU|RPL36|FAM153A|RPL10A|RPL26L1|RPL3|RPL3L|RPL4|RPL6|RPL7|RPL7A|RPL8|RPL9|RPL10|RPL12|RPL13|RPL15|RPL17|RPL18|RPL18A|RPL19|RPL21|RPL22|RPL23A|RPL24|RPL26|RPL27|RPL30|RPL27A|RPL28|RPL29|RPL31|RPL32|RPL34|RPL35A|RPL37|RPL37A|RPL38|RPL39|RPL41|RPL36A|RPLP0|RPLP1|RPLP2|RPS2|RPS3|RPS3A|RPS4Y1|RPSA|RPS5|RPS7|RPS27|RPS8|RPS9|RPS10|RPS11|RPS12|RPS13|RPS14|RPS15|RPS15A|RPS16…
REACTOME_INFLUENZA_LIFE_CYCLE (Geneset_Overlap) REACTOME_METABOLISM_OF_MRNA	0.637037	86	RPL13A|RPS4X|NUP214|HSPA1B|RPL11|RPS6|RPL35|FAU|RPL36|FAM153A|RPL10A|RPL26L1|RPL3|RPL3L|RPL4|RPL6|RPL7|RPL7A|RPL8|RPL9|RPL10|RPL12|RPL13|RPL15|RPL17|RPL18|RPL18A|RPL19|RPL21|RPL22|RPL23A|RPL24|RPL26|RPL27|RPL30|RPL27A|RPL28|RPL29|RPL31|RPL32|RPL34|RPL35A|RPL37|RPL37A|RPL38|RPL39|RPL41|RPL36A|RPLP0|RPLP1|RPLP2|RPS2|RPS3|RPS3A|RPS4Y1|RPSA|RPS5|RPS7|RPS27|RPS8|RPS9|RPS10|RPS11|RPS12|RPS13|RPS14|RPS1…
REACTOME_INFLUENZA_LIFE_CYCLE (Geneset_Overlap) REACTOME_INFLUENZA_VIRAL_RNA_TRANSCRIPTION_AND_REPLICATION	1	101	GRSF1|IPO5|DNAJC3|RPL13A|RPS4X|RPL11|GTF2F1|GTF2F2|POLR2A|POLR2B|POLR2C|POLR2D|POLR2E|POLR2F|POLR2G|POLR2H|POLR2I|POLR2J|POLR2K|POLR2L|RPS6|RPL35|FAU|RPL36|FAM153A|RPL10A|RPL26L1|RPL3|RPL3L|RPL4|RPL6|RPL7|RPL7A|RPL8|RPL9|RPL10|RPL12|RPL13|RPL15|RPL17|RPL18|RPL18A|RPL19|RPL21|RPL22|RPL23A|RPL24|RPL26|RPL27|RPL30|RPL27A|RPL28|RPL29|RPL31|RPL32|RPL34|RPL35A|RPL37|RPL37A|RPL38|RPL39|RPL41|RPL36A|RPLP…
REACTOME_INFLUENZA_LIFE_CYCLE (Geneset_Overlap) REACTOME_TRANSLATION	0.614815	83	RPL13A|RPS4X|RPL11|RPS6|RPL35|FAU|RPL36|FAM153A|RPL10A|RPL26L1|RPL3|RPL3L|RPL4|RPL6|RPL7|RPL7A|RPL8|RPL9|RPL10|RPL12|RPL13|RPL15|RPL17|RPL18|RPL18A|RPL19|RPL21|RPL22|RPL23A|RPL24|RPL26|RPL27|RPL30|RPL27A|RPL28|RPL29|RPL31|RPL32|RPL34|RPL35A|RPL37|RPL37A|RPL38|RPL39|RPL41|RPL36A|RPLP0|RPLP1|RPLP2|RPS2|RPS3|RPS3A|RPS4Y1|RPSA|RPS5|RPS7|RPS27|RPS8|RPS9|RPS10|RPS11|RPS12|RPS13|RPS14|RPS15|RPS15A|RPS16…
REACTOME_ARMS_MEDIATED_ACTIVATION (Geneset_Overlap) KEGG_GLIOMA	0.529412	9	MAPK1|BRAF|RAF1|KRAS|MAPK3|MAP2K1|MAP2K2|HRAS|NRAS
REACTOME_ARMS_MEDIATED_ACTIVATION (Geneset_Overlap) KEGG_RENAL_CELL_CARCINOMA	0.705882	12	MAPK1|BRAF|RAPGEF1|RAF1|KRAS|MAPK3|RAP1A|MAP2K1|MAP2K2|HRAS|CRK|NRAS
REACTOME_ARMS_MEDIATED_ACTIVATION (Geneset_Overlap) PID_MET_PATHWAY	0.529412	9	MAPK1|RAPGEF1|RAF1|MAPK3|RAP1A|MAP2K1|MAP2K2|HRAS|CRK
REACTOME_ARMS_MEDIATED_ACTIVATION (Geneset_Overlap) REACTOME_SIGNALING_BY_INSULIN_RECEPTOR	0.647059	11	MAPK1|RAF1|KRAS|CDK1|YWHAB|MAPK3|MAP2K1|MAP2K2|HRAS|CRK|NRAS
REACTOME_ARMS_MEDIATED_ACTIVATION (Geneset_Overlap) KEGG_LONG_TERM_DEPRESSION	0.529412	9	MAPK1|BRAF|RAF1|KRAS|MAPK3|MAP2K1|MAP2K2|HRAS|NRAS
REACTOME_ARMS_MEDIATED_ACTIVATION (Geneset_Overlap) KEGG_CHRONIC_MYELOID_LEUKEMIA	0.588235	10	MAPK1|BRAF|RAF1|KRAS|MAPK3|MAP2K1|MAP2K2|HRAS|CRK|NRAS
REACTOME_ARMS_MEDIATED_ACTIVATION (Geneset_Overlap) REACTOME_CYTOKINE_SIGNALING_IN_IMMUNE_SYSTEM	0.705882	12	MAPK1|RAPGEF1|RAF1|KRAS|CDK1|YWHAB|MAPK3|MAP2K1|MAP2K2|HRAS|CRK|NRAS
REACTOME_ARMS_MEDIATED_ACTIVATION (Geneset_Overlap) REACTOME_SIGNALING_BY_ERBB4	0.588235	10	MAPK1|RAF1|KRAS|CDK1|YWHAB|MAPK3|MAP2K1|MAP2K2|HRAS|NRAS
REACTOME_ARMS_MEDIATED_ACTIVATION (Geneset_Overlap) REACTOME_SIGNALING_BY_ERBB2	0.588235	10	MAPK1|RAF1|KRAS|CDK1|YWHAB|MAPK3|MAP2K1|MAP2K2|HRAS|NRAS
REACTOME_ARMS_MEDIATED_ACTIVATION (Geneset_Overlap) REACTOME_SIGNALING_BY_ILS	0.705882	12	MAPK1|RAPGEF1|RAF1|KRAS|CDK1|YWHAB|MAPK3|MAP2K1|MAP2K2|HRAS|CRK|NRAS
REACTOME_ARMS_MEDIATED_ACTIVATION (Geneset_Overlap) REACTOME_SIGNALLING_TO_P38_VIA_RIT_AND_RIN	0.866667	13	MAPK1|BRAF|RAF1|KRAS|CDK1|YWHAB|NGF|MAPK3|NTRK1|MAP2K1|MAP2K2|HRAS|NRAS
REACTOME_ARMS_MEDIATED_ACTIVATION (Geneset_Overlap) KEGG_LONG_TERM_POTENTIATION	0.588235	10	MAPK1|BRAF|RAF1|KRAS|MAPK3|RAP1A|MAP2K1|MAP2K2|HRAS|NRAS
REACTOME_ARMS_MEDIATED_ACTIVATION (Geneset_Overlap) KEGG_PATHWAYS_IN_CANCER	0.647059	11	MAPK1|BRAF|RAF1|KRAS|MAPK3|NTRK1|MAP2K1|MAP2K2|HRAS|CRK|NRAS
REACTOME_ARMS_MEDIATED_ACTIVATION (Geneset_Overlap) REACTOME_SHC_MEDIATED_SIGNALLING	0.666667	10	MAPK1|RAF1|KRAS|CDK1|YWHAB|MAPK3|MAP2K1|MAP2K2|HRAS|NRAS
REACTOME_ARMS_MEDIATED_ACTIVATION (Geneset_Overlap) REACTOME_GASTRIN_CREB_SIGNALLING_PATHWAY_VIA_PKC_AND_MAPK	0.588235	10	MAPK1|RAF1|KRAS|CDK1|YWHAB|MAPK3|MAP2K1|MAP2K2|HRAS|NRAS
REACTOME_ARMS_MEDIATED_ACTIVATION (Geneset_Overlap) REACTOME_SIGNALLING_BY_NGF	1	17	MAPK1|BRAF|RAPGEF1|RAF1|KRAS|CDK1|YWHAB|KIDINS220|NGF|MAPK3|RAP1A|NTRK1|MAP2K1|MAP2K2|HRAS|CRK|NRAS
REACTOME_ARMS_MEDIATED_ACTIVATION (Geneset_Overlap) REACTOME_GRB2_EVENTS_IN_ERBB2_SIGNALING	0.588235	10	MAPK1|RAF1|KRAS|CDK1|YWHAB|MAPK3|MAP2K1|MAP2K2|HRAS|NRAS
REACTOME_ARMS_MEDIATED_ACTIVATION (Geneset_Overlap) PID_ERBB1_DOWNSTREAM_PATHWAY	0.588235	10	MAPK1|BRAF|RAF1|KRAS|YWHAB|MAPK3|MAP2K1|MAP2K2|HRAS|NRAS
REACTOME_ARMS_MEDIATED_ACTIVATION (Geneset_Overlap) REACTOME_DOWNSTREAM_SIGNALING_OF_ACTIVATED_FGFR	0.588235	10	MAPK1|RAF1|KRAS|CDK1|YWHAB|MAPK3|MAP2K1|MAP2K2|HRAS|NRAS
REACTOME_ARMS_MEDIATED_ACTIVATION (Geneset_Overlap) KEGG_BLADDER_CANCER	0.529412	9	MAPK1|BRAF|RAF1|KRAS|MAPK3|MAP2K1|MAP2K2|HRAS|NRAS
REACTOME_ARMS_MEDIATED_ACTIVATION (Geneset_Overlap) REACTOME_SIGNALING_BY_FGFR_IN_DISEASE	0.647059	11	MAPK1|BRAF|RAF1|KRAS|CDK1|YWHAB|MAPK3|MAP2K1|MAP2K2|HRAS|NRAS
REACTOME_ARMS_MEDIATED_ACTIVATION (Geneset_Overlap) KEGG_NON_SMALL_CELL_LUNG_CANCER	0.529412	9	MAPK1|BRAF|RAF1|KRAS|MAPK3|MAP2K1|MAP2K2|HRAS|NRAS
REACTOME_ARMS_MEDIATED_ACTIVATION (Geneset_Overlap) KEGG_INSULIN_SIGNALING_PATHWAY	0.647059	11	MAPK1|BRAF|RAPGEF1|RAF1|KRAS|MAPK3|MAP2K1|MAP2K2|HRAS|CRK|NRAS
REACTOME_ARMS_MEDIATED_ACTIVATION (Geneset_Overlap) KEGG_REGULATION_OF_ACTIN_CYTOSKELETON	0.588235	10	MAPK1|BRAF|RAF1|KRAS|MAPK3|MAP2K1|MAP2K2|HRAS|CRK|NRAS
REACTOME_ARMS_MEDIATED_ACTIVATION (Geneset_Overlap) REACTOME_SIGNALING_BY_FGFR	0.647059	11	MAPK1|BRAF|RAF1|KRAS|CDK1|YWHAB|MAPK3|MAP2K1|MAP2K2|HRAS|NRAS
REACTOME_ARMS_MEDIATED_ACTIVATION (Geneset_Overlap) KEGG_FOCAL_ADHESION	0.529412	9	MAPK1|BRAF|RAPGEF1|RAF1|MAPK3|RAP1A|MAP2K1|HRAS|CRK
REACTOME_ARMS_MEDIATED_ACTIVATION (Geneset_Overlap) REACTOME_SHC_RELATED_EVENTS	0.588235	10	MAPK1|RAF1|KRAS|CDK1|YWHAB|MAPK3|MAP2K1|MAP2K2|HRAS|NRAS
REACTOME_ARMS_MEDIATED_ACTIVATION (Geneset_Overlap) PID_PDGFRB_PATHWAY	0.764706	13	MAPK1|BRAF|RAPGEF1|RAF1|KRAS|YWHAB|MAPK3|RAP1A|MAP2K1|MAP2K2|HRAS|CRK|NRAS
REACTOME_ARMS_MEDIATED_ACTIVATION (Geneset_Overlap) REACTOME_SIGNALING_BY_PDGF	0.705882	12	MAPK1|RAPGEF1|RAF1|KRAS|CDK1|YWHAB|MAPK3|MAP2K1|MAP2K2|HRAS|CRK|NRAS
REACTOME_ARMS_MEDIATED_ACTIVATION (Geneset_Overlap) REACTOME_SIGNALLING_TO_RAS	0.705882	12	MAPK1|RAF1|KRAS|CDK1|YWHAB|NGF|MAPK3|NTRK1|MAP2K1|MAP2K2|HRAS|NRAS
REACTOME_ARMS_MEDIATED_ACTIVATION (Geneset_Overlap) KEGG_NEUROTROPHIN_SIGNALING_PATHWAY	0.941176	16	MAPK1|BRAF|RAPGEF1|RAF1|KRAS|YWHAB|KIDINS220|NGF|MAPK3|RAP1A|NTRK1|MAP2K1|MAP2K2|HRAS|CRK|NRAS
REACTOME_ARMS_MEDIATED_ACTIVATION (Geneset_Overlap) KEGG_GAP_JUNCTION	0.529412	9	MAPK1|RAF1|KRAS|CDK1|MAPK3|MAP2K1|MAP2K2|HRAS|NRAS
REACTOME_ARMS_MEDIATED_ACTIVATION (Geneset_Overlap) KEGG_ACUTE_MYELOID_LEUKEMIA	0.529412	9	MAPK1|BRAF|RAF1|KRAS|MAPK3|MAP2K1|MAP2K2|HRAS|NRAS
REACTOME_SIGNALING_BY_EGFR_IN_CANCER (Geneset_Overlap) REACTOME_DOWNSTREAM_SIGNALING_OF_ACTIVATED_FGFR	0.752577	73	CALM2|CALM1|PLCG1|MAPK3|MAP2K1|MAP2K2|GAB1|MDM2|PDPK1|CALM3|SOS1|PRKCA|PRKCG|MAPK1|ADCY3|RAF1|YWHAB|PRKACA|PRKACB|PRKACG|CDK1|AKT3|CDKN1A|CDKN1B|CHUK|THEM4|CAMK4|ADRBK1|AKT1|AKT2|FOXO1|FOXO3|PHLPP1|MTOR|RICTOR|GSK3A|NR4A1|ITPR2|ITPR3|FOXO4|ADCY1|ADCY2|PDE1A|PDE1B|ADCY5|PIK3CA|ADCY6|PIK3R1|ADCY7|ADCY8|PRKAR1A|PRKAR1B|PRKAR2A|PRKAR2B|PRKCD|PRKCE|ADCY9|BAD|PTEN|CREB1|TRIB3|RPS6KB2|MLST8|ADCY4|SHC1|T…
REACTOME_SIGNALING_BY_EGFR_IN_CANCER (Geneset_Overlap) REACTOME_SIGNALING_BY_FGFR	0.742857	78	CALM2|CALM1|PLCG1|MAPK3|MAP2K1|MAP2K2|SPRY2|GAB1|MDM2|CBL|PDPK1|CALM3|SOS1|PRKCA|PRKCG|MAPK1|SRC|ADCY3|RAF1|YWHAB|PRKACA|PRKACB|PRKACG|CDK1|AKT3|CDKN1A|CDKN1B|CHUK|THEM4|CAMK4|ADRBK1|AKT1|AKT2|FOXO1|FOXO3|PHLPP1|MTOR|RICTOR|GSK3A|NR4A1|ITPR2|ITPR3|FOXO4|ADCY1|ADCY2|PDE1A|PDE1B|ADCY5|PIK3CA|ADCY6|PIK3R1|ADCY7|ADCY8|PRKAR1A|PRKAR1B|PRKAR2A|PRKAR2B|PRKCD|PRKCE|ADCY9|BAD|PTEN|CREB1|TRIB3|RPS6KB2|MLST…
REACTOME_SIGNALING_BY_EGFR_IN_CANCER (Geneset_Overlap) REACTOME_SIGNALLING_TO_RAS	0.518519	14	MAPK3|MAP2K1|MAP2K2|SOS1|MAPK1|SRC|RAF1|YWHAB|CDK1|SHC1|GRB2|KRAS|HRAS|NRAS
REACTOME_SIGNALING_BY_EGFR_IN_CANCER (Geneset_Overlap) REACTOME_PHOSPHOLIPASE_C_MEDIATED_CASCADE	0.584906	31	CALM2|CALM1|PLCG1|CALM3|PRKCA|PRKCG|ADCY3|PRKACA|PRKACB|PRKACG|CAMK4|ADRBK1|ITPR2|ITPR3|ADCY1|ADCY2|PDE1A|PDE1B|ADCY5|ADCY6|ADCY7|ADCY8|PRKAR1A|PRKAR1B|PRKAR2A|PRKAR2B|PRKCD|PRKCE|ADCY9|CREB1|ADCY4
REACTOME_SIGNALING_BY_EGFR_IN_CANCER (Geneset_Overlap) REACTOME_SIGNALLING_TO_P38_VIA_RIT_AND_RIN	0.666667	10	MAPK3|MAP2K1|MAP2K2|MAPK1|RAF1|YWHAB|CDK1|KRAS|HRAS|NRAS
REACTOME_SIGNALING_BY_EGFR_IN_CANCER (Geneset_Overlap) REACTOME_SIGNALING_BY_ERBB2	0.824742	80	CALM2|CALM1|PLCG1|MAPK3|MAP2K1|MAP2K2|CDC37|EGF|GAB1|MDM2|PDPK1|CALM3|SOS1|PRKCA|PRKCG|MAPK1|SRC|ADCY3|RAF1|YWHAB|PRKACA|PRKACB|PRKACG|CDK1|AKT3|CDKN1A|CDKN1B|CHUK|THEM4|CAMK4|ADRBK1|AKT1|AKT2|FOXO1|FOXO3|PHLPP1|MTOR|RICTOR|GSK3A|NR4A1|ITPR2|ITPR3|FOXO4|ADCY1|ADCY2|PDE1A|PDE1B|ADCY5|PIK3CA|ADCY6|PIK3R1|ADCY7|ADCY8|PRKAR1A|PRKAR1B|PRKAR2A|PRKAR2B|PRKCD|PRKCE|ADCY9|BAD|PTEN|CREB1|TRIB3|RPS6KB2|MLST…
REACTOME_SIGNALING_BY_EGFR_IN_CANCER (Geneset_Overlap) REACTOME_SIGNALING_BY_ERBB4	0.54023	47	MAPK3|MAP2K1|MAP2K2|EGF|MDM2|PDPK1|SOS1|MAPK1|RAF1|YWHAB|CDK1|AKT3|CDKN1A|CDKN1B|CHUK|THEM4|AKT1|AKT2|FOXO1|FOXO3|PHLPP1|MTOR|RICTOR|GSK3A|NR4A1|FOXO4|PIK3CA|PIK3R1|BAD|PTEN|CREB1|TRIB3|RPS6KB2|MLST8|SHC1|TSC2|MAPKAP1|CASP9|AKT1S1|EGFR|GRB2|KRAS|RPS27A|ADAM17|UBA52|HRAS|NRAS
REACTOME_SIGNALING_BY_EGFR_IN_CANCER (Geneset_Overlap) REACTOME_SIGNALING_BY_PDGF	0.685714	72	CALM2|CALM1|PLCG1|MAPK3|MAP2K1|MAP2K2|MDM2|PDPK1|CALM3|SOS1|PRKCA|PRKCG|MAPK1|SRC|ADCY3|RAF1|YWHAB|PRKACA|PRKACB|PRKACG|CDK1|AKT3|CDKN1A|CDKN1B|CHUK|THEM4|CAMK4|ADRBK1|AKT1|AKT2|FOXO1|FOXO3|PHLPP1|MTOR|RICTOR|GSK3A|NR4A1|ITPR2|ITPR3|FOXO4|ADCY1|ADCY2|PDE1A|PDE1B|ADCY5|PIK3CA|ADCY6|PIK3R1|ADCY7|ADCY8|PRKAR1A|PRKAR1B|PRKAR2A|PRKAR2B|PRKCD|PRKCE|ADCY9|BAD|PTEN|CREB1|TRIB3|RPS6KB2|MLST8|ADCY4|TSC2|MA…
REACTOME_SIGNALING_BY_EGFR_IN_CANCER (Geneset_Overlap) BIOCARTA_RAS_PATHWAY	0.521739	12	MAPK3|MAP2K1|RAF1|CDC42|CHUK|AKT1|FOXO4|PIK3CA|PIK3R1|BAD|CASP9|HRAS
REACTOME_SIGNALING_BY_EGFR_IN_CANCER (Geneset_Overlap) BIOCARTA_BARRESTIN_SRC_PATHWAY	0.533333	8	MAPK3|MAP2K1|MAP2K2|MAPK1|SRC|RAF1|ADCY1|HRAS
REACTOME_SIGNALING_BY_EGFR_IN_CANCER (Geneset_Overlap) BIOCARTA_GPCR_PATHWAY	0.5	17	CALM2|CALM1|PLCG1|MAPK3|MAP2K1|CALM3|PRKCA|RAF1|PRKACB|PRKACG|ADCY1|PRKAR1A|PRKAR1B|PRKAR2A|PRKAR2B|CREB1|HRAS
REACTOME_SIGNALING_BY_EGFR_IN_CANCER (Geneset_Overlap) REACTOME_GRB2_EVENTS_IN_ERBB2_SIGNALING	0.636364	14	MAPK3|MAP2K1|MAP2K2|EGF|SOS1|MAPK1|RAF1|YWHAB|CDK1|EGFR|GRB2|KRAS|HRAS|NRAS
REACTOME_SIGNALING_BY_EGFR_IN_CANCER (Geneset_Overlap) PID_ERBB1_INTERNALIZATION_PATHWAY	0.512195	21	SPRY2|EGF|EPS15|LRIG1|EPN1|SH3KBP1|CBL|HGS|SH3GL2|SOS1|SRC|RAF1|CDC42|PIK3CA|PIK3R1|SHC1|EGFR|GRB2|KRAS|HRAS|NRAS
REACTOME_SIGNALING_BY_EGFR_IN_CANCER (Geneset_Overlap) REACTOME_GAB1_SIGNALOSOME	1	36	CSK|EGF|GAB1|MDM2|PAG1|PDPK1|SRC|AKT3|CDKN1A|CDKN1B|CHUK|THEM4|AKT1|AKT2|FOXO1|FOXO3|PHLPP1|MTOR|RICTOR|GSK3A|NR4A1|FOXO4|PIK3CA|PIK3R1|BAD|PTEN|CREB1|TRIB3|RPS6KB2|MLST8|TSC2|MAPKAP1|CASP9|AKT1S1|EGFR|GRB2
REACTOME_SIGNALING_BY_EGFR_IN_CANCER (Geneset_Overlap) REACTOME_SHC_MEDIATED_SIGNALLING	0.866667	13	MAPK3|MAP2K1|MAP2K2|SOS1|MAPK1|RAF1|YWHAB|CDK1|SHC1|GRB2|KRAS|HRAS|NRAS
REACTOME_SIGNALING_BY_EGFR_IN_CANCER (Geneset_Overlap) BIOCARTA_CREB_PATHWAY	0.62963	17	MAPK3|SOS1|PRKCA|MAPK1|PRKACB|PRKACG|AKT1|ADCY1|PIK3CA|PIK3R1|PRKAR1A|PRKAR1B|PRKAR2A|PRKAR2B|CREB1|GRB2|HRAS
REACTOME_SIGNALING_BY_EGFR_IN_CANCER (Geneset_Overlap) REACTOME_EGFR_DOWNREGULATION	1	24	SPRY1|SPRY2|STAM2|EGF|EPS15|EPN1|SH3KBP1|EPS15L1|STAM|CBL|HGS|SH3GL2|CDC42|CLTA|CLTC|AP2M1|AP2S1|AP2A1|AP2A2|AP2B1|EGFR|GRB2|RPS27A|UBA52
REACTOME_SIGNALING_BY_EGFR_IN_CANCER (Geneset_Overlap) BIOCARTA_PYK2_PATHWAY	0.535714	15	CALM2|CALM1|PLCG1|MAPK3|MAP2K1|MAP2K2|CALM3|SOS1|PRKCA|MAPK1|SRC|RAF1|SHC1|GRB2|HRAS
REACTOME_SIGNALING_BY_EGFR_IN_CANCER (Geneset_Overlap) REACTOME_SIGNALLING_BY_NGF	0.8	84	CALM2|CALM1|PLCG1|MAPK3|MAP2K1|MAP2K2|MDM2|PDPK1|SH3GL2|CALM3|SOS1|PRKCA|PRKCG|MAPK1|SRC|ADCY3|RAF1|YWHAB|PRKACA|PRKACB|PRKACG|CDK1|AKT3|CDKN1A|CDKN1B|CHUK|THEM4|CAMK4|ADRBK1|AKT1|AKT2|FOXO1|FOXO3|PHLPP1|MTOR|RICTOR|GSK3A|NR4A1|ITPR2|ITPR3|FOXO4|ADCY1|ADCY2|PDE1A|PDE1B|ADCY5|PIK3CA|ADCY6|PIK3R1|ADCY7|CLTA|CLTC|ADCY8|PRKAR1A|PRKAR1B|PRKAR2A|PRKAR2B|PRKCD|PRKCE|ADCY9|AP2M1|AP2S1|BAD|PTEN|CREB1|TRIB…
REACTOME_SIGNALING_BY_EGFR_IN_CANCER (Geneset_Overlap) REACTOME_PLC_BETA_MEDIATED_EVENTS	0.714286	30	CALM2|CALM1|CALM3|PRKCA|PRKCG|MAPK1|ADCY3|PRKACA|PRKACB|PRKACG|CAMK4|ADRBK1|ITPR2|ITPR3|ADCY1|ADCY2|PDE1A|PDE1B|ADCY5|ADCY6|ADCY7|ADCY8|PRKAR1A|PRKAR1B|PRKAR2A|PRKAR2B|PRKCD|ADCY9|CREB1|ADCY4
REACTOME_SIGNALING_BY_EGFR_IN_CANCER (Geneset_Overlap) REACTOME_PKA_MEDIATED_PHOSPHORYLATION_OF_CREB	1	17	ADCY3|PRKACA|PRKACB|PRKACG|ADCY1|ADCY2|ADCY5|ADCY6|ADCY7|ADCY8|PRKAR1A|PRKAR1B|PRKAR2A|PRKAR2B|ADCY9|CREB1|ADCY4
REACTOME_SIGNALING_BY_EGFR_IN_CANCER (Geneset_Overlap) BIOCARTA_IGF1R_PATHWAY	0.826087	19	MAPK3|MAP2K1|SOS1|MAPK1|RAF1|PRKACB|PRKACG|AKT1|ADCY1|PIK3CA|PIK3R1|PRKAR1A|PRKAR1B|PRKAR2A|PRKAR2B|BAD|SHC1|GRB2|HRAS
REACTOME_SIGNALING_BY_EGFR_IN_CANCER (Geneset_Overlap) REACTOME_ARMS_MEDIATED_ACTIVATION	0.588235	10	MAPK3|MAP2K1|MAP2K2|MAPK1|RAF1|YWHAB|CDK1|KRAS|HRAS|NRAS
REACTOME_SIGNALING_BY_EGFR_IN_CANCER (Geneset_Overlap) REACTOME_SIGNALING_BY_FGFR_IN_DISEASE	0.742857	78	CALM2|CALM1|PLCG1|MAPK3|MAP2K1|MAP2K2|SPRY2|GAB1|MDM2|CBL|PDPK1|CALM3|SOS1|PRKCA|PRKCG|MAPK1|SRC|ADCY3|RAF1|YWHAB|PRKACA|PRKACB|PRKACG|CDK1|AKT3|CDKN1A|CDKN1B|CHUK|THEM4|CAMK4|ADRBK1|AKT1|AKT2|FOXO1|FOXO3|PHLPP1|MTOR|RICTOR|GSK3A|NR4A1|ITPR2|ITPR3|FOXO4|ADCY1|ADCY2|PDE1A|PDE1B|ADCY5|PIK3CA|ADCY6|PIK3R1|ADCY7|ADCY8|PRKAR1A|PRKAR1B|PRKAR2A|PRKAR2B|PRKCD|PRKCE|ADCY9|BAD|PTEN|CREB1|TRIB3|RPS6KB2|MLST…
REACTOME_SIGNALING_BY_EGFR_IN_CANCER (Geneset_Overlap) REACTOME_SHC_RELATED_EVENTS	0.764706	13	MAPK3|MAP2K1|MAP2K2|SOS1|MAPK1|RAF1|YWHAB|CDK1|SHC1|GRB2|KRAS|HRAS|NRAS
REACTOME_INSULIN_RECEPTOR_SIGNALLING_CASCADE (Geneset_Overlap) REACTOME_SIGNALLING_TO_P38_VIA_RIT_AND_RIN	0.666667	10	MAPK3|MAP2K1|MAP2K2|MAPK1|RAF1|YWHAB|KRAS|CDK1|HRAS|NRAS
REACTOME_INSULIN_RECEPTOR_SIGNALLING_CASCADE (Geneset_Overlap) BIOCARTA_MTOR_PATHWAY	0.545455	12	MTOR|PIK3CA|PIK3R1|EIF4EBP1|RPS6KB1|PDPK1|TSC2|EIF4B|EIF4E|EIF4G1|TSC1|RPS6
REACTOME_INSULIN_RECEPTOR_SIGNALLING_CASCADE (Geneset_Overlap) REACTOME_GRB2_EVENTS_IN_ERBB2_SIGNALING	0.545455	12	MAPK3|MAP2K1|MAP2K2|SOS1|MAPK1|RAF1|YWHAB|GRB2|KRAS|CDK1|HRAS|NRAS
REACTOME_INSULIN_RECEPTOR_SIGNALLING_CASCADE (Geneset_Overlap) REACTOME_SIGNALING_BY_FGFR_IN_DISEASE	0.547619	46	AKT2|MTOR|MAPK3|MAP2K1|MAP2K2|PIK3CA|PIK3R1|FGF10|GAB1|TRIB3|PDPK1|MLST8|SHC1|SOS1|TSC2|MAPK1|KLB|FGF1|FGF2|FGF3|FGF4|FGF5|FGF6|FGFR1|FGF7|FGF8|RAF1|FGF9|FGFR3|FGFR2|FGFR4|YWHAB|FGF20|FGF22|FGF23|FGF18|FGF17|KL|FGF19|GRB2|KRAS|CDK1|FRS2|THEM4|HRAS|NRAS
REACTOME_INSULIN_RECEPTOR_SIGNALLING_CASCADE (Geneset_Overlap) REACTOME_DOWNSTREAM_SIGNALING_OF_ACTIVATED_FGFR	0.547619	46	AKT2|MTOR|MAPK3|MAP2K1|MAP2K2|PIK3CA|PIK3R1|FGF10|GAB1|TRIB3|PDPK1|MLST8|SHC1|SOS1|TSC2|MAPK1|KLB|FGF1|FGF2|FGF3|FGF4|FGF5|FGF6|FGFR1|FGF7|FGF8|RAF1|FGF9|FGFR3|FGFR2|FGFR4|YWHAB|FGF20|FGF22|FGF23|FGF18|FGF17|KL|FGF19|GRB2|KRAS|CDK1|FRS2|THEM4|HRAS|NRAS
REACTOME_INSULIN_RECEPTOR_SIGNALLING_CASCADE (Geneset_Overlap) REACTOME_SIGNALLING_TO_RAS	0.555556	15	SHC2|MAPK3|MAP2K1|MAP2K2|SHC3|SHC1|SOS1|MAPK1|RAF1|YWHAB|GRB2|KRAS|CDK1|HRAS|NRAS
REACTOME_INSULIN_RECEPTOR_SIGNALLING_CASCADE (Geneset_Overlap) REACTOME_SHC_MEDIATED_SIGNALLING	1	15	SHC2|MAPK3|MAP2K1|MAP2K2|SHC3|SHC1|SOS1|MAPK1|RAF1|YWHAB|GRB2|KRAS|CDK1|HRAS|NRAS
REACTOME_INSULIN_RECEPTOR_SIGNALLING_CASCADE (Geneset_Overlap) REACTOME_SIGNALING_BY_INSULIN_RECEPTOR	1	84	AKT2|PIK3R4|MTOR|SHC2|IRS1|PIK3C3|MAPK3|MAP2K1|MAP2K2|PIK3CA|PIK3CB|PIK3R1|PIK3R2|EIF4EBP1|SHC3|FGF10|RPS6KB1|GAB1|INS|TRIB3|PDPK1|MLST8|SHC1|SOS1|TSC2|DOK1|EIF4B|EIF4E|EIF4G1|GRB10|MAPK1|IRS2|KLB|EEF2K|FGF1|INSR|FGF2|PDE3B|FGF3|CAB39|FGF4|TLR9|FGF5|STRADB|FGF6|FGFR1|RPTOR|FGF7|RHEB|FGF8|RAF1|STK11|FGF9|TSC1|FGFR3|CAB39L|FGFR2|STRADA|FGFR4|YWHAB|FGF20|FGF22|FGF23|FGF18|FGF17|KL|PPM1A|FGF19|GRB2|K…
REACTOME_INSULIN_RECEPTOR_SIGNALLING_CASCADE (Geneset_Overlap) REACTOME_SIGNALING_BY_FGFR	0.547619	46	AKT2|MTOR|MAPK3|MAP2K1|MAP2K2|PIK3CA|PIK3R1|FGF10|GAB1|TRIB3|PDPK1|MLST8|SHC1|SOS1|TSC2|MAPK1|KLB|FGF1|FGF2|FGF3|FGF4|FGF5|FGF6|FGFR1|FGF7|FGF8|RAF1|FGF9|FGFR3|FGFR2|FGFR4|YWHAB|FGF20|FGF22|FGF23|FGF18|FGF17|KL|FGF19|GRB2|KRAS|CDK1|FRS2|THEM4|HRAS|NRAS
REACTOME_INSULIN_RECEPTOR_SIGNALLING_CASCADE (Geneset_Overlap) REACTOME_SHC_RELATED_EVENTS	1	17	SHC2|MAPK3|MAP2K1|MAP2K2|SHC3|INS|SHC1|SOS1|MAPK1|INSR|RAF1|YWHAB|GRB2|KRAS|CDK1|HRAS|NRAS
REACTOME_INSULIN_RECEPTOR_SIGNALLING_CASCADE (Geneset_Overlap) REACTOME_ARMS_MEDIATED_ACTIVATION	0.647059	11	MAPK3|MAP2K1|MAP2K2|MAPK1|RAF1|YWHAB|KRAS|CDK1|HRAS|CRK|NRAS
KEGG_CELL_CYCLE (Geneset_Overlap) REACTOME_ACTIVATION_OF_ATR_IN_RESPONSE_TO_REPLICATION_STRESS	0.6	21	DBF4|CHEK1|ATR|ORC6|ORC3|MCM2|MCM3|MCM4|MCM5|MCM6|MCM7|ORC1|ORC2|ORC4|ORC5|CDC25C|CDK2|CDC7|CDC45|CDC6|CDC25A
KEGG_CELL_CYCLE (Geneset_Overlap) BIOCARTA_P53_PATHWAY	0.75	12	ATM|MDM2|E2F1|GADD45A|PCNA|TP53|CCND1|CDKN1A|CDK4|RB1|CCNE1|CDK2
KEGG_CELL_CYCLE (Geneset_Overlap) REACTOME_G2_M_CHECKPOINTS	0.658537	27	DBF4|CHEK1|CHEK2|ATM|ATR|ORC6|ORC3|MCM2|MCM3|MCM4|MCM5|MCM6|MCM7|ORC1|ORC2|ORC4|ORC5|CDK1|CDC25C|CCNB1|WEE1|CDK2|CCNB2|CDC7|CDC45|CDC6|CDC25A
KEGG_CELL_CYCLE (Geneset_Overlap) REACTOME_CELL_CYCLE_MITOTIC	0.677419	84	CDK6|CDK7|STAG1|CDKN2A|CDKN2B|CDKN2C|CDKN2D|STAG2|DBF4|E2F1|E2F2|E2F3|E2F4|E2F5|ORC6|ORC3|MCM2|MCM3|MCM4|MCM5|MCM6|MCM7|MYC|ORC1|ORC2|ORC4|ORC5|PCNA|YWHAG|CCND1|CDK1|CDKN1A|CDKN1B|CDK4|CDC16|ANAPC1|RAD21|RB1|ANAPC7|ANAPC5|RBL1|RBL2|SMC1A|SKP1|PLK1|BUB1|PTTG1|CDC27|CDC25C|SKP2|CDC20|BUB1B|CCNB1|TFDP1|CCNE1|ANAPC10|ANAPC11|CUL1|WEE1|ANAPC2|MAD2L1|ANAPC4|CDC23|SMC3|PKMYT1|CDK2|CDC26|CCNE2|CCNB2|CDC7…
PID_ECADHERIN_KERATINOCYTE_PATHWAY (Geneset_Overlap) KEGG_FOCAL_ADHESION	0.6	12	SRC|AKT1|EGFR|AKT2|RAC1|RHOA|VASP|FYN|CTNNB1|PIK3CA|PIK3R1|ZYX
PID_ECADHERIN_KERATINOCYTE_PATHWAY (Geneset_Overlap) KEGG_PATHWAYS_IN_CANCER	0.6	12	AKT1|EGFR|AKT2|RAC1|CDH1|PLCG1|RHOA|JUP|CTNNA1|CTNNB1|PIK3CA|PIK3R1
PID_ECADHERIN_KERATINOCYTE_PATHWAY (Geneset_Overlap) PID_MET_PATHWAY	0.55	11	SRC|AKT1|AKT2|RAC1|CDH1|PLCG1|RHOA|CTNNA1|CTNNB1|PIK3CA|PIK3R1
SIG_BCR_SIGNALING_PATHWAY (Geneset_Overlap) PID_BCR_5PATHWAY	0.521739	24	MAPK1|AKT1|PPP3CA|RAF1|PLCG2|NFATC1|PPP3CC|MAPK3|MAP4K1|PIK3CA|INPP5D|PIK3R1|SYK|GRB2|BLNK|PTPRC|CSK|LYN|CD22|BTK|CD19|SHC1|SOS1|PPP3CB
REACTOME_PI3K_EVENTS_IN_ERBB2_SIGNALING (Geneset_Overlap) REACTOME_SIGNALLING_BY_NGF	0.714286	30	AKT1|AKT2|FOXO1|FOXO3|PHLPP1|MTOR|RICTOR|GSK3A|NR4A1|FOXO4|PIK3CA|PIK3R1|GRB2|BAD|MDM2|PTEN|AKT3|CREB1|TRIB3|CDKN1A|CDKN1B|CHUK|PDPK1|RPS6KB2|THEM4|MLST8|TSC2|MAPKAP1|CASP9|AKT1S1
REACTOME_PI3K_EVENTS_IN_ERBB2_SIGNALING (Geneset_Overlap) REACTOME_DOWNSTREAM_SIGNALING_OF_ACTIVATED_FGFR	0.738095	31	AKT1|AKT2|FOXO1|FOXO3|PHLPP1|MTOR|RICTOR|GSK3A|NR4A1|FOXO4|PIK3CA|PIK3R1|GRB2|GAB1|BAD|MDM2|PTEN|AKT3|CREB1|TRIB3|CDKN1A|CDKN1B|CHUK|PDPK1|RPS6KB2|THEM4|MLST8|TSC2|MAPKAP1|CASP9|AKT1S1
REACTOME_PI3K_EVENTS_IN_ERBB2_SIGNALING (Geneset_Overlap) REACTOME_SIGNALING_BY_THE_B_CELL_RECEPTOR_BCR	0.690476	29	AKT1|AKT2|FOXO1|FOXO3|PHLPP1|MTOR|RICTOR|GSK3A|NR4A1|FOXO4|PIK3R1|GRB2|BAD|MDM2|PTEN|AKT3|CREB1|TRIB3|CDKN1A|CDKN1B|CHUK|PDPK1|RPS6KB2|THEM4|MLST8|TSC2|MAPKAP1|CASP9|AKT1S1
REACTOME_PI3K_EVENTS_IN_ERBB2_SIGNALING (Geneset_Overlap) REACTOME_SIGNALING_BY_EGFR_IN_CANCER	0.785714	33	AKT1|EGFR|AKT2|FOXO1|FOXO3|PHLPP1|MTOR|RICTOR|GSK3A|NR4A1|FOXO4|PIK3CA|PIK3R1|GRB2|EGF|GAB1|BAD|MDM2|PTEN|AKT3|CREB1|TRIB3|CDKN1A|CDKN1B|CHUK|PDPK1|RPS6KB2|THEM4|MLST8|TSC2|MAPKAP1|CASP9|AKT1S1
REACTOME_PI3K_EVENTS_IN_ERBB2_SIGNALING (Geneset_Overlap) REACTOME_SIGNALING_BY_PDGF	0.714286	30	AKT1|AKT2|FOXO1|FOXO3|PHLPP1|MTOR|RICTOR|GSK3A|NR4A1|FOXO4|PIK3CA|PIK3R1|GRB2|BAD|MDM2|PTEN|AKT3|CREB1|TRIB3|CDKN1A|CDKN1B|CHUK|PDPK1|RPS6KB2|THEM4|MLST8|TSC2|MAPKAP1|CASP9|AKT1S1
REACTOME_PI3K_EVENTS_IN_ERBB2_SIGNALING (Geneset_Overlap) REACTOME_SIGNALING_BY_FGFR	0.738095	31	AKT1|AKT2|FOXO1|FOXO3|PHLPP1|MTOR|RICTOR|GSK3A|NR4A1|FOXO4|PIK3CA|PIK3R1|GRB2|GAB1|BAD|MDM2|PTEN|AKT3|CREB1|TRIB3|CDKN1A|CDKN1B|CHUK|PDPK1|RPS6KB2|THEM4|MLST8|TSC2|MAPKAP1|CASP9|AKT1S1
REACTOME_PI3K_EVENTS_IN_ERBB2_SIGNALING (Geneset_Overlap) REACTOME_SIGNALING_BY_FGFR_IN_DISEASE	0.738095	31	AKT1|AKT2|FOXO1|FOXO3|PHLPP1|MTOR|RICTOR|GSK3A|NR4A1|FOXO4|PIK3CA|PIK3R1|GRB2|GAB1|BAD|MDM2|PTEN|AKT3|CREB1|TRIB3|CDKN1A|CDKN1B|CHUK|PDPK1|RPS6KB2|THEM4|MLST8|TSC2|MAPKAP1|CASP9|AKT1S1
REACTOME_PI3K_EVENTS_IN_ERBB2_SIGNALING (Geneset_Overlap) REACTOME_GAB1_SIGNALOSOME	0.916667	33	AKT1|EGFR|AKT2|FOXO1|FOXO3|PHLPP1|MTOR|RICTOR|GSK3A|NR4A1|FOXO4|PIK3CA|PIK3R1|GRB2|EGF|GAB1|BAD|MDM2|PTEN|AKT3|CREB1|TRIB3|CDKN1A|CDKN1B|CHUK|PDPK1|RPS6KB2|THEM4|MLST8|TSC2|MAPKAP1|CASP9|AKT1S1
REACTOME_PI3K_EVENTS_IN_ERBB2_SIGNALING (Geneset_Overlap) REACTOME_GRB2_EVENTS_IN_ERBB2_SIGNALING	0.5	11	EGFR|ERBB2|NRG4|HBEGF|ERBB4|EREG|NRG1|GRB2|BTC|NRG2|EGF
REACTOME_PI3K_EVENTS_IN_ERBB2_SIGNALING (Geneset_Overlap) REACTOME_SIGNALING_BY_ERBB4	0.952381	40	AKT1|EGFR|AKT2|FOXO1|FOXO3|PHLPP1|MTOR|RICTOR|GSK3A|NR4A1|FOXO4|PIK3CA|NRG4|HBEGF|PIK3R1|ERBB4|EREG|ERBB3|NRG1|GRB2|BTC|NRG2|EGF|BAD|MDM2|PTEN|AKT3|CREB1|TRIB3|CDKN1A|CDKN1B|CHUK|PDPK1|RPS6KB2|THEM4|MLST8|TSC2|MAPKAP1|CASP9|AKT1S1
REACTOME_PI3K_EVENTS_IN_ERBB2_SIGNALING (Geneset_Overlap) REACTOME_SIGNALING_BY_ERBB2	1	42	AKT1|EGFR|AKT2|ERBB2|FOXO1|FOXO3|PHLPP1|MTOR|RICTOR|GSK3A|NR4A1|FOXO4|PIK3CA|NRG4|HBEGF|PIK3R1|ERBB4|EREG|ERBB3|NRG1|GRB2|BTC|NRG2|EGF|GAB1|BAD|MDM2|PTEN|AKT3|CREB1|TRIB3|CDKN1A|CDKN1B|CHUK|PDPK1|RPS6KB2|THEM4|MLST8|TSC2|MAPKAP1|CASP9|AKT1S1
REACTOME_PI3K_EVENTS_IN_ERBB2_SIGNALING (Geneset_Overlap) REACTOME_DOWNSTREAM_SIGNALING_EVENTS_OF_B_CELL_RECEPTOR_BCR	0.642857	27	AKT1|AKT2|FOXO1|FOXO3|PHLPP1|MTOR|RICTOR|GSK3A|NR4A1|FOXO4|BAD|MDM2|PTEN|AKT3|CREB1|TRIB3|CDKN1A|CDKN1B|CHUK|PDPK1|RPS6KB2|THEM4|MLST8|TSC2|MAPKAP1|CASP9|AKT1S1
KEGG_SPLICEOSOME (Geneset_Overlap) REACTOME_CLEAVAGE_OF_GROWING_TRANSCRIPT_IN_THE_TERMINATION_REGION_	0.5	21	U2AF2|MAGOH|CDC40|SRSF1|SRSF2|SRSF3|SRSF4|SRSF5|SRSF6|SRSF7|SNRPB|SNRPD3|SNRPE|SNRPF|SNRPG|U2AF1|SRSF9|DHX38|RBM8A|NCBP2|NCBP1
KEGG_SPLICEOSOME (Geneset_Overlap) REACTOME_MRNA_SPLICING	0.518868	55	SF3B4|PRPF8|TXNL4A|SF3B2|SNRNP200|SF3B3|SF3B1|PRPF6|NHP2L1|SF3B14|SF3B5|EFTUD2|SNRNP40|DDX23|U2AF2|MAGOH|CDC40|SF3A1|SRSF1|SRSF2|SF3A3|SRSF3|SRSF4|SRSF5|SRSF6|HNRNPA3|SRSF7|SNRPB|RBMX|SNRPD3|SNRPE|SNRPF|SNRPG|U2AF1|HNRNPK|HNRNPU|SRSF9|HNRNPM|DHX38|RBM8A|PCBP1|SNRNP70|SNRPA|SNRPA1|SNRPB2|SF3A2|PHF5A|PRPF4|NCBP2|SNRPD1|SNRPD2|NCBP1|HNRNPC|HNRNPA1|LSM2
KEGG_N_GLYCAN_BIOSYNTHESIS (Geneset_Overlap) REACTOME_N_GLYCAN_ANTENNAE_ELONGATION_IN_THE_MEDIAL_TRANS_GOLGI	0.611111	11	FUT8|B4GALT1|MAN2A1|MGAT2|MGAT3|MGAT5|ST6GAL1|B4GALT3|B4GALT2|MGAT4B|MGAT4A
KEGG_N_GLYCAN_BIOSYNTHESIS (Geneset_Overlap) REACTOME_ASPARAGINE_N_LINKED_GLYCOSYLATION	0.934783	43	GANAB|FUT8|B4GALT1|ALG5|ALG6|STT3A|MAN1A1|MAN2A1|MGAT1|MGAT2|MGAT3|MGAT5|ALG11|DPM3|ALG13|ALG1|MAN1C1|DOLPP1|RPN1|RPN2|ST6GAL1|MOGS|ALG8|ALG12|ALG9|TUSC3|ALG10|ALG2|ALG3|B4GALT3|B4GALT2|DPM1|DPM2|MAN1A2|MAN1B1|RFT1|MGAT4B|MGAT4A|ALG10B|DAD1|DDOST|DPAGT1|ALG14
KEGG_N_GLYCAN_BIOSYNTHESIS (Geneset_Overlap) REACTOME_POST_TRANSLATIONAL_PROTEIN_MODIFICATION	0.934783	43	GANAB|FUT8|B4GALT1|ALG5|ALG6|STT3A|MAN1A1|MAN2A1|MGAT1|MGAT2|MGAT3|MGAT5|ALG11|DPM3|ALG13|ALG1|MAN1C1|DOLPP1|RPN1|RPN2|ST6GAL1|MOGS|ALG8|ALG12|ALG9|TUSC3|ALG10|ALG2|ALG3|B4GALT3|B4GALT2|DPM1|DPM2|MAN1A2|MAN1B1|RFT1|MGAT4B|MGAT4A|ALG10B|DAD1|DDOST|DPAGT1|ALG14
REACTOME_BOTULINUM_NEUROTOXICITY (Geneset_Overlap) REACTOME_PROTEOLYTIC_CLEAVAGE_OF_SNARE_COMPLEX_PROTEINS	1	16	SNAP25|STX16|STX12|STX1A|STX11|STX3|STX10|STX4|STX5|VAMP1|VAMP2|STX6|STX8|STX1B|STX2|STX7
REACTOME_BOTULINUM_NEUROTOXICITY (Geneset_Overlap) REACTOME_NEURONAL_SYSTEM	1	18	SNAP25|STX16|STX12|STX1A|STX11|STX3|STX10|STX4|STX5|VAMP1|VAMP2|SYT2|SYT1|STX6|STX8|STX1B|STX2|STX7
REACTOME_MRNA_SPLICING_MINOR_PATHWAY (Geneset_Overlap) REACTOME_MRNA_PROCESSING	1	42	SF3B4|PRPF8|TXNL4A|SF3B2|SNRNP200|SF3B3|SF3B1|NCBP2|PRPF6|LSM2|NHP2L1|SF3B14|SF3B5|EFTUD2|SNRNP40|DDX23|GTF2F1|GTF2F2|SNRPD1|SNRPD2|NCBP1|POLR2A|POLR2B|POLR2C|POLR2D|POLR2E|POLR2F|POLR2G|POLR2H|POLR2I|POLR2J|POLR2K|SRSF1|POLR2L|SRSF2|SRSF6|SRSF7|SNRPB|SNRPD3|SNRPE|SNRPF|SNRPG
REACTOME_MRNA_SPLICING_MINOR_PATHWAY (Geneset_Overlap) REACTOME_MRNA_SPLICING	1	42	SF3B4|PRPF8|TXNL4A|SF3B2|SNRNP200|SF3B3|SF3B1|NCBP2|PRPF6|LSM2|NHP2L1|SF3B14|SF3B5|EFTUD2|SNRNP40|DDX23|GTF2F1|GTF2F2|SNRPD1|SNRPD2|NCBP1|POLR2A|POLR2B|POLR2C|POLR2D|POLR2E|POLR2F|POLR2G|POLR2H|POLR2I|POLR2J|POLR2K|SRSF1|POLR2L|SRSF2|SRSF6|SRSF7|SNRPB|SNRPD3|SNRPE|SNRPF|SNRPG
REACTOME_MRNA_SPLICING_MINOR_PATHWAY (Geneset_Overlap) REACTOME_PROCESSING_OF_CAPPED_INTRON_CONTAINING_PRE_MRNA	1	42	SF3B4|PRPF8|TXNL4A|SF3B2|SNRNP200|SF3B3|SF3B1|NCBP2|PRPF6|LSM2|NHP2L1|SF3B14|SF3B5|EFTUD2|SNRNP40|DDX23|GTF2F1|GTF2F2|SNRPD1|SNRPD2|NCBP1|POLR2A|POLR2B|POLR2C|POLR2D|POLR2E|POLR2F|POLR2G|POLR2H|POLR2I|POLR2J|POLR2K|SRSF1|POLR2L|SRSF2|SRSF6|SRSF7|SNRPB|SNRPD3|SNRPE|SNRPF|SNRPG
REACTOME_MRNA_SPLICING_MINOR_PATHWAY (Geneset_Overlap) KEGG_SPLICEOSOME	0.666667	28	SF3B4|PRPF8|TXNL4A|SF3B2|SNRNP200|SF3B3|SF3B1|NCBP2|PRPF6|LSM2|NHP2L1|SF3B14|SF3B5|EFTUD2|SNRNP40|DDX23|SNRPD1|SNRPD2|NCBP1|SRSF1|SRSF2|SRSF6|SRSF7|SNRPB|SNRPD3|SNRPE|SNRPF|SNRPG
REACTOME_NGF_SIGNALLING_VIA_TRKA_FROM_THE_PLASMA_MEMBRANE (Geneset_Overlap) REACTOME_SIGNALING_BY_ERBB2	0.752577	73	CALM2|CALM1|PLCG1|MAPK3|MAP2K1|MAP2K2|MDM2|PDPK1|CALM3|SOS1|PRKCA|PRKCG|MAPK1|SRC|ADCY3|RAF1|YWHAB|PRKACA|PRKACB|PRKACG|CDK1|AKT3|CDKN1A|CDKN1B|CHUK|THEM4|CAMK4|ADRBK1|AKT1|AKT2|FOXO1|FOXO3|PHLPP1|MTOR|RICTOR|GSK3A|NR4A1|ITPR2|ITPR3|FOXO4|ADCY1|ADCY2|PDE1A|PDE1B|ADCY5|PIK3CA|ADCY6|PIK3R1|ADCY7|ADCY8|PRKAR1A|PRKAR1B|PRKAR2A|PRKAR2B|PRKCD|PRKCE|ADCY9|BAD|PTEN|CREB1|TRIB3|RPS6KB2|MLST8|ADCY4|SHC1|TS…
REACTOME_NGF_SIGNALLING_VIA_TRKA_FROM_THE_PLASMA_MEMBRANE (Geneset_Overlap) REACTOME_PLC_BETA_MEDIATED_EVENTS	0.714286	30	CALM2|CALM1|CALM3|PRKCA|PRKCG|MAPK1|ADCY3|PRKACA|PRKACB|PRKACG|CAMK4|ADRBK1|ITPR2|ITPR3|ADCY1|ADCY2|PDE1A|PDE1B|ADCY5|ADCY6|ADCY7|ADCY8|PRKAR1A|PRKAR1B|PRKAR2A|PRKAR2B|PRKCD|ADCY9|CREB1|ADCY4
REACTOME_NGF_SIGNALLING_VIA_TRKA_FROM_THE_PLASMA_MEMBRANE (Geneset_Overlap) REACTOME_DARPP_32_EVENTS	0.625	15	CALM2|CALM1|CALM3|PRKACA|PRKACB|PRKACG|PPP2CA|PPP2CB|PPP2R1A|PPP2R1B|PPP2R5D|PRKAR1A|PRKAR1B|PRKAR2A|PRKAR2B
REACTOME_NGF_SIGNALLING_VIA_TRKA_FROM_THE_PLASMA_MEMBRANE (Geneset_Overlap) REACTOME_SIGNALLING_BY_NGF	1	134	CALM2|CALM1|PLCG1|MAPK3|MAP2K1|MAP2K2|MDM2|PDPK1|SH3GL2|CALM3|SOS1|PRKCA|PRKCG|MAPK1|SRC|ADCY3|RAF1|YWHAB|PRKACA|RPS6KA1|PRKACB|RPS6KA2|PRKACG|RPS6KA3|BRAF|RPS6KA5|CDK1|AKT3|DNAL4|CDKN1A|CDKN1B|FRS2|CHUK|ADCYAP1|ADCYAP1R1|THEM4|ADORA2A|CAMK4|CRK|MAPK14|ADRBK1|DUSP3|DUSP4|DUSP6|DUSP7|ELK1|AKT1|AKT2|FOXO1|FOXO3|PHLPP1|MTOR|RICTOR|SHC2|RAPGEF1|GSK3A|NR4A1|IRS1|ITPR2|ITPR3|MEF2A|MEF2C|FOXO4|ATF1|NGF|…
REACTOME_NGF_SIGNALLING_VIA_TRKA_FROM_THE_PLASMA_MEMBRANE (Geneset_Overlap) REACTOME_GRB2_EVENTS_IN_ERBB2_SIGNALING	0.545455	12	MAPK3|MAP2K1|MAP2K2|SOS1|MAPK1|RAF1|YWHAB|CDK1|GRB2|KRAS|HRAS|NRAS
REACTOME_NGF_SIGNALLING_VIA_TRKA_FROM_THE_PLASMA_MEMBRANE (Geneset_Overlap) REACTOME_SIGNALLING_TO_P38_VIA_RIT_AND_RIN	1	15	MAPK3|MAP2K1|MAP2K2|MAPK1|RAF1|YWHAB|BRAF|CDK1|NGF|NTRK1|RIT2|RIT1|KRAS|HRAS|NRAS
REACTOME_NGF_SIGNALLING_VIA_TRKA_FROM_THE_PLASMA_MEMBRANE (Geneset_Overlap) REACTOME_PKA_MEDIATED_PHOSPHORYLATION_OF_CREB	1	17	ADCY3|PRKACA|PRKACB|PRKACG|ADCY1|ADCY2|ADCY5|ADCY6|ADCY7|ADCY8|PRKAR1A|PRKAR1B|PRKAR2A|PRKAR2B|ADCY9|CREB1|ADCY4
REACTOME_NGF_SIGNALLING_VIA_TRKA_FROM_THE_PLASMA_MEMBRANE (Geneset_Overlap) REACTOME_POST_NMDA_RECEPTOR_ACTIVATION_EVENTS	0.515152	17	CALM2|CALM1|PDPK1|CALM3|MAPK1|ADCY3|RAF1|RPS6KA1|PRKACB|RPS6KA2|RPS6KA3|BRAF|CAMK4|ADCY1|ADCY8|CREB1|HRAS
REACTOME_NGF_SIGNALLING_VIA_TRKA_FROM_THE_PLASMA_MEMBRANE (Geneset_Overlap) REACTOME_SIGNALING_BY_PDGF	0.652542	77	CALM2|CALM1|PLCG1|MAPK3|MAP2K1|MAP2K2|MDM2|PDPK1|CALM3|SOS1|PRKCA|PRKCG|MAPK1|SRC|ADCY3|RAF1|YWHAB|PRKACA|PRKACB|PRKACG|CDK1|AKT3|CDKN1A|CDKN1B|CHUK|THEM4|CAMK4|CRK|ADRBK1|AKT1|AKT2|FOXO1|FOXO3|PHLPP1|MTOR|RICTOR|RAPGEF1|GSK3A|NR4A1|ITPR2|ITPR3|FOXO4|ADCY1|ADCY2|PDE1A|PDE1B|ADCY5|PIK3CA|ADCY6|PIK3CB|PIK3R1|ADCY7|PIK3R2|ADCY8|PRKAR1A|PRKAR1B|PRKAR2A|PRKAR2B|PRKCD|PRKCE|ADCY9|BAD|PTEN|CREB1|TRIB3|R…
REACTOME_NGF_SIGNALLING_VIA_TRKA_FROM_THE_PLASMA_MEMBRANE (Geneset_Overlap) REACTOME_RECYCLING_PATHWAY_OF_L1	0.592593	16	SH3GL2|MAPK1|SRC|RPS6KA1|RPS6KA2|RPS6KA3|RPS6KA5|CLTA|CLTC|AP2M1|AP2S1|AP2A1|AP2A2|AP2B1|DNM1|DNM2
REACTOME_NGF_SIGNALLING_VIA_TRKA_FROM_THE_PLASMA_MEMBRANE (Geneset_Overlap) REACTOME_GAB1_SIGNALOSOME	0.861111	31	MDM2|PDPK1|SRC|AKT3|CDKN1A|CDKN1B|CHUK|THEM4|AKT1|AKT2|FOXO1|FOXO3|PHLPP1|MTOR|RICTOR|GSK3A|NR4A1|FOXO4|PIK3CA|PIK3R1|BAD|PTEN|CREB1|TRIB3|RPS6KB2|MLST8|TSC2|MAPKAP1|CASP9|AKT1S1|GRB2
REACTOME_NGF_SIGNALLING_VIA_TRKA_FROM_THE_PLASMA_MEMBRANE (Geneset_Overlap) REACTOME_MAPK_TARGETS_NUCLEAR_EVENTS_MEDIATED_BY_MAP_KINASES	0.8	24	MAPK3|MAPK1|RPS6KA1|RPS6KA2|RPS6KA3|RPS6KA5|MAPK14|DUSP3|DUSP4|DUSP6|DUSP7|ELK1|MEF2A|MEF2C|ATF1|PPP2CA|PPP2CB|PPP2R1A|PPP2R1B|PPP2R5D|MAPK7|MAPK11|CREB1|MAPKAPK2
REACTOME_NGF_SIGNALLING_VIA_TRKA_FROM_THE_PLASMA_MEMBRANE (Geneset_Overlap) REACTOME_PI3K_EVENTS_IN_ERBB2_SIGNALING	0.714286	30	MDM2|PDPK1|AKT3|CDKN1A|CDKN1B|CHUK|THEM4|AKT1|AKT2|FOXO1|FOXO3|PHLPP1|MTOR|RICTOR|GSK3A|NR4A1|FOXO4|PIK3CA|PIK3R1|BAD|PTEN|CREB1|TRIB3|RPS6KB2|MLST8|TSC2|MAPKAP1|CASP9|AKT1S1|GRB2
REACTOME_NGF_SIGNALLING_VIA_TRKA_FROM_THE_PLASMA_MEMBRANE (Geneset_Overlap) REACTOME_SHC_MEDIATED_SIGNALLING	1	15	MAPK3|MAP2K1|MAP2K2|SOS1|MAPK1|RAF1|YWHAB|CDK1|SHC2|SHC3|SHC1|GRB2|KRAS|HRAS|NRAS
REACTOME_NGF_SIGNALLING_VIA_TRKA_FROM_THE_PLASMA_MEMBRANE (Geneset_Overlap) REACTOME_SIGNALLING_TO_RAS	1	27	MAPK3|MAP2K1|MAP2K2|SOS1|MAPK1|SRC|RAF1|YWHAB|CDK1|MAPK14|SHC2|NGF|NTRK1|SHC3|MAPK11|MAPK13|RALA|RALB|RALGDS|MAPK12|SHC1|MAPKAPK3|MAPKAPK2|GRB2|KRAS|HRAS|NRAS
REACTOME_NGF_SIGNALLING_VIA_TRKA_FROM_THE_PLASMA_MEMBRANE (Geneset_Overlap) REACTOME_SIGNALING_BY_EGFR_IN_CANCER	0.771429	81	CALM2|CALM1|PLCG1|MAPK3|MAP2K1|MAP2K2|MDM2|PDPK1|SH3GL2|CALM3|SOS1|PRKCA|PRKCG|MAPK1|SRC|ADCY3|RAF1|YWHAB|PRKACA|PRKACB|PRKACG|CDK1|AKT3|CDKN1A|CDKN1B|CHUK|THEM4|CAMK4|ADRBK1|AKT1|AKT2|FOXO1|FOXO3|PHLPP1|MTOR|RICTOR|GSK3A|NR4A1|ITPR2|ITPR3|FOXO4|ADCY1|ADCY2|PDE1A|PDE1B|ADCY5|PIK3CA|ADCY6|PIK3R1|ADCY7|CLTA|CLTC|ADCY8|PRKAR1A|PRKAR1B|PRKAR2A|PRKAR2B|PRKCD|PRKCE|ADCY9|AP2M1|AP2S1|BAD|PTEN|CREB1|TRIB…
REACTOME_NGF_SIGNALLING_VIA_TRKA_FROM_THE_PLASMA_MEMBRANE (Geneset_Overlap) BIOCARTA_GPCR_PATHWAY	0.558824	19	CALM2|CALM1|PLCG1|MAPK3|MAP2K1|CALM3|PRKCA|RAF1|PRKACB|PRKACG|RPS6KA3|ELK1|ADCY1|PRKAR1A|PRKAR1B|PRKAR2A|PRKAR2B|CREB1|HRAS
REACTOME_NGF_SIGNALLING_VIA_TRKA_FROM_THE_PLASMA_MEMBRANE (Geneset_Overlap) BIOCARTA_BARRESTIN_SRC_PATHWAY	0.6	9	MAPK3|MAP2K1|MAP2K2|MAPK1|SRC|RAF1|ADCY1|DNM1|HRAS
REACTOME_NGF_SIGNALLING_VIA_TRKA_FROM_THE_PLASMA_MEMBRANE (Geneset_Overlap) REACTOME_SIGNALING_BY_FGFR_IN_DISEASE	0.647541	79	CALM2|CALM1|PLCG1|MAPK3|MAP2K1|MAP2K2|MDM2|PDPK1|CALM3|SOS1|PRKCA|PRKCG|MAPK1|SRC|ADCY3|RAF1|YWHAB|PRKACA|PRKACB|PRKACG|BRAF|CDK1|AKT3|CDKN1A|CDKN1B|FRS2|CHUK|THEM4|CAMK4|ADRBK1|AKT1|AKT2|FOXO1|FOXO3|PHLPP1|MTOR|RICTOR|GSK3A|NR4A1|ITPR2|ITPR3|FOXO4|ADCY1|ADCY2|PDE1A|PDE1B|ADCY5|PIK3CA|ADCY6|PIK3R1|ADCY7|PPP2CA|PPP2CB|PPP2R1A|ADCY8|PRKAR1A|PRKAR1B|PRKAR2A|PRKAR2B|PRKCD|PRKCE|ADCY9|BAD|PTEN|CREB1|T…
REACTOME_NGF_SIGNALLING_VIA_TRKA_FROM_THE_PLASMA_MEMBRANE (Geneset_Overlap) REACTOME_DOWNSTREAM_SIGNALING_OF_ACTIVATED_FGFR	0.752577	73	CALM2|CALM1|PLCG1|MAPK3|MAP2K1|MAP2K2|MDM2|PDPK1|CALM3|SOS1|PRKCA|PRKCG|MAPK1|ADCY3|RAF1|YWHAB|PRKACA|PRKACB|PRKACG|CDK1|AKT3|CDKN1A|CDKN1B|FRS2|CHUK|THEM4|CAMK4|ADRBK1|AKT1|AKT2|FOXO1|FOXO3|PHLPP1|MTOR|RICTOR|GSK3A|NR4A1|ITPR2|ITPR3|FOXO4|ADCY1|ADCY2|PDE1A|PDE1B|ADCY5|PIK3CA|ADCY6|PIK3R1|ADCY7|ADCY8|PRKAR1A|PRKAR1B|PRKAR2A|PRKAR2B|PRKCD|PRKCE|ADCY9|BAD|PTEN|CREB1|TRIB3|RPS6KB2|MLST8|ADCY4|SHC1|T…
REACTOME_NGF_SIGNALLING_VIA_TRKA_FROM_THE_PLASMA_MEMBRANE (Geneset_Overlap) REACTOME_SIGNALING_BY_FGFR	0.722222	78	CALM2|CALM1|PLCG1|MAPK3|MAP2K1|MAP2K2|MDM2|PDPK1|CALM3|SOS1|PRKCA|PRKCG|MAPK1|SRC|ADCY3|RAF1|YWHAB|PRKACA|PRKACB|PRKACG|BRAF|CDK1|AKT3|CDKN1A|CDKN1B|FRS2|CHUK|THEM4|CAMK4|ADRBK1|AKT1|AKT2|FOXO1|FOXO3|PHLPP1|MTOR|RICTOR|GSK3A|NR4A1|ITPR2|ITPR3|FOXO4|ADCY1|ADCY2|PDE1A|PDE1B|ADCY5|PIK3CA|ADCY6|PIK3R1|ADCY7|PPP2CA|PPP2CB|PPP2R1A|ADCY8|PRKAR1A|PRKAR1B|PRKAR2A|PRKAR2B|PRKCD|PRKCE|ADCY9|BAD|PTEN|CREB1|T…
REACTOME_NGF_SIGNALLING_VIA_TRKA_FROM_THE_PLASMA_MEMBRANE (Geneset_Overlap) BIOCARTA_IGF1R_PATHWAY	0.913043	21	MAPK3|MAP2K1|SOS1|MAPK1|RAF1|RPS6KA1|PRKACB|PRKACG|AKT1|IRS1|ADCY1|PIK3CA|PIK3R1|PRKAR1A|PRKAR1B|PRKAR2A|PRKAR2B|BAD|SHC1|GRB2|HRAS
REACTOME_NGF_SIGNALLING_VIA_TRKA_FROM_THE_PLASMA_MEMBRANE (Geneset_Overlap) BIOCARTA_AT1R_PATHWAY	0.515152	17	CALM2|CALM1|MAPK3|MAP2K1|MAP2K2|CALM3|SOS1|PRKCA|MAPK1|SRC|RAF1|ELK1|MEF2A|MEF2C|SHC1|GRB2|HRAS
REACTOME_NGF_SIGNALLING_VIA_TRKA_FROM_THE_PLASMA_MEMBRANE (Geneset_Overlap) REACTOME_PHOSPHOLIPASE_C_MEDIATED_CASCADE	0.584906	31	CALM2|CALM1|PLCG1|CALM3|PRKCA|PRKCG|ADCY3|PRKACA|PRKACB|PRKACG|CAMK4|ADRBK1|ITPR2|ITPR3|ADCY1|ADCY2|PDE1A|PDE1B|ADCY5|ADCY6|ADCY7|ADCY8|PRKAR1A|PRKAR1B|PRKAR2A|PRKAR2B|PRKCD|PRKCE|ADCY9|CREB1|ADCY4
REACTOME_NGF_SIGNALLING_VIA_TRKA_FROM_THE_PLASMA_MEMBRANE (Geneset_Overlap) BIOCARTA_RAS_PATHWAY	0.652174	15	MAPK3|MAP2K1|RAF1|CHUK|ELK1|AKT1|FOXO4|PIK3CA|PIK3R1|BAD|RALA|RALGDS|CASP9|RHOA|HRAS
REACTOME_NGF_SIGNALLING_VIA_TRKA_FROM_THE_PLASMA_MEMBRANE (Geneset_Overlap) BIOCARTA_CREB_PATHWAY	0.740741	20	MAPK3|SOS1|PRKCA|MAPK1|RPS6KA1|PRKACB|PRKACG|RPS6KA5|MAPK14|AKT1|ADCY1|PIK3CA|PIK3R1|PRKAR1A|PRKAR1B|PRKAR2A|PRKAR2B|CREB1|GRB2|HRAS
REACTOME_NGF_SIGNALLING_VIA_TRKA_FROM_THE_PLASMA_MEMBRANE (Geneset_Overlap) REACTOME_ARMS_MEDIATED_ACTIVATION	1	17	MAPK3|MAP2K1|MAP2K2|MAPK1|RAF1|YWHAB|BRAF|CDK1|CRK|RAPGEF1|NGF|NTRK1|KIDINS220|RAP1A|KRAS|HRAS|NRAS
REACTOME_NGF_SIGNALLING_VIA_TRKA_FROM_THE_PLASMA_MEMBRANE (Geneset_Overlap) BIOCARTA_PYK2_PATHWAY	0.571429	16	CALM2|CALM1|PLCG1|MAPK3|MAP2K1|MAP2K2|CALM3|SOS1|PRKCA|MAPK1|SRC|RAF1|MAPK14|SHC1|GRB2|HRAS
REACTOME_NGF_SIGNALLING_VIA_TRKA_FROM_THE_PLASMA_MEMBRANE (Geneset_Overlap) REACTOME_SHC_RELATED_EVENTS	0.882353	15	MAPK3|MAP2K1|MAP2K2|SOS1|MAPK1|RAF1|YWHAB|CDK1|SHC2|SHC3|SHC1|GRB2|KRAS|HRAS|NRAS
REACTOME_EXTRACELLULAR_MATRIX_ORGANIZATION (Geneset_Overlap) REACTOME_COLLAGEN_FORMATION	1	56	COL11A1|COL11A2|BMP1|COL12A1|COL13A1|COL15A1|COL16A1|COL19A1|COL22A1|COL28A1|COL5A3|PPIB|LEPREL1|PLOD1|COL14A1|PLOD2|COL21A1|COL24A1|COL25A1|PLOD3|COL27A1|COL23A1|COL1A1|COL1A2|COL2A1|COL3A1|COL4A1|COL4A2|COL4A3|COL4A4|SERPINH1|COL4A5|COL5A1|COL5A2|COL6A1|COL6A2|COL6A3|P4HB|COL9A1|COL9A2|COL9A3|ADAMTS14|TLL1|TLL2|ADAMTS2|ADAMTS3|COL4A6|COL17A1|PCOLCE|PCOLCE2|CRTAP|LEPREL2|COL7A1|COL8A1|COL8A2|COL…
REACTOME_NUCLEAR_EVENTS_KINASE_AND_TRANSCRIPTION_FACTOR_ACTIVATION (Geneset_Overlap) REACTOME_INNATE_IMMUNE_SYSTEM	1	24	ELK1|MAPK1|MAPKAPK2|MEF2A|MEF2C|RPS6KA1|RPS6KA2|ATF1|RPS6KA3|MAPK3|PPP2CA|PPP2CB|PPP2R1A|PPP2R1B|PPP2R5D|RPS6KA5|MAPK7|MAPK11|CREB1|MAPK14|DUSP3|DUSP4|DUSP6|DUSP7
REACTOME_NUCLEAR_EVENTS_KINASE_AND_TRANSCRIPTION_FACTOR_ACTIVATION (Geneset_Overlap) REACTOME_SIGNALLING_BY_NGF	1	24	ELK1|MAPK1|MAPKAPK2|MEF2A|MEF2C|RPS6KA1|RPS6KA2|ATF1|RPS6KA3|MAPK3|PPP2CA|PPP2CB|PPP2R1A|PPP2R1B|PPP2R5D|RPS6KA5|MAPK7|MAPK11|CREB1|MAPK14|DUSP3|DUSP4|DUSP6|DUSP7
REACTOME_NUCLEAR_EVENTS_KINASE_AND_TRANSCRIPTION_FACTOR_ACTIVATION (Geneset_Overlap) REACTOME_TRAF6_MEDIATED_INDUCTION_OF_NFKB_AND_MAP_KINASES_UPON_TLR7_8_OR_9_ACTIVATION	1	24	ELK1|MAPK1|MAPKAPK2|MEF2A|MEF2C|RPS6KA1|RPS6KA2|ATF1|RPS6KA3|MAPK3|PPP2CA|PPP2CB|PPP2R1A|PPP2R1B|PPP2R5D|RPS6KA5|MAPK7|MAPK11|CREB1|MAPK14|DUSP3|DUSP4|DUSP6|DUSP7
REACTOME_NUCLEAR_EVENTS_KINASE_AND_TRANSCRIPTION_FACTOR_ACTIVATION (Geneset_Overlap) REACTOME_TOLL_RECEPTOR_CASCADES	1	24	ELK1|MAPK1|MAPKAPK2|MEF2A|MEF2C|RPS6KA1|RPS6KA2|ATF1|RPS6KA3|MAPK3|PPP2CA|PPP2CB|PPP2R1A|PPP2R1B|PPP2R5D|RPS6KA5|MAPK7|MAPK11|CREB1|MAPK14|DUSP3|DUSP4|DUSP6|DUSP7
REACTOME_NUCLEAR_EVENTS_KINASE_AND_TRANSCRIPTION_FACTOR_ACTIVATION (Geneset_Overlap) PID_ERBB1_DOWNSTREAM_PATHWAY	0.5	12	ELK1|MAPK1|MEF2C|ATF1|RPS6KA3|MAPK3|PPP2CA|PPP2R1A|RPS6KA5|MAPK7|CREB1|DUSP6
REACTOME_NUCLEAR_EVENTS_KINASE_AND_TRANSCRIPTION_FACTOR_ACTIVATION (Geneset_Overlap) REACTOME_NFKB_AND_MAP_KINASES_ACTIVATION_MEDIATED_BY_TLR4_SIGNALING_REPERTOIRE	1	24	ELK1|MAPK1|MAPKAPK2|MEF2A|MEF2C|RPS6KA1|RPS6KA2|ATF1|RPS6KA3|MAPK3|PPP2CA|PPP2CB|PPP2R1A|PPP2R1B|PPP2R5D|RPS6KA5|MAPK7|MAPK11|CREB1|MAPK14|DUSP3|DUSP4|DUSP6|DUSP7
REACTOME_NUCLEAR_EVENTS_KINASE_AND_TRANSCRIPTION_FACTOR_ACTIVATION (Geneset_Overlap) REACTOME_MAPK_TARGETS_NUCLEAR_EVENTS_MEDIATED_BY_MAP_KINASES	1	24	ELK1|MAPK1|MAPKAPK2|MEF2A|MEF2C|RPS6KA1|RPS6KA2|ATF1|RPS6KA3|MAPK3|PPP2CA|PPP2CB|PPP2R1A|PPP2R1B|PPP2R5D|RPS6KA5|MAPK7|MAPK11|CREB1|MAPK14|DUSP3|DUSP4|DUSP6|DUSP7
REACTOME_NUCLEAR_EVENTS_KINASE_AND_TRANSCRIPTION_FACTOR_ACTIVATION (Geneset_Overlap) BIOCARTA_MAPK_PATHWAY	0.583333	14	ELK1|MAPK1|MAPKAPK2|MEF2A|MEF2C|RPS6KA1|RPS6KA2|RPS6KA3|MAPK3|RPS6KA5|MAPK7|MAPK11|CREB1|MAPK14
REACTOME_NUCLEAR_EVENTS_KINASE_AND_TRANSCRIPTION_FACTOR_ACTIVATION (Geneset_Overlap) REACTOME_TRIF_MEDIATED_TLR3_SIGNALING	1	24	ELK1|MAPK1|MAPKAPK2|MEF2A|MEF2C|RPS6KA1|RPS6KA2|ATF1|RPS6KA3|MAPK3|PPP2CA|PPP2CB|PPP2R1A|PPP2R1B|PPP2R5D|RPS6KA5|MAPK7|MAPK11|CREB1|MAPK14|DUSP3|DUSP4|DUSP6|DUSP7
REACTOME_NUCLEAR_EVENTS_KINASE_AND_TRANSCRIPTION_FACTOR_ACTIVATION (Geneset_Overlap) REACTOME_NGF_SIGNALLING_VIA_TRKA_FROM_THE_PLASMA_MEMBRANE	1	24	ELK1|MAPK1|MAPKAPK2|MEF2A|MEF2C|RPS6KA1|RPS6KA2|ATF1|RPS6KA3|MAPK3|PPP2CA|PPP2CB|PPP2R1A|PPP2R1B|PPP2R5D|RPS6KA5|MAPK7|MAPK11|CREB1|MAPK14|DUSP3|DUSP4|DUSP6|DUSP7
REACTOME_DNA_REPLICATION (Geneset_Overlap) REACTOME_G2_M_CHECKPOINTS	0.634146	26	DBF4|ORC6|ORC3|MCM2|MCM3|MCM4|MCM5|MCM6|MCM7|ORC1|ORC2|ORC4|ORC5|MCM10|RFC2|RFC3|RFC4|RFC5|RPA1|RPA2|RPA3|CDK2|CDC7|CDC45|MCM8|CDC6
REACTOME_DNA_REPLICATION (Geneset_Overlap) REACTOME_CELL_CYCLE_CHECKPOINTS	0.693694	77	PSMD14|DBF4|PSMA8|PSME4|ORC6|ORC3|MCM2|MCM3|MCM4|MCM5|MCM6|MCM7|ORC1|ORC2|ORC4|ORC5|MCM10|CDKN1A|CDKN1B|PSMA1|PSMA2|PSMA3|PSMA4|PSMA5|PSMA6|PSMA7|PSMB1|PSMB2|PSMB3|PSMB4|PSMB5|PSMB6|PSMB7|PSMB8|PSMB9|PSMB10|PSMC1|PSMC2|PSMC3|PSMC4|PSMC5|PSMC6|PSMD1|PSMD2|PSMD3|PSMD4|PSMD5|PSMD7|PSMD8|PSMD9|PSMD10|PSMD11|PSMD12|PSMD13|PSME1|PSME2|RFC2|RFC3|RFC4|RFC5|RPA1|RPA2|RPA3|BUB1B|CDC20|MAD2L1|CDK2|CDC7|CDC4…
REACTOME_DNA_REPLICATION (Geneset_Overlap) REACTOME_CELL_CYCLE_MITOTIC	1	187	KIF20A|PSMD14|STAG1|NDC80|CENPA|CENPC1|POLD3|NUDC|STAG2|DBF4|KIF2C|PPP1CC|ZWINT|PMF1|PSMA8|SPC24|SGOL2|DNA2|E2F1|E2F2|NUP37|E2F3|NUP85|SKA1|FEN1|MAPRE1|PSME4|ORC6|ORC3|SEH1L|POLA2|CENPI|AHCTF1|NSL1|RPA4|BIRC5|SKA2|INCENP|APITD1|KIF2A|LIG1|CENPP|MCM2|MCM3|MCM4|MCM5|MCM6|MCM7|ORC1|ORC2|ORC4|ORC5|PAFAH1B1|GMNN|PCNA|GINS2|POLA1|POLD1|POLD2|POLE|POLE2|ERCC6L|ZWILCH|CDCA8|CENPQ|MCM10|PRIM1|CDKN1A|PRIM2…
REACTOME_DNA_REPLICATION (Geneset_Overlap) REACTOME_ANTIGEN_PROCESSING_CROSS_PRESENTATION	0.611111	44	PSMD14|PSMA8|PSME4|PSMA1|PSMA2|PSMA3|PSMA4|PSMA5|PSMA6|PSMA7|PSMB1|PSMB2|PSMB3|PSMB4|PSMB5|PSMB6|PSMB7|PSMB8|PSMB9|PSMB10|PSMC1|PSMC2|PSMC3|PSMC4|PSMC5|PSMC6|PSMD1|PSMD2|PSMD3|PSMD4|PSMD5|PSMD7|PSMD8|PSMD9|PSMD10|PSMD11|PSMD12|PSMD13|PSME1|PSME2|PSMF1|PSMD6|RPS27A|UBA52
REACTOME_DNA_REPLICATION (Geneset_Overlap) REACTOME_ER_PHAGOSOME_PATHWAY	0.758621	44	PSMD14|PSMA8|PSME4|PSMA1|PSMA2|PSMA3|PSMA4|PSMA5|PSMA6|PSMA7|PSMB1|PSMB2|PSMB3|PSMB4|PSMB5|PSMB6|PSMB7|PSMB8|PSMB9|PSMB10|PSMC1|PSMC2|PSMC3|PSMC4|PSMC5|PSMC6|PSMD1|PSMD2|PSMD3|PSMD4|PSMD5|PSMD7|PSMD8|PSMD9|PSMD10|PSMD11|PSMD12|PSMD13|PSME1|PSME2|PSMF1|PSMD6|RPS27A|UBA52
REACTOME_DNA_REPLICATION (Geneset_Overlap) REACTOME_ACTIVATION_OF_ATR_IN_RESPONSE_TO_REPLICATION_STRESS	0.742857	26	DBF4|ORC6|ORC3|MCM2|MCM3|MCM4|MCM5|MCM6|MCM7|ORC1|ORC2|ORC4|ORC5|MCM10|RFC2|RFC3|RFC4|RFC5|RPA1|RPA2|RPA3|CDK2|CDC7|CDC45|MCM8|CDC6
REACTOME_DNA_REPLICATION (Geneset_Overlap) REACTOME_MITOTIC_M_M_G1_PHASES	1	167	KIF20A|PSMD14|STAG1|NDC80|CENPA|CENPC1|NUDC|STAG2|DBF4|KIF2C|PPP1CC|ZWINT|PMF1|PSMA8|SPC24|SGOL2|E2F1|E2F2|NUP37|E2F3|NUP85|SKA1|MAPRE1|PSME4|ORC6|ORC3|SEH1L|POLA2|CENPI|AHCTF1|NSL1|RPA4|BIRC5|SKA2|INCENP|APITD1|KIF2A|CENPP|MCM2|MCM3|MCM4|MCM5|MCM6|MCM7|ORC1|ORC2|ORC4|ORC5|PAFAH1B1|GMNN|POLA1|POLE|POLE2|ERCC6L|ZWILCH|CDCA8|CENPQ|MCM10|PRIM1|PRIM2|CENPN|RCC2|PSMA1|PSMA2|PSMA3|PSMA4|PSMA5|PSMA6|PSM…
REACTOME_G1_PHASE (Geneset_Overlap) REACTOME_CELL_CYCLE_MITOTIC	1	35	PPP2R3B|PPP2R2A|CDK6|CDK7|CDKN2A|CDKN2B|CDKN2C|CDKN2D|CDK4|MNAT1|PPP2CA|PPP2CB|CCND2|PPP2R1A|CCNH|PPP2R1B|CKS1B|RB1|RBL1|RBL2|CCND1|SKP1|RPS27A|CDKN1A|E2F1|CDKN1B|E2F2|CCND3|E2F3|E2F4|E2F5|SKP2|UBA52|TFDP1|CUL1
REACTOME_G1_PHASE (Geneset_Overlap) KEGG_CELL_CYCLE	0.714286	25	CDK6|CDK7|CDKN2A|CDKN2B|CDKN2C|CDKN2D|CDK4|CCND2|CCNH|RB1|RBL1|RBL2|CCND1|SKP1|CDKN1A|E2F1|CDKN1B|E2F2|CCND3|E2F3|E2F4|E2F5|SKP2|TFDP1|CUL1
REACTOME_SEMA4D_IN_SEMAPHORIN_SIGNALING (Geneset_Overlap) REACTOME_SEMAPHORIN_INTERACTIONS	1	30	ERBB2|ROCK1P1|ARHGEF12|PLXNB1|MYH14|RRAS|RND1|MYL12B|MYL9|SEMA4D|ARHGAP35|PTPRC|RAC1|RAC2|ROCK2|CD72|ROCK1|ARHGEF11|RHOA|RHOB|RHOC|CDC42|RHOG|LIMK1|LIMK2|MET|MYH9|MYH10|MYH11|MYL6
REACTOME_SEMA4D_IN_SEMAPHORIN_SIGNALING (Geneset_Overlap) REACTOME_SEMA4D_INDUCED_CELL_MIGRATION_AND_GROWTH_CONE_COLLAPSE	1	25	ERBB2|ROCK1P1|ARHGEF12|PLXNB1|MYH14|RND1|MYL12B|MYL9|SEMA4D|RAC1|RAC2|ROCK2|ROCK1|ARHGEF11|RHOA|RHOB|RHOC|CDC42|RHOG|LIMK1|LIMK2|MYH9|MYH10|MYH11|MYL6
REACTOME_SEMA4D_IN_SEMAPHORIN_SIGNALING (Geneset_Overlap) KEGG_REGULATION_OF_ACTIN_CYTOSKELETON	0.533333	16	ARHGEF12|MYH14|RRAS|MYL12B|MYL9|ARHGAP35|RAC1|RAC2|ROCK2|ROCK1|RHOA|CDC42|LIMK1|LIMK2|MYH9|MYH10
REACTOME_ANTIGEN_PROCESSING_UBIQUITINATION_PROTEASOME_DEGRADATION (Geneset_Overlap) REACTOME_OXYGEN_DEPENDENT_PROLINE_HYDROXYLATION_OF_HYPOXIA_INDUCIBLE_FACTOR_ALPHA	0.625	10	VHL|UBE2D2|UBE2D3|TCEB1|TCEB2|CUL2|UBE2D1|RBX1|RPS27A|UBA52
REACTOME_ANTIGEN_PROCESSING_UBIQUITINATION_PROTEASOME_DEGRADATION (Geneset_Overlap) REACTOME_CELL_CYCLE_CHECKPOINTS	0.531532	59	PSMD14|UBE2C|PSMA8|PSME4|PSMA1|PSMA2|PSMA3|PSMA4|PSMA5|PSMA6|PSMA7|PSMB1|PSMB2|PSMB3|PSMB4|PSMB5|PSMB6|PSMB7|PSMB8|PSMB9|PSMB10|PSMC1|PSMC2|PSMC3|PSMC4|PSMC5|PSMC6|PSMD1|PSMD2|PSMD3|PSMD4|PSMD5|PSMD7|PSMD8|PSMD9|PSMD10|PSMD11|PSMD12|PSMD13|PSME1|PSME2|UBE2D1|UBE2E1|PSMF1|PSMD6|CDC16|ANAPC1|ANAPC7|ANAPC5|CDC27|CDC20|ANAPC10|ANAPC11|ANAPC2|ANAPC4|CDC23|CDC26|RPS27A|UBA52
REACTOME_ANTIGEN_PROCESSING_UBIQUITINATION_PROTEASOME_DEGRADATION (Geneset_Overlap) KEGG_UBIQUITIN_MEDIATED_PROTEOLYSIS	0.671642	90	UBA6|UBE2L6|HERC2|UBE2S|UBE2O|UBE2M|UBE2Q2|UBE4A|UBE2K|UBE2D4|UBOX5|KLHL9|UBE3A|UBE2R2|TRIM37|FBXW8|UBE2E3|UBE2C|UBE2G2|UBE2G1|SOCS1|UBE2H|UBE2J2|UBE2L3|UBE2N|SOCS3|DET1|UBE2U|UBE2Z|UBA7|VHL|UBA1|FBXO4|UBE2A|HUWE1|UBE2B|CDC34|UBA3|UBE2E2|UBE2D2|UBE2D3|UBE2Q1|RCHY1|UBE2W|TCEB1|UBE3C|UBE2J1|TCEB2|SAE1|UBA2|KEAP1|PARK2|CUL7|FBXW7|CUL2|CUL3|UBE3B|TRIM32|TRIP12|UBE2F|FBXO2|CBLB|SKP2|UBE2D1|UBE2E1|SMUR…
REACTOME_ANTIGEN_PROCESSING_UBIQUITINATION_PROTEASOME_DEGRADATION (Geneset_Overlap) REACTOME_ER_PHAGOSOME_PATHWAY	0.758621	44	PSMD14|PSMA8|PSME4|PSMA1|PSMA2|PSMA3|PSMA4|PSMA5|PSMA6|PSMA7|PSMB1|PSMB2|PSMB3|PSMB4|PSMB5|PSMB6|PSMB7|PSMB8|PSMB9|PSMB10|PSMC1|PSMC2|PSMC3|PSMC4|PSMC5|PSMC6|PSMD1|PSMD2|PSMD3|PSMD4|PSMD5|PSMD7|PSMD8|PSMD9|PSMD10|PSMD11|PSMD12|PSMD13|PSME1|PSME2|PSMF1|PSMD6|RPS27A|UBA52
REACTOME_ANTIGEN_PROCESSING_UBIQUITINATION_PROTEASOME_DEGRADATION (Geneset_Overlap) REACTOME_CLASS_I_MHC_MEDIATED_ANTIGEN_PROCESSING_PRESENTATION	1	199	UBA6|UBE2L6|PSMD14|HERC2|UBE2S|UBE2O|UBE2M|UBE2Q2|UBE4A|UBE2K|UBE2D4|UBOX5|KLHL9|UBE3A|UBE2R2|TRIM37|FBXW8|UBE2E3|UBE2C|UBE2G2|UBE2G1|SOCS1|UBE2H|UBE2J2|UBE2L3|UBE2N|PSMA8|SOCS3|DET1|UBE2U|UBE2Z|UBA7|VHL|UBA1|FBXO4|UBE2A|HUWE1|UBE2B|CDC34|UBA3|UBE2E2|UBE2D2|UBE2D3|PSME4|UBE2Q1|RCHY1|UBE2W|TCEB1|UBE3C|UBE2J1|TCEB2|SAE1|UBA2|KEAP1|PARK2|CUL7|FBXW7|CUL2|CUL3|UBE3B|TRIM32|TRIP12|UBE2F|FBXO2|ARIH2|LRR…
REACTOME_ANTIGEN_PROCESSING_UBIQUITINATION_PROTEASOME_DEGRADATION (Geneset_Overlap) REACTOME_DOWNSTREAM_SIGNALING_EVENTS_OF_B_CELL_RECEPTOR_BCR	0.516129	48	PSMD14|PSMA8|PSME4|PSMA1|PSMA2|PSMA3|PSMA4|PSMA5|PSMA6|PSMA7|PSMB1|PSMB2|PSMB3|PSMB4|PSMB5|PSMB6|PSMB7|PSMB8|PSMB9|PSMB10|PSMC1|PSMC2|PSMC3|PSMC4|PSMC5|PSMC6|PSMD1|PSMD2|PSMD3|PSMD4|PSMD5|PSMD7|PSMD8|PSMD9|PSMD10|PSMD11|PSMD12|PSMD13|PSME1|PSME2|PSMF1|PSMD6|BTRC|SKP1|FBXW11|CUL1|RPS27A|UBA52
REACTOME_ANTIGEN_PROCESSING_UBIQUITINATION_PROTEASOME_DEGRADATION (Geneset_Overlap) REACTOME_ANTIGEN_PROCESSING_CROSS_PRESENTATION	0.625	45	PSMD14|PSMA8|PSME4|PSMA1|PSMA2|PSMA3|PSMA4|PSMA5|PSMA6|PSMA7|PSMB1|PSMB2|PSMB3|PSMB4|PSMB5|PSMB6|PSMB7|PSMB8|PSMB9|PSMB10|PSMC1|PSMC2|PSMC3|PSMC4|PSMC5|LNPEP|PSMC6|PSMD1|PSMD2|PSMD3|PSMD4|PSMD5|PSMD7|PSMD8|PSMD9|PSMD10|PSMD11|PSMD12|PSMD13|PSME1|PSME2|PSMF1|PSMD6|RPS27A|UBA52
ST_B_CELL_ANTIGEN_RECEPTOR (Geneset_Overlap) SIG_BCR_SIGNALING_PATHWAY	0.6	24	MAPK1|AKT1|AKT2|PIK3CD|RAF1|PLCG2|BCR|PIK3CA|PIK3R1|SYK|GRB2|BLNK|DAG1|PPP1R13B|CSK|LYN|BAD|AKT3|BTK|CD19|VAV1|SHC1|SOS1|SOS2
ST_B_CELL_ANTIGEN_RECEPTOR (Geneset_Overlap) ST_T_CELL_SIGNAL_TRANSDUCTION	0.5	20	NFKB2|MAPK1|NFKB1|NFAT5|RAF1|NFKBIB|PRDX1|TONSL|NFKBIE|NFKBIL1|GRB2|NFKBIA|EPHB2|DAG1|CSK|ITPKA|ITPKB|VAV1|SOS1|SOS2
ST_B_CELL_ANTIGEN_RECEPTOR (Geneset_Overlap) KEGG_NEUROTROPHIN_SIGNALING_PATHWAY	0.525	21	MAPK1|AKT1|NFKB1|AKT2|PIK3CD|RAF1|PLCG2|NFKBIB|NFKBIE|MAP2K1|MAP2K2|PIK3CA|PIK3R1|GRB2|NFKBIA|CSK|BAD|AKT3|SHC1|SOS1|SOS2
BIOCARTA_IL1R_PATHWAY (Geneset_Overlap) BIOCARTA_NFKB_PATHWAY	0.652174	15	NFKB1|MAP3K14|MAP3K1|IKBKB|IRAK1|MYD88|NFKBIA|IL1R1|TNF|RELA|TAB1|CHUK|TRAF6|IL1A|MAP3K7
BIOCARTA_IL1R_PATHWAY (Geneset_Overlap) REACTOME_TOLL_RECEPTOR_CASCADES	0.545455	18	MAP3K1|ECSIT|MAP2K6|IKBKB|IRAK1|MAP2K3|MYD88|NFKBIA|IRAK2|IRAK3|MAPK8|RELA|TAB1|CHUK|TRAF6|JUN|MAPK14|MAP3K7
BIOCARTA_IL1R_PATHWAY (Geneset_Overlap) REACTOME_CYTOKINE_SIGNALING_IN_IMMUNE_SYSTEM	0.606061	20	TOLLIP|MAP2K6|IKBKB|IL6|IRAK1|MYD88|IL1B|IRAK2|IL1R1|IRAK3|IL1RN|RELA|TAB1|CHUK|TRAF6|IFNA1|IL1A|MAP3K7|IFNB1|IL1RAP
BIOCARTA_IL1R_PATHWAY (Geneset_Overlap) REACTOME_INNATE_IMMUNE_SYSTEM	0.606061	20	MAP3K1|ECSIT|MAP2K6|IKBKB|IRAK1|MAP2K3|MYD88|NFKBIA|IRAK2|IRAK3|MAPK8|RELA|TAB1|CHUK|TRAF6|IFNA1|JUN|MAPK14|MAP3K7|IFNB1
BIOCARTA_IL1R_PATHWAY (Geneset_Overlap) BIOCARTA_TOLL_PATHWAY	0.575758	19	NFKB1|MAP3K14|MAP3K1|ECSIT|TOLLIP|MAP2K6|IKBKB|IRAK1|MAP2K3|MYD88|NFKBIA|MAPK8|RELA|TAB1|CHUK|TRAF6|JUN|MAPK14|MAP3K7
BIOCARTA_IL1R_PATHWAY (Geneset_Overlap) PID_IL1_PATHWAY	0.575758	19	NFKB1|TOLLIP|MAP2K6|IKBKB|IRAK1|MYD88|IL1B|IL1R1|IRAK3|IL1RN|MAPK8|RELA|TAB1|CHUK|TRAF6|IL1A|JUN|MAP3K7|IL1RAP
BIOCARTA_IL1R_PATHWAY (Geneset_Overlap) BIOCARTA_STRESS_PATHWAY	0.52	13	NFKB1|MAP3K14|MAP3K1|MAP2K6|IKBKB|MAP2K3|NFKBIA|TNF|MAPK8|RELA|CHUK|JUN|MAPK14
BIOCARTA_IL1R_PATHWAY (Geneset_Overlap) BIOCARTA_NTHI_PATHWAY	0.541667	13	NFKB1|MAP3K14|MAP2K6|IKBKB|MAP2K3|MYD88|IL1B|NFKBIA|TNF|RELA|CHUK|MAPK14|MAP3K7
BIOCARTA_IL1R_PATHWAY (Geneset_Overlap) REACTOME_SIGNALING_BY_ILS	0.545455	18	TOLLIP|MAP2K6|IKBKB|IL6|IRAK1|MYD88|IL1B|IRAK2|IL1R1|IRAK3|IL1RN|RELA|TAB1|CHUK|TRAF6|IL1A|MAP3K7|IL1RAP
BIOCARTA_IL1R_PATHWAY (Geneset_Overlap) REACTOME_TRAF6_MEDIATED_INDUCTION_OF_NFKB_AND_MAP_KINASES_UPON_TLR7_8_OR_9_ACTIVATION	0.515152	17	MAP3K1|ECSIT|MAP2K6|IKBKB|IRAK1|MAP2K3|MYD88|NFKBIA|IRAK2|MAPK8|RELA|TAB1|CHUK|TRAF6|JUN|MAPK14|MAP3K7
REACTOME_ACTIVATION_OF_CHAPERONE_GENES_BY_XBP1S (Geneset_Overlap) REACTOME_UNFOLDED_PROTEIN_RESPONSE	1	46	SEC31A|TLN1|XBP1|CTDSP2|PDIA6|ADD1|HYOU1|SYVN1|GSK3A|YIF1A|EXTL3|PDIA5|CUL7|KLHDC3|TPP1|DDX11|SERP1|SULT1A4|HDGF|CXXC1|PPP2R5B|DNAJB9|DDX12P|SULT1A3|ATP6V0D1|DNAJB11|FKBP14|WIPI1|C19ORF10|DNAJC3|TSPYL2|SSR1|SRPR|WFS1|ZBTB17|TATDN2|SRPRB|ARFGAP1|DCTN1|LMNA|KDELR3|PREB|GOSR2|ACADVL|SHC1|EDEM1
KEGG_OLFACTORY_TRANSDUCTION (Geneset_Overlap) REACTOME_OLFACTORY_SIGNALING_PATHWAY	0.965517	308	OR52W1|OR5AU1|OR2M2|OR2M7|OR2T33|OR4F5|OR52K1|OR52I1|OR51D1|OR8I2|OR2D2|OR2D3|OR4K13|OR4K2|OR2AK2|OR4N5|OR2L3|OR4K17|OR2L8|OR11G2|OR5P2|OR5P3|OR6C1|OR10AG1|OR5J2|OR52A1|OR4M2|OR51S1|OR4N2|OR52R1|OR51F2|OR9K2|OR51B5|OR10J5|OR2H1|OR7G2|OR7G3|OR10A2|OR10V1|OR7A10|OR9G4|OR10H5|OR4P4|OR2C1|OR1F1|OR1D2|OR10A4|OR5B3|OR7D2|OR56B4|OR2T11|OR2T4|OR52B6|OR3A1|OR3A2|OR4F15|OR4F6|OR1C1|OR4C15|OR1A2|OR4N4|OR56B…
BIOCARTA_CYTOKINE_PATHWAY (Geneset_Overlap) KEGG_JAK_STAT_SIGNALING_PATHWAY	0.666667	14	IL4|IL15|IL12B|IL12A|IL9|IL13|IL2|IL5|IL10|IFNG|IFNA1|IL6|IL3|IFNB1
BIOCARTA_CYTOKINE_PATHWAY (Geneset_Overlap) NABA_SECRETED_FACTORS	0.952381	20	IL16|IL4|IL15|IL12B|TNF|IL12A|IL9|IL18|IL13|IL2|LTA|IL5|IL10|IFNG|IFNA1|IL6|IL1A|IL3|IFNB1|IL17A
REACTOME_SIGNALLING_TO_ERKS (Geneset_Overlap) REACTOME_GRB2_EVENTS_IN_ERBB2_SIGNALING	0.545455	12	MAPK1|RAF1|YWHAB|MAPK3|MAP2K1|MAP2K2|GRB2|KRAS|CDK1|HRAS|SOS1|NRAS
REACTOME_SIGNALLING_TO_ERKS (Geneset_Overlap) REACTOME_SIGNALLING_TO_P38_VIA_RIT_AND_RIN	1	15	MAPK1|RAF1|YWHAB|NGF|MAPK3|NTRK1|MAP2K1|MAP2K2|BRAF|KRAS|CDK1|RIT2|RIT1|HRAS|NRAS
REACTOME_SIGNALLING_TO_ERKS (Geneset_Overlap) KEGG_NEUROTROPHIN_SIGNALING_PATHWAY	0.777778	28	MAPK1|MAPKAPK2|SHC2|RAPGEF1|PLCG1|RAF1|YWHAB|NGF|MAPK3|NTRK1|MAP2K1|MAP2K2|SHC3|GRB2|BRAF|MAPK11|KRAS|MAPK13|KIDINS220|FRS2|RAP1A|MAPK12|HRAS|CRK|SHC1|MAPK14|SOS1|NRAS
REACTOME_SIGNALLING_TO_ERKS (Geneset_Overlap) REACTOME_ARMS_MEDIATED_ACTIVATION	1	17	MAPK1|RAPGEF1|RAF1|YWHAB|NGF|MAPK3|NTRK1|MAP2K1|MAP2K2|BRAF|KRAS|CDK1|KIDINS220|RAP1A|HRAS|CRK|NRAS
REACTOME_SIGNALLING_TO_ERKS (Geneset_Overlap) REACTOME_SIGNALLING_TO_RAS	1	27	MAPK1|SRC|MAPKAPK2|SHC2|RAF1|YWHAB|NGF|MAPK3|NTRK1|MAP2K1|MAP2K2|SHC3|GRB2|MAPK11|KRAS|MAPK13|CDK1|RALA|RALB|RALGDS|MAPK12|HRAS|SHC1|MAPK14|SOS1|MAPKAPK3|NRAS
REACTOME_SIGNALLING_TO_ERKS (Geneset_Overlap) REACTOME_SHC_MEDIATED_SIGNALLING	1	15	MAPK1|SHC2|RAF1|YWHAB|MAPK3|MAP2K1|MAP2K2|SHC3|GRB2|KRAS|CDK1|HRAS|SHC1|SOS1|NRAS
REACTOME_SIGNALLING_TO_ERKS (Geneset_Overlap) PID_PDGFRB_PATHWAY	0.5	18	MAPK1|SRC|RAPGEF1|PLCG1|RAF1|YWHAB|MAPK3|MAP2K1|MAP2K2|GRB2|BRAF|KRAS|RAP1A|HRAS|CRK|SHC1|SOS1|NRAS
REACTOME_SIGNALLING_TO_ERKS (Geneset_Overlap) REACTOME_SHC_RELATED_EVENTS	0.882353	15	MAPK1|SHC2|RAF1|YWHAB|MAPK3|MAP2K1|MAP2K2|SHC3|GRB2|KRAS|CDK1|HRAS|SHC1|SOS1|NRAS
REACTOME_SIGNALLING_TO_ERKS (Geneset_Overlap) REACTOME_NGF_SIGNALLING_VIA_TRKA_FROM_THE_PLASMA_MEMBRANE	1	36	MAPK1|SRC|MAPKAPK2|SHC2|RAPGEF1|PLCG1|RAF1|YWHAB|NGF|MAPK3|NTRK1|MAP2K1|MAP2K2|SHC3|GRB2|BRAF|MAPK11|KRAS|MAPK13|CDK1|KIDINS220|RALA|RALB|RALGDS|FRS2|RAP1A|RIT2|RIT1|MAPK12|HRAS|CRK|SHC1|MAPK14|SOS1|MAPKAPK3|NRAS
REACTOME_SIGNALLING_TO_ERKS (Geneset_Overlap) REACTOME_SIGNALLING_BY_NGF	1	36	MAPK1|SRC|MAPKAPK2|SHC2|RAPGEF1|PLCG1|RAF1|YWHAB|NGF|MAPK3|NTRK1|MAP2K1|MAP2K2|SHC3|GRB2|BRAF|MAPK11|KRAS|MAPK13|CDK1|KIDINS220|RALA|RALB|RALGDS|FRS2|RAP1A|RIT2|RIT1|MAPK12|HRAS|CRK|SHC1|MAPK14|SOS1|MAPKAPK3|NRAS
KEGG_DRUG_METABOLISM_CYTOCHROME_P450 (Geneset_Overlap) KEGG_ASCORBATE_AND_ALDARATE_METABOLISM	0.72	18	UGT1A9|UGT2B11|UGT2B10|UGT2B7|UGT2B4|UGT2A3|UGT1A4|UGT2B17|UGT1A1|UGT2B15|UGT1A3|UGT1A10|UGT1A8|UGT1A7|UGT1A6|UGT2B28|UGT1A5|UGT2A1
KEGG_DRUG_METABOLISM_CYTOCHROME_P450 (Geneset_Overlap) REACTOME_BIOLOGICAL_OXIDATIONS	0.75	54	UGT1A9|CYP3A43|CYP2C9|UGT2B11|CYP2C19|CYP2C8|CYP3A7|UGT2B10|UGT2B7|UGT2B4|UGT1A4|UGT2B17|UGT1A1|GSTO2|UGT1A3|ADH7|ADH6|ADH1B|ADH1C|ADH4|ADH1A|MAOA|GSTO1|FMO1|FMO2|FMO3|GSTA5|GSTA1|MAOB|GSTA2|GSTA3|GSTA4|GSTM1|GSTM4|GSTM5|GSTP1|MGST1|MGST2|MGST3|UGT1A8|UGT1A7|UGT1A6|UGT2B28|CYP2E1|CYP3A5|UGT1A5|CYP2A6|CYP2A13|CYP3A4|CYP2B6|CYP2C18|CYP2D6|UGT2A1|CYP1A2
KEGG_DRUG_METABOLISM_CYTOCHROME_P450 (Geneset_Overlap) REACTOME_GLUCURONIDATION	0.833333	15	UGT1A9|UGT2B11|UGT2B10|UGT2B7|UGT2B4|UGT1A4|UGT2B17|UGT1A1|UGT1A3|UGT1A8|UGT1A7|UGT1A6|UGT2B28|UGT1A5|UGT2A1
PID_TRKR_PATHWAY (Geneset_Overlap) REACTOME_SHC_MEDIATED_SIGNALLING	0.733333	11	SHC2|MAPK3|MAP2K1|SHC3|SHC1|SOS1|MAPK1|GRB2|KRAS|HRAS|NRAS
PID_TRKR_PATHWAY (Geneset_Overlap) REACTOME_SIGNALLING_BY_NGF	0.532258	33	SQSTM1|MAGED1|SHC2|RAPGEF1|PLCG1|NGF|MAPK3|MAP2K1|NTRK1|NTRK2|PIK3CA|PIK3R1|SHC3|RAC1|RAP1A|RIT2|RIT1|SHC1|SOS1|STAT3|DNM1|MAPK1|RASGRF1|GRB2|NGFR|PRKCI|KRAS|RHOA|FRS2|TIAM1|HRAS|CRK|NRAS
PID_TRKR_PATHWAY (Geneset_Overlap) REACTOME_SIGNALLING_TO_P38_VIA_RIT_AND_RIN	0.666667	10	NGF|MAPK3|MAP2K1|NTRK1|RIT2|RIT1|MAPK1|KRAS|HRAS|NRAS
PID_TRKR_PATHWAY (Geneset_Overlap) REACTOME_ARMS_MEDIATED_ACTIVATION	0.647059	11	RAPGEF1|NGF|MAPK3|MAP2K1|NTRK1|RAP1A|MAPK1|KRAS|HRAS|CRK|NRAS
PID_TRKR_PATHWAY (Geneset_Overlap) REACTOME_SHC_RELATED_EVENTS	0.647059	11	SHC2|MAPK3|MAP2K1|SHC3|SHC1|SOS1|MAPK1|GRB2|KRAS|HRAS|NRAS
PID_TRKR_PATHWAY (Geneset_Overlap) KEGG_NEUROTROPHIN_SIGNALING_PATHWAY	0.580645	36	MAGED1|SHC2|BDNF|RAPGEF1|PLCG1|NGF|MAPK3|MAP2K1|NTRK1|NTRK2|PIK3CA|PIK3R1|NTRK3|SHC3|RAP1B|RAC1|GAB1|RAP1A|CRKL|SHC1|SOS1|MAPK1|ABL1|SH2B1|NTF4|GRB2|NGFR|NTF3|KRAS|RHOA|PTPN11|CDC42|FRS2|HRAS|CRK|NRAS
PID_TRKR_PATHWAY (Geneset_Overlap) REACTOME_SIGNALLING_TO_ERKS	0.555556	20	SHC2|RAPGEF1|PLCG1|NGF|MAPK3|MAP2K1|NTRK1|SHC3|RAP1A|RIT2|RIT1|SHC1|SOS1|MAPK1|GRB2|KRAS|FRS2|HRAS|CRK|NRAS
REACTOME_ACTIVATED_TAK1_MEDIATES_P38_MAPK_ACTIVATION (Geneset_Overlap) REACTOME_TRAF6_MEDIATED_INDUCTION_OF_NFKB_AND_MAP_KINASES_UPON_TLR7_8_OR_9_ACTIVATION	1	17	NOD2|MAPKAPK2|TAB2|MAPK11|IKBKG|TAB1|MAP2K6|TRAF6|IRAK1|MAPK14|MAP2K3|MAP3K7|MAPKAPK3|NOD1|TAB3|RIPK2|IRAK2
REACTOME_ACTIVATED_TAK1_MEDIATES_P38_MAPK_ACTIVATION (Geneset_Overlap) REACTOME_TOLL_RECEPTOR_CASCADES	1	17	NOD2|MAPKAPK2|TAB2|MAPK11|IKBKG|TAB1|MAP2K6|TRAF6|IRAK1|MAPK14|MAP2K3|MAP3K7|MAPKAPK3|NOD1|TAB3|RIPK2|IRAK2
REACTOME_ACTIVATED_TAK1_MEDIATES_P38_MAPK_ACTIVATION (Geneset_Overlap) REACTOME_INNATE_IMMUNE_SYSTEM	1	17	NOD2|MAPKAPK2|TAB2|MAPK11|IKBKG|TAB1|MAP2K6|TRAF6|IRAK1|MAPK14|MAP2K3|MAP3K7|MAPKAPK3|NOD1|TAB3|RIPK2|IRAK2
REACTOME_ACTIVATED_TAK1_MEDIATES_P38_MAPK_ACTIVATION (Geneset_Overlap) BIOCARTA_TOLL_PATHWAY	0.529412	9	TAB2|IKBKG|TAB1|MAP2K6|TRAF6|IRAK1|MAPK14|MAP2K3|MAP3K7
REACTOME_ACTIVATED_TAK1_MEDIATES_P38_MAPK_ACTIVATION (Geneset_Overlap) REACTOME_TRIF_MEDIATED_TLR3_SIGNALING	1	17	NOD2|MAPKAPK2|TAB2|MAPK11|IKBKG|TAB1|MAP2K6|TRAF6|IRAK1|MAPK14|MAP2K3|MAP3K7|MAPKAPK3|NOD1|TAB3|RIPK2|IRAK2
REACTOME_ACTIVATED_TAK1_MEDIATES_P38_MAPK_ACTIVATION (Geneset_Overlap) REACTOME_NFKB_AND_MAP_KINASES_ACTIVATION_MEDIATED_BY_TLR4_SIGNALING_REPERTOIRE	1	17	NOD2|MAPKAPK2|TAB2|MAPK11|IKBKG|TAB1|MAP2K6|TRAF6|IRAK1|MAPK14|MAP2K3|MAP3K7|MAPKAPK3|NOD1|TAB3|RIPK2|IRAK2
REACTOME_ACTIVATED_TAK1_MEDIATES_P38_MAPK_ACTIVATION (Geneset_Overlap) REACTOME_SIGNALING_BY_ILS	0.705882	12	NOD2|TAB2|IKBKG|TAB1|MAP2K6|TRAF6|IRAK1|MAP3K7|NOD1|TAB3|RIPK2|IRAK2
REACTOME_ACTIVATED_TAK1_MEDIATES_P38_MAPK_ACTIVATION (Geneset_Overlap) REACTOME_TAK1_ACTIVATES_NFKB_BY_PHOSPHORYLATION_AND_ACTIVATION_OF_IKKS_COMPLEX	0.647059	11	NOD2|TAB2|IKBKG|TAB1|TRAF6|IRAK1|MAP3K7|NOD1|TAB3|RIPK2|IRAK2
REACTOME_ACTIVATED_TAK1_MEDIATES_P38_MAPK_ACTIVATION (Geneset_Overlap) REACTOME_IL1_SIGNALING	0.705882	12	NOD2|TAB2|IKBKG|TAB1|MAP2K6|TRAF6|IRAK1|MAP3K7|NOD1|TAB3|RIPK2|IRAK2
REACTOME_ACTIVATED_TAK1_MEDIATES_P38_MAPK_ACTIVATION (Geneset_Overlap) REACTOME_CYTOKINE_SIGNALING_IN_IMMUNE_SYSTEM	0.705882	12	NOD2|TAB2|IKBKG|TAB1|MAP2K6|TRAF6|IRAK1|MAP3K7|NOD1|TAB3|RIPK2|IRAK2
REACTOME_ACTIVATED_TAK1_MEDIATES_P38_MAPK_ACTIVATION (Geneset_Overlap) REACTOME_NOD1_2_SIGNALING_PATHWAY	0.823529	14	NOD2|TAB2|MAPK11|IKBKG|TAB1|MAP2K6|TRAF6|IRAK1|MAPK14|MAP3K7|NOD1|TAB3|RIPK2|IRAK2
REACTOME_CHONDROITIN_SULFATE_DERMATAN_SULFATE_METABOLISM (Geneset_Overlap) REACTOME_CHONDROITIN_SULFATE_BIOSYNTHESIS	1	19	CHSY1|CHPF|CHST9|CHST3|CHSY3|CHST11|CHST15|CHPF2|CSGALNACT2|CHST12|CSGALNACT1|NCAN|VCAN|CHST7|CSPG4|DCN|CHST13|BGN|BCAN
REACTOME_CHONDROITIN_SULFATE_DERMATAN_SULFATE_METABOLISM (Geneset_Overlap) REACTOME_HEPARAN_SULFATE_HEPARIN_HS_GAG_METABOLISM	0.574468	27	SDC2|SDC4|GPC2|GPC4|GPC5|GXYLT2|B3GAT3|B3GAT1|GPC3|GPC1|SDC3|GXYLT1|HSPG2|IDS|IDUA|AGRN|GPC6|B4GALT7|B3GALT6|B3GAT2|NCAN|VCAN|CSPG4|DCN|BGN|SDC1|BCAN
REACTOME_CHONDROITIN_SULFATE_DERMATAN_SULFATE_METABOLISM (Geneset_Overlap) REACTOME_METABOLISM_OF_CARBOHYDRATES	1	47	SDC2|SDC4|GPC2|GPC4|HEXB|GPC5|CHSY1|GXYLT2|HEXA|CHPF|CHST9|B3GAT3|B3GAT1|CHST3|GPC3|GPC1|SDC3|GXYLT1|DSE|HSPG2|HYAL1|CHSY3|IDS|IDUA|AGRN|CHST11|GPC6|CHST15|UST|ARSB|CHPF2|CSGALNACT2|CHST12|B4GALT7|CHST14|CSGALNACT1|B3GALT6|B3GAT2|NCAN|VCAN|CHST7|CSPG4|DCN|CHST13|BGN|SDC1|BCAN
REACTOME_CHONDROITIN_SULFATE_DERMATAN_SULFATE_METABOLISM (Geneset_Overlap) REACTOME_HS_GAG_DEGRADATION	0.7	14	SDC2|SDC4|GPC2|GPC4|GPC5|GPC3|GPC1|SDC3|HSPG2|IDS|IDUA|AGRN|GPC6|SDC1
REACTOME_CHONDROITIN_SULFATE_DERMATAN_SULFATE_METABOLISM (Geneset_Overlap) REACTOME_A_TETRASACCHARIDE_LINKER_SEQUENCE_IS_REQUIRED_FOR_GAG_SYNTHESIS	1	25	SDC2|SDC4|GPC2|GPC4|GPC5|GXYLT2|B3GAT3|B3GAT1|GPC3|GPC1|SDC3|GXYLT1|HSPG2|AGRN|GPC6|B4GALT7|B3GALT6|B3GAT2|NCAN|VCAN|CSPG4|DCN|BGN|SDC1|BCAN
REACTOME_PI_METABOLISM (Geneset_Overlap) REACTOME_PHOSPHOLIPID_METABOLISM	1	47	PIK3R5|PITPNB|INPP5J|PIK3R4|INPPL1|PIK3R3|ARF1|ARF3|MTM1|OCRL|PIK3CD|INPP5K|PIK3C2A|PIK3C2B|PIK3C2G|PIP5K1C|PIK3C3|PIK3CG|PI4KA|PI4KB|PIP4K2A|PI4K2B|PI4K2A|VAC14|INPP5E|MTMR14|PIP5K1B|PIK3CA|PIP4K2B|PIK3CB|MTMR1|PIK3R1|INPP4B|PIK3R2|SYNJ1|SYNJ2|MTMR3|MTMR2|MTMR6|MTMR7|MTMR4|TPTE2|FIG4|PTEN|PIK3R6|PIKFYVE|SACM1L
REACTOME_PI_METABOLISM (Geneset_Overlap) REACTOME_SYNTHESIS_OF_PIPS_AT_THE_PLASMA_MEMBRANE	1	30	PIK3R5|INPP5J|INPPL1|PIK3R3|MTM1|PIK3CD|INPP5K|PIK3C2A|PIK3C2B|PIK3C2G|PIP5K1C|PIK3CG|PIP4K2A|PI4K2B|PI4K2A|MTMR14|PIP5K1B|PIK3CA|PIP4K2B|PIK3CB|MTMR1|PIK3R1|INPP4B|PIK3R2|SYNJ1|SYNJ2|MTMR3|MTMR6|PTEN|PIK3R6
REACTOME_PI_METABOLISM (Geneset_Overlap) REACTOME_SYNTHESIS_OF_PIPS_AT_THE_GOLGI_MEMBRANE	1	17	PIK3R4|ARF1|ARF3|OCRL|PIK3C2A|PIK3C2G|PIK3C3|PI4KA|PI4KB|PI4K2B|PI4K2A|VAC14|INPP5E|TPTE2|FIG4|PIKFYVE|SACM1L
REACTOME_AXON_GUIDANCE (Geneset_Overlap) REACTOME_INTERACTION_BETWEEN_L1_AND_ANKYRINS	1	21	KCNQ2|KCNQ3|ANK1|ANK3|L1CAM|NRCAM|SPTBN5|SCN3B|SPTBN4|SCN1B|SCN2A|SCN2B|SCN4A|SCN5A|SCN7A|SCN8A|SPTA1|SPTAN1|SPTB|SPTBN1|SPTBN2
REACTOME_AXON_GUIDANCE (Geneset_Overlap) REACTOME_OTHER_SEMAPHORIN_INTERACTIONS	1	15	PLXNC1|PLXND1|ITGA1|ITGB1|PLXNA1|PLXNA2|PLXNB3|TREM2|SEMA6A|SEMA4A|TYROBP|SEMA6D|SEMA7A|SEMA5A|SEMA3E
REACTOME_AXON_GUIDANCE (Geneset_Overlap) REACTOME_ARMS_MEDIATED_ACTIVATION	0.588235	10	MAPK1|RAF1|KRAS|NRAS|MAPK3|MAP2K1|MAP2K2|YWHAB|CDK1|HRAS
REACTOME_AXON_GUIDANCE (Geneset_Overlap) REACTOME_SHC_RELATED_EVENTS	0.705882	12	MAPK1|RAF1|GRB2|KRAS|NRAS|MAPK3|MAP2K1|MAP2K2|SOS1|YWHAB|CDK1|HRAS
REACTOME_AXON_GUIDANCE (Geneset_Overlap) REACTOME_SEMAPHORIN_INTERACTIONS	1	65	RRAS|PLXNC1|CDK5|SEMA3A|MYL12B|MYL9|SEMA4D|DPYSL4|CFL1|CRMP1|DPYSL2|DPYSL3|ERBB2|FES|PLXND1|ARHGEF12|PIP5K1C|FYN|RND1|ARHGAP35|HSP90AA1|HSP90AB1|ITGA1|ITGB1|RHOA|RHOB|RHOC|RHOG|LIMK1|LIMK2|MET|MYH9|MYH10|MYH11|MYL6|PAK1|PAK2|PLXNA1|PLXNA2|PLXNB1|PLXNB3|TREM2|PLXNA3|DPYSL5|SEMA6A|PTPRC|RAC1|RAC2|ROCK1|SEMA4A|TLN1|ROCK1P1|TYROBP|MYH14|SEMA6D|SEMA7A|NRP1|CDK5R1|SEMA5A|ROCK2|CD72|SEMA3E|ARHGEF11|FARP…
REACTOME_AXON_GUIDANCE (Geneset_Overlap) REACTOME_SHC_MEDIATED_SIGNALLING	0.8	12	MAPK1|RAF1|GRB2|KRAS|NRAS|MAPK3|MAP2K1|MAP2K2|SOS1|YWHAB|CDK1|HRAS
REACTOME_AXON_GUIDANCE (Geneset_Overlap) REACTOME_SIGNALLING_TO_P38_VIA_RIT_AND_RIN	0.666667	10	MAPK1|RAF1|KRAS|NRAS|MAPK3|MAP2K1|MAP2K2|YWHAB|CDK1|HRAS
REACTOME_AXON_GUIDANCE (Geneset_Overlap) REACTOME_RECYCLING_PATHWAY_OF_L1	1	27	MAPK1|RPS6KA1|RPS6KA2|RPS6KA3|CLTA|CLTC|DNM1|DNM2|DPYSL2|KIF4A|KIF4B|L1CAM|MSN|KIAA1598|RDX|SH3GL2|SRC|EZR|NUMB|RPS6KA4|RPS6KA5|AP2M1|AP2S1|AP2A1|AP2A2|AP2B1|RPS6KA6
REACTOME_AXON_GUIDANCE (Geneset_Overlap) KEGG_AXON_GUIDANCE	0.515625	66	MAPK1|PLXNC1|CDK5|PAK4|SEMA3A|SEMA4D|CFL1|UNC5D|DCC|DPYSL2|UNC5B|FES|ABLIM3|ARHGEF12|SRGAP2|ABL1|FYN|RND1|ITGB1|KRAS|RHOA|L1CAM|ABLIM1|LIMK1|LIMK2|MET|NCK1|NRAS|PAK1|PAK2|PLXNA1|PLXNA2|PLXNB1|PLXNB3|PLXNA3|MAPK3|DPYSL5|PAK6|PAK7|PTK2|SRGAP1|SEMA6A|RAC1|RAC2|NTN4|ROBO1|ROBO2|ROCK1|SEMA4A|ROBO3|SLIT1|SLIT3|SEMA6D|NCK2|SEMA7A|UNC5C|NRP1|UNC5A|SEMA5A|SLIT2|NTN1|ROCK2|SEMA3E|SRGAP3|CDC42|HRAS
REACTOME_AXON_GUIDANCE (Geneset_Overlap) REACTOME_SEMA4D_IN_SEMAPHORIN_SIGNALING	1	30	RRAS|MYL12B|MYL9|SEMA4D|ERBB2|ARHGEF12|RND1|ARHGAP35|RHOA|RHOB|RHOC|RHOG|LIMK1|LIMK2|MET|MYH9|MYH10|MYH11|MYL6|PLXNB1|PTPRC|RAC1|RAC2|ROCK1|ROCK1P1|MYH14|ROCK2|CD72|ARHGEF11|CDC42
REACTOME_AXON_GUIDANCE (Geneset_Overlap) REACTOME_SEMA4D_INDUCED_CELL_MIGRATION_AND_GROWTH_CONE_COLLAPSE	1	25	MYL12B|MYL9|SEMA4D|ERBB2|ARHGEF12|RND1|RHOA|RHOB|RHOC|RHOG|LIMK1|LIMK2|MYH9|MYH10|MYH11|MYL6|PLXNB1|RAC1|RAC2|ROCK1|ROCK1P1|MYH14|ROCK2|ARHGEF11|CDC42
REACTOME_AXON_GUIDANCE (Geneset_Overlap) REACTOME_GRB2_EVENTS_IN_ERBB2_SIGNALING	0.636364	14	MAPK1|RAF1|EGFR|ERBB2|GRB2|KRAS|NRAS|MAPK3|MAP2K1|MAP2K2|SOS1|YWHAB|CDK1|HRAS
REACTOME_AXON_GUIDANCE (Geneset_Overlap) PID_NETRIN_PATHWAY	0.71875	23	MAPK1|DCC|DOCK1|UNC5B|FYN|RHOA|MYO10|NCK1|PAK1|PITPNA|PLCG1|MAPK3|MAP2K1|MAP2K2|PTK2|RAC1|SRC|TRIO|UNC5C|WASL|UNC5A|NTN1|CDC42
REACTOME_AXON_GUIDANCE (Geneset_Overlap) REACTOME_NETRIN1_SIGNALING	1	38	UNC5D|HFE2|DCC|DOCK1|UNC5B|ABLIM3|FYN|RGMB|ABLIM1|MYO10|NCK1|NEO1|PITPNA|PLCG1|PRKCQ|RGMA|TRPC7|PTK2|RAC1|NTN4|ROBO1|SIAH1|SIAH2|SLIT1|SLIT3|SRC|TRIO|TRPC3|TRPC4|TRPC5|TRPC6|EZR|UNC5C|WASL|UNC5A|SLIT2|NTN1|CDC42
REACTOME_AXON_GUIDANCE (Geneset_Overlap) BIOCARTA_BARRESTIN_SRC_PATHWAY	0.533333	8	MAPK1|RAF1|DNM1|MAPK3|MAP2K1|MAP2K2|SRC|HRAS
REACTOME_AXON_GUIDANCE (Geneset_Overlap) REACTOME_SIGNAL_TRANSDUCTION_BY_L1	1	34	MAPK1|RPS6KA1|RPS6KA2|RPS6KA3|CLTA|CLTC|CSNK2A1|CSNK2A2|CSNK2B|EGFR|FGFR1|ITGA2B|ITGA5|ITGA9|ITGAV|ITGB1|ITGB3|L1CAM|NCAM1|PAK1|MAPK3|MAP2K1|MAP2K2|RAC1|SH3GL2|NRP1|RPS6KA4|RPS6KA5|AP2M1|AP2S1|AP2A1|AP2A2|AP2B1|RPS6KA6
REACTOME_AXON_GUIDANCE (Geneset_Overlap) REACTOME_L1CAM_INTERACTIONS	1	84	KCNQ2|KCNQ3|MAPK1|RPS6KA1|RPS6KA2|RPS6KA3|RANBP9|STIP1|CLTA|CLTC|CNTN1|CSNK2A1|CSNK2A2|CSNK2B|NCAN|DCX|DNM1|DNM2|DPYSL2|EGFR|ALCAM|FGFR1|KIF4A|CNTN6|LAMA1|KIF4B|ANK1|ANK3|ITGA1|ITGA2|ITGA2B|ITGA5|ITGA9|ITGAV|ITGB1|ITGB3|L1CAM|LAMB1|LAMC1|MSN|NCAM1|NRCAM|PAK1|SPTBN5|SCN3B|MAPK3|MAP2K1|MAP2K2|KIAA1598|SPTBN4|RAC1|RDX|SCN1B|SCN2A|SCN2B|SCN4A|SCN5A|SCN7A|SCN8A|SDCBP|SH3GL2|SPTA1|SPTAN1|SPTB|SPTBN1|SP…
KEGG_PANCREATIC_CANCER (Geneset_Overlap) BIOCARTA_RACCYCD_PATHWAY	0.653846	17	AKT1|NFKB1|CDK6|CDK4|MAPK3|PIK3CA|PIK3R1|RB1|RAC1|IKBKG|E2F1|MAPK1|RAF1|IKBKB|CCND1|RELA|CHUK
KEGG_PANCREATIC_CANCER (Geneset_Overlap) KEGG_COLORECTAL_CANCER	0.596774	37	PIK3R5|AKT1|AKT2|PIK3R3|TGFB2|PIK3CD|TGFBR2|TGFBR1|TGFB3|PIK3CG|MAPK3|MAP2K1|MAPK9|MAPK10|PIK3CA|PIK3CB|PIK3R1|PIK3R2|ARAF|RAC1|RAC2|RAC3|BAD|RALGDS|SMAD2|SMAD3|SMAD4|CASP9|MAPK1|RAF1|BRAF|TP53|TGFB1|CCND1|MAPK8|KRAS|AKT3
KEGG_PANCREATIC_CANCER (Geneset_Overlap) KEGG_BLADDER_CANCER	0.547619	23	CDKN2A|CDK4|MAPK3|MAP2K1|ARAF|RB1|EGF|E2F1|E2F2|E2F3|MAPK1|EGFR|ERBB2|RAF1|PGF|VEGFA|VEGFC|VEGFB|FIGF|BRAF|TP53|CCND1|KRAS
KEGG_PANCREATIC_CANCER (Geneset_Overlap) BIOCARTA_RAS_PATHWAY	0.826087	19	AKT1|NFKB1|BCL2L1|PIK3CG|MAPK3|MAP2K1|PIK3CA|PIK3R1|RAC1|RALBP1|BAD|RALA|RALGDS|CASP9|RAF1|RELA|CDC42|PLD1|CHUK
KEGG_PANCREATIC_CANCER (Geneset_Overlap) KEGG_NON_SMALL_CELL_LUNG_CANCER	0.611111	33	PIK3R5|AKT1|AKT2|CDK6|PIK3R3|CDKN2A|PIK3CD|CDK4|PIK3CG|MAPK3|MAP2K1|PIK3CA|PIK3CB|PIK3R1|PIK3R2|TGFA|ARAF|RB1|EGF|BAD|E2F1|E2F2|E2F3|CASP9|MAPK1|EGFR|ERBB2|RAF1|BRAF|TP53|CCND1|KRAS|AKT3
KEGG_PANCREATIC_CANCER (Geneset_Overlap) KEGG_PATHWAYS_IN_CANCER	0.985714	69	PIK3R5|AKT1|NFKB1|AKT2|CDK6|PIK3R3|TGFB2|CDKN2A|BCL2L1|PIK3CD|TGFBR2|TGFBR1|CDK4|TGFB3|PIK3CG|MAPK3|MAP2K1|MAPK9|MAPK10|PIK3CA|PIK3CB|PIK3R1|PIK3R2|TGFA|ARAF|RB1|RAC1|RALBP1|RAC2|RAC3|IKBKG|EGF|BAD|RALA|E2F1|RALB|RALGDS|E2F2|E2F3|SMAD2|SMAD3|SMAD4|STAT3|STAT1|CASP9|MAPK1|RAD51|EGFR|ERBB2|BRCA2|RAF1|JAK1|PGF|VEGFA|VEGFC|VEGFB|FIGF|IKBKB|BRAF|TP53|TGFB1|CCND1|MAPK8|KRAS|RELA|CDC42|AKT3|PLD1|CHUK
KEGG_PANCREATIC_CANCER (Geneset_Overlap) KEGG_CHRONIC_MYELOID_LEUKEMIA	0.585714	41	PIK3R5|AKT1|NFKB1|AKT2|CDK6|PIK3R3|TGFB2|CDKN2A|BCL2L1|PIK3CD|TGFBR2|TGFBR1|CDK4|TGFB3|PIK3CG|MAPK3|MAP2K1|PIK3CA|PIK3CB|PIK3R1|PIK3R2|ARAF|RB1|IKBKG|BAD|E2F1|E2F2|E2F3|SMAD3|SMAD4|MAPK1|RAF1|IKBKB|BRAF|TP53|TGFB1|CCND1|KRAS|RELA|AKT3|CHUK
PID_PI3K_PLC_TRK_PATHWAY (Geneset_Overlap) REACTOME_NGF_SIGNALLING_VIA_TRKA_FROM_THE_PLASMA_MEMBRANE	0.555556	20	SRC|AKT1|FOXO3|PLCG1|YWHAB|NGF|NTRK1|PIK3CA|PIK3R1|GRB2|PRKCD|KRAS|BAD|CREB1|PDPK1|CAMK4|HRAS|SHC1|SOS1|NRAS
PID_PI3K_PLC_TRK_PATHWAY (Geneset_Overlap) REACTOME_SIGNALING_BY_ERBB2	0.527778	19	SRC|AKT1|FOXO3|PLCG1|YWHAB|PIK3CA|PIK3R1|GRB2|PRKCD|KRAS|GAB1|BAD|CREB1|PDPK1|CAMK4|HRAS|SHC1|SOS1|NRAS
PID_PI3K_PLC_TRK_PATHWAY (Geneset_Overlap) REACTOME_SIGNALING_BY_FGFR	0.527778	19	SRC|AKT1|FOXO3|PLCG1|YWHAB|PIK3CA|PIK3R1|GRB2|PRKCD|KRAS|GAB1|BAD|CREB1|PDPK1|CAMK4|HRAS|SHC1|SOS1|NRAS
PID_PI3K_PLC_TRK_PATHWAY (Geneset_Overlap) PID_PDGFRB_PATHWAY	0.555556	20	SRC|PLCG1|YWHAB|PIK3CA|YWHAH|PIK3R1|GRB2|PRKCD|YWHAG|YWHAQ|KRAS|SFN|GAB1|YWHAZ|YWHAE|HRAS|SHC1|SOS1|STAT5A|NRAS
PID_PI3K_PLC_TRK_PATHWAY (Geneset_Overlap) REACTOME_SIGNALING_BY_PDGF	0.5	18	SRC|AKT1|FOXO3|PLCG1|YWHAB|PIK3CA|PIK3R1|GRB2|PRKCD|KRAS|BAD|CREB1|PDPK1|CAMK4|HRAS|SOS1|STAT5A|NRAS
PID_PI3K_PLC_TRK_PATHWAY (Geneset_Overlap) REACTOME_SIGNALING_BY_EGFR_IN_CANCER	0.527778	19	SRC|AKT1|FOXO3|PLCG1|YWHAB|PIK3CA|PIK3R1|GRB2|PRKCD|KRAS|GAB1|BAD|CREB1|PDPK1|CAMK4|HRAS|SHC1|SOS1|NRAS
PID_PI3K_PLC_TRK_PATHWAY (Geneset_Overlap) REACTOME_SIGNALLING_BY_NGF	0.583333	21	SRC|AKT1|FOXO3|PLCG1|YWHAB|NGF|NTRK1|PIK3CA|PIK3R1|GRB2|PRKCD|KRAS|BAD|CREB1|PDPK1|YWHAE|CAMK4|HRAS|SHC1|SOS1|NRAS
PID_PI3K_PLC_TRK_PATHWAY (Geneset_Overlap) KEGG_NEUROTROPHIN_SIGNALING_PATHWAY	0.694444	25	AKT1|FOXO3|PLCG1|YWHAB|NGF|NTRK1|PIK3CA|YWHAH|PIK3R1|GRB2|PRKCD|YWHAG|GSK3B|YWHAQ|KRAS|GAB1|YWHAZ|BAD|CAMK2A|YWHAE|CAMK4|HRAS|SHC1|SOS1|NRAS
PID_PI3K_PLC_TRK_PATHWAY (Geneset_Overlap) REACTOME_SIGNALING_BY_FGFR_IN_DISEASE	0.555556	20	SRC|AKT1|FOXO3|PLCG1|YWHAB|PIK3CA|PIK3R1|GRB2|PRKCD|KRAS|GAB1|BAD|CREB1|PDPK1|CAMK4|HRAS|SHC1|SOS1|STAT5A|NRAS
PID_PI3K_PLC_TRK_PATHWAY (Geneset_Overlap) PID_ERBB1_DOWNSTREAM_PATHWAY	0.611111	22	SRC|AKT1|YWHAB|PIK3CA|YWHAH|PIK3R1|GRB2|EGR1|PRKCD|YWHAG|YWHAQ|KRAS|SFN|GAB1|YWHAZ|BAD|CREB1|PDPK1|YWHAE|HRAS|SOS1|NRAS
PID_PI3K_PLC_TRK_PATHWAY (Geneset_Overlap) REACTOME_DOWNSTREAM_SIGNALING_OF_ACTIVATED_FGFR	0.5	18	AKT1|FOXO3|PLCG1|YWHAB|PIK3CA|PIK3R1|GRB2|PRKCD|KRAS|GAB1|BAD|CREB1|PDPK1|CAMK4|HRAS|SHC1|SOS1|NRAS
REACTOME_ACTIVATION_OF_KAINATE_RECEPTORS_UPON_GLUTAMATE_BINDING (Geneset_Overlap) REACTOME_GASTRIN_CREB_SIGNALLING_PATHWAY_VIA_PKC_AND_MAPK	0.645161	20	GNGT1|GNG12|GNB4|GNG8|GNB5|GNB2|GNB3|GNG3|GNG4|GNG5|GNG7|GNG10|GNG11|GNGT2|GNG13|PLCB2|PLCB3|GNG2|PLCB1|GNB1
REACTOME_ACTIVATION_OF_KAINATE_RECEPTORS_UPON_GLUTAMATE_BINDING (Geneset_Overlap) REACTOME_NEUROTRANSMITTER_RECEPTOR_BINDING_AND_DOWNSTREAM_TRANSMISSION_IN_THE_POSTSYNAPTIC_CELL	1	31	GNGT1|CALM2|GNG12|CALM1|GNB4|GNG8|GNB5|GNB2|GNB3|GNG3|GNG4|GNG5|GNG7|GNG10|GNG11|GNGT2|GRIK1|GRIK2|GRIK3|GRIK4|GRIK5|GNG13|DLG1|PLCB2|CALM3|DLG3|PLCB3|GNG2|NCALD|PLCB1|GNB1
REACTOME_ACTIVATION_OF_KAINATE_RECEPTORS_UPON_GLUTAMATE_BINDING (Geneset_Overlap) REACTOME_G_PROTEIN_BETA_GAMMA_SIGNALLING	0.714286	20	GNGT1|GNG12|GNB4|GNG8|GNB5|GNB2|GNB3|GNG3|GNG4|GNG5|GNG7|GNG10|GNG11|GNGT2|GNG13|PLCB2|PLCB3|GNG2|PLCB1|GNB1
REACTOME_ACTIVATION_OF_KAINATE_RECEPTORS_UPON_GLUTAMATE_BINDING (Geneset_Overlap) REACTOME_INHIBITION_OF_VOLTAGE_GATED_CA2_CHANNELS_VIA_GBETA_GAMMA_SUBUNITS	0.52	13	GNGT1|GNG12|GNG8|GNB2|GNB3|GNG3|GNG4|GNG5|GNG7|GNG10|GNGT2|GNG2|GNB1
REACTOME_ACTIVATION_OF_KAINATE_RECEPTORS_UPON_GLUTAMATE_BINDING (Geneset_Overlap) REACTOME_G_ALPHA_Z_SIGNALLING_EVENTS	0.548387	17	GNGT1|GNG12|GNB4|GNG8|GNB5|GNB2|GNB3|GNG3|GNG4|GNG5|GNG7|GNG10|GNG11|GNGT2|GNG13|GNG2|GNB1
REACTOME_ACTIVATION_OF_KAINATE_RECEPTORS_UPON_GLUTAMATE_BINDING (Geneset_Overlap) REACTOME_NEURONAL_SYSTEM	1	31	GNGT1|CALM2|GNG12|CALM1|GNB4|GNG8|GNB5|GNB2|GNB3|GNG3|GNG4|GNG5|GNG7|GNG10|GNG11|GNGT2|GRIK1|GRIK2|GRIK3|GRIK4|GRIK5|GNG13|DLG1|PLCB2|CALM3|DLG3|PLCB3|GNG2|NCALD|PLCB1|GNB1
REACTOME_ACTIVATION_OF_KAINATE_RECEPTORS_UPON_GLUTAMATE_BINDING (Geneset_Overlap) REACTOME_PLATELET_HOMEOSTASIS	0.548387	17	GNGT1|GNG12|GNB4|GNG8|GNB5|GNB2|GNB3|GNG3|GNG4|GNG5|GNG7|GNG10|GNG11|GNGT2|GNG13|GNG2|GNB1
REACTOME_ACTIVATION_OF_KAINATE_RECEPTORS_UPON_GLUTAMATE_BINDING (Geneset_Overlap) REACTOME_PLATELET_ACTIVATION_SIGNALING_AND_AGGREGATION	0.645161	20	GNGT1|CALM2|GNG12|CALM1|GNB4|GNG8|GNB5|GNB2|GNB3|GNG3|GNG4|GNG5|GNG7|GNG10|GNG11|GNGT2|GNG13|CALM3|GNG2|GNB1
REACTOME_ACTIVATION_OF_KAINATE_RECEPTORS_UPON_GLUTAMATE_BINDING (Geneset_Overlap) REACTOME_HEMOSTASIS	0.645161	20	GNGT1|CALM2|GNG12|CALM1|GNB4|GNG8|GNB5|GNB2|GNB3|GNG3|GNG4|GNG5|GNG7|GNG10|GNG11|GNGT2|GNG13|CALM3|GNG2|GNB1
REACTOME_ACTIVATION_OF_KAINATE_RECEPTORS_UPON_GLUTAMATE_BINDING (Geneset_Overlap) REACTOME_REGULATION_OF_WATER_BALANCE_BY_RENAL_AQUAPORINS	0.548387	17	GNGT1|GNG12|GNB4|GNG8|GNB5|GNB2|GNB3|GNG3|GNG4|GNG5|GNG7|GNG10|GNG11|GNGT2|GNG13|GNG2|GNB1
REACTOME_ACTIVATION_OF_KAINATE_RECEPTORS_UPON_GLUTAMATE_BINDING (Geneset_Overlap) REACTOME_AQUAPORIN_MEDIATED_TRANSPORT	0.548387	17	GNGT1|GNG12|GNB4|GNG8|GNB5|GNB2|GNB3|GNG3|GNG4|GNG5|GNG7|GNG10|GNG11|GNGT2|GNG13|GNG2|GNB1
REACTOME_ACTIVATION_OF_KAINATE_RECEPTORS_UPON_GLUTAMATE_BINDING (Geneset_Overlap) REACTOME_INHIBITION_OF_INSULIN_SECRETION_BY_ADRENALINE_NORADRENALINE	0.68	17	GNGT1|GNG12|GNB4|GNG8|GNB5|GNB2|GNB3|GNG3|GNG4|GNG5|GNG7|GNG10|GNG11|GNGT2|GNG13|GNG2|GNB1
REACTOME_ACTIVATION_OF_KAINATE_RECEPTORS_UPON_GLUTAMATE_BINDING (Geneset_Overlap) REACTOME_REGULATION_OF_INSULIN_SECRETION	0.645161	20	GNGT1|GNG12|GNB4|GNG8|GNB5|GNB2|GNB3|GNG3|GNG4|GNG5|GNG7|GNG10|GNG11|GNGT2|GNG13|PLCB2|PLCB3|GNG2|PLCB1|GNB1
REACTOME_ACTIVATION_OF_KAINATE_RECEPTORS_UPON_GLUTAMATE_BINDING (Geneset_Overlap) REACTOME_G_ALPHA1213_SIGNALLING_EVENTS	0.548387	17	GNGT1|GNG12|GNB4|GNG8|GNB5|GNB2|GNB3|GNG3|GNG4|GNG5|GNG7|GNG10|GNG11|GNGT2|GNG13|GNG2|GNB1
REACTOME_GLUTAMATE_NEUROTRANSMITTER_RELEASE_CYCLE (Geneset_Overlap) REACTOME_NEUROTRANSMITTER_RELEASE_CYCLE	1	15	SNAP25|STX1A|SLC17A7|STXBP1|RAB3A|VAMP2|SYT1|UNC13B|SLC1A1|SLC1A6|SLC1A7|GLS2|SLC38A2|GLS|RIMS1
REACTOME_GLUTAMATE_NEUROTRANSMITTER_RELEASE_CYCLE (Geneset_Overlap) REACTOME_NEURONAL_SYSTEM	1	15	SNAP25|STX1A|SLC17A7|STXBP1|RAB3A|VAMP2|SYT1|UNC13B|SLC1A1|SLC1A6|SLC1A7|GLS2|SLC38A2|GLS|RIMS1
ST_JNK_MAPK_PATHWAY (Geneset_Overlap) BIOCARTA_MAPK_PATHWAY	0.525	21	MAP3K1|MAP3K13|MAP3K9|MAP2K4|MAP3K2|MAPK9|ATF2|MAPK10|MAP2K7|MAP3K10|MAP3K12|MAPK7|MAPK8|MAP2K5|MAP3K5|MAP3K3|MAP3K11|SHC1|MAP3K4|MAP3K7|JUN
KEGG_MAPK_SIGNALING_PATHWAY (Geneset_Overlap) BIOCARTA_TOLL_PATHWAY	0.567568	21	MAP2K6|MAP3K7|CD14|NFKB1|TAB2|ECSIT|MAP2K3|IKBKG|TAB1|MAP3K14|CHUK|JUN|MAPK14|ELK1|MAP3K1|MAP2K4|FOS|IKBKB|MAPK8|RELA|TRAF6
KEGG_MAPK_SIGNALING_PATHWAY (Geneset_Overlap) BIOCARTA_AT1R_PATHWAY	0.606061	20	PRKCA|PRKCB|MAPK1|RAF1|EGFR|GRB2|PAK1|MAPK3|MAP2K1|MAP2K2|RAC1|SOS1|JUN|ELK1|MAP3K1|MAP2K4|MEF2C|ATF2|MAPK8|HRAS
KEGG_MAPK_SIGNALING_PATHWAY (Geneset_Overlap) BIOCARTA_IL1R_PATHWAY	0.666667	22	MAP2K6|TGFB1|TNF|MAP3K7|NFKB1|TGFB2|ECSIT|TGFB3|MAP2K3|TAB1|IL1A|MAP3K14|IL1B|IL1R1|CHUK|JUN|MAPK14|MAP3K1|IKBKB|MAPK8|RELA|TRAF6
KEGG_MAPK_SIGNALING_PATHWAY (Geneset_Overlap) BIOCARTA_MAPK_PATHWAY	0.781609	68	MAPK1|RAF1|MAX|RPS6KA1|RPS6KA2|RPS6KA3|MYC|BRAF|MAP2K6|GRB2|TGFB1|MAP3K5|MAP3K3|MAP3K4|MAP3K7|MAP3K8|NFKB1|PAK1|PAK2|TGFB2|TRAF2|TGFBR1|TGFB3|MAPK3|MAP2K1|MAP2K2|MAPK10|MAP2K3|MAP2K7|MAP3K6|MAP3K12|RAC1|MKNK2|MAP4K3|MAP4K4|MAP3K11|DAXX|MAPKAPK5|MAP3K14|MAP3K13|RAPGEF2|MKNK1|MAP4K1|MAP4K2|RPS6KA4|RPS6KA5|CHUK|JUN|MAPK14|ELK1|MAP3K1|MAP2K4|MAP3K2|MEF2C|MAPK9|ATF2|FOS|MAPK7|MAPK11|MAPK13|MAP2K5|MAPK…
KEGG_MAPK_SIGNALING_PATHWAY (Geneset_Overlap) BIOCARTA_TNFR2_PATHWAY	0.5	9	NFKB1|TRAF2|IKBKG|MAP3K14|CHUK|MAP3K1|DUSP1|IKBKB|RELA
KEGG_MAPK_SIGNALING_PATHWAY (Geneset_Overlap) BIOCARTA_PYK2_PATHWAY	0.678571	19	PRKCA|PRKCB|MAPK1|RAF1|GRB2|PAK1|MAPK3|MAP2K1|MAP2K2|MAP2K3|RAC1|CRKL|SOS1|JUN|MAPK14|MAP3K1|MAP2K4|MAPK8|HRAS
KEGG_MAPK_SIGNALING_PATHWAY (Geneset_Overlap) REACTOME_SHC_MEDIATED_SIGNALLING	0.666667	10	MAPK1|RAF1|GRB2|KRAS|NRAS|MAPK3|MAP2K1|MAP2K2|SOS1|HRAS
KEGG_MAPK_SIGNALING_PATHWAY (Geneset_Overlap) BIOCARTA_CREB_PATHWAY	0.518519	14	PRKCA|PRKCB|MAPK1|RPS6KA1|GRB2|MAPK3|RAC1|SOS1|PRKACB|PRKACG|RPS6KA5|MAPK14|AKT1|HRAS
KEGG_MAPK_SIGNALING_PATHWAY (Geneset_Overlap) REACTOME_ACTIVATED_TAK1_MEDIATES_P38_MAPK_ACTIVATION	0.647059	11	MAP2K6|MAP3K7|TAB2|MAP2K3|IKBKG|TAB1|MAPK14|MAPK11|MAPKAPK3|MAPKAPK2|TRAF6
KEGG_MAPK_SIGNALING_PATHWAY (Geneset_Overlap) KEGG_GNRH_SIGNALING_PATHWAY	0.574257	58	PRKCA|PRKCB|MAPK1|RAF1|CACNA1D|CACNA1C|CACNA1F|EGFR|MAP2K6|GRB2|KRAS|PRKX|MAP3K3|MAP3K4|NRAS|PLA2G4E|PLA2G12A|PLA2G4A|MAPK3|MAP2K1|MAP2K2|MAPK10|PLA2G2A|MAP2K3|PLA2G5|MAP2K7|ATF4|PLA2G1B|JMJD7-PLA2G4B|PLA2G6|PLA2G2E|PLA2G10|PLA2G4B|PLA2G2F|SOS1|SOS2|PLA2G2D|PLA2G3|CACNA1S|PRKACA|PRKACB|PLA2G12B|PRKACG|PLA2G2C|CDC42|JUN|MAPK14|ELK1|MAP3K1|MAP2K4|MAP3K2|MAPK9|MAPK7|MAPK11|MAPK13|MAPK12|MAPK8|HRAS
KEGG_MAPK_SIGNALING_PATHWAY (Geneset_Overlap) REACTOME_NUCLEAR_EVENTS_KINASE_AND_TRANSCRIPTION_FACTOR_ACTIVATION	0.666667	16	MAPK1|RPS6KA1|RPS6KA2|RPS6KA3|MAPK3|RPS6KA5|MAPK14|DUSP3|DUSP4|DUSP6|DUSP7|ELK1|MEF2C|MAPK7|MAPK11|MAPKAPK2
KEGG_MAPK_SIGNALING_PATHWAY (Geneset_Overlap) REACTOME_MAPK_TARGETS_NUCLEAR_EVENTS_MEDIATED_BY_MAP_KINASES	0.733333	22	MAPK1|RPS6KA1|RPS6KA2|RPS6KA3|MAPK3|MAPK10|RPS6KA5|JUN|MAPK14|DUSP3|DUSP4|DUSP6|DUSP7|ELK1|MEF2C|MAPK9|ATF2|FOS|MAPK7|MAPK11|MAPKAPK2|MAPK8
KEGG_MAPK_SIGNALING_PATHWAY (Geneset_Overlap) REACTOME_TRAF6_MEDIATED_INDUCTION_OF_NFKB_AND_MAP_KINASES_UPON_TLR7_8_OR_9_ACTIVATION	0.533333	40	MAPK1|RPS6KA1|RPS6KA2|RPS6KA3|MAP2K6|MAP3K7|NFKB2|TAB2|ECSIT|MAPK3|MAP2K1|MAP2K2|MAPK10|MAP2K3|MAP2K7|IKBKG|TAB1|RPS6KA5|CHUK|JUN|MAPK14|DUSP3|DUSP4|DUSP6|DUSP7|ELK1|MAP3K1|MAP2K4|MEF2C|MAPK9|ATF2|FOS|MAPK7|MAPK11|MAPKAPK3|MAPKAPK2|IKBKB|MAPK8|RELA|TRAF6
KEGG_MAPK_SIGNALING_PATHWAY (Geneset_Overlap) PID_RAS_PATHWAY	0.6	18	PRKCA|PRKCB|RASGRF1|RASGRF2|RRAS|GRB2|KRAS|NRAS|RASGRP3|NF1|RASGRP4|RASGRP2|RASA2|RASA1|SOS1|SOS2|RASGRP1|HRAS
KEGG_MAPK_SIGNALING_PATHWAY (Geneset_Overlap) BIOCARTA_NTHI_PATHWAY	0.625	15	MAP2K6|TNF|MAP3K7|NFKB1|TGFBR2|TGFBR1|MAP2K3|MAP3K14|IL1B|CHUK|MAPK14|DUSP1|MAPK11|IKBKB|RELA
KEGG_MAPK_SIGNALING_PATHWAY (Geneset_Overlap) REACTOME_TRIF_MEDIATED_TLR3_SIGNALING	0.527778	38	MAPK1|RPS6KA1|RPS6KA2|RPS6KA3|MAP2K6|MAP3K7|NFKB2|TAB2|MAPK3|MAP2K1|MAP2K2|MAPK10|MAP2K3|MAP2K7|IKBKG|TAB1|RPS6KA5|CHUK|JUN|MAPK14|DUSP3|DUSP4|DUSP6|DUSP7|ELK1|MAP2K4|MEF2C|MAPK9|ATF2|FOS|MAPK7|MAPK11|MAPKAPK3|MAPKAPK2|IKBKB|MAPK8|RELA|TRAF6
KEGG_MAPK_SIGNALING_PATHWAY (Geneset_Overlap) REACTOME_GRB2_EVENTS_IN_ERBB2_SIGNALING	0.545455	12	MAPK1|RAF1|EGFR|GRB2|KRAS|NRAS|MAPK3|MAP2K1|MAP2K2|EGF|SOS1|HRAS
KEGG_MAPK_SIGNALING_PATHWAY (Geneset_Overlap) REACTOME_SIGNALLING_TO_RAS	0.666667	18	MAPK1|RAF1|GRB2|KRAS|NRAS|MAPK3|MAP2K1|MAP2K2|SOS1|MAPK14|NGF|NTRK1|MAPK11|MAPK13|MAPK12|MAPKAPK3|MAPKAPK2|HRAS
KEGG_MAPK_SIGNALING_PATHWAY (Geneset_Overlap) BIOCARTA_KERATINOCYTE_PATHWAY	0.695652	32	PRKCA|PRKCB|PRKCG|MAPK1|RAF1|EGFR|MAP2K6|TNF|MAP3K5|NFKB1|TRAF2|MAPK3|MAP2K1|MAP2K3|MAP2K7|EGF|DAXX|MAP3K14|TNFRSF1A|FAS|FASLG|CHUK|JUN|MAPK14|MAP3K1|MAP2K4|FOS|MAPK13|IKBKB|MAPK8|RELA|HRAS
KEGG_MAPK_SIGNALING_PATHWAY (Geneset_Overlap) PID_IL1_PATHWAY	0.5	17	MAP2K6|MAP3K3|MAP3K7|NFKB1|TAB2|IL1R2|IKBKG|TAB1|IL1A|IL1B|IL1R1|CHUK|JUN|IKBKB|MAPK8|RELA|TRAF6
KEGG_MAPK_SIGNALING_PATHWAY (Geneset_Overlap) BIOCARTA_NFKB_PATHWAY	0.608696	14	TNF|MAP3K7|NFKB1|IKBKG|TAB1|IL1A|MAP3K14|TNFRSF1A|IL1R1|CHUK|MAP3K1|IKBKB|RELA|TRAF6
KEGG_MAPK_SIGNALING_PATHWAY (Geneset_Overlap) REACTOME_SHC_RELATED_EVENTS	0.588235	10	MAPK1|RAF1|GRB2|KRAS|NRAS|MAPK3|MAP2K1|MAP2K2|SOS1|HRAS
KEGG_MAPK_SIGNALING_PATHWAY (Geneset_Overlap) ST_JNK_MAPK_PATHWAY	0.75	30	ZAK|MAP3K5|MAP3K3|MAP3K4|MAP3K7|TAB2|DUSP10|MAPK10|MAP2K7|MAP3K12|TAB1|MAP3K11|GADD45A|MAP3K13|DUSP8|IL1R1|TP53|CDC42|JUN|DUSP4|AKT1|MAP3K1|MAP2K4|MAP3K2|MAPK9|ATF2|MAPK7|MAP2K5|MAPK8|TRAF6
KEGG_MAPK_SIGNALING_PATHWAY (Geneset_Overlap) REACTOME_SIGNALLING_TO_P38_VIA_RIT_AND_RIN	0.733333	11	MAPK1|RAF1|BRAF|KRAS|NRAS|MAPK3|MAP2K1|MAP2K2|NGF|NTRK1|HRAS
KEGG_MAPK_SIGNALING_PATHWAY (Geneset_Overlap) REACTOME_NFKB_AND_MAP_KINASES_ACTIVATION_MEDIATED_BY_TLR4_SIGNALING_REPERTOIRE	0.557143	39	MAPK1|RPS6KA1|RPS6KA2|RPS6KA3|MAP2K6|MAP3K7|CD14|NFKB2|TAB2|MAPK3|MAP2K1|MAP2K2|MAPK10|MAP2K3|MAP2K7|IKBKG|TAB1|RPS6KA5|CHUK|JUN|MAPK14|DUSP3|DUSP4|DUSP6|DUSP7|ELK1|MAP2K4|MEF2C|MAPK9|ATF2|FOS|MAPK7|MAPK11|MAPKAPK3|MAPKAPK2|IKBKB|MAPK8|RELA|TRAF6
KEGG_MAPK_SIGNALING_PATHWAY (Geneset_Overlap) BIOCARTA_GPCR_PATHWAY	0.5	17	PPP3CC|PRKCA|PRKCB|RAF1|RPS6KA3|PPP3CB|PPP3CA|MAPK3|MAP2K1|PRKACB|PRKACG|JUN|ELK1|NFATC4|NFATC2|FOS|HRAS
KEGG_MAPK_SIGNALING_PATHWAY (Geneset_Overlap) BIOCARTA_RELA_PATHWAY	0.5	8	TNF|NFKB1|IKBKG|TNFRSF1A|CHUK|IKBKB|RELA|TRAF6
KEGG_MAPK_SIGNALING_PATHWAY (Geneset_Overlap) BIOCARTA_EPO_PATHWAY	0.526316	10	RAF1|GRB2|MAPK3|MAP2K1|SOS1|JUN|ELK1|FOS|MAPK8|HRAS
KEGG_MAPK_SIGNALING_PATHWAY (Geneset_Overlap) BIOCARTA_STRESS_PATHWAY	0.68	17	MAP2K6|TNF|NFKB1|TRAF2|MAP2K3|IKBKG|MAP3K14|TNFRSF1A|MAP4K2|CHUK|JUN|MAPK14|MAP3K1|MAP2K4|IKBKB|MAPK8|RELA
KEGG_MAPK_SIGNALING_PATHWAY (Geneset_Overlap) REACTOME_SIGNALLING_TO_ERKS	0.583333	21	MAPK1|RAF1|BRAF|GRB2|KRAS|NRAS|MAPK3|MAP2K1|MAP2K2|SOS1|CRK|MAPK14|NGF|NTRK1|MAPK11|MAPK13|RAP1A|MAPK12|MAPKAPK3|MAPKAPK2|HRAS
KEGG_MAPK_SIGNALING_PATHWAY (Geneset_Overlap) REACTOME_ARMS_MEDIATED_ACTIVATION	0.764706	13	MAPK1|RAF1|BRAF|KRAS|NRAS|MAPK3|MAP2K1|MAP2K2|CRK|NGF|NTRK1|RAP1A|HRAS
BIOCARTA_PTEN_PATHWAY (Geneset_Overlap) REACTOME_SIGNALING_BY_ERBB4	0.666667	12	MAPK1|AKT1|FOXO3|PTEN|CDKN1B|MAPK3|PDPK1|PIK3CA|SHC1|PIK3R1|SOS1|GRB2
BIOCARTA_PTEN_PATHWAY (Geneset_Overlap) REACTOME_SIGNALING_BY_ERBB2	0.666667	12	MAPK1|AKT1|FOXO3|PTEN|CDKN1B|MAPK3|PDPK1|PIK3CA|SHC1|PIK3R1|SOS1|GRB2
BIOCARTA_PTEN_PATHWAY (Geneset_Overlap) REACTOME_SIGNALING_BY_THE_B_CELL_RECEPTOR_BCR	0.5	9	AKT1|FOXO3|PTEN|CDKN1B|PDPK1|SHC1|PIK3R1|SOS1|GRB2
BIOCARTA_PTEN_PATHWAY (Geneset_Overlap) REACTOME_SIGNALING_BY_FGFR_IN_DISEASE	0.666667	12	MAPK1|AKT1|FOXO3|PTEN|CDKN1B|MAPK3|PDPK1|PIK3CA|SHC1|PIK3R1|SOS1|GRB2
BIOCARTA_PTEN_PATHWAY (Geneset_Overlap) REACTOME_SIGNALLING_BY_NGF	0.666667	12	MAPK1|AKT1|FOXO3|PTEN|CDKN1B|MAPK3|PDPK1|PIK3CA|SHC1|PIK3R1|SOS1|GRB2
BIOCARTA_PTEN_PATHWAY (Geneset_Overlap) KEGG_GLIOMA	0.5	9	MAPK1|AKT1|PTEN|MAPK3|PIK3CA|SHC1|PIK3R1|SOS1|GRB2
BIOCARTA_PTEN_PATHWAY (Geneset_Overlap) REACTOME_PLATELET_ACTIVATION_SIGNALING_AND_AGGREGATION	0.611111	11	MAPK1|AKT1|MAPK3|PDPK1|PIK3CA|SHC1|PIK3R1|SOS1|PTK2|GRB2|BCAR1
BIOCARTA_PTEN_PATHWAY (Geneset_Overlap) KEGG_NEUROTROPHIN_SIGNALING_PATHWAY	0.555556	10	MAPK1|AKT1|FOXO3|FASLG|MAPK3|PIK3CA|SHC1|PIK3R1|SOS1|GRB2
BIOCARTA_PTEN_PATHWAY (Geneset_Overlap) PID_MET_PATHWAY	0.611111	11	MAPK1|AKT1|MAPK3|PDPK1|PIK3CA|SHC1|PIK3R1|SOS1|PTK2|GRB2|BCAR1
BIOCARTA_PTEN_PATHWAY (Geneset_Overlap) KEGG_CHRONIC_MYELOID_LEUKEMIA	0.5	9	MAPK1|AKT1|CDKN1B|MAPK3|PIK3CA|SHC1|PIK3R1|SOS1|GRB2
BIOCARTA_PTEN_PATHWAY (Geneset_Overlap) REACTOME_NGF_SIGNALLING_VIA_TRKA_FROM_THE_PLASMA_MEMBRANE	0.666667	12	MAPK1|AKT1|FOXO3|PTEN|CDKN1B|MAPK3|PDPK1|PIK3CA|SHC1|PIK3R1|SOS1|GRB2
BIOCARTA_PTEN_PATHWAY (Geneset_Overlap) SIG_PIP3_SIGNALING_IN_CARDIAC_MYOCTES	0.5	9	AKT1|FOXO3|PTEN|CDKN1B|PIK3CA|SHC1|SOS1|PTK2|GRB2
BIOCARTA_PTEN_PATHWAY (Geneset_Overlap) REACTOME_SIGNALING_BY_EGFR_IN_CANCER	0.666667	12	MAPK1|AKT1|FOXO3|PTEN|CDKN1B|MAPK3|PDPK1|PIK3CA|SHC1|PIK3R1|SOS1|GRB2
BIOCARTA_PTEN_PATHWAY (Geneset_Overlap) PID_PDGFRB_PATHWAY	0.5	9	MAPK1|PTEN|MAPK3|PIK3CA|SHC1|PIK3R1|SOS1|GRB2|BCAR1
BIOCARTA_PTEN_PATHWAY (Geneset_Overlap) PID_BCR_5PATHWAY	0.555556	10	MAPK1|AKT1|PTEN|MAPK3|PDPK1|PIK3CA|SHC1|PIK3R1|SOS1|GRB2
BIOCARTA_PTEN_PATHWAY (Geneset_Overlap) KEGG_INSULIN_SIGNALING_PATHWAY	0.5	9	MAPK1|AKT1|MAPK3|PDPK1|PIK3CA|SHC1|PIK3R1|SOS1|GRB2
BIOCARTA_PTEN_PATHWAY (Geneset_Overlap) REACTOME_DOWNSTREAM_SIGNALING_OF_ACTIVATED_FGFR	0.666667	12	MAPK1|AKT1|FOXO3|PTEN|CDKN1B|MAPK3|PDPK1|PIK3CA|SHC1|PIK3R1|SOS1|GRB2
BIOCARTA_PTEN_PATHWAY (Geneset_Overlap) PID_FGF_PATHWAY	0.5	9	MAPK1|AKT1|MAPK3|PDPK1|PIK3CA|SHC1|PIK3R1|SOS1|GRB2
BIOCARTA_PTEN_PATHWAY (Geneset_Overlap) KEGG_NON_SMALL_CELL_LUNG_CANCER	0.5	9	MAPK1|AKT1|FOXO3|MAPK3|PDPK1|PIK3CA|PIK3R1|SOS1|GRB2
BIOCARTA_PTEN_PATHWAY (Geneset_Overlap) REACTOME_SIGNALING_BY_FGFR	0.666667	12	MAPK1|AKT1|FOXO3|PTEN|CDKN1B|MAPK3|PDPK1|PIK3CA|SHC1|PIK3R1|SOS1|GRB2
BIOCARTA_PTEN_PATHWAY (Geneset_Overlap) REACTOME_HEMOSTASIS	0.666667	12	MAPK1|AKT1|ITGB1|MAPK3|PDPK1|PIK3CA|SHC1|PIK3R1|SOS1|PTK2|GRB2|BCAR1
BIOCARTA_PTEN_PATHWAY (Geneset_Overlap) PID_ANGIOPOIETIN_RECEPTOR_PATHWAY	0.5	9	MAPK1|AKT1|ITGB1|MAPK3|PIK3CA|SHC1|PIK3R1|PTK2|GRB2
BIOCARTA_PTEN_PATHWAY (Geneset_Overlap) REACTOME_SIGNALING_BY_PDGF	0.666667	12	MAPK1|AKT1|FOXO3|PTEN|CDKN1B|MAPK3|PDPK1|PIK3CA|PIK3R1|SOS1|GRB2|BCAR1
BIOCARTA_PTEN_PATHWAY (Geneset_Overlap) KEGG_PATHWAYS_IN_CANCER	0.666667	12	MAPK1|AKT1|FASLG|ITGB1|PTEN|CDKN1B|MAPK3|PIK3CA|PIK3R1|SOS1|PTK2|GRB2
BIOCARTA_PTEN_PATHWAY (Geneset_Overlap) ST_INTEGRIN_SIGNALING_PATHWAY	0.555556	10	MAPK1|AKT1|ILK|PTEN|PIK3CA|SHC1|SOS1|PTK2|GRB2|BCAR1
BIOCARTA_PTEN_PATHWAY (Geneset_Overlap) PID_FCER1_PATHWAY	0.5	9	MAPK1|AKT1|MAPK3|PIK3CA|SHC1|PIK3R1|SOS1|PTK2|GRB2
BIOCARTA_PTEN_PATHWAY (Geneset_Overlap) BIOCARTA_IL2RB_PATHWAY	0.5	9	MAPK1|AKT1|FASLG|MAPK3|PIK3CA|SHC1|PIK3R1|SOS1|GRB2
BIOCARTA_PTEN_PATHWAY (Geneset_Overlap) KEGG_FOCAL_ADHESION	0.777778	14	MAPK1|AKT1|ITGB1|ILK|PTEN|MAPK3|PDPK1|PIK3CA|SHC1|PIK3R1|SOS1|PTK2|GRB2|BCAR1
BIOCARTA_MPR_PATHWAY (Geneset_Overlap) BIOCARTA_BARRESTIN_SRC_PATHWAY	0.533333	8	GNGT1|MAPK1|SRC|GNAS|MAPK3|ADCY1|HRAS|GNB1
REACTOME_SIGNALING_BY_SCF_KIT (Geneset_Overlap) REACTOME_ARMS_MEDIATED_ACTIVATION	0.588235	10	MAPK3|MAP2K1|MAP2K2|MAPK1|RAF1|YWHAB|KRAS|CDK1|HRAS|NRAS
REACTOME_SIGNALING_BY_SCF_KIT (Geneset_Overlap) REACTOME_SIGNALING_BY_FGFR	0.586667	44	AKT1|AKT2|FOXO1|FOXO3|PHLPP1|MTOR|RICTOR|GSK3A|NR4A1|FOXO4|MAPK3|MAP2K1|MAP2K2|PIK3CA|PIK3R1|BAD|MDM2|PTEN|CREB1|TRIB3|CBL|PDPK1|RPS6KB2|MLST8|SOS1|TSC2|PRKCA|MAPKAP1|CASP9|AKT1S1|MAPK1|SRC|RAF1|YWHAB|GRB2|KRAS|CDK1|AKT3|CDKN1A|CDKN1B|CHUK|THEM4|HRAS|NRAS
REACTOME_SIGNALING_BY_SCF_KIT (Geneset_Overlap) BIOCARTA_EPO_PATHWAY	0.526316	10	MAPK3|MAP2K1|SOS1|STAT5A|STAT5B|RAF1|GRB2|JAK2|HRAS|PTPN6
REACTOME_SIGNALING_BY_SCF_KIT (Geneset_Overlap) REACTOME_SIGNALING_BY_ERBB4	0.586667	44	AKT1|AKT2|FOXO1|FOXO3|PHLPP1|MTOR|RICTOR|GSK3A|NR4A1|FOXO4|MAPK3|MAP2K1|MAP2K2|PIK3CA|PIK3R1|BAD|MDM2|PTEN|CREB1|TRIB3|PDPK1|RPS6KB2|MLST8|SOS1|TSC2|STAT5A|STAT5B|MAPKAP1|CASP9|AKT1S1|MAPK1|RAF1|YWHAB|GRB2|JAK2|KRAS|CDK1|AKT3|CDKN1A|CDKN1B|CHUK|THEM4|HRAS|NRAS
REACTOME_SIGNALING_BY_SCF_KIT (Geneset_Overlap) REACTOME_SIGNALING_BY_ERBB2	0.613333	46	AKT1|AKT2|FOXO1|FOXO3|PHLPP1|MTOR|RICTOR|GSK3A|NR4A1|FOXO4|MAPK3|MAP2K1|MAP2K2|PIK3CA|PIK3R1|BAD|MDM2|PTEN|CREB1|TRIB3|PDPK1|RPS6KB2|GRB7|MLST8|SOS1|TSC2|PRKCA|MAPKAP1|CASP9|AKT1S1|MAPK1|SRC|RAF1|YWHAB|FYN|GRB2|YES1|KRAS|CDK1|AKT3|CDKN1A|CDKN1B|CHUK|THEM4|HRAS|NRAS
REACTOME_SIGNALING_BY_SCF_KIT (Geneset_Overlap) REACTOME_SIGNALING_BY_PDGF	0.653333	49	AKT1|AKT2|FOXO1|FOXO3|PHLPP1|MTOR|RICTOR|GSK3A|NR4A1|FOXO4|MAPK3|MAP2K1|MAP2K2|PIK3CA|PIK3R1|PIK3R2|BAD|MDM2|PTEN|CREB1|TRIB3|PDPK1|RPS6KB2|GRB7|MLST8|SOS1|STAT3|STAT1|TSC2|PRKCA|STAT5A|STAT5B|MAPKAP1|CASP9|AKT1S1|MAPK1|SRC|RAF1|YWHAB|GRB2|KRAS|CDK1|AKT3|CDKN1A|CDKN1B|CHUK|THEM4|HRAS|NRAS
REACTOME_SIGNALING_BY_SCF_KIT (Geneset_Overlap) REACTOME_SIGNALING_BY_FGFR_IN_DISEASE	0.653333	49	AKT1|AKT2|FOXO1|FOXO3|PHLPP1|MTOR|RICTOR|GSK3A|NR4A1|FOXO4|MAPK3|MAP2K1|GAB2|MAP2K2|PIK3CA|PIK3R1|BAD|MDM2|PTEN|CREB1|TRIB3|CBL|PDPK1|RPS6KB2|MLST8|SOS1|STAT3|STAT1|TSC2|PRKCA|STAT5A|STAT5B|MAPKAP1|CASP9|AKT1S1|MAPK1|SRC|RAF1|YWHAB|GRB2|KRAS|CDK1|AKT3|CDKN1A|CDKN1B|CHUK|THEM4|HRAS|NRAS
REACTOME_SIGNALING_BY_SCF_KIT (Geneset_Overlap) REACTOME_SIGNALLING_TO_P38_VIA_RIT_AND_RIN	0.666667	10	MAPK3|MAP2K1|MAP2K2|MAPK1|RAF1|YWHAB|KRAS|CDK1|HRAS|NRAS
REACTOME_SIGNALING_BY_SCF_KIT (Geneset_Overlap) REACTOME_REGULATION_OF_KIT_SIGNALING	1	16	KIT|SH2B3|SOCS1|LYN|CBL|SOS1|PRKCA|SRC|SH2B2|FYN|GRB2|YES1|LCK|KITLG|SOCS6|PTPN6
REACTOME_SIGNALING_BY_SCF_KIT (Geneset_Overlap) REACTOME_SIGNALING_BY_EGFR_IN_CANCER	0.586667	44	AKT1|AKT2|FOXO1|FOXO3|PHLPP1|MTOR|RICTOR|GSK3A|NR4A1|FOXO4|MAPK3|MAP2K1|MAP2K2|PIK3CA|PIK3R1|BAD|MDM2|PTEN|CREB1|TRIB3|CBL|PDPK1|RPS6KB2|MLST8|SOS1|TSC2|PRKCA|MAPKAP1|CASP9|AKT1S1|MAPK1|SRC|RAF1|YWHAB|GRB2|KRAS|CDK1|AKT3|CDKN1A|CDKN1B|CHUK|THEM4|HRAS|NRAS
REACTOME_SIGNALING_BY_SCF_KIT (Geneset_Overlap) REACTOME_PI3K_EVENTS_IN_ERBB2_SIGNALING	0.714286	30	AKT1|AKT2|FOXO1|FOXO3|PHLPP1|MTOR|RICTOR|GSK3A|NR4A1|FOXO4|PIK3CA|PIK3R1|BAD|MDM2|PTEN|CREB1|TRIB3|PDPK1|RPS6KB2|MLST8|TSC2|MAPKAP1|CASP9|AKT1S1|GRB2|AKT3|CDKN1A|CDKN1B|CHUK|THEM4
REACTOME_SIGNALING_BY_SCF_KIT (Geneset_Overlap) BIOCARTA_PTEN_PATHWAY	0.611111	11	AKT1|FOXO3|MAPK3|PIK3CA|PIK3R1|PTEN|PDPK1|SOS1|MAPK1|GRB2|CDKN1B
REACTOME_SIGNALING_BY_SCF_KIT (Geneset_Overlap) REACTOME_GAB1_SIGNALOSOME	0.861111	31	AKT1|AKT2|FOXO1|FOXO3|PHLPP1|MTOR|RICTOR|GSK3A|NR4A1|FOXO4|PIK3CA|PIK3R1|BAD|MDM2|PTEN|CREB1|TRIB3|PDPK1|RPS6KB2|MLST8|TSC2|MAPKAP1|CASP9|AKT1S1|SRC|GRB2|AKT3|CDKN1A|CDKN1B|CHUK|THEM4
REACTOME_SIGNALING_BY_SCF_KIT (Geneset_Overlap) REACTOME_NGF_SIGNALLING_VIA_TRKA_FROM_THE_PLASMA_MEMBRANE	0.6	45	AKT1|AKT2|FOXO1|FOXO3|PHLPP1|MTOR|RICTOR|GSK3A|NR4A1|FOXO4|MAPK3|MAP2K1|MAP2K2|PIK3CA|PIK3R1|PIK3R2|BAD|MDM2|PTEN|CREB1|TRIB3|PDPK1|RPS6KB2|MLST8|SOS1|STAT3|TSC2|PRKCA|MAPKAP1|CASP9|AKT1S1|MAPK1|SRC|RAF1|YWHAB|GRB2|KRAS|CDK1|AKT3|CDKN1A|CDKN1B|CHUK|THEM4|HRAS|NRAS
REACTOME_SIGNALING_BY_SCF_KIT (Geneset_Overlap) REACTOME_SIGNALLING_BY_NGF	0.626667	47	AKT1|AKT2|FOXO1|FOXO3|PHLPP1|MTOR|RICTOR|GSK3A|NR4A1|FOXO4|MAPK3|MAP2K1|MAP2K2|PIK3CA|PIK3R1|PIK3R2|RAC1|BAD|MDM2|PTEN|CREB1|TRIB3|PDPK1|RPS6KB2|MLST8|SOS1|STAT3|TSC2|PRKCA|MAPKAP1|CASP9|AKT1S1|MAPK1|SRC|RAF1|YWHAB|GRB2|KRAS|CDK1|AKT3|CDKN1A|CDKN1B|CHUK|THEM4|VAV1|HRAS|NRAS
REACTOME_SIGNALING_BY_SCF_KIT (Geneset_Overlap) REACTOME_SHC_MEDIATED_SIGNALLING	0.8	12	MAPK3|MAP2K1|MAP2K2|SOS1|MAPK1|RAF1|YWHAB|GRB2|KRAS|CDK1|HRAS|NRAS
REACTOME_SIGNALING_BY_SCF_KIT (Geneset_Overlap) REACTOME_GRB2_EVENTS_IN_ERBB2_SIGNALING	0.545455	12	MAPK3|MAP2K1|MAP2K2|SOS1|MAPK1|RAF1|YWHAB|GRB2|KRAS|CDK1|HRAS|NRAS
REACTOME_SIGNALING_BY_SCF_KIT (Geneset_Overlap) REACTOME_DOWNSTREAM_SIGNALING_OF_ACTIVATED_FGFR	0.56	42	AKT1|AKT2|FOXO1|FOXO3|PHLPP1|MTOR|RICTOR|GSK3A|NR4A1|FOXO4|MAPK3|MAP2K1|MAP2K2|PIK3CA|PIK3R1|BAD|MDM2|PTEN|CREB1|TRIB3|PDPK1|RPS6KB2|MLST8|SOS1|TSC2|PRKCA|MAPKAP1|CASP9|AKT1S1|MAPK1|RAF1|YWHAB|GRB2|KRAS|CDK1|AKT3|CDKN1A|CDKN1B|CHUK|THEM4|HRAS|NRAS
REACTOME_SIGNALING_BY_SCF_KIT (Geneset_Overlap) REACTOME_SHC_RELATED_EVENTS	0.705882	12	MAPK3|MAP2K1|MAP2K2|SOS1|MAPK1|RAF1|YWHAB|GRB2|KRAS|CDK1|HRAS|NRAS
REACTOME_SIGNALING_BY_SCF_KIT (Geneset_Overlap) BIOCARTA_RAS_PATHWAY	0.521739	12	AKT1|FOXO4|MAPK3|MAP2K1|PIK3CA|PIK3R1|RAC1|BAD|CASP9|RAF1|CHUK|HRAS
REACTOME_SIGNALING_BY_SCF_KIT (Geneset_Overlap) PID_GMCSF_PATHWAY	0.513514	19	MAPK3|MAP2K1|GAB2|MAP2K2|PIK3CA|PIK3R1|LYN|SOS1|STAT3|STAT1|STAT5A|STAT5B|MAPK1|RAF1|GRB2|JAK2|KRAS|HRAS|NRAS
BIOCARTA_NOS1_PATHWAY (Geneset_Overlap) KEGG_LONG_TERM_POTENTIATION	0.714286	15	CALM2|CALM1|PPP3CA|PRKACB|PRKACG|GRIN1|PPP3CC|GRIN2A|GRIN2B|GRIN2C|CALM3|GRIN2D|PRKCA|PRKCB|PPP3CB
BIOCARTA_NOS1_PATHWAY (Geneset_Overlap) REACTOME_CREB_PHOSPHORYLATION_THROUGH_THE_ACTIVATION_OF_CAMKII	0.533333	8	CALM2|CALM1|GRIN1|GRIN2A|GRIN2B|GRIN2C|CALM3|GRIN2D
BIOCARTA_NOS1_PATHWAY (Geneset_Overlap) BIOCARTA_GPCR_PATHWAY	0.666667	14	CALM2|CALM1|PPP3CA|PRKAR1A|PRKAR1B|PRKAR2A|PRKAR2B|PRKACB|PRKACG|PPP3CC|CALM3|PRKCA|PRKCB|PPP3CB
BIOCARTA_NOS1_PATHWAY (Geneset_Overlap) BIOCARTA_VIP_PATHWAY	0.571429	12	CALM2|CALM1|PPP3CA|PRKAR1A|PRKAR1B|PRKAR2A|PRKAR2B|PRKACB|PRKACG|PPP3CC|CALM3|PPP3CB
BIOCARTA_NOS1_PATHWAY (Geneset_Overlap) REACTOME_DARPP_32_EVENTS	0.52381	11	CALM2|CALM1|PPP3CA|PRKAR1A|PRKAR1B|PRKAR2A|PRKAR2B|PRKACB|PRKACG|CALM3|PPP3CB
BIOCARTA_NOS1_PATHWAY (Geneset_Overlap) REACTOME_NEUROTRANSMITTER_RECEPTOR_BINDING_AND_DOWNSTREAM_TRANSMISSION_IN_THE_POSTSYNAPTIC_CELL	0.52381	11	CALM2|CALM1|PRKACB|GRIN1|GRIN2A|GRIN2B|GRIN2C|CALM3|GRIN2D|PRKCA|PRKCB
BIOCARTA_NOS1_PATHWAY (Geneset_Overlap) KEGG_ALZHEIMERS_DISEASE	0.571429	12	CALM2|CALM1|PPP3CA|NOS1|GRIN1|PPP3CC|GRIN2A|GRIN2B|GRIN2C|CALM3|GRIN2D|PPP3CB
BIOCARTA_NOS1_PATHWAY (Geneset_Overlap) REACTOME_HEMOSTASIS	0.571429	12	CALM2|CALM1|PRKAR1A|NOS1|PRKAR1B|PRKAR2A|PRKAR2B|PRKACB|PRKACG|CALM3|PRKCA|PRKCB
BIOCARTA_NOS1_PATHWAY (Geneset_Overlap) REACTOME_NEURONAL_SYSTEM	0.52381	11	CALM2|CALM1|PRKACB|GRIN1|GRIN2A|GRIN2B|GRIN2C|CALM3|GRIN2D|PRKCA|PRKCB
REACTOME_SIGNALING_BY_TGF_BETA_RECEPTOR_COMPLEX (Geneset_Overlap) REACTOME_SMAD2_SMAD3_SMAD4_HETEROTRIMER_REGULATES_TRANSCRIPTION	1	25	CDKN2B|SMAD7|CDK8|CCNT1|CCNT2|SERPINE1|RBL1|SP1|E2F4|E2F5|SMAD2|TFDP1|SMAD3|SMAD4|CDK9|TGIF1|HDAC1|MYC|TGIF2|JUNB|RPS27A|CCNC|MEN1|WWTR1|UBA52
REACTOME_SIGNALING_BY_TGF_BETA_RECEPTOR_COMPLEX (Geneset_Overlap) REACTOME_GENERIC_TRANSCRIPTION_PATHWAY	0.6	36	NCOR1|NCOR2|CDKN2B|SMAD7|CDK8|CCNT1|CCNT2|SMURF2|SERPINE1|SKI|RBL1|SKIL|SP1|E2F4|E2F5|SMAD2|TFDP1|SMAD3|SMAD4|UBE2D1|UBE2D3|CDK9|TGIF1|HDAC1|PPM1A|MYC|TRIM33|TGIF2|USP9X|JUNB|RPS27A|CCNC|MEN1|WWTR1|PARP1|UBA52
REACTOME_GOLGI_ASSOCIATED_VESICLE_BIOGENESIS (Geneset_Overlap) REACTOME_MEMBRANE_TRAFFICKING	1	50	PICALM|ARF1|OCRL|TGOLN2|PIK3C2A|AP4B1|AP3S1|RAB5C|CPD|SH3D19|AP4E1|SNAPIN|GAK|NECAP1|BLOC1S1|CLTA|CLTC|SNX5|YIPF6|IGF2R|BLOC1S3|TFRC|SNX9|TBC1D8B|SORT1|SNX2|VAMP7|TPD52|TPD52L1|SH3GL2|TXNDC5|DTNBP1|AP3B1|VAMP8|NAPA|HIP1R|DNM2|PUM1|AP1M2|AP1S1|AP1B1|AP1G1|VAMP2|DNAJC6|HSPA8|FTH1|FTL|ARRB1|AP1S2|AP1M1
NABA_COLLAGENS (Geneset_Overlap) REACTOME_COLLAGEN_FORMATION	0.886364	39	COL11A1|COL11A2|COL12A1|COL13A1|COL15A1|COL16A1|COL19A1|COL22A1|COL28A1|COL4A6|COL5A3|COL14A1|COL21A1|COL24A1|COL25A1|COL27A1|COL23A1|COL1A1|COL1A2|COL2A1|COL17A1|COL3A1|COL4A1|COL4A2|COL4A3|COL4A4|COL4A5|COL5A1|COL5A2|COL6A1|COL6A2|COL6A3|COL9A1|COL9A2|COL9A3|COL7A1|COL8A1|COL8A2|COL10A1
NABA_COLLAGENS (Geneset_Overlap) REACTOME_EXTRACELLULAR_MATRIX_ORGANIZATION	0.886364	39	COL11A1|COL11A2|COL12A1|COL13A1|COL15A1|COL16A1|COL19A1|COL22A1|COL28A1|COL4A6|COL5A3|COL14A1|COL21A1|COL24A1|COL25A1|COL27A1|COL23A1|COL1A1|COL1A2|COL2A1|COL17A1|COL3A1|COL4A1|COL4A2|COL4A3|COL4A4|COL4A5|COL5A1|COL5A2|COL6A1|COL6A2|COL6A3|COL9A1|COL9A2|COL9A3|COL7A1|COL8A1|COL8A2|COL10A1
NABA_COLLAGENS (Geneset_Overlap) NABA_CORE_MATRISOME	1	44	COL11A1|COL18A1|COL11A2|COL12A1|COL13A1|COL15A1|COL16A1|COL19A1|COL22A1|COL28A1|COL4A6|COL5A3|COL14A1|COL21A1|COL24A1|COL25A1|COL27A1|COL23A1|COL1A1|COL1A2|COL2A1|COL17A1|COL3A1|COL6A5|COL4A1|COL6A6|COL4A2|COL20A1|COL4A3|COL26A1|COL4A4|COL4A5|COL5A1|COL5A2|COL6A1|COL6A2|COL6A3|COL9A1|COL9A2|COL9A3|COL7A1|COL8A1|COL8A2|COL10A1
KEGG_LEISHMANIA_INFECTION (Geneset_Overlap) KEGG_ALLOGRAFT_REJECTION	0.540541	20	HLA-DRA|IL12B|IL12A|IL4|IL10|HLA-DMA|HLA-DMB|HLA-DOA|HLA-DOB|HLA-DPA1|HLA-DPB1|TNF|HLA-DQA1|HLA-DQA2|HLA-DRB1|HLA-DRB3|HLA-DRB5|HLA-DRB4|HLA-DQB1|IFNG
REACTOME_TRANSPORT_OF_GLUCOSE_AND_OTHER_SUGARS_BILE_SALTS_AND_ORGANIC_ACIDS_METAL_IONS_AND_AMINE_COMPOUNDS (Geneset_Overlap) REACTOME_SLC_MEDIATED_TRANSMEMBRANE_TRANSPORT	1	89	SLC39A6|SLC2A1|SLC2A3|SLC2A5|SLC39A1|SLC5A1|SLC5A2|SLC5A3|SLC39A5|SLC6A2|SLC6A6|SLC13A5|SLC6A7|SLC6A9|SLC39A3|SLC39A2|SLC2A8|SLC11A1|SLC40A1|SLC13A1|SLC14A1|SLC16A1|SLC6A19|SLC18A1|SLC10A6|SLC6A18|SLC22A1|SLC22A3|SLC22A4|SLC22A5|SLC2A11|SLC30A1|SLC30A2|SLC30A3|SLC39A7|SLC22A7|SLC44A4|SLC2A6|SLC2A10|SLC6A14|SLC14A2|SLC2A13|SLC41A2|SLC5A11|SLC22A18|SLC22A12|RHCG|SLC22A16|SLC44A3|SLC31A1|CP|SLC5A7|S…
REACTOME_PRE_NOTCH_EXPRESSION_AND_PROCESSING (Geneset_Overlap) REACTOME_SIGNALING_BY_NOTCH	1	38	MAMLD1|SNW1|B4GALT1|MAML3|MAML1|MAML2|ATP2A1|ST3GAL3|POFUT1|MOV10|ATP2A3|CREBBP|POGLUT1|ATP2A2|EP300|KAT2A|FURIN|TP53|TMED2|TNRC6B|LFNG|KAT2B|TNRC6A|MFNG|TNRC6C|RAB6A|CCND1|RFNG|SEL1L|RBPJ|ST3GAL6|E2F1|E2F3|NOTCH4|TFDP1|NOTCH3|NOTCH2|JUN
REACTOME_PRE_NOTCH_EXPRESSION_AND_PROCESSING (Geneset_Overlap) REACTOME_PRE_NOTCH_TRANSCRIPTION_AND_TRANSLATION	1	23	MAMLD1|SNW1|MAML3|MAML1|MAML2|MOV10|CREBBP|EP300|KAT2A|TP53|TNRC6B|KAT2B|TNRC6A|TNRC6C|CCND1|RBPJ|E2F1|E2F3|NOTCH4|TFDP1|NOTCH3|NOTCH2|JUN
REACTOME_TRAFFICKING_OF_AMPA_RECEPTORS (Geneset_Overlap) REACTOME_TRAFFICKING_OF_GLUR2_CONTAINING_AMPA_RECEPTORS	1	15	PICK1|AP2M1|GRIA1|AP2S1|GRIA2|GRIA3|GRIA4|AP2A1|NSF|AP2A2|AP2B1|GRIP2|PRKCA|PRKCB|PRKCG
REACTOME_TRAFFICKING_OF_AMPA_RECEPTORS (Geneset_Overlap) REACTOME_NEUROTRANSMITTER_RECEPTOR_BINDING_AND_DOWNSTREAM_TRANSMISSION_IN_THE_POSTSYNAPTIC_CELL	1	27	CACNG8|PICK1|CACNG3|AKAP5|CACNG2|CACNG4|AP2M1|GRIA1|AP2S1|GRIA2|GRIA3|GRIA4|MDM2|CAMK2A|MYO6|CAMK2B|CAMK2D|AP2A1|NSF|AP2A2|AP2B1|DLG1|GRIP2|EPB41L1|PRKCA|PRKCB|PRKCG
REACTOME_TRAFFICKING_OF_AMPA_RECEPTORS (Geneset_Overlap) REACTOME_NEURONAL_SYSTEM	1	27	CACNG8|PICK1|CACNG3|AKAP5|CACNG2|CACNG4|AP2M1|GRIA1|AP2S1|GRIA2|GRIA3|GRIA4|MDM2|CAMK2A|MYO6|CAMK2B|CAMK2D|AP2A1|NSF|AP2A2|AP2B1|DLG1|GRIP2|EPB41L1|PRKCA|PRKCB|PRKCG
REACTOME_LOSS_OF_NLP_FROM_MITOTIC_CENTROSOMES (Geneset_Overlap) REACTOME_RECRUITMENT_OF_MITOTIC_CENTROSOME_PROTEINS_AND_COMPLEXES	1	56	ACTR1A|TUBB4A|TUBB4B|AKAP9|DCTN2|CETN2|PLK4|SDCCAG8|CNTRL|FGFR1OP|CEP250|PPP2R1A|DCTN3|NEDD1|PRKAR2B|CSNK1D|CSNK1E|DCTN1|PLK1|DYNC1H1|DYNC1I2|TUBB|CEP164|TUBA4A|MAPRE1|TUBG1|NINL|AZI1|ALMS1|TUBA1A|CEP76|CEP290|CLASP1|CEP63|CEP70|PRKACA|OFD1|NEK2|SSNA1|DYNLL1|PAFAH1B1|HSP90AA1|PCM1|PCNT|YWHAG|CEP41|CEP135|CEP57|CEP192|CKAP5|CDK1|HAUS2|CEP72|CDK5RAP2|CENPJ|YWHAE
REACTOME_LOSS_OF_NLP_FROM_MITOTIC_CENTROSOMES (Geneset_Overlap) REACTOME_MITOTIC_G2_G2_M_PHASES	1	56	ACTR1A|TUBB4A|TUBB4B|AKAP9|DCTN2|CETN2|PLK4|SDCCAG8|CNTRL|FGFR1OP|CEP250|PPP2R1A|DCTN3|NEDD1|PRKAR2B|CSNK1D|CSNK1E|DCTN1|PLK1|DYNC1H1|DYNC1I2|TUBB|CEP164|TUBA4A|MAPRE1|TUBG1|NINL|AZI1|ALMS1|TUBA1A|CEP76|CEP290|CLASP1|CEP63|CEP70|PRKACA|OFD1|NEK2|SSNA1|DYNLL1|PAFAH1B1|HSP90AA1|PCM1|PCNT|YWHAG|CEP41|CEP135|CEP57|CEP192|CKAP5|CDK1|HAUS2|CEP72|CDK5RAP2|CENPJ|YWHAE
REACTOME_LOSS_OF_NLP_FROM_MITOTIC_CENTROSOMES (Geneset_Overlap) REACTOME_CELL_CYCLE_MITOTIC	1	56	ACTR1A|TUBB4A|TUBB4B|AKAP9|DCTN2|CETN2|PLK4|SDCCAG8|CNTRL|FGFR1OP|CEP250|PPP2R1A|DCTN3|NEDD1|PRKAR2B|CSNK1D|CSNK1E|DCTN1|PLK1|DYNC1H1|DYNC1I2|TUBB|CEP164|TUBA4A|MAPRE1|TUBG1|NINL|AZI1|ALMS1|TUBA1A|CEP76|CEP290|CLASP1|CEP63|CEP70|PRKACA|OFD1|NEK2|SSNA1|DYNLL1|PAFAH1B1|HSP90AA1|PCM1|PCNT|YWHAG|CEP41|CEP135|CEP57|CEP192|CKAP5|CDK1|HAUS2|CEP72|CDK5RAP2|CENPJ|YWHAE
PID_LPA4_PATHWAY (Geneset_Overlap) KEGG_GAP_JUNCTION	0.666667	10	ADCY8|ADCY3|ADCY9|PRKACA|ADCY1|ADCY2|ADCY5|ADCY4|ADCY6|ADCY7
PID_LPA4_PATHWAY (Geneset_Overlap) KEGG_DILATED_CARDIOMYOPATHY	0.666667	10	ADCY8|ADCY3|ADCY9|PRKACA|ADCY1|ADCY2|ADCY5|ADCY4|ADCY6|ADCY7
PID_LPA4_PATHWAY (Geneset_Overlap) REACTOME_GABA_RECEPTOR_ACTIVATION	0.666667	10	ADCY8|ADCY3|ADCY9|GNAL|ADCY1|ADCY2|ADCY5|ADCY4|ADCY6|ADCY7
PID_LPA4_PATHWAY (Geneset_Overlap) KEGG_OOCYTE_MEIOSIS	0.666667	10	ADCY8|ADCY3|ADCY9|PRKACA|ADCY1|ADCY2|ADCY5|ADCY4|ADCY6|ADCY7
PID_LPA4_PATHWAY (Geneset_Overlap) KEGG_MELANOGENESIS	0.733333	11	ADCY8|ADCY3|ADCY9|CREB1|PRKACA|ADCY1|ADCY2|ADCY5|ADCY4|ADCY6|ADCY7
PID_LPA4_PATHWAY (Geneset_Overlap) REACTOME_SIGNALING_BY_ERBB2	0.8	12	ADCY8|ADCY3|PRKCE|ADCY9|CREB1|PRKACA|ADCY1|ADCY2|ADCY5|ADCY4|ADCY6|ADCY7
PID_LPA4_PATHWAY (Geneset_Overlap) REACTOME_SIGNALING_BY_FGFR	0.8	12	ADCY8|ADCY3|PRKCE|ADCY9|CREB1|PRKACA|ADCY1|ADCY2|ADCY5|ADCY4|ADCY6|ADCY7
PID_LPA4_PATHWAY (Geneset_Overlap) REACTOME_AQUAPORIN_MEDIATED_TRANSPORT	0.666667	10	ADCY8|ADCY3|ADCY9|PRKACA|ADCY1|ADCY2|ADCY5|ADCY4|ADCY6|ADCY7
PID_LPA4_PATHWAY (Geneset_Overlap) REACTOME_NEUROTRANSMITTER_RECEPTOR_BINDING_AND_DOWNSTREAM_TRANSMISSION_IN_THE_POSTSYNAPTIC_CELL	0.733333	11	ADCY8|ADCY3|ADCY9|CREB1|GNAL|ADCY1|ADCY2|ADCY5|ADCY4|ADCY6|ADCY7
PID_LPA4_PATHWAY (Geneset_Overlap) REACTOME_REGULATION_OF_WATER_BALANCE_BY_RENAL_AQUAPORINS	0.666667	10	ADCY8|ADCY3|ADCY9|PRKACA|ADCY1|ADCY2|ADCY5|ADCY4|ADCY6|ADCY7
PID_LPA4_PATHWAY (Geneset_Overlap) REACTOME_DOWNSTREAM_SIGNALING_OF_ACTIVATED_FGFR	0.8	12	ADCY8|ADCY3|PRKCE|ADCY9|CREB1|PRKACA|ADCY1|ADCY2|ADCY5|ADCY4|ADCY6|ADCY7
PID_LPA4_PATHWAY (Geneset_Overlap) REACTOME_G_ALPHA_Z_SIGNALLING_EVENTS	0.666667	10	ADCY8|ADCY3|PRKCE|ADCY9|ADCY1|ADCY2|ADCY5|ADCY4|ADCY6|ADCY7
PID_LPA4_PATHWAY (Geneset_Overlap) REACTOME_PHOSPHOLIPASE_C_MEDIATED_CASCADE	0.8	12	ADCY8|ADCY3|PRKCE|ADCY9|CREB1|PRKACA|ADCY1|ADCY2|ADCY5|ADCY4|ADCY6|ADCY7
PID_LPA4_PATHWAY (Geneset_Overlap) REACTOME_SIGNALLING_BY_NGF	0.866667	13	ADCY8|RPS6KA5|ADCY3|PRKCE|ADCY9|CREB1|PRKACA|ADCY1|ADCY2|ADCY5|ADCY4|ADCY6|ADCY7
PID_LPA4_PATHWAY (Geneset_Overlap) REACTOME_PLC_BETA_MEDIATED_EVENTS	0.733333	11	ADCY8|ADCY3|ADCY9|CREB1|PRKACA|ADCY1|ADCY2|ADCY5|ADCY4|ADCY6|ADCY7
PID_LPA4_PATHWAY (Geneset_Overlap) REACTOME_NEURONAL_SYSTEM	0.733333	11	ADCY8|ADCY3|ADCY9|CREB1|GNAL|ADCY1|ADCY2|ADCY5|ADCY4|ADCY6|ADCY7
PID_LPA4_PATHWAY (Geneset_Overlap) KEGG_GNRH_SIGNALING_PATHWAY	0.666667	10	ADCY8|ADCY3|ADCY9|PRKACA|ADCY1|ADCY2|ADCY5|ADCY4|ADCY6|ADCY7
PID_LPA4_PATHWAY (Geneset_Overlap) PID_LYSOPHOSPHOLIPID_PATHWAY	0.733333	11	ADCY8|ADCY3|PRKCE|ADCY9|ADCY1|ADCY2|LPAR4|ADCY5|ADCY4|ADCY6|ADCY7
PID_LPA4_PATHWAY (Geneset_Overlap) REACTOME_SIGNALING_BY_FGFR_IN_DISEASE	0.8	12	ADCY8|ADCY3|PRKCE|ADCY9|CREB1|PRKACA|ADCY1|ADCY2|ADCY5|ADCY4|ADCY6|ADCY7
PID_LPA4_PATHWAY (Geneset_Overlap) KEGG_VASCULAR_SMOOTH_MUSCLE_CONTRACTION	0.733333	11	ADCY8|ADCY3|PRKCE|ADCY9|PRKACA|ADCY1|ADCY2|ADCY5|ADCY4|ADCY6|ADCY7
PID_LPA4_PATHWAY (Geneset_Overlap) REACTOME_SIGNALING_BY_PDGF	0.8	12	ADCY8|ADCY3|PRKCE|ADCY9|CREB1|PRKACA|ADCY1|ADCY2|ADCY5|ADCY4|ADCY6|ADCY7
PID_LPA4_PATHWAY (Geneset_Overlap) REACTOME_NGF_SIGNALLING_VIA_TRKA_FROM_THE_PLASMA_MEMBRANE	0.866667	13	ADCY8|RPS6KA5|ADCY3|PRKCE|ADCY9|CREB1|PRKACA|ADCY1|ADCY2|ADCY5|ADCY4|ADCY6|ADCY7
PID_LPA4_PATHWAY (Geneset_Overlap) REACTOME_PKA_MEDIATED_PHOSPHORYLATION_OF_CREB	0.733333	11	ADCY8|ADCY3|ADCY9|CREB1|PRKACA|ADCY1|ADCY2|ADCY5|ADCY4|ADCY6|ADCY7
PID_LPA4_PATHWAY (Geneset_Overlap) REACTOME_SIGNALING_BY_EGFR_IN_CANCER	0.8	12	ADCY8|ADCY3|PRKCE|ADCY9|CREB1|PRKACA|ADCY1|ADCY2|ADCY5|ADCY4|ADCY6|ADCY7
KEGG_CYTOKINE_CYTOKINE_RECEPTOR_INTERACTION (Geneset_Overlap) REACTOME_CHEMOKINE_RECEPTORS_BIND_CHEMOKINES	0.945455	52	XCL1|XCL2|CCR3|CCL11|PF4|CXCR3|CXCL9|CXCL10|CXCL13|CXCL11|IL8|CXCR6|CCR9|CCL27|CCR1|CCR4|CCR7|CCR8|CCR2|CCR6|CCR10|CXCL1|CXCL2|CXCL3|PPBP|CCL28|CXCL16|CCL5|CCL16|CCL19|CCL20|CCL21|CCL25|CXCL6|CXCL5|CXCR5|CXCR2|CXCR1|CCR5|CXCL12|CXCR4|CCL3L1|CCL2|CCL3|CCL4|CX3CR1|CCL7|CCL3L3|CCL17|CCL22|CX3CL1|XCR1
KEGG_CYTOKINE_CYTOKINE_RECEPTOR_INTERACTION (Geneset_Overlap) NABA_SECRETED_FACTORS	0.530769	138	IFNA13|IFNA14|IFNA16|XCL1|IL15|OSM|XCL2|EPO|IFNE|CNTF|IFNK|CLCF1|IFNW1|IL20|IL6|IL26|CCL11|EDA|PF4|CXCL9|CXCL10|CXCL13|TNFSF11|CXCL11|IL17B|IL25|LTB|IL10|IL3|TNFSF10|TNFSF14|CCL27|TNFSF15|TNFSF18|TNFSF4|TNFSF9|CXCL1|CXCL2|CXCL3|PPBP|CCL28|CCL5|CCL16|CCL19|CCL20|CCL21|CCL25|CXCL6|CXCL5|BMP2|IL9|LEP|TNFSF8|IL4|CSF2|IL11|INHBA|IL17A|TNFSF12|CSF3|TGFB1|TNF|BMP7|IL19|IL23A|IL24|TNFSF13|TNFSF13B|TGFB2|…
KEGG_CYTOKINE_CYTOKINE_RECEPTOR_INTERACTION (Geneset_Overlap) SA_MMP_CYTOKINE_CONNECTION	0.666667	10	TNFSF8|TNFRSF8|TGFB1|TNF|TGFB2|TNFRSF1A|IL1B|CSF1|IL6R|TNFRSF1B
KEGG_CYTOKINE_CYTOKINE_RECEPTOR_INTERACTION (Geneset_Overlap) BIOCARTA_CYTOKINE_PATHWAY	0.952381	20	IL15|IL6|IL10|IL8|IL3|IL9|IL4|IL17A|TNF|IL13|IL5|IL1A|IFNB1|IL12B|IL12A|IL18|IL2|LTA|IFNG|IFNA1
KEGG_CYTOKINE_CYTOKINE_RECEPTOR_INTERACTION (Geneset_Overlap) BIOCARTA_STEM_PATHWAY	0.866667	13	EPO|IL6|IL8|IL3|IL9|IL4|CSF2|IL11|CSF3|IL5|CSF1|IL2|IL7
KEGG_CYTOKINE_CYTOKINE_RECEPTOR_INTERACTION (Geneset_Overlap) KEGG_JAK_STAT_SIGNALING_PATHWAY	0.602649	91	IFNA13|IFNA14|MPL|IFNA16|IL15|OSM|EPO|IFNE|EPOR|IL21R|CNTF|IFNK|CNTFR|CSF3R|CLCF1|OSMR|IFNW1|IL20|IL6|IL9R|IL11RA|IL26|IL21|IL20RB|IL20RA|CRLF2|LIFR|TSLP|IL10|IFNGR2|IL3RA|IL3|CSF2RB|IL9|LEP|IL4|CSF2|CSF2RA|IL11|IL5RA|CSF3|IL19|IL23R|IL23A|IL24|IL13|IL5|IL2RG|IL2RB|IL2RA|IFNGR1|IL22RA2|IL22|IL10RA|IL22RA1|IFNB1|PRLR|PRL|IL10RB|LEPR|IL12RB1|IL12B|IL12RB2|IL12A|GHR|IL4R|IL13RA1|GH1|GH2|CTF1|LIF|IL6…
KEGG_CYTOKINE_CYTOKINE_RECEPTOR_INTERACTION (Geneset_Overlap) BIOCARTA_NKT_PATHWAY	0.931034	27	CCR3|CXCR3|IFNGR2|CCR1|CCR4|CCR7|CCR2|IL4|CD40LG|CSF2|TGFB1|TGFB2|CCR5|TGFB3|IL5|IFNGR1|CXCR4|IL12RB1|IL12B|IL12RB2|CCL3|IL12A|CCL4|IL4R|IL18R1|IL2|IFNG
REACTOME_OPIOID_SIGNALLING (Geneset_Overlap) REACTOME_GABA_RECEPTOR_ACTIVATION	0.5	26	GNGT1|GNG8|GNAL|ADCY1|ADCY2|ADCY5|ADCY6|ADCY7|ADCY8|ADCY9|ADCY4|GNG2|GNG12|ADCY3|GNAI1|GNAI2|GNAI3|GNB2|GNB3|GNG3|GNG4|GNG5|GNG7|GNG10|GNGT2|GNB1
REACTOME_OPIOID_SIGNALLING (Geneset_Overlap) REACTOME_G_ALPHA_Z_SIGNALLING_EVENTS	0.75	33	GNGT1|GNAZ|GNG8|GNB5|ADCY1|ADCY2|ADCY5|ADCY6|ADCY7|ADCY8|PRKCD|ADCY9|GNG13|ADCY4|GNG2|PRKCA|PRKCG|GNG12|ADCY3|GNB4|GNAI1|GNAI2|GNAI3|GNB2|GNB3|GNG3|GNG4|GNG5|GNG7|GNG10|GNG11|GNGT2|GNB1
REACTOME_OPIOID_SIGNALLING (Geneset_Overlap) PID_LPA4_PATHWAY	0.8	12	GNAL|ADCY1|ADCY2|ADCY5|ADCY6|ADCY7|ADCY8|ADCY9|CREB1|ADCY4|ADCY3|PRKACA
REACTOME_OPIOID_SIGNALLING (Geneset_Overlap) REACTOME_NEUROTRANSMITTER_RECEPTOR_BINDING_AND_DOWNSTREAM_TRANSMISSION_IN_THE_POSTSYNAPTIC_CELL	0.545455	42	GNGT1|CALM2|CALM1|GNG8|GNAL|GNB5|ADCY1|ADCY2|ADCY5|ADCY6|ADCY7|ADCY8|ADCY9|CREB1|GNG13|PLCB2|CALM3|PLCB3|ADCY4|GNG2|PRKCA|PLCB1|PRKCG|MAPK1|GNG12|ADCY3|GNB4|PRKACB|GNAI1|GNAI2|GNAI3|GNB2|GNB3|GNG3|GNG4|GNG5|GNG7|GNG10|GNG11|GNGT2|CAMK4|GNB1
REACTOME_OPIOID_SIGNALLING (Geneset_Overlap) BIOCARTA_GPCR_PATHWAY	0.5	17	GNGT1|CALM2|PPP3CA|CALM1|ADCY1|PRKAR1A|PRKAR1B|PRKAR2A|PRKAR2B|CREB1|CALM3|PRKCA|PRKACB|PRKACG|GNAI1|GNB1|PPP3CB
REACTOME_OPIOID_SIGNALLING (Geneset_Overlap) BIOCARTA_CK1_PATHWAY	0.705882	12	PPP3CA|PPP1CA|CDK5|PPP1R1B|PPP2CA|PRKAR1A|PRKAR1B|PRKAR2A|PRKAR2B|PLCB1|PRKACB|PRKACG
REACTOME_OPIOID_SIGNALLING (Geneset_Overlap) REACTOME_NEURONAL_SYSTEM	0.545455	42	GNGT1|CALM2|CALM1|GNG8|GNAL|GNB5|ADCY1|ADCY2|ADCY5|ADCY6|ADCY7|ADCY8|ADCY9|CREB1|GNG13|PLCB2|CALM3|PLCB3|ADCY4|GNG2|PRKCA|PLCB1|PRKCG|MAPK1|GNG12|ADCY3|GNB4|PRKACB|GNAI1|GNAI2|GNAI3|GNB2|GNB3|GNG3|GNG4|GNG5|GNG7|GNG10|GNG11|GNGT2|CAMK4|GNB1
REACTOME_OPIOID_SIGNALLING (Geneset_Overlap) BIOCARTA_NOS1_PATHWAY	0.571429	12	CALM2|PPP3CA|CALM1|PRKAR1A|PRKAR1B|PRKAR2A|PRKAR2B|CALM3|PRKCA|PRKACB|PRKACG|PPP3CB
REACTOME_OPIOID_SIGNALLING (Geneset_Overlap) REACTOME_PHOSPHOLIPASE_C_MEDIATED_CASCADE	0.54717	29	CALM2|CALM1|ITPR2|ITPR3|ADCY1|ADCY2|PDE1A|PDE1B|ADCY5|ADCY6|ADCY7|ADCY8|PRKAR1A|PRKAR1B|PRKAR2A|PRKAR2B|PRKCD|ADCY9|CREB1|CALM3|ADCY4|PRKCA|PRKCG|ADCY3|PRKACA|PRKACB|PRKACG|CAMK4|ADRBK1
REACTOME_OPIOID_SIGNALLING (Geneset_Overlap) REACTOME_PKA_MEDIATED_PHOSPHORYLATION_OF_CREB	1	17	ADCY1|ADCY2|ADCY5|ADCY6|ADCY7|ADCY8|PRKAR1A|PRKAR1B|PRKAR2A|PRKAR2B|ADCY9|CREB1|ADCY4|ADCY3|PRKACA|PRKACB|PRKACG
REACTOME_OPIOID_SIGNALLING (Geneset_Overlap) REACTOME_PLC_BETA_MEDIATED_EVENTS	1	42	CALM2|CALM1|GNAO1|GNAT1|GNAT2|GNAZ|ITPR2|ITPR3|PLA2G4A|ADCY1|ADCY2|PDE1A|PDE1B|ADCY5|ADCY6|ADCY7|ADCY8|PRKAR1A|PRKAR1B|PRKAR2A|PRKAR2B|PRKCD|ADCY9|CREB1|PLCB2|CALM3|PLCB3|ADCY4|PRKCA|PLCB1|PRKCG|MAPK1|ADCY3|PRKACA|PRKACB|PRKACG|PLCB4|GNAI1|GNAI2|GNAI3|CAMK4|ADRBK1
REACTOME_OPIOID_SIGNALLING (Geneset_Overlap) REACTOME_INHIBITION_OF_INSULIN_SECRETION_BY_ADRENALINE_NORADRENALINE	0.88	22	GNGT1|GNAO1|GNG8|GNB5|ADCY5|ADCY6|GNG13|GNG2|GNG12|GNB4|GNAI1|GNAI2|GNB2|GNB3|GNG3|GNG4|GNG5|GNG7|GNG10|GNG11|GNGT2|GNB1
REACTOME_OPIOID_SIGNALLING (Geneset_Overlap) REACTOME_AQUAPORIN_MEDIATED_TRANSPORT	0.66	33	GNGT1|GNG8|GNB5|ADCY1|ADCY2|ADCY5|ADCY6|ADCY7|ADCY8|PRKAR1A|PRKAR1B|PRKAR2A|PRKAR2B|ADCY9|GNG13|ADCY4|GNG2|GNG12|ADCY3|GNB4|PRKACA|PRKACB|PRKACG|GNB2|GNB3|GNG3|GNG4|GNG5|GNG7|GNG10|GNG11|GNGT2|GNB1
REACTOME_OPIOID_SIGNALLING (Geneset_Overlap) REACTOME_HEMOSTASIS	0.584416	45	GNGT1|CALM2|CALM1|ITPR2|GNG8|ITPR3|PLA2G4A|GNB5|CDK5|PDE1A|PDE1B|PPP2CA|PPP2CB|PPP2R1A|PPP2R1B|PPP2R5D|PRKAR1A|PRKAR1B|PRKAR2A|PRKAR2B|PRKCD|GNG13|CALM3|GNG2|PRKCA|PRKCG|MAPK1|GNG12|GNB4|PRKACA|PRKACB|PRKACG|GNAI1|GNAI2|GNAI3|GNB2|GNB3|GNG3|GNG4|GNG5|GNG7|GNG10|GNG11|GNGT2|GNB1
REACTOME_OPIOID_SIGNALLING (Geneset_Overlap) REACTOME_ACTIVATION_OF_KAINATE_RECEPTORS_UPON_GLUTAMATE_BINDING	0.741935	23	GNGT1|CALM2|CALM1|GNG8|GNB5|GNG13|PLCB2|CALM3|PLCB3|GNG2|PLCB1|GNG12|GNB4|GNB2|GNB3|GNG3|GNG4|GNG5|GNG7|GNG10|GNG11|GNGT2|GNB1
REACTOME_OPIOID_SIGNALLING (Geneset_Overlap) REACTOME_G_PROTEIN_BETA_GAMMA_SIGNALLING	0.714286	20	GNGT1|GNG8|GNB5|GNG13|PLCB2|PLCB3|GNG2|PLCB1|GNG12|GNB4|GNB2|GNB3|GNG3|GNG4|GNG5|GNG7|GNG10|GNG11|GNGT2|GNB1
REACTOME_OPIOID_SIGNALLING (Geneset_Overlap) REACTOME_INHIBITION_OF_VOLTAGE_GATED_CA2_CHANNELS_VIA_GBETA_GAMMA_SUBUNITS	0.52	13	GNGT1|GNG8|GNG2|GNG12|GNB2|GNB3|GNG3|GNG4|GNG5|GNG7|GNG10|GNGT2|GNB1
REACTOME_OPIOID_SIGNALLING (Geneset_Overlap) REACTOME_DARPP_32_EVENTS	1	24	CALM2|PPP3CA|CALM1|PDE4B|PDE4C|PDE4D|PPP1CA|CDK5|PPP1R1B|PPP3R1|PPP2CA|PPP2CB|PPP2R1A|PPP2R1B|PPP2R5D|PRKAR1A|PRKAR1B|PRKAR2A|PRKAR2B|CALM3|PRKACA|PRKACB|PRKACG|PPP3CB
REACTOME_OPIOID_SIGNALLING (Geneset_Overlap) REACTOME_REGULATION_OF_WATER_BALANCE_BY_RENAL_AQUAPORINS	0.767442	33	GNGT1|GNG8|GNB5|ADCY1|ADCY2|ADCY5|ADCY6|ADCY7|ADCY8|PRKAR1A|PRKAR1B|PRKAR2A|PRKAR2B|ADCY9|GNG13|ADCY4|GNG2|GNG12|ADCY3|GNB4|PRKACA|PRKACB|PRKACG|GNB2|GNB3|GNG3|GNG4|GNG5|GNG7|GNG10|GNG11|GNGT2|GNB1
KEGG_PHOSPHATIDYLINOSITOL_SIGNALING_SYSTEM (Geneset_Overlap) REACTOME_SYNTHESIS_OF_PIPS_AT_THE_PLASMA_MEMBRANE	0.733333	22	PIK3R5|INPP5J|INPPL1|PIK3R3|PIK3CD|INPP5K|PIK3C2A|PIK3C2B|PIK3C2G|PIK3CG|PIP4K2A|PIP5K1B|PIP4K2B|PIK3CA|PIK3CB|INPP4B|PIK3R1|SYNJ1|PIK3R2|SYNJ2|PTEN|PIP5K1C
KEGG_PHOSPHATIDYLINOSITOL_SIGNALING_SYSTEM (Geneset_Overlap) REACTOME_PI_METABOLISM	0.595745	28	PIK3R5|INPP5J|INPPL1|PIK3R3|PIK3CD|OCRL|INPP5K|PIK3C2A|PIK3C2B|PIK3C2G|PIK3C3|PIK3CG|PI4KA|PI4KB|PIP4K2A|INPP5E|PIP5K1B|PIP4K2B|PIK3CA|PIK3CB|INPP4B|PIK3R1|SYNJ1|PIK3R2|SYNJ2|PTEN|PIP5K1C|PIKFYVE
BIOCARTA_G1_PATHWAY (Geneset_Overlap) REACTOME_CELL_CYCLE_MITOTIC	0.642857	18	CDK6|CDKN2A|CDKN2B|CDK2|CDK4|HDAC1|CCNA1|RB1|CCND1|CDK1|DHFR|CDC25A|E2F1|CDKN1A|CDKN1B|SKP2|TFDP1|CCNE1
BIOCARTA_G1_PATHWAY (Geneset_Overlap) KEGG_CHRONIC_MYELOID_LEUKEMIA	0.571429	16	CDK6|TGFB2|CDKN2A|CDK4|TGFB3|ABL1|HDAC1|TP53|RB1|TGFB1|CCND1|E2F1|CDKN1A|CDKN1B|SMAD3|SMAD4
BIOCARTA_G1_PATHWAY (Geneset_Overlap) KEGG_PATHWAYS_IN_CANCER	0.785714	22	CDK6|TGFB2|CDKN2A|CDKN2B|CDK2|CDK4|TGFB3|ABL1|HDAC1|CCNA1|TP53|RB1|TGFB1|GSK3B|CCND1|E2F1|CDKN1A|CDKN1B|SKP2|SMAD3|CCNE1|SMAD4
BIOCARTA_G1_PATHWAY (Geneset_Overlap) BIOCARTA_P53_PATHWAY	0.5625	9	CDK2|CDK4|TP53|ATM|RB1|CCND1|E2F1|CDKN1A|CCNE1
BIOCARTA_G1_PATHWAY (Geneset_Overlap) PID_RB_1PATHWAY	0.535714	15	CDK6|TGFB2|CDKN2A|CDK2|CDK4|ABL1|HDAC1|RB1|CCND1|E2F1|CDKN1A|CDKN1B|SKP2|TFDP1|CCNE1
BIOCARTA_G1_PATHWAY (Geneset_Overlap) KEGG_CELL_CYCLE	0.964286	27	CDK6|TGFB2|CDKN2A|CDKN2B|CDK2|CDK4|TGFB3|ABL1|HDAC1|CCNA1|TP53|ATM|RB1|ATR|TGFB1|GSK3B|CCND1|CDK1|CDC25A|E2F1|CDKN1A|CDKN1B|SKP2|TFDP1|SMAD3|CCNE1|SMAD4
REACTOME_PREFOLDIN_MEDIATED_TRANSFER_OF_SUBSTRATE_TO_CCT_TRIC (Geneset_Overlap) REACTOME_FORMATION_OF_TUBULIN_FOLDING_INTERMEDIATES_BY_CCT_TRIC	0.952381	20	TUBB3|CCT4|CCT2|TUBB2A|TUBA1A|CCT8|CCT5|TCP1|TUBA3D|CCT3|TUBB2B|CCT6A|TUBA3C|TUBB4A|TUBB4B|TUBA1C|TUBB1|TUBB6|TUBA4A|CCT7
REACTOME_PREFOLDIN_MEDIATED_TRANSFER_OF_SUBSTRATE_TO_CCT_TRIC (Geneset_Overlap) REACTOME_PROTEIN_FOLDING	1	27	TUBB3|CCT4|CCT2|TUBB2A|TUBA1A|CCT8|CCT5|PFDN1|PFDN2|TCP1|TUBA3D|PFDN4|CCT3|TUBB2B|PFDN5|CCT6A|TUBA3C|TUBB4A|TUBB4B|TUBA1C|VBP1|TUBB1|TUBB6|PFDN6|TUBA4A|ACTB|CCT7
BIOCARTA_CARDIACEGF_PATHWAY (Geneset_Overlap) KEGG_PATHWAYS_IN_CANCER	0.666667	12	NFKB1|EGFR|EGF|PLCG1|RHOA|RELA|MYC|HRAS|JUN|FOS|PRKCA|PRKCB
BIOCARTA_CARDIACEGF_PATHWAY (Geneset_Overlap) KEGG_MAPK_SIGNALING_PATHWAY	0.555556	10	NFKB1|EGFR|EGF|RELA|MYC|HRAS|JUN|FOS|PRKCA|PRKCB
BIOCARTA_CARDIACEGF_PATHWAY (Geneset_Overlap) BIOCARTA_KERATINOCYTE_PATHWAY	0.5	9	NFKB1|EGFR|EGF|RELA|HRAS|JUN|FOS|PRKCA|PRKCB
BIOCARTA_INFLAM_PATHWAY (Geneset_Overlap) KEGG_JAK_STAT_SIGNALING_PATHWAY	0.586207	17	IL4|IL15|CSF2|IL13|IL5|IL11|IL10|IL6|IL3|CSF3|IL12B|IL12A|IL2|IL7|IFNG|IFNA1|IFNB1
BIOCARTA_INFLAM_PATHWAY (Geneset_Overlap) NABA_SECRETED_FACTORS	0.862069	25	IL4|CSF1|IL15|TGFB2|CSF2|IL13|TGFB3|IL5|IL11|IL10|IL6|IL3|CSF3|TGFB1|IL12B|TNF|IL12A|IL2|LTA|IL7|IFNG|IFNA1|PDGFA|IL1A|IFNB1
BIOCARTA_INFLAM_PATHWAY (Geneset_Overlap) BIOCARTA_CYTOKINE_PATHWAY	0.809524	17	IL4|IL15|IL13|IL5|IL10|IL8|IL6|IL3|IL12B|TNF|IL12A|IL2|LTA|IFNG|IFNA1|IL1A|IFNB1
BIOCARTA_INFLAM_PATHWAY (Geneset_Overlap) BIOCARTA_STEM_PATHWAY	0.8	12	IL4|CSF1|CSF2|IL5|IL11|CD4|IL8|IL6|IL3|CSF3|IL2|IL7
BIOCARTA_INFLAM_PATHWAY (Geneset_Overlap) KEGG_CYTOKINE_CYTOKINE_RECEPTOR_INTERACTION	0.896552	26	IL4|CSF1|IL15|TGFB2|CSF2|IL13|TGFB3|IL5|IL11|IL10|IL8|IL6|IL3|CSF3|TGFB1|IL12B|TNF|IL12A|IL2|LTA|IL7|IFNG|IFNA1|PDGFA|IL1A|IFNB1
REACTOME_ACTIVATED_TLR4_SIGNALLING (Geneset_Overlap) BIOCARTA_TOLL_PATHWAY	0.756757	28	ELK1|MAP3K1|TIRAP|TAB2|ECSIT|TLR2|MAP2K4|MAP2K3|FOS|IKBKG|TLR6|TAB1|TLR3|MAP2K6|IKBKB|IRAK1|MYD88|NFKBIA|MAPK8|RELA|LY96|CHUK|TRAF6|TLR4|MAPK14|JUN|MAP3K7|CD14
REACTOME_ACTIVATED_TLR4_SIGNALLING (Geneset_Overlap) REACTOME_NUCLEAR_EVENTS_KINASE_AND_TRANSCRIPTION_FACTOR_ACTIVATION	1	24	ELK1|MEF2A|MEF2C|ATF1|MAPK3|PPP2CA|PPP2CB|PPP2R1A|PPP2R1B|PPP2R5D|MAPK7|MAPK11|CREB1|MAPK1|MAPKAPK2|RPS6KA1|RPS6KA2|RPS6KA3|RPS6KA5|MAPK14|DUSP3|DUSP4|DUSP6|DUSP7
REACTOME_ACTIVATED_TLR4_SIGNALLING (Geneset_Overlap) REACTOME_NFKB_AND_MAP_KINASES_ACTIVATION_MEDIATED_BY_TLR4_SIGNALING_REPERTOIRE	1	70	ELK1|NFKB2|SAA1|TAB2|MAP2K4|MEF2A|MEF2C|ATF1|MAPK3|HMGB1|MAP2K1|MAPK9|MAP2K2|ATF2|MAPK10|MAP2K3|FOS|NOD1|PPP2CA|MAP2K7|TAB3|PPP2CB|IRAK2|PPP2R1A|PPP2R1B|NOD2|PPP2R5D|MAPK7|MAPK11|IKBKG|TAB1|CREB1|TICAM1|TICAM2|TLR3|MAPKAPK3|MAPK1|MAPKAPK2|NFKBIB|RPS6KA1|RPS6KA2|RPS6KA3|MAP2K6|IKBKB|IRAK1|S100B|NFKBIA|RPS6KA5|AGER|MAPK8|S100A12|CDK1|RELA|RIPK1|RPS27A|LY96|CHUK|TRAF6|TLR4|UBA52|APP|MAPK14|JUN|MAP3K…
REACTOME_ACTIVATED_TLR4_SIGNALLING (Geneset_Overlap) BIOCARTA_IL1R_PATHWAY	0.545455	18	MAP3K1|ECSIT|MAP2K3|IRAK2|IRAK3|TAB1|MAP2K6|IKBKB|IRAK1|MYD88|NFKBIA|MAPK8|RELA|CHUK|TRAF6|MAPK14|JUN|MAP3K7
REACTOME_ACTIVATED_TLR4_SIGNALLING (Geneset_Overlap) REACTOME_TOLL_RECEPTOR_CASCADES	1	91	ELK1|NFKB2|SAA1|SIGIRR|MAP3K1|TIRAP|TAB2|TLR1|ECSIT|TLR2|IKBKE|MAP2K4|TMEM189-UBE2V1|MEF2A|MEF2C|ATF1|MAPK3|TBK1|HMGB1|MAP2K1|MAPK9|MAP2K2|ATF2|MAPK10|MAP2K3|FOS|NOD1|PPP2CA|MAP2K7|TAB3|PPP2CB|IRAK2|PPP2R1A|PPP2R1B|NOD2|PPP2R5D|UBE2N|IRAK3|MAPK7|MAPK11|IKBKG|TLR6|TAB1|CREB1|TICAM1|BTK|IRAK4|TICAM2|TLR3|MAPKAPK3|IRF3|MAPK1|IRF7|MAPKAPK2|TRAF3|NFKBIB|RPS6KA1|RPS6KA2|RPS6KA3|MAP2K6|IKBKB|IRAK1|S100B…
REACTOME_ACTIVATED_TLR4_SIGNALLING (Geneset_Overlap) REACTOME_MAPK_TARGETS_NUCLEAR_EVENTS_MEDIATED_BY_MAP_KINASES	1	30	ELK1|MEF2A|MEF2C|ATF1|MAPK3|MAPK9|ATF2|MAPK10|FOS|PPP2CA|PPP2CB|PPP2R1A|PPP2R1B|PPP2R5D|MAPK7|MAPK11|CREB1|MAPK1|MAPKAPK2|RPS6KA1|RPS6KA2|RPS6KA3|RPS6KA5|MAPK8|MAPK14|JUN|DUSP3|DUSP4|DUSP6|DUSP7
REACTOME_ACTIVATED_TLR4_SIGNALLING (Geneset_Overlap) REACTOME_NOD1_2_SIGNALING_PATHWAY	0.6	18	TAB2|TMEM189-UBE2V1|NOD1|TAB3|IRAK2|NOD2|UBE2N|MAPK11|IKBKG|TAB1|MAP2K6|IKBKB|IRAK1|CHUK|TRAF6|MAPK14|MAP3K7|RIPK2
REACTOME_ACTIVATED_TLR4_SIGNALLING (Geneset_Overlap) REACTOME_TRIF_MEDIATED_TLR3_SIGNALING	0.972222	70	ELK1|NFKB2|SAA1|TAB2|IKBKE|MAP2K4|MEF2A|MEF2C|ATF1|MAPK3|TBK1|HMGB1|MAP2K1|MAPK9|MAP2K2|ATF2|MAPK10|MAP2K3|FOS|NOD1|PPP2CA|MAP2K7|TAB3|PPP2CB|IRAK2|PPP2R1A|PPP2R1B|NOD2|PPP2R5D|MAPK7|MAPK11|IKBKG|TAB1|CREB1|TICAM1|TLR3|MAPKAPK3|IRF3|MAPK1|IRF7|MAPKAPK2|NFKBIB|RPS6KA1|RPS6KA2|RPS6KA3|MAP2K6|IKBKB|IRAK1|S100B|NFKBIA|RPS6KA5|AGER|MAPK8|S100A12|CDK1|RELA|RIPK1|RPS27A|CHUK|TRAF6|UBA52|APP|MAPK14|JUN|M…
REACTOME_ACTIVATED_TLR4_SIGNALLING (Geneset_Overlap) REACTOME_RIP_MEDIATED_NFKB_ACTIVATION_VIA_DAI	0.888889	16	NFKB2|SAA1|HMGB1|IKBKG|TICAM1|TLR3|NFKBIB|IKBKB|S100B|NFKBIA|AGER|S100A12|RELA|RIPK1|CHUK|APP
REACTOME_ACTIVATED_TLR4_SIGNALLING (Geneset_Overlap) PID_TOLL_ENDOGENOUS_PATHWAY	0.72	18	SAA1|TIRAP|TLR1|TLR2|HMGB1|IRAK2|IKBKG|TLR6|TICAM1|IRAK4|TLR3|IKBKB|IRAK1|MYD88|LY96|CHUK|TLR4|CD14
REACTOME_ACTIVATED_TLR4_SIGNALLING (Geneset_Overlap) REACTOME_TRAF6_MEDIATED_INDUCTION_OF_NFKB_AND_MAP_KINASES_UPON_TLR7_8_OR_9_ACTIVATION	0.96	72	ELK1|NFKB2|SAA1|MAP3K1|TAB2|ECSIT|MAP2K4|TMEM189-UBE2V1|MEF2A|MEF2C|ATF1|MAPK3|HMGB1|MAP2K1|MAPK9|MAP2K2|ATF2|MAPK10|MAP2K3|FOS|NOD1|PPP2CA|MAP2K7|TAB3|PPP2CB|IRAK2|PPP2R1A|PPP2R1B|NOD2|PPP2R5D|UBE2N|MAPK7|MAPK11|IKBKG|TAB1|CREB1|IRAK4|MAPKAPK3|MAPK1|MAPKAPK2|NFKBIB|RPS6KA1|RPS6KA2|RPS6KA3|MAP2K6|IKBKB|IRAK1|S100B|MYD88|NFKBIA|RPS6KA5|AGER|PELI3|PELI2|MAPK8|PELI1|S100A12|CDK1|RELA|RPS27A|CHUK|TRA…
REACTOME_ACTIVATED_TLR4_SIGNALLING (Geneset_Overlap) PID_IL1_PATHWAY	0.5	17	TAB2|UBE2N|IRAK3|IKBKG|TAB1|IRAK4|TICAM2|MAP2K6|IKBKB|IRAK1|MYD88|MAPK8|RELA|CHUK|TRAF6|JUN|MAP3K7
REACTOME_ACTIVATED_TLR4_SIGNALLING (Geneset_Overlap) REACTOME_TAK1_ACTIVATES_NFKB_BY_PHOSPHORYLATION_AND_ACTIVATION_OF_IKKS_COMPLEX	1	23	NFKB2|SAA1|TAB2|HMGB1|NOD1|TAB3|IRAK2|NOD2|IKBKG|TAB1|NFKBIB|IKBKB|IRAK1|S100B|NFKBIA|AGER|S100A12|RELA|CHUK|TRAF6|APP|MAP3K7|RIPK2
REACTOME_ACTIVATED_TLR4_SIGNALLING (Geneset_Overlap) REACTOME_ACTIVATED_TAK1_MEDIATES_P38_MAPK_ACTIVATION	1	17	TAB2|MAP2K3|NOD1|TAB3|IRAK2|NOD2|MAPK11|IKBKG|TAB1|MAPKAPK3|MAPKAPK2|MAP2K6|IRAK1|TRAF6|MAPK14|MAP3K7|RIPK2
REACTOME_ACTIVATED_TLR4_SIGNALLING (Geneset_Overlap) BIOCARTA_NFKB_PATHWAY	0.565217	13	MAP3K1|IKBKG|TAB1|IKBKB|IRAK1|MYD88|NFKBIA|RELA|RIPK1|CHUK|TRAF6|TLR4|MAP3K7
REACTOME_ACTIVATED_TLR4_SIGNALLING (Geneset_Overlap) REACTOME_IL1_SIGNALING	0.615385	24	TAB2|MAP2K4|TMEM189-UBE2V1|MAP2K1|NOD1|TAB3|IRAK2|NOD2|UBE2N|IRAK3|IKBKG|TAB1|IRAK4|MAP2K6|IKBKB|IRAK1|MYD88|PELI3|PELI2|PELI1|CHUK|TRAF6|MAP3K7|RIPK2
REACTOME_ACTIVATED_TLR4_SIGNALLING (Geneset_Overlap) REACTOME_INNATE_IMMUNE_SYSTEM	1	91	ELK1|NFKB2|SAA1|SIGIRR|MAP3K1|TIRAP|TAB2|TLR1|ECSIT|TLR2|IKBKE|MAP2K4|TMEM189-UBE2V1|MEF2A|MEF2C|ATF1|MAPK3|TBK1|HMGB1|MAP2K1|MAPK9|MAP2K2|ATF2|MAPK10|MAP2K3|FOS|NOD1|PPP2CA|MAP2K7|TAB3|PPP2CB|IRAK2|PPP2R1A|PPP2R1B|NOD2|PPP2R5D|UBE2N|IRAK3|MAPK7|MAPK11|IKBKG|TLR6|TAB1|CREB1|TICAM1|BTK|IRAK4|TICAM2|TLR3|MAPKAPK3|IRF3|MAPK1|IRF7|MAPKAPK2|TRAF3|NFKBIB|RPS6KA1|RPS6KA2|RPS6KA3|MAP2K6|IKBKB|IRAK1|S100B…
REACTOME_ACTIVATED_TLR4_SIGNALLING (Geneset_Overlap) BIOCARTA_STRESS_PATHWAY	0.56	14	MAP3K1|MAP2K4|ATF1|MAP2K3|IKBKG|MAP2K6|IKBKB|NFKBIA|MAPK8|RELA|RIPK1|CHUK|MAPK14|JUN
PID_ECADHERIN_NASCENT_AJ_PATHWAY (Geneset_Overlap) PID_ECADHERIN_KERATINOCYTE_PATHWAY	0.55	11	AKT1|SRC|JUP|CTNNA1|PIK3CA|CTNNB1|PIK3R1|RAC1|CDH1|RHOA|CTNND1
PID_ECADHERIN_NASCENT_AJ_PATHWAY (Geneset_Overlap) PID_NECTIN_PATHWAY	0.533333	16	SRC|RAPGEF1|PIP5K1C|VAV2|CTNNA1|PIK3CA|CTNNB1|PIK3R1|RAP1B|MLLT4|RAC1|CDH1|CDC42|RAP1A|IQGAP1|CRK
REACTOME_MAP_KINASE_ACTIVATION_IN_TLR_CASCADE (Geneset_Overlap) REACTOME_SIGNALLING_BY_NGF	0.653061	32	ELK1|MEF2A|MEF2C|ATF1|MAPK3|MAP2K1|MAP2K2|PPP2CA|PPP2CB|PPP2R1A|PPP2R1B|PPP2R5D|MAPK7|MAPK11|CREB1|MAPKAPK3|MAPK1|MAPKAPK2|RPS6KA1|RPS6KA2|RPS6KA3|IRAK1|RPS6KA5|MAPK8|CDK1|TRAF6|MAPK14|DUSP3|DUSP4|DUSP6|RIPK2|DUSP7
REACTOME_MAP_KINASE_ACTIVATION_IN_TLR_CASCADE (Geneset_Overlap) REACTOME_TOLL_RECEPTOR_CASCADES	1	49	ELK1|TAB2|MAP2K4|MEF2A|MEF2C|ATF1|MAPK3|MAP2K1|MAPK9|MAP2K2|ATF2|MAPK10|MAP2K3|FOS|NOD1|PPP2CA|MAP2K7|TAB3|PPP2CB|IRAK2|PPP2R1A|PPP2R1B|NOD2|PPP2R5D|MAPK7|MAPK11|IKBKG|TAB1|CREB1|MAPKAPK3|MAPK1|MAPKAPK2|RPS6KA1|RPS6KA2|RPS6KA3|MAP2K6|IRAK1|RPS6KA5|MAPK8|CDK1|TRAF6|MAPK14|JUN|MAP3K7|DUSP3|DUSP4|DUSP6|RIPK2|DUSP7
REACTOME_MAP_KINASE_ACTIVATION_IN_TLR_CASCADE (Geneset_Overlap) REACTOME_ACTIVATED_TLR4_SIGNALLING	1	49	ELK1|TAB2|MAP2K4|MEF2A|MEF2C|ATF1|MAPK3|MAP2K1|MAPK9|MAP2K2|ATF2|MAPK10|MAP2K3|FOS|NOD1|PPP2CA|MAP2K7|TAB3|PPP2CB|IRAK2|PPP2R1A|PPP2R1B|NOD2|PPP2R5D|MAPK7|MAPK11|IKBKG|TAB1|CREB1|MAPKAPK3|MAPK1|MAPKAPK2|RPS6KA1|RPS6KA2|RPS6KA3|MAP2K6|IRAK1|RPS6KA5|MAPK8|CDK1|TRAF6|MAPK14|JUN|MAP3K7|DUSP3|DUSP4|DUSP6|RIPK2|DUSP7
REACTOME_MAP_KINASE_ACTIVATION_IN_TLR_CASCADE (Geneset_Overlap) REACTOME_NUCLEAR_EVENTS_KINASE_AND_TRANSCRIPTION_FACTOR_ACTIVATION	1	24	ELK1|MEF2A|MEF2C|ATF1|MAPK3|PPP2CA|PPP2CB|PPP2R1A|PPP2R1B|PPP2R5D|MAPK7|MAPK11|CREB1|MAPK1|MAPKAPK2|RPS6KA1|RPS6KA2|RPS6KA3|RPS6KA5|MAPK14|DUSP3|DUSP4|DUSP6|DUSP7
REACTOME_MAP_KINASE_ACTIVATION_IN_TLR_CASCADE (Geneset_Overlap) REACTOME_TRIF_MEDIATED_TLR3_SIGNALING	1	49	ELK1|TAB2|MAP2K4|MEF2A|MEF2C|ATF1|MAPK3|MAP2K1|MAPK9|MAP2K2|ATF2|MAPK10|MAP2K3|FOS|NOD1|PPP2CA|MAP2K7|TAB3|PPP2CB|IRAK2|PPP2R1A|PPP2R1B|NOD2|PPP2R5D|MAPK7|MAPK11|IKBKG|TAB1|CREB1|MAPKAPK3|MAPK1|MAPKAPK2|RPS6KA1|RPS6KA2|RPS6KA3|MAP2K6|IRAK1|RPS6KA5|MAPK8|CDK1|TRAF6|MAPK14|JUN|MAP3K7|DUSP3|DUSP4|DUSP6|RIPK2|DUSP7
REACTOME_MAP_KINASE_ACTIVATION_IN_TLR_CASCADE (Geneset_Overlap) REACTOME_ACTIVATED_TAK1_MEDIATES_P38_MAPK_ACTIVATION	1	17	TAB2|MAP2K3|NOD1|TAB3|IRAK2|NOD2|MAPK11|IKBKG|TAB1|MAPKAPK3|MAPKAPK2|MAP2K6|IRAK1|TRAF6|MAPK14|MAP3K7|RIPK2
REACTOME_MAP_KINASE_ACTIVATION_IN_TLR_CASCADE (Geneset_Overlap) REACTOME_INNATE_IMMUNE_SYSTEM	1	49	ELK1|TAB2|MAP2K4|MEF2A|MEF2C|ATF1|MAPK3|MAP2K1|MAPK9|MAP2K2|ATF2|MAPK10|MAP2K3|FOS|NOD1|PPP2CA|MAP2K7|TAB3|PPP2CB|IRAK2|PPP2R1A|PPP2R1B|NOD2|PPP2R5D|MAPK7|MAPK11|IKBKG|TAB1|CREB1|MAPKAPK3|MAPK1|MAPKAPK2|RPS6KA1|RPS6KA2|RPS6KA3|MAP2K6|IRAK1|RPS6KA5|MAPK8|CDK1|TRAF6|MAPK14|JUN|MAP3K7|DUSP3|DUSP4|DUSP6|RIPK2|DUSP7
REACTOME_MAP_KINASE_ACTIVATION_IN_TLR_CASCADE (Geneset_Overlap) REACTOME_NFKB_AND_MAP_KINASES_ACTIVATION_MEDIATED_BY_TLR4_SIGNALING_REPERTOIRE	1	49	ELK1|TAB2|MAP2K4|MEF2A|MEF2C|ATF1|MAPK3|MAP2K1|MAPK9|MAP2K2|ATF2|MAPK10|MAP2K3|FOS|NOD1|PPP2CA|MAP2K7|TAB3|PPP2CB|IRAK2|PPP2R1A|PPP2R1B|NOD2|PPP2R5D|MAPK7|MAPK11|IKBKG|TAB1|CREB1|MAPKAPK3|MAPK1|MAPKAPK2|RPS6KA1|RPS6KA2|RPS6KA3|MAP2K6|IRAK1|RPS6KA5|MAPK8|CDK1|TRAF6|MAPK14|JUN|MAP3K7|DUSP3|DUSP4|DUSP6|RIPK2|DUSP7
REACTOME_MAP_KINASE_ACTIVATION_IN_TLR_CASCADE (Geneset_Overlap) BIOCARTA_MAPK_PATHWAY	0.571429	28	ELK1|MAP2K4|MEF2A|MEF2C|MAPK3|MAP2K1|MAPK9|MAP2K2|ATF2|MAPK10|MAP2K3|FOS|MAP2K7|MAPK7|MAPK11|CREB1|MAPKAPK3|MAPK1|MAPKAPK2|RPS6KA1|RPS6KA2|RPS6KA3|MAP2K6|RPS6KA5|MAPK8|MAPK14|JUN|MAP3K7
REACTOME_MAP_KINASE_ACTIVATION_IN_TLR_CASCADE (Geneset_Overlap) REACTOME_NGF_SIGNALLING_VIA_TRKA_FROM_THE_PLASMA_MEMBRANE	0.571429	28	ELK1|MEF2A|MEF2C|ATF1|MAPK3|MAP2K1|MAP2K2|PPP2CA|PPP2CB|PPP2R1A|PPP2R1B|PPP2R5D|MAPK7|MAPK11|CREB1|MAPKAPK3|MAPK1|MAPKAPK2|RPS6KA1|RPS6KA2|RPS6KA3|RPS6KA5|CDK1|MAPK14|DUSP3|DUSP4|DUSP6|DUSP7
REACTOME_MAP_KINASE_ACTIVATION_IN_TLR_CASCADE (Geneset_Overlap) REACTOME_MAPK_TARGETS_NUCLEAR_EVENTS_MEDIATED_BY_MAP_KINASES	1	30	ELK1|MEF2A|MEF2C|ATF1|MAPK3|MAPK9|ATF2|MAPK10|FOS|PPP2CA|PPP2CB|PPP2R1A|PPP2R1B|PPP2R5D|MAPK7|MAPK11|CREB1|MAPK1|MAPKAPK2|RPS6KA1|RPS6KA2|RPS6KA3|RPS6KA5|MAPK8|MAPK14|JUN|DUSP3|DUSP4|DUSP6|DUSP7
REACTOME_MAP_KINASE_ACTIVATION_IN_TLR_CASCADE (Geneset_Overlap) KEGG_MAPK_SIGNALING_PATHWAY	0.693878	34	ELK1|TAB2|MAP2K4|MEF2C|MAPK3|MAP2K1|MAPK9|MAP2K2|ATF2|MAPK10|MAP2K3|FOS|MAP2K7|MAPK7|MAPK11|IKBKG|TAB1|MAPKAPK3|MAPK1|MAPKAPK2|RPS6KA1|RPS6KA2|RPS6KA3|MAP2K6|RPS6KA5|MAPK8|TRAF6|MAPK14|JUN|MAP3K7|DUSP3|DUSP4|DUSP6|DUSP7
REACTOME_MAP_KINASE_ACTIVATION_IN_TLR_CASCADE (Geneset_Overlap) REACTOME_TRAF6_MEDIATED_INDUCTION_OF_NFKB_AND_MAP_KINASES_UPON_TLR7_8_OR_9_ACTIVATION	1	49	ELK1|TAB2|MAP2K4|MEF2A|MEF2C|ATF1|MAPK3|MAP2K1|MAPK9|MAP2K2|ATF2|MAPK10|MAP2K3|FOS|NOD1|PPP2CA|MAP2K7|TAB3|PPP2CB|IRAK2|PPP2R1A|PPP2R1B|NOD2|PPP2R5D|MAPK7|MAPK11|IKBKG|TAB1|CREB1|MAPKAPK3|MAPK1|MAPKAPK2|RPS6KA1|RPS6KA2|RPS6KA3|MAP2K6|IRAK1|RPS6KA5|MAPK8|CDK1|TRAF6|MAPK14|JUN|MAP3K7|DUSP3|DUSP4|DUSP6|RIPK2|DUSP7
KEGG_PROSTATE_CANCER (Geneset_Overlap) REACTOME_GAB1_SIGNALOSOME	0.527778	19	AKT1|AKT2|FOXO1|MTOR|PIK3CA|PIK3R1|EGF|BAD|MDM2|PTEN|CREB1|PDPK1|CASP9|EGFR|GRB2|AKT3|CDKN1A|CDKN1B|CHUK
KEGG_PROSTATE_CANCER (Geneset_Overlap) BIOCARTA_PTEN_PATHWAY	0.555556	10	AKT1|MAPK3|PIK3CA|PIK3R1|PTEN|PDPK1|SOS1|MAPK1|GRB2|CDKN1B
KEGG_PROSTATE_CANCER (Geneset_Overlap) KEGG_BLADDER_CANCER	0.5	21	MAPK3|MAP2K1|MAP2K2|ARAF|RB1|EGF|MDM2|E2F1|E2F2|E2F3|MAPK1|EGFR|ERBB2|RAF1|BRAF|TP53|CCND1|KRAS|CDKN1A|HRAS|NRAS
KEGG_PROSTATE_CANCER (Geneset_Overlap) REACTOME_SIGNALLING_TO_P38_VIA_RIT_AND_RIN	0.6	9	MAPK3|MAP2K1|MAP2K2|MAPK1|RAF1|BRAF|KRAS|HRAS|NRAS
KEGG_PROSTATE_CANCER (Geneset_Overlap) REACTOME_SHC_MEDIATED_SIGNALLING	0.666667	10	MAPK3|MAP2K1|MAP2K2|SOS1|MAPK1|RAF1|GRB2|KRAS|HRAS|NRAS
KEGG_PROSTATE_CANCER (Geneset_Overlap) BIOCARTA_RAS_PATHWAY	0.565217	13	AKT1|NFKB1|PIK3CG|MAPK3|MAP2K1|PIK3CA|PIK3R1|BAD|CASP9|RAF1|RELA|CHUK|HRAS
KEGG_PROSTATE_CANCER (Geneset_Overlap) BIOCARTA_IGF1R_PATHWAY	0.521739	12	AKT1|MAPK3|MAP2K1|PIK3CA|PIK3R1|IGF1R|BAD|SOS1|MAPK1|RAF1|GRB2|HRAS
KEGG_PROSTATE_CANCER (Geneset_Overlap) KEGG_GLIOMA	0.661538	43	PIK3R5|AKT1|AKT2|PIK3R3|MTOR|PIK3CD|PIK3CG|MAPK3|MAP2K1|MAP2K2|PIK3CA|PIK3CB|PIK3R1|PIK3R2|IGF1|TGFA|ARAF|IGF1R|PDGFRB|RB1|EGF|MDM2|PTEN|E2F1|E2F2|E2F3|PDGFA|PDGFB|SOS1|SOS2|MAPK1|PDGFRA|EGFR|RAF1|GRB2|BRAF|TP53|CCND1|KRAS|AKT3|CDKN1A|HRAS|NRAS
KEGG_PROSTATE_CANCER (Geneset_Overlap) KEGG_ACUTE_MYELOID_LEUKEMIA	0.631579	36	PIK3R5|AKT1|NFKB1|AKT2|PIK3R3|MTOR|PIK3CD|PIK3CG|MAPK3|MAP2K1|MAP2K2|PIK3CA|PIK3CB|PIK3R1|PIK3R2|ARAF|IKBKG|BAD|SOS1|SOS2|MAPK1|RAF1|IKBKB|LEF1|GRB2|BRAF|CCND1|KRAS|RELA|AKT3|TCF7|TCF7L2|CHUK|HRAS|TCF7L1|NRAS
KEGG_PROSTATE_CANCER (Geneset_Overlap) KEGG_CHRONIC_MYELOID_LEUKEMIA	0.547945	40	PIK3R5|AKT1|NFKB1|AKT2|PIK3R3|PIK3CD|PIK3CG|MAPK3|MAP2K1|MAP2K2|PIK3CA|PIK3CB|PIK3R1|PIK3R2|ARAF|RB1|IKBKG|BAD|MDM2|E2F1|E2F2|E2F3|SOS1|SOS2|MAPK1|RAF1|IKBKB|GRB2|NFKBIA|BRAF|TP53|CCND1|KRAS|RELA|AKT3|CDKN1A|CDKN1B|CHUK|HRAS|NRAS
KEGG_PROSTATE_CANCER (Geneset_Overlap) REACTOME_GRB2_EVENTS_IN_ERBB2_SIGNALING	0.590909	13	MAPK3|MAP2K1|MAP2K2|EGF|SOS1|MAPK1|EGFR|ERBB2|RAF1|GRB2|KRAS|HRAS|NRAS
KEGG_PROSTATE_CANCER (Geneset_Overlap) KEGG_PATHWAYS_IN_CANCER	0.842697	75	PIK3R5|AKT1|NFKB1|AKT2|FOXO1|PIK3R3|MTOR|PIK3CD|PIK3CG|MAPK3|MAP2K1|MAP2K2|CREBBP|CTNNB1|PIK3CA|PIK3CB|PIK3R1|EP300|PIK3R2|HSP90B1|IGF1|TGFA|ARAF|IGF1R|PDGFRB|RB1|IKBKG|EGF|BAD|MDM2|PTEN|E2F1|E2F2|E2F3|PDGFA|CCNE1|PDGFB|SOS1|SOS2|CASP9|MAPK1|PDGFRA|EGFR|KLK3|ERBB2|AR|FGFR1|RAF1|CDK2|NKX3-1|FGFR2|CCNE2|IKBKB|LEF1|GRB2|NFKBIA|GSTP1|HSP90AA1|HSP90AB1|BRAF|TP53|GSK3B|CCND1|KRAS|RELA|AKT3|TCF7|TCF7L2|…
KEGG_PROSTATE_CANCER (Geneset_Overlap) KEGG_NON_SMALL_CELL_LUNG_CANCER	0.685185	37	PIK3R5|AKT1|AKT2|PIK3R3|PIK3CD|PIK3CG|MAPK3|MAP2K1|MAP2K2|PIK3CA|PIK3CB|PIK3R1|PIK3R2|TGFA|ARAF|RB1|EGF|BAD|E2F1|E2F2|E2F3|PDPK1|SOS1|SOS2|CASP9|MAPK1|EGFR|ERBB2|RAF1|GRB2|BRAF|TP53|CCND1|KRAS|AKT3|HRAS|NRAS
KEGG_PROSTATE_CANCER (Geneset_Overlap) REACTOME_ARMS_MEDIATED_ACTIVATION	0.529412	9	MAPK3|MAP2K1|MAP2K2|MAPK1|RAF1|BRAF|KRAS|HRAS|NRAS
KEGG_PROSTATE_CANCER (Geneset_Overlap) REACTOME_SHC_RELATED_EVENTS	0.647059	11	MAPK3|MAP2K1|MAP2K2|INS|SOS1|MAPK1|RAF1|GRB2|KRAS|HRAS|NRAS
KEGG_PROSTATE_CANCER (Geneset_Overlap) BIOCARTA_RELA_PATHWAY	0.5	8	NFKB1|CREBBP|EP300|IKBKG|IKBKB|NFKBIA|RELA|CHUK
KEGG_PROSTATE_CANCER (Geneset_Overlap) BIOCARTA_P53_PATHWAY	0.5625	9	RB1|MDM2|E2F1|CCNE1|CDK2|TP53|CCND1|CDKN1A|BCL2
KEGG_PROSTATE_CANCER (Geneset_Overlap) KEGG_PANCREATIC_CANCER	0.5	35	PIK3R5|AKT1|NFKB1|AKT2|PIK3R3|PIK3CD|PIK3CG|MAPK3|MAP2K1|PIK3CA|PIK3CB|PIK3R1|PIK3R2|TGFA|ARAF|RB1|IKBKG|EGF|BAD|E2F1|E2F2|E2F3|CASP9|MAPK1|EGFR|ERBB2|RAF1|IKBKB|BRAF|TP53|CCND1|KRAS|RELA|AKT3|CHUK
KEGG_PROSTATE_CANCER (Geneset_Overlap) BIOCARTA_RACCYCD_PATHWAY	0.769231	20	AKT1|NFKB1|MAPK3|PIK3CA|PIK3R1|RB1|IKBKG|E2F1|CCNE1|MAPK1|RAF1|CDK2|IKBKB|NFKBIA|CCND1|RELA|CDKN1A|CDKN1B|CHUK|HRAS
KEGG_ECM_RECEPTOR_INTERACTION (Geneset_Overlap) NABA_CORE_MATRISOME	0.566265	47	COL11A1|COL11A2|LAMA3|LAMA4|COL5A3|TNN|TNR|TNXB|TNC|CHAD|COL1A1|COL1A2|COMP|COL2A1|COL3A1|COL4A1|COL4A2|COL4A4|COL5A1|COL5A2|COL6A1|COL6A2|COL6A3|SPP1|LAMA2|THBS1|THBS2|THBS3|THBS4|COL4A6|RELN|LAMA5|LAMB2|IBSP|LAMB4|LAMC3|VWF|LAMA1|FN1|HSPG2|VTN|COL6A6|AGRN|LAMB3|LAMC2|LAMB1|LAMC1
KEGG_ECM_RECEPTOR_INTERACTION (Geneset_Overlap) PID_INTEGRIN1_PATHWAY	0.651515	43	COL11A1|COL11A2|LAMA3|LAMA4|TNC|COL1A1|COL1A2|COL2A1|COL3A1|COL4A1|ITGA4|COL4A4|ITGA6|COL5A1|ITGA10|COL5A2|ITGA3|COL6A1|COL6A2|COL6A3|ITGA8|ITGA7|ITGA11|SPP1|LAMA2|THBS1|THBS2|COL4A6|LAMA5|LAMB2|LAMA1|FN1|VTN|ITGA1|ITGA2|ITGA5|ITGA9|ITGAV|ITGB1|LAMB3|LAMC2|LAMB1|LAMC1
KEGG_ECM_RECEPTOR_INTERACTION (Geneset_Overlap) NABA_BASEMENT_MEMBRANES	0.55	22	LAMA3|LAMA4|COL4A1|COL4A2|COL4A4|COL6A1|COL6A2|COL6A3|LAMA2|COL4A6|LAMA5|LAMB2|LAMB4|LAMC3|LAMA1|HSPG2|COL6A6|AGRN|LAMB3|LAMC2|LAMB1|LAMC1
KEGG_ECM_RECEPTOR_INTERACTION (Geneset_Overlap) KEGG_FOCAL_ADHESION	0.783133	65	COL11A1|COL11A2|LAMA3|LAMA4|COL5A3|TNN|TNR|TNXB|TNC|CHAD|COL1A1|COL1A2|COMP|COL2A1|COL3A1|COL4A1|ITGA4|COL4A2|COL4A4|ITGA6|COL5A1|ITGA10|COL5A2|ITGA3|COL6A1|COL6A2|ITGB4|COL6A3|ITGB5|ITGB6|ITGB7|ITGA8|ITGA7|ITGA11|SPP1|LAMA2|THBS1|ITGB8|THBS2|THBS3|THBS4|COL4A6|RELN|LAMA5|LAMB2|IBSP|LAMB4|LAMC3|VWF|LAMA1|FN1|VTN|ITGA1|ITGA2|ITGA2B|ITGA5|ITGA9|ITGAV|ITGB1|COL6A6|ITGB3|LAMB3|LAMC2|LAMB1|LAMC1
KEGG_NOTCH_SIGNALING_PATHWAY (Geneset_Overlap) REACTOME_SIGNALING_BY_NOTCH	0.723404	34	SNW1|NCOR2|MAML3|MAML1|MAML2|NCSTN|HDAC1|CREBBP|HDAC2|NUMB|EP300|KAT2A|HES5|APH1A|DTX2|KAT2B|LFNG|MFNG|DTX1|PSENEN|RFNG|JAG1|DTX4|PSEN1|DLL1|PSEN2|JAG2|HES1|DLL4|RBPJ|ADAM17|NOTCH4|NOTCH3|NOTCH2
KEGG_NOTCH_SIGNALING_PATHWAY (Geneset_Overlap) REACTOME_PRE_NOTCH_TRANSCRIPTION_AND_TRANSLATION	0.521739	12	SNW1|MAML3|MAML1|MAML2|CREBBP|EP300|KAT2A|KAT2B|RBPJ|NOTCH4|NOTCH3|NOTCH2
REACTOME_TRNA_AMINOACYLATION (Geneset_Overlap) KEGG_AMINOACYL_TRNA_BIOSYNTHESIS	0.902439	37	FARSB|WARS2|FARS2|EARS2|AARS|DARS|EPRS|FARSA|LARS2|HARS2|PARS2|GARS|HARS|IARS|KARS|MARS|NARS|YARS2|LARS|SARS2|DARS2|IARS2|RARS2|VARS2|AARS2|QARS|RARS|SARS|TARS|VARS|WARS|CARS2|NARS2|TARS2|CARS|YARS|MARS2
REACTOME_TRNA_AMINOACYLATION (Geneset_Overlap) REACTOME_CYTOSOLIC_TRNA_AMINOACYLATION	1	24	FARSB|AARS|DARS|EPRS|FARSA|GARS|HARS|IARS|KARS|MARS|NARS|LARS|PPA1|QARS|RARS|SARS|TARS|VARS|WARS|AIMP2|CARS|YARS|AIMP1|EEF1E1
REACTOME_TRNA_AMINOACYLATION (Geneset_Overlap) REACTOME_MITOCHONDRIAL_TRNA_AMINOACYLATION	1	21	WARS2|FARS2|EARS2|LARS2|HARS2|PARS2|GARS|PPA2|KARS|YARS2|SARS2|DARS2|IARS2|RARS2|VARS2|AARS2|QARS|CARS2|NARS2|TARS2|MARS2
REACTOME_TRANSMEMBRANE_TRANSPORT_OF_SMALL_MOLECULES (Geneset_Overlap) REACTOME_REGULATION_OF_WATER_BALANCE_BY_RENAL_AQUAPORINS	1	43	GNAS|ADCY3|PRKACA|PRKACB|PRKACG|GNB1|GNGT1|GNB5|ADCY1|ADCY2|ADCY5|ADCY6|ADCY7|ADCY8|ADCY9|ADCY4|GNB2|GNB3|GNG3|GNG4|GNG5|GNG7|GNG10|GNG11|GNGT2|GNG13|GNG2|GNG12|GNB4|RAB11FIP2|GNG8|AQP1|AQP2|AQP3|AQP4|MYO5B|AVP|AVPR2|RAB11A|PRKAR1A|PRKAR1B|PRKAR2A|PRKAR2B
REACTOME_TRANSMEMBRANE_TRANSPORT_OF_SMALL_MOLECULES (Geneset_Overlap) REACTOME_AQUAPORIN_MEDIATED_TRANSPORT	1	50	GNAS|ADCY3|PRKACA|PRKACB|PRKACG|GNB1|GNGT1|GNB5|ADCY1|ADCY2|ADCY5|ADCY6|ADCY7|ADCY8|ADCY9|ADCY4|GNB2|GNB3|GNG3|GNG4|GNG5|GNG7|GNG10|GNG11|GNGT2|GNG13|GNG2|GNG12|GNB4|RAB11FIP2|GNG8|AQP8|AQP1|AQP2|AQP3|AQP4|AQP5|AQP6|AQP7|AQP9|MIP|MYO5B|AVP|AVPR2|RAB11A|AQP10|PRKAR1A|PRKAR1B|PRKAR2A|PRKAR2B
REACTOME_TRANSMEMBRANE_TRANSPORT_OF_SMALL_MOLECULES (Geneset_Overlap) PID_LPA4_PATHWAY	0.666667	10	ADCY3|PRKACA|ADCY1|ADCY2|ADCY5|ADCY6|ADCY7|ADCY8|ADCY9|ADCY4
REACTOME_TRANSMEMBRANE_TRANSPORT_OF_SMALL_MOLECULES (Geneset_Overlap) REACTOME_SLC_MEDIATED_TRANSMEMBRANE_TRANSPORT	1	240	SLC8A1|SLC8A3|SLC8A2|GCK|SLC2A2|SLC2A4|SLC9A1|SLC32A1|SLC9A6|SLC35A1|SLC34A2|SLCO1B1|SLC12A7|NUP50|SLC26A1|SLC22A7|SLC38A3|SLC27A4|SLC35D2|NUPL2|SLC38A2|SLC7A9|SLC2A6|SLC6A14|SLCO2B1|SLC2A13|SLC26A9|SLC26A7|SLC5A11|SLC22A12|SLC16A10|SLC17A7|SLC15A4|SLC24A4|SLC43A2|SLC44A3|NUP35|SLC31A1|CP|SLC5A7|SLC34A3|SLC25A10|SLC47A2|SLC30A7|SLC36A2|SLC1A1|SLC2A12|SLC1A2|SLC2A7|SLC1A3|SLC5A8|SLC1A6|SLC30A8|SLC…
REACTOME_TRANSMEMBRANE_TRANSPORT_OF_SMALL_MOLECULES (Geneset_Overlap) REACTOME_TRANSPORT_OF_INORGANIC_CATIONS_ANIONS_AND_AMINO_ACIDS_OLIGOPEPTIDES	1	93	SLC8A1|SLC8A3|SLC8A2|SLC9A1|SLC32A1|SLC9A6|SLC34A2|SLC12A7|SLC26A1|SLC38A3|SLC38A2|SLC7A9|SLC6A14|SLC26A9|SLC26A7|SLC16A10|SLC17A7|SLC15A4|SLC24A4|SLC43A2|SLC34A3|SLC25A10|SLC36A2|SLC1A1|SLC1A2|SLC1A3|SLC5A8|SLC1A6|SLC1A7|SLC26A3|SLC26A2|SLC6A12|SLC36A1|SLC9A8|SLC7A8|SLC7A11|SLC38A1|SLC17A8|SLC24A2|SLC17A5|SLC24A5|SLC9A9|SLC6A19|SLC6A18|SLC9A4|SLC15A3|SLC26A4|SLC6A20|SLC38A4|SLC6A15|SLC7A10|SLC17…
REACTOME_TRANSMEMBRANE_TRANSPORT_OF_SMALL_MOLECULES (Geneset_Overlap) REACTOME_TRANSPORT_OF_GLUCOSE_AND_OTHER_SUGARS_BILE_SALTS_AND_ORGANIC_ACIDS_METAL_IONS_AND_AMINE_COMPOUNDS	1	89	SLC2A2|SLC2A4|SLC22A7|SLC2A6|SLC6A14|SLC2A13|SLC5A11|SLC22A12|SLC44A3|SLC31A1|CP|SLC5A7|SLC47A2|SLC30A7|SLC2A12|SLC2A7|SLC30A8|SLC6A1|SLC6A3|SLC6A11|SLC6A12|SLC18A2|SLC44A5|SLC22A2|SLC44A1|SLC16A8|SLC41A1|SLC39A6|SLC39A1|SLC39A5|SLC13A5|SLC39A3|SLC39A2|SLC2A8|SLC40A1|SLC6A19|SLC10A6|SLC6A18|SLC22A18|RHCG|SLC6A20|SLC6A15|SLC47A1|SLC22A15|SLC39A4|SLC22A11|SLC2A9|SLC44A2|SLC39A10|RHAG|SLC39A8|SLC13A…
REACTOME_TRANSMEMBRANE_TRANSPORT_OF_SMALL_MOLECULES (Geneset_Overlap) REACTOME_BASIGIN_INTERACTIONS	0.583333	14	SLC7A9|SLC7A8|SLC16A8|SLC7A11|ATP1B1|ATP1B2|ATP1B3|SLC7A10|SLC3A2|SLC16A1|SLC7A5|SLC7A7|SLC7A6|SLC16A3
REACTOME_TRANSMEMBRANE_TRANSPORT_OF_SMALL_MOLECULES (Geneset_Overlap) KEGG_VIBRIO_CHOLERAE_INFECTION	0.537037	29	GNAS|ADCY3|PRKACA|PRKACB|PRKACG|ADCY9|TCIRG1|CFTR|ATP6V1G3|ATP6V0A2|ATP6V0D2|ATP6V1C2|ATP6V0A4|ATP6V1D|ATP6V1H|ATP6V1A|ATP6V1B1|ATP6V1B2|ATP6V0C|ATP6V1C1|ATP6V1E1|ATP6V0B|ATP6V1G2|SLC12A2|ATP6V0E1|ATP6V1E2|ATP6V0D1|ATP6V1F|ATP6V1G1
REACTOME_TRANSMEMBRANE_TRANSPORT_OF_SMALL_MOLECULES (Geneset_Overlap) KEGG_PROXIMAL_TUBULE_BICARBONATE_RECLAMATION	0.565217	13	SLC38A3|SLC25A10|AQP1|ATP1A1|ATP1A2|ATP1A3|ATP1A4|ATP1B1|ATP1B2|ATP1B3|FXYD2|SLC9A3|SLC4A4
REACTOME_TRANSMEMBRANE_TRANSPORT_OF_SMALL_MOLECULES (Geneset_Overlap) REACTOME_PKA_MEDIATED_PHOSPHORYLATION_OF_CREB	0.941176	16	ADCY3|PRKACA|PRKACB|PRKACG|ADCY1|ADCY2|ADCY5|ADCY6|ADCY7|ADCY8|ADCY9|ADCY4|PRKAR1A|PRKAR1B|PRKAR2A|PRKAR2B
REACTOME_TRANSMEMBRANE_TRANSPORT_OF_SMALL_MOLECULES (Geneset_Overlap) REACTOME_ACTIVATION_OF_KAINATE_RECEPTORS_UPON_GLUTAMATE_BINDING	0.548387	17	GNB1|GNGT1|GNB5|GNB2|GNB3|GNG3|GNG4|GNG5|GNG7|GNG10|GNG11|GNGT2|GNG13|GNG2|GNG12|GNB4|GNG8
REACTOME_TRANSMEMBRANE_TRANSPORT_OF_SMALL_MOLECULES (Geneset_Overlap) REACTOME_INHIBITION_OF_INSULIN_SECRETION_BY_ADRENALINE_NORADRENALINE	0.76	19	GNB1|GNGT1|GNB5|ADCY5|ADCY6|GNB2|GNB3|GNG3|GNG4|GNG5|GNG7|GNG10|GNG11|GNGT2|GNG13|GNG2|GNG12|GNB4|GNG8
REACTOME_TRANSMEMBRANE_TRANSPORT_OF_SMALL_MOLECULES (Geneset_Overlap) REACTOME_G_PROTEIN_BETA_GAMMA_SIGNALLING	0.607143	17	GNB1|GNGT1|GNB5|GNB2|GNB3|GNG3|GNG4|GNG5|GNG7|GNG10|GNG11|GNGT2|GNG13|GNG2|GNG12|GNB4|GNG8
REACTOME_TRANSMEMBRANE_TRANSPORT_OF_SMALL_MOLECULES (Geneset_Overlap) REACTOME_GABA_RECEPTOR_ACTIVATION	0.692308	36	ADCY3|GNB1|GNGT1|ADCY1|ADCY2|ADCY5|ADCY6|ADCY7|ADCY8|ADCY9|ADCY4|ARHGEF9|GABRA1|GABRA2|GABRA3|GABRA4|GABRA5|GABRA6|GABRB1|GABRB2|GABRB3|GABRG2|GABRG3|GABRR1|GABRR2|GNB2|GNB3|GNG3|GNG4|GNG5|GNG7|GNG10|GNGT2|GNG2|GNG12|GNG8
REACTOME_TRANSMEMBRANE_TRANSPORT_OF_SMALL_MOLECULES (Geneset_Overlap) REACTOME_G_ALPHA_Z_SIGNALLING_EVENTS	0.613636	27	GNAS|ADCY3|GNB1|GNGT1|GNB5|ADCY1|ADCY2|ADCY5|ADCY6|ADCY7|ADCY8|ADCY9|ADCY4|GNB2|GNB3|GNG3|GNG4|GNG5|GNG7|GNG10|GNG11|GNGT2|GNG13|GNG2|GNG12|GNB4|GNG8
REACTOME_TRANSMEMBRANE_TRANSPORT_OF_SMALL_MOLECULES (Geneset_Overlap) REACTOME_INHIBITION_OF_VOLTAGE_GATED_CA2_CHANNELS_VIA_GBETA_GAMMA_SUBUNITS	0.52	13	GNB1|GNGT1|GNB2|GNB3|GNG3|GNG4|GNG5|GNG7|GNG10|GNGT2|GNG2|GNG12|GNG8
PID_CD8_TCR_PATHWAY (Geneset_Overlap) PID_TCR_PATHWAY	0.90566	48	AKT1|PLCG1|GRAP2|LAT|LCP2|PRKCQ|CD3D|CD3E|CD28|CD3G|CD247|RASGRP2|ZAP70|PTPRC|PRKCE|CSK|IKBKG|PAG1|RAP1A|CBL|PDPK1|SHC1|SOS1|PRKCA|PRKCB|MAP3K14|RASGRP1|FYN|IKBKB|GRB2|LCK|RASSF5|TRPV6|CD80|CD86|MALT1|KRAS|CARD11|BCL10|CHUK|TRAF6|VAV1|HRAS|PTPN6|MAP3K8|STIM1|ORAI1|NRAS
REACTOME_DEVELOPMENTAL_BIOLOGY (Geneset_Overlap) BIOCARTA_AT1R_PATHWAY	0.515152	17	MEF2BNB-MEF2B|MEF2D|HRAS|MAPK1|RAF1|EGFR|GRB2|PAK1|MAPK3|MAP2K1|MAP2K2|PTK2|RAC1|SOS1|SRC|MEF2A|MEF2C
REACTOME_DEVELOPMENTAL_BIOLOGY (Geneset_Overlap) REACTOME_SEMA4D_INDUCED_CELL_MIGRATION_AND_GROWTH_CONE_COLLAPSE	1	25	MYL12B|MYL9|SEMA4D|ERBB2|ARHGEF12|RND1|RHOA|RHOB|RHOC|RHOG|LIMK1|LIMK2|MYH9|MYH10|MYH11|MYL6|PLXNB1|RAC1|RAC2|ROCK1|ROCK1P1|MYH14|ROCK2|ARHGEF11|CDC42
REACTOME_DEVELOPMENTAL_BIOLOGY (Geneset_Overlap) REACTOME_SHC_RELATED_EVENTS	0.764706	13	INS|HRAS|MAPK1|RAF1|GRB2|KRAS|NRAS|MAPK3|MAP2K1|MAP2K2|SOS1|YWHAB|CDK1
REACTOME_DEVELOPMENTAL_BIOLOGY (Geneset_Overlap) REACTOME_OTHER_SEMAPHORIN_INTERACTIONS	1	15	PLXNC1|PLXND1|ITGA1|ITGB1|PLXNA1|PLXNA2|PLXNB3|TREM2|SEMA6A|SEMA4A|TYROBP|SEMA6D|SEMA7A|SEMA5A|SEMA3E
REACTOME_DEVELOPMENTAL_BIOLOGY (Geneset_Overlap) REACTOME_ARMS_MEDIATED_ACTIVATION	0.588235	10	HRAS|MAPK1|RAF1|KRAS|NRAS|MAPK3|MAP2K1|MAP2K2|YWHAB|CDK1
REACTOME_DEVELOPMENTAL_BIOLOGY (Geneset_Overlap) KEGG_AXON_GUIDANCE	0.523438	67	NTN3|HRAS|MAPK1|PLXNC1|CDK5|PAK4|SEMA3A|SEMA4D|CFL1|UNC5D|DCC|DPYSL2|UNC5B|FES|ABLIM3|ARHGEF12|SRGAP2|ABL1|FYN|RND1|ITGB1|KRAS|RHOA|L1CAM|ABLIM1|LIMK1|LIMK2|MET|NCK1|NRAS|PAK1|PAK2|PLXNA1|PLXNA2|PLXNB1|PLXNB3|PLXNA3|MAPK3|DPYSL5|PAK6|PAK7|PTK2|SRGAP1|SEMA6A|RAC1|RAC2|NTN4|ROBO1|ROBO2|ROCK1|SEMA4A|ROBO3|SLIT1|SLIT3|SEMA6D|NCK2|SEMA7A|UNC5C|NRP1|UNC5A|SEMA5A|SLIT2|NTN1|ROCK2|SEMA3E|SRGAP3|CDC42
REACTOME_DEVELOPMENTAL_BIOLOGY (Geneset_Overlap) PID_NETRIN_PATHWAY	0.71875	23	MAPK1|DCC|DOCK1|UNC5B|FYN|RHOA|MYO10|NCK1|PAK1|PITPNA|PLCG1|MAPK3|MAP2K1|MAP2K2|PTK2|RAC1|SRC|TRIO|UNC5C|WASL|UNC5A|NTN1|CDC42
REACTOME_DEVELOPMENTAL_BIOLOGY (Geneset_Overlap) REACTOME_YAP1_AND_WWTR1_TAZ_STIMULATED_GENE_EXPRESSION	0.521739	12	NCOA2|CREBBP|NCOA6|PPARA|MED1|RXRA|SMARCD3|TBL1X|TBL1XR1|NCOA3|NCOA1|TGS1
REACTOME_DEVELOPMENTAL_BIOLOGY (Geneset_Overlap) REACTOME_SIGNAL_TRANSDUCTION_BY_L1	1	34	AP2M1|AP2S1|AP2A1|AP2A2|AP2B1|RPS6KA6|MAPK1|RPS6KA1|RPS6KA2|RPS6KA3|CLTA|CLTC|CSNK2A1|CSNK2A2|CSNK2B|EGFR|FGFR1|ITGA2B|ITGA5|ITGA9|ITGAV|ITGB1|ITGB3|L1CAM|NCAM1|PAK1|MAPK3|MAP2K1|MAP2K2|RAC1|SH3GL2|NRP1|RPS6KA4|RPS6KA5
REACTOME_DEVELOPMENTAL_BIOLOGY (Geneset_Overlap) REACTOME_INTERACTION_BETWEEN_L1_AND_ANKYRINS	1	21	KCNQ2|KCNQ3|ANK1|ANK3|L1CAM|NRCAM|SPTBN5|SCN3B|SPTBN4|SCN1B|SCN2A|SCN2B|SCN4A|SCN5A|SCN7A|SCN8A|SPTA1|SPTAN1|SPTB|SPTBN1|SPTBN2
REACTOME_DEVELOPMENTAL_BIOLOGY (Geneset_Overlap) BIOCARTA_BARRESTIN_SRC_PATHWAY	0.533333	8	HRAS|MAPK1|RAF1|DNM1|MAPK3|MAP2K1|MAP2K2|SRC
REACTOME_DEVELOPMENTAL_BIOLOGY (Geneset_Overlap) REACTOME_AXON_GUIDANCE	1	242	AP2M1|AP2S1|CREB1|AP2A1|AP2A2|AP2B1|DLG1|DLG3|RPS6KA6|HRAS|KCNQ2|KCNQ3|MAPK1|RAF1|RPS6KA1|RPS6KA2|RPS6KA3|RRAS|CACNB1|CACNB2|CACNB3|CACNB4|RANBP9|PLXNC1|CDK5|PAK4|SEMA3A|MYL12B|MYL9|CAP2|CAP1|SEMA4D|DPYSL4|CFL1|STIP1|CLTA|CLTC|CNTN1|COL1A1|COL1A2|COL2A1|COL3A1|COL4A1|COL4A2|COL4A3|COL4A4|COL4A5|COL5A1|COL5A2|COL6A1|COL6A2|COL6A3|COL9A1|COL9A2|COL9A3|UNC5D|CRMP1|CSNK2A1|CSNK2A2|CSNK2B|NCAN|HFE2|DC…
REACTOME_DEVELOPMENTAL_BIOLOGY (Geneset_Overlap) PID_ECADHERIN_KERATINOCYTE_PATHWAY	0.55	11	CTNNA1|CTNNB1|EGFR|FYN|RHOA|PLCG1|RAC1|SRC|VASP|AKT1|AKT2
REACTOME_DEVELOPMENTAL_BIOLOGY (Geneset_Overlap) REACTOME_SIGNALLING_TO_RAS	0.592593	16	HRAS|MAPK1|RAF1|GRB2|KRAS|NRAS|MAPK3|MAP2K1|MAP2K2|SOS1|SRC|YWHAB|CDK1|MAPK14|MAPK11|MAPK12
REACTOME_DEVELOPMENTAL_BIOLOGY (Geneset_Overlap) REACTOME_GRB2_EVENTS_IN_ERBB2_SIGNALING	0.636364	14	HRAS|MAPK1|RAF1|EGFR|ERBB2|GRB2|KRAS|NRAS|MAPK3|MAP2K1|MAP2K2|SOS1|YWHAB|CDK1
REACTOME_DEVELOPMENTAL_BIOLOGY (Geneset_Overlap) REACTOME_SEMA4D_IN_SEMAPHORIN_SIGNALING	1	30	RRAS|MYL12B|MYL9|SEMA4D|ERBB2|ARHGEF12|RND1|ARHGAP35|RHOA|RHOB|RHOC|RHOG|LIMK1|LIMK2|MET|MYH9|MYH10|MYH11|MYL6|PLXNB1|PTPRC|RAC1|RAC2|ROCK1|ROCK1P1|MYH14|ROCK2|CD72|ARHGEF11|CDC42
REACTOME_DEVELOPMENTAL_BIOLOGY (Geneset_Overlap) REACTOME_SIGNALLING_TO_P38_VIA_RIT_AND_RIN	0.666667	10	HRAS|MAPK1|RAF1|KRAS|NRAS|MAPK3|MAP2K1|MAP2K2|YWHAB|CDK1
REACTOME_DEVELOPMENTAL_BIOLOGY (Geneset_Overlap) REACTOME_NETRIN1_SIGNALING	1	38	UNC5D|HFE2|DCC|DOCK1|UNC5B|ABLIM3|FYN|RGMB|ABLIM1|MYO10|NCK1|NEO1|PITPNA|PLCG1|PRKCQ|RGMA|TRPC7|PTK2|RAC1|NTN4|ROBO1|SIAH1|SIAH2|SLIT1|SLIT3|SRC|TRIO|TRPC3|TRPC4|TRPC5|TRPC6|EZR|UNC5C|WASL|UNC5A|SLIT2|NTN1|CDC42
REACTOME_DEVELOPMENTAL_BIOLOGY (Geneset_Overlap) REACTOME_RECYCLING_PATHWAY_OF_L1	1	27	AP2M1|AP2S1|AP2A1|AP2A2|AP2B1|RPS6KA6|MAPK1|RPS6KA1|RPS6KA2|RPS6KA3|CLTA|CLTC|DNM1|DNM2|DPYSL2|KIF4A|KIF4B|L1CAM|MSN|KIAA1598|RDX|SH3GL2|SRC|EZR|NUMB|RPS6KA4|RPS6KA5
REACTOME_DEVELOPMENTAL_BIOLOGY (Geneset_Overlap) REACTOME_SEMAPHORIN_INTERACTIONS	1	65	RRAS|PLXNC1|CDK5|SEMA3A|MYL12B|MYL9|SEMA4D|DPYSL4|CFL1|CRMP1|DPYSL2|DPYSL3|ERBB2|FES|PLXND1|ARHGEF12|PIP5K1C|FYN|RND1|ARHGAP35|HSP90AA1|HSP90AB1|ITGA1|ITGB1|RHOA|RHOB|RHOC|RHOG|LIMK1|LIMK2|MET|MYH9|MYH10|MYH11|MYL6|PAK1|PAK2|PLXNA1|PLXNA2|PLXNB1|PLXNB3|TREM2|PLXNA3|DPYSL5|SEMA6A|PTPRC|RAC1|RAC2|ROCK1|SEMA4A|TLN1|ROCK1P1|TYROBP|MYH14|SEMA6D|SEMA7A|NRP1|CDK5R1|SEMA5A|ROCK2|CD72|SEMA3E|ARHGEF11|FARP…
REACTOME_DEVELOPMENTAL_BIOLOGY (Geneset_Overlap) REACTOME_L1CAM_INTERACTIONS	1	84	AP2M1|AP2S1|AP2A1|AP2A2|AP2B1|DLG1|DLG3|RPS6KA6|KCNQ2|KCNQ3|MAPK1|RPS6KA1|RPS6KA2|RPS6KA3|RANBP9|STIP1|CLTA|CLTC|CNTN1|CSNK2A1|CSNK2A2|CSNK2B|NCAN|DCX|DNM1|DNM2|DPYSL2|EGFR|ALCAM|FGFR1|KIF4A|CNTN6|LAMA1|KIF4B|ANK1|ANK3|ITGA1|ITGA2|ITGA2B|ITGA5|ITGA9|ITGAV|ITGB1|ITGB3|L1CAM|LAMB1|LAMC1|MSN|NCAM1|NRCAM|PAK1|SPTBN5|SCN3B|MAPK3|MAP2K1|MAP2K2|KIAA1598|SPTBN4|RAC1|RDX|SCN1B|SCN2A|SCN2B|SCN4A|SCN5A|SCN7…
REACTOME_DEVELOPMENTAL_BIOLOGY (Geneset_Overlap) REACTOME_SHC_MEDIATED_SIGNALLING	0.8	12	HRAS|MAPK1|RAF1|GRB2|KRAS|NRAS|MAPK3|MAP2K1|MAP2K2|SOS1|YWHAB|CDK1
PID_MAPK_TRK_PATHWAY (Geneset_Overlap) KEGG_MAPK_SIGNALING_PATHWAY	0.705882	24	MAPK1|ELK1|MAPKAPK2|RAF1|MAP3K2|MEF2C|RPS6KA1|MAPK3|MAP2K1|MAP2K6|MAP2K3|FOS|NTF3|RAP1B|BRAF|RPS6KA5|MAPK7|KRAS|MAP2K5|RAP1A|HRAS|SRF|MAPK14|NRAS
PID_MAPK_TRK_PATHWAY (Geneset_Overlap) BIOCARTA_MAPK_PATHWAY	0.558824	19	MAPK1|ELK1|MAPKAPK2|RAF1|MAP3K2|MEF2C|RPS6KA1|MAPK3|MAP2K1|MAP2K6|MAP2K3|FOS|BRAF|RPS6KA5|MAPK7|MAP2K5|CREB1|HRAS|MAPK14
PID_MAPK_TRK_PATHWAY (Geneset_Overlap) PID_ERBB1_DOWNSTREAM_PATHWAY	0.558824	19	MAPK1|ELK1|RAF1|MAP3K2|MEF2C|MAPK3|MAP2K1|FOS|BRAF|EGR1|RPS6KA5|PRKCD|MAPK7|KRAS|MAP2K5|CREB1|HRAS|SRF|NRAS
PID_MAPK_TRK_PATHWAY (Geneset_Overlap) REACTOME_ARMS_MEDIATED_ACTIVATION	0.529412	9	MAPK1|RAF1|MAPK3|MAP2K1|BRAF|KRAS|RAP1A|HRAS|NRAS
PID_MAPK_TRK_PATHWAY (Geneset_Overlap) REACTOME_SIGNALLING_BY_NGF	0.617647	21	MAPK1|ELK1|MAPKAPK2|RAF1|MEF2C|RPS6KA1|MAPK3|MAP2K1|BRAF|RPS6KA5|PRKCD|MAPK7|KRAS|MAP2K5|CREB1|RAP1A|RIT2|RIT1|HRAS|MAPK14|NRAS
PID_MAPK_TRK_PATHWAY (Geneset_Overlap) REACTOME_SIGNALLING_TO_P38_VIA_RIT_AND_RIN	0.666667	10	MAPK1|RAF1|MAPK3|MAP2K1|BRAF|KRAS|RIT2|RIT1|HRAS|NRAS
PID_MAPK_TRK_PATHWAY (Geneset_Overlap) KEGG_NEUROTROPHIN_SIGNALING_PATHWAY	0.529412	18	MAPK1|MAPKAPK2|RAF1|RPS6KA1|MAPK3|MAP2K1|NTF3|RAP1B|BRAF|RPS6KA5|PRKCD|MAPK7|KRAS|MAP2K5|RAP1A|HRAS|MAPK14|NRAS
PID_MAPK_TRK_PATHWAY (Geneset_Overlap) REACTOME_NGF_SIGNALLING_VIA_TRKA_FROM_THE_PLASMA_MEMBRANE	0.617647	21	MAPK1|ELK1|MAPKAPK2|RAF1|MEF2C|RPS6KA1|MAPK3|MAP2K1|BRAF|RPS6KA5|PRKCD|MAPK7|KRAS|MAP2K5|CREB1|RAP1A|RIT2|RIT1|HRAS|MAPK14|NRAS
PID_AVB3_INTEGRIN_PATHWAY (Geneset_Overlap) BIOCARTA_PTEN_PATHWAY	0.5	9	AKT1|MAPK3|PIK3CA|PIK3R1|PTK2|ILK|BCAR1|MAPK1|CDKN1B
PID_AVB3_INTEGRIN_PATHWAY (Geneset_Overlap) REACTOME_COLLAGEN_FORMATION	0.517857	29	COL11A1|COL11A2|COL12A1|COL13A1|COL15A1|COL16A1|COL14A1|COL1A1|COL1A2|COL2A1|COL3A1|COL4A1|COL4A3|COL4A4|COL4A5|COL5A1|COL5A2|COL6A1|COL6A2|COL6A3|COL9A1|COL9A2|COL9A3|COL4A6|COL17A1|COL7A1|COL8A1|COL8A2|COL10A1
PID_AVB3_INTEGRIN_PATHWAY (Geneset_Overlap) KEGG_FOCAL_ADHESION	0.52	39	COL11A1|COL11A2|AKT1|KDR|MAPK3|PIK3CA|PIK3R1|VCL|PTK2|IGF1|IGF1R|RAC1|COL1A1|COL1A2|COL2A1|COL3A1|COL4A1|ROCK1|ILK|COL4A4|COL5A1|COL5A2|COL6A1|COL6A2|COL6A3|SPP1|BCAR1|MAPK1|SRC|TLN1|VAV3|COL4A6|VEGFA|FN1|VTN|PXN|ITGAV|ITGB3|RHOA
PID_AVB3_INTEGRIN_PATHWAY (Geneset_Overlap) NABA_COLLAGENS	0.659091	29	COL11A1|COL11A2|COL12A1|COL13A1|COL15A1|COL16A1|COL14A1|COL1A1|COL1A2|COL2A1|COL3A1|COL4A1|COL4A3|COL4A4|COL4A5|COL5A1|COL5A2|COL6A1|COL6A2|COL6A3|COL9A1|COL9A2|COL9A3|COL4A6|COL17A1|COL7A1|COL8A1|COL8A2|COL10A1
REACTOME_TRANSCRIPTIONAL_ACTIVITY_OF_SMAD2_SMAD3_SMAD4_HETEROTRIMER (Geneset_Overlap) REACTOME_SMAD2_SMAD3_SMAD4_HETEROTRIMER_REGULATES_TRANSCRIPTION	1	25	CDKN2B|SMAD7|CDK9|CDK8|CCNT1|CCNT2|SERPINE1|TGIF1|HDAC1|MYC|TGIF2|RBL1|JUNB|SP1|RPS27A|CCNC|MEN1|WWTR1|E2F4|E2F5|UBA52|SMAD2|TFDP1|SMAD3|SMAD4
REACTOME_TRANSCRIPTIONAL_ACTIVITY_OF_SMAD2_SMAD3_SMAD4_HETEROTRIMER (Geneset_Overlap) REACTOME_GENERIC_TRANSCRIPTION_PATHWAY	1	36	NCOR1|NCOR2|CDKN2B|SMAD7|CDK9|CDK8|CCNT1|CCNT2|SMURF2|SERPINE1|TGIF1|HDAC1|PPM1A|SKI|MYC|TRIM33|TGIF2|USP9X|RBL1|JUNB|SKIL|SP1|RPS27A|CCNC|MEN1|WWTR1|PARP1|E2F4|E2F5|UBA52|SMAD2|TFDP1|SMAD3|SMAD4|UBE2D1|UBE2D3
REACTOME_TRANSCRIPTIONAL_ACTIVITY_OF_SMAD2_SMAD3_SMAD4_HETEROTRIMER (Geneset_Overlap) REACTOME_SIGNALING_BY_TGF_BETA_RECEPTOR_COMPLEX	1	36	NCOR1|NCOR2|CDKN2B|SMAD7|CDK9|CDK8|CCNT1|CCNT2|SMURF2|SERPINE1|TGIF1|HDAC1|PPM1A|SKI|MYC|TRIM33|TGIF2|USP9X|RBL1|JUNB|SKIL|SP1|RPS27A|CCNC|MEN1|WWTR1|PARP1|E2F4|E2F5|UBA52|SMAD2|TFDP1|SMAD3|SMAD4|UBE2D1|UBE2D3
PID_NFKAPPAB_CANONICAL_PATHWAY (Geneset_Overlap) REACTOME_INNATE_IMMUNE_SYSTEM	0.521739	12	NOD2|IKBKG|BIRC2|TNFAIP3|RELA|CYLD|CHUK|TRAF6|IKBKB|UBE2D3|NFKBIA|RIPK2
PID_NFKAPPAB_CANONICAL_PATHWAY (Geneset_Overlap) BIOCARTA_RELA_PATHWAY	0.5625	9	NFKB1|TNF|IKBKG|RELA|CHUK|TNFRSF1A|TRAF6|IKBKB|NFKBIA
REACTOME_GLYCOSAMINOGLYCAN_METABOLISM (Geneset_Overlap) REACTOME_HS_GAG_DEGRADATION	1	20	SDC2|SDC4|GLB1|SGSH|SDC3|GPC6|HPSE|GPC2|GPC4|GPC5|GPC3|GPC1|GUSB|HSPG2|IDS|IDUA|AGRN|NAGLU|HPSE2|SDC1
REACTOME_GLYCOSAMINOGLYCAN_METABOLISM (Geneset_Overlap) REACTOME_HEPARAN_SULFATE_HEPARIN_HS_GAG_METABOLISM	1	51	SDC2|SDC4|GLB1|SGSH|NDST4|HS3ST6|GXYLT2|NDST2|HS6ST2|NDST3|HS6ST1|HS2ST1|SDC3|HS3ST4|HS3ST3B1|HS3ST3A1|HS3ST2|HS3ST1|GPC6|HPSE|B4GALT7|B3GALT6|B3GAT2|NCAN|VCAN|CSPG4|DCN|EXT1|EXT2|GPC2|HS3ST5|GPC4|GPC5|GLCE|B3GAT3|HS6ST3|B3GAT1|GPC3|GPC1|GXYLT1|GUSB|HSPG2|NDST1|IDS|IDUA|AGRN|NAGLU|HPSE2|BGN|SDC1|BCAN
REACTOME_GLYCOSAMINOGLYCAN_METABOLISM (Geneset_Overlap) REACTOME_A_TETRASACCHARIDE_LINKER_SEQUENCE_IS_REQUIRED_FOR_GAG_SYNTHESIS	1	25	SDC2|SDC4|GXYLT2|SDC3|GPC6|B4GALT7|B3GALT6|B3GAT2|NCAN|VCAN|CSPG4|DCN|GPC2|GPC4|GPC5|B3GAT3|B3GAT1|GPC3|GPC1|GXYLT1|HSPG2|AGRN|BGN|SDC1|BCAN
REACTOME_GLYCOSAMINOGLYCAN_METABOLISM (Geneset_Overlap) REACTOME_METABOLISM_OF_CARBOHYDRATES	1	108	SDC2|SDC4|GLB1|SGSH|NDST4|B4GALT1|HS3ST6|HEXB|GXYLT2|HEXA|CHPF|CHST9|NDST2|CHST1|HYAL2|HS6ST2|NDST3|HS6ST1|CHST2|CHST3|CD44|HS2ST1|SDC3|HS3ST4|HS3ST3B1|HS3ST3A1|HS3ST2|HS3ST1|ABCC5|GNS|B4GALT4|B4GALT3|B4GALT2|B4GALT6|B4GALT5|B3GNT3|B3GNT2|SLC9A1|GPC6|UST|ST3GAL6|ARSB|HPSE|LYVE1|B3GNT1|KERA|B4GALT7|CHST14|B3GALT6|B3GAT2|NCAN|VCAN|CSPG4|DCN|CHST13|ACAN|EXT1|EXT2|GPC2|HS3ST5|GPC4|GPC5|CHSY1|FMOD|CHS…
REACTOME_GLYCOSAMINOGLYCAN_METABOLISM (Geneset_Overlap) KEGG_GLYCOSAMINOGLYCAN_BIOSYNTHESIS_HEPARAN_SULFATE	0.807692	21	NDST4|NDST2|HS6ST2|NDST3|HS6ST1|HS2ST1|HS3ST3B1|HS3ST3A1|HS3ST2|HS3ST1|B4GALT7|B3GALT6|B3GAT2|EXT1|EXT2|HS3ST5|GLCE|B3GAT3|HS6ST3|B3GAT1|NDST1
REACTOME_GLYCOSAMINOGLYCAN_METABOLISM (Geneset_Overlap) REACTOME_CHONDROITIN_SULFATE_BIOSYNTHESIS	1	19	CHPF|CHST9|CHST3|NCAN|VCAN|CSPG4|DCN|CHST13|CHSY1|CHSY3|CHST11|CHST15|CHPF2|CSGALNACT2|CHST12|CSGALNACT1|CHST7|BGN|BCAN
REACTOME_GLYCOSAMINOGLYCAN_METABOLISM (Geneset_Overlap) REACTOME_CHONDROITIN_SULFATE_DERMATAN_SULFATE_METABOLISM	1	47	SDC2|SDC4|HEXB|GXYLT2|HEXA|CHPF|CHST9|CHST3|SDC3|GPC6|UST|ARSB|B4GALT7|CHST14|B3GALT6|B3GAT2|NCAN|VCAN|CSPG4|DCN|CHST13|GPC2|GPC4|GPC5|CHSY1|B3GAT3|B3GAT1|GPC3|GPC1|GXYLT1|DSE|HSPG2|HYAL1|CHSY3|IDS|IDUA|AGRN|CHST11|CHST15|CHPF2|CSGALNACT2|CHST12|CSGALNACT1|CHST7|BGN|SDC1|BCAN
REACTOME_RNA_POL_I_PROMOTER_OPENING (Geneset_Overlap) REACTOME_CHROMOSOME_MAINTENANCE	0.696429	39	H2AFX|HIST4H4|HIST3H2BB|HIST1H2BA|HIST1H2AE|HIST1H2AD|H2AFZ|HIST1H2BD|HIST1H2BB|HIST2H2AA4|HIST1H4I|HIST1H2AJ|HIST1H2AC|HIST1H2AB|HIST2H2AC|HIST1H2BG|HIST1H2BL|HIST1H2BN|HIST1H2BM|HIST1H2BF|HIST1H2BE|HIST1H2BH|HIST1H2BI|HIST1H2BC|HIST1H2BO|HIST2H2BE|HIST1H4A|HIST1H4D|HIST1H4F|HIST1H4K|HIST1H4J|HIST1H4C|HIST1H4H|HIST1H4B|HIST1H4E|HIST1H4L|HIST2H4A|HIST1H2BK|HIST1H2BJ
REACTOME_RNA_POL_I_PROMOTER_OPENING (Geneset_Overlap) KEGG_SYSTEMIC_LUPUS_ERYTHEMATOSUS	0.946429	53	HIST2H3C|H3F3A|H3F3B|HIST2H3D|HIST1H3A|HIST1H3D|HIST1H3C|HIST1H3E|HIST1H3I|H2AFX|HIST1H3G|HIST1H3J|HIST1H3H|HIST1H3B|HIST1H3F|HIST4H4|HIST3H2BB|HIST1H2BA|HIST1H2AE|HIST1H2AD|H2AFZ|HIST1H2BD|HIST1H2BB|HIST2H2AA4|HIST1H4I|HIST1H2AJ|HIST1H2AC|HIST1H2AB|HIST2H2AC|HIST1H2BG|HIST1H2BL|HIST1H2BN|HIST1H2BM|HIST1H2BF|HIST1H2BE|HIST1H2BH|HIST1H2BI|HIST1H2BC|HIST1H2BO|HIST2H2BE|HIST1H4A|HIST1H4D|HIST1H4F|HI…
REACTOME_ION_CHANNEL_TRANSPORT (Geneset_Overlap) REACTOME_TRANSMEMBRANE_TRANSPORT_OF_SMALL_MOLECULES	1	54	ATP2C1|GLRA1|GLRA2|GLRB|ATP2A1|ATP11C|ATP2A3|ATP2A2|HTR3A|ATP9A|ATP8A1|ATP9B|ATP8B4|ATP1A1|GLRA3|ATP1A2|ATP1A3|ATP12A|ATP1A4|ATP1B1|ATP1B2|ARHGEF9|ATP1B3|FXYD2|ATP4A|ATP4B|GABRA1|GABRA2|ATP2B2|GABRA3|ATP2B3|GABRA4|GABRA5|GABRA6|ATP8A2|GABRB1|ATP8B1|GABRB2|GABRB3|GABRG2|GABRG3|GABRR1|GABRR2|ATP8B3|ATP7A|ATP7B|HTR3C|HTR3B|ATP10B|ATP11B|ATP11A|ATP2C2|ATP10A|ATP10D
KEGG_NEUROACTIVE_LIGAND_RECEPTOR_INTERACTION (Geneset_Overlap) REACTOME_AMINE_LIGAND_BINDING_RECEPTORS	1	37	ADRB3|ADRB2|ADRB1|DRD1|DRD5|CHRM1|CHRM2|CHRM3|CHRM5|HTR4|HTR5A|HTR6|HTR7|HTR2A|HTR2C|HTR2B|HRH2|ADRA1D|ADRA1B|ADRA1A|HRH1|HRH3|TAAR1|ADRA2A|ADRA2B|DRD2|DRD3|TAAR6|HTR1A|HTR1B|HTR1D|HTR1E|HTR1F|HRH4|TAAR8|TAAR5|TAAR2
KEGG_NEUROACTIVE_LIGAND_RECEPTOR_INTERACTION (Geneset_Overlap) REACTOME_UNBLOCKING_OF_NMDA_RECEPTOR_GLUTAMATE_BINDING_AND_ACTIVATION	0.6	9	GRIA1|GRIA2|GRIA3|GRIA4|GRIN1|GRIN2A|GRIN2B|GRIN2C|GRIN2D
REACTOME_SHC1_EVENTS_IN_ERBB4_SIGNALING (Geneset_Overlap) REACTOME_SIGNALLING_TO_P38_VIA_RIT_AND_RIN	0.666667	10	MAPK1|RAF1|KRAS|CDK1|YWHAB|MAPK3|MAP2K1|MAP2K2|HRAS|NRAS
REACTOME_SHC1_EVENTS_IN_ERBB4_SIGNALING (Geneset_Overlap) REACTOME_SIGNALLING_TO_RAS	0.65	13	MAPK1|RAF1|KRAS|CDK1|YWHAB|MAPK3|MAP2K1|MAP2K2|HRAS|SHC1|SOS1|GRB2|NRAS
REACTOME_SHC1_EVENTS_IN_ERBB4_SIGNALING (Geneset_Overlap) KEGG_RENAL_CELL_CARCINOMA	0.5	10	MAPK1|RAF1|KRAS|MAPK3|MAP2K1|MAP2K2|HRAS|SOS1|GRB2|NRAS
REACTOME_SHC1_EVENTS_IN_ERBB4_SIGNALING (Geneset_Overlap) PID_PDGFRB_PATHWAY	0.6	12	MAPK1|RAF1|KRAS|YWHAB|MAPK3|MAP2K1|MAP2K2|HRAS|SHC1|SOS1|GRB2|NRAS
REACTOME_SHC1_EVENTS_IN_ERBB4_SIGNALING (Geneset_Overlap) KEGG_PATHWAYS_IN_CANCER	0.5	10	MAPK1|RAF1|KRAS|MAPK3|MAP2K1|MAP2K2|HRAS|SOS1|GRB2|NRAS
REACTOME_SHC1_EVENTS_IN_ERBB4_SIGNALING (Geneset_Overlap) REACTOME_SIGNALING_BY_SCF_KIT	0.6	12	MAPK1|RAF1|KRAS|CDK1|YWHAB|MAPK3|MAP2K1|MAP2K2|HRAS|SOS1|GRB2|NRAS
REACTOME_SHC1_EVENTS_IN_ERBB4_SIGNALING (Geneset_Overlap) REACTOME_AXON_GUIDANCE	0.6	12	MAPK1|RAF1|KRAS|CDK1|YWHAB|MAPK3|MAP2K1|MAP2K2|HRAS|SOS1|GRB2|NRAS
REACTOME_SHC1_EVENTS_IN_ERBB4_SIGNALING (Geneset_Overlap) REACTOME_SHC_RELATED_EVENTS	0.764706	13	MAPK1|RAF1|KRAS|CDK1|YWHAB|MAPK3|MAP2K1|MAP2K2|HRAS|SHC1|SOS1|GRB2|NRAS
REACTOME_SHC1_EVENTS_IN_ERBB4_SIGNALING (Geneset_Overlap) REACTOME_SIGNALING_BY_FGFR	0.65	13	MAPK1|RAF1|KRAS|CDK1|YWHAB|MAPK3|MAP2K1|MAP2K2|HRAS|SHC1|SOS1|GRB2|NRAS
REACTOME_SHC1_EVENTS_IN_ERBB4_SIGNALING (Geneset_Overlap) KEGG_CHRONIC_MYELOID_LEUKEMIA	0.55	11	MAPK1|RAF1|KRAS|MAPK3|MAP2K1|MAP2K2|HRAS|SHC1|SOS1|GRB2|NRAS
REACTOME_SHC1_EVENTS_IN_ERBB4_SIGNALING (Geneset_Overlap) PID_ERBB1_DOWNSTREAM_PATHWAY	0.55	11	MAPK1|RAF1|KRAS|YWHAB|MAPK3|MAP2K1|MAP2K2|HRAS|SOS1|GRB2|NRAS
REACTOME_SHC1_EVENTS_IN_ERBB4_SIGNALING (Geneset_Overlap) REACTOME_INSULIN_RECEPTOR_SIGNALLING_CASCADE	0.65	13	MAPK1|RAF1|KRAS|CDK1|YWHAB|MAPK3|MAP2K1|MAP2K2|HRAS|SHC1|SOS1|GRB2|NRAS
REACTOME_SHC1_EVENTS_IN_ERBB4_SIGNALING (Geneset_Overlap) REACTOME_DOWNSTREAM_SIGNALING_OF_ACTIVATED_FGFR	0.65	13	MAPK1|RAF1|KRAS|CDK1|YWHAB|MAPK3|MAP2K1|MAP2K2|HRAS|SHC1|SOS1|GRB2|NRAS
REACTOME_SHC1_EVENTS_IN_ERBB4_SIGNALING (Geneset_Overlap) KEGG_ACUTE_MYELOID_LEUKEMIA	0.5	10	MAPK1|RAF1|KRAS|MAPK3|MAP2K1|MAP2K2|HRAS|SOS1|GRB2|NRAS
REACTOME_SHC1_EVENTS_IN_ERBB4_SIGNALING (Geneset_Overlap) REACTOME_SIGNALING_BY_ILS	0.65	13	MAPK1|RAF1|KRAS|CDK1|YWHAB|MAPK3|MAP2K1|MAP2K2|HRAS|SHC1|SOS1|GRB2|NRAS
REACTOME_SHC1_EVENTS_IN_ERBB4_SIGNALING (Geneset_Overlap) REACTOME_GRB2_EVENTS_IN_ERBB2_SIGNALING	0.95	19	MAPK1|NRG2|RAF1|KRAS|CDK1|YWHAB|MAPK3|MAP2K1|MAP2K2|HRAS|NRG4|HBEGF|SOS1|ERBB4|EREG|NRG1|GRB2|BTC|NRAS
REACTOME_SHC1_EVENTS_IN_ERBB4_SIGNALING (Geneset_Overlap) REACTOME_DEVELOPMENTAL_BIOLOGY	0.6	12	MAPK1|RAF1|KRAS|CDK1|YWHAB|MAPK3|MAP2K1|MAP2K2|HRAS|SOS1|GRB2|NRAS
REACTOME_SHC1_EVENTS_IN_ERBB4_SIGNALING (Geneset_Overlap) KEGG_GAP_JUNCTION	0.55	11	MAPK1|RAF1|KRAS|CDK1|MAPK3|MAP2K1|MAP2K2|HRAS|SOS1|GRB2|NRAS
REACTOME_SHC1_EVENTS_IN_ERBB4_SIGNALING (Geneset_Overlap) KEGG_NON_SMALL_CELL_LUNG_CANCER	0.5	10	MAPK1|RAF1|KRAS|MAPK3|MAP2K1|MAP2K2|HRAS|SOS1|GRB2|NRAS
REACTOME_SHC1_EVENTS_IN_ERBB4_SIGNALING (Geneset_Overlap) REACTOME_SHC_MEDIATED_SIGNALLING	0.866667	13	MAPK1|RAF1|KRAS|CDK1|YWHAB|MAPK3|MAP2K1|MAP2K2|HRAS|SHC1|SOS1|GRB2|NRAS
REACTOME_SHC1_EVENTS_IN_ERBB4_SIGNALING (Geneset_Overlap) PID_GMCSF_PATHWAY	0.55	11	MAPK1|RAF1|KRAS|MAPK3|MAP2K1|MAP2K2|HRAS|SHC1|SOS1|GRB2|NRAS
REACTOME_SHC1_EVENTS_IN_ERBB4_SIGNALING (Geneset_Overlap) REACTOME_ARMS_MEDIATED_ACTIVATION	0.588235	10	MAPK1|RAF1|KRAS|CDK1|YWHAB|MAPK3|MAP2K1|MAP2K2|HRAS|NRAS
REACTOME_SHC1_EVENTS_IN_ERBB4_SIGNALING (Geneset_Overlap) REACTOME_GASTRIN_CREB_SIGNALLING_PATHWAY_VIA_PKC_AND_MAPK	0.65	13	MAPK1|RAF1|KRAS|CDK1|YWHAB|MAPK3|MAP2K1|MAP2K2|HRAS|HBEGF|SOS1|GRB2|NRAS
REACTOME_SHC1_EVENTS_IN_ERBB4_SIGNALING (Geneset_Overlap) REACTOME_SIGNALING_BY_INSULIN_RECEPTOR	0.65	13	MAPK1|RAF1|KRAS|CDK1|YWHAB|MAPK3|MAP2K1|MAP2K2|HRAS|SHC1|SOS1|GRB2|NRAS
REACTOME_SHC1_EVENTS_IN_ERBB4_SIGNALING (Geneset_Overlap) KEGG_GLIOMA	0.55	11	MAPK1|RAF1|KRAS|MAPK3|MAP2K1|MAP2K2|HRAS|SHC1|SOS1|GRB2|NRAS
REACTOME_SHC1_EVENTS_IN_ERBB4_SIGNALING (Geneset_Overlap) REACTOME_SIGNALING_BY_ERBB4	1	20	MAPK1|NRG2|RAF1|KRAS|CDK1|YWHAB|MAPK3|MAP2K1|MAP2K2|HRAS|NRG4|SHC1|HBEGF|SOS1|ERBB4|EREG|NRG1|GRB2|BTC|NRAS
REACTOME_SHC1_EVENTS_IN_ERBB4_SIGNALING (Geneset_Overlap) REACTOME_SIGNALING_BY_ERBB2	1	20	MAPK1|NRG2|RAF1|KRAS|CDK1|YWHAB|MAPK3|MAP2K1|MAP2K2|HRAS|NRG4|SHC1|HBEGF|SOS1|ERBB4|EREG|NRG1|GRB2|BTC|NRAS
REACTOME_SHC1_EVENTS_IN_ERBB4_SIGNALING (Geneset_Overlap) REACTOME_SIGNALLING_TO_ERKS	0.65	13	MAPK1|RAF1|KRAS|CDK1|YWHAB|MAPK3|MAP2K1|MAP2K2|HRAS|SHC1|SOS1|GRB2|NRAS
REACTOME_SHC1_EVENTS_IN_ERBB4_SIGNALING (Geneset_Overlap) KEGG_NEUROTROPHIN_SIGNALING_PATHWAY	0.6	12	MAPK1|RAF1|KRAS|YWHAB|MAPK3|MAP2K1|MAP2K2|HRAS|SHC1|SOS1|GRB2|NRAS
REACTOME_SHC1_EVENTS_IN_ERBB4_SIGNALING (Geneset_Overlap) REACTOME_SIGNALLING_BY_NGF	0.65	13	MAPK1|RAF1|KRAS|CDK1|YWHAB|MAPK3|MAP2K1|MAP2K2|HRAS|SHC1|SOS1|GRB2|NRAS
REACTOME_SHC1_EVENTS_IN_ERBB4_SIGNALING (Geneset_Overlap) KEGG_MAPK_SIGNALING_PATHWAY	0.5	10	MAPK1|RAF1|KRAS|MAPK3|MAP2K1|MAP2K2|HRAS|SOS1|GRB2|NRAS
REACTOME_SHC1_EVENTS_IN_ERBB4_SIGNALING (Geneset_Overlap) KEGG_INSULIN_SIGNALING_PATHWAY	0.55	11	MAPK1|RAF1|KRAS|MAPK3|MAP2K1|MAP2K2|HRAS|SHC1|SOS1|GRB2|NRAS
REACTOME_SHC1_EVENTS_IN_ERBB4_SIGNALING (Geneset_Overlap) KEGG_PROSTATE_CANCER	0.5	10	MAPK1|RAF1|KRAS|MAPK3|MAP2K1|MAP2K2|HRAS|SOS1|GRB2|NRAS
REACTOME_SHC1_EVENTS_IN_ERBB4_SIGNALING (Geneset_Overlap) REACTOME_SIGNALING_BY_PDGF	0.6	12	MAPK1|RAF1|KRAS|CDK1|YWHAB|MAPK3|MAP2K1|MAP2K2|HRAS|SOS1|GRB2|NRAS
REACTOME_SHC1_EVENTS_IN_ERBB4_SIGNALING (Geneset_Overlap) REACTOME_CYTOKINE_SIGNALING_IN_IMMUNE_SYSTEM	0.65	13	MAPK1|RAF1|KRAS|CDK1|YWHAB|MAPK3|MAP2K1|MAP2K2|HRAS|SHC1|SOS1|GRB2|NRAS
REACTOME_SHC1_EVENTS_IN_ERBB4_SIGNALING (Geneset_Overlap) REACTOME_SIGNALING_BY_EGFR_IN_CANCER	0.65	13	MAPK1|RAF1|KRAS|CDK1|YWHAB|MAPK3|MAP2K1|MAP2K2|HRAS|SHC1|SOS1|GRB2|NRAS
REACTOME_SHC1_EVENTS_IN_ERBB4_SIGNALING (Geneset_Overlap) PID_ERBB2_ERBB3_PATHWAY	0.65	13	MAPK1|NRG2|RAF1|KRAS|MAPK3|MAP2K1|MAP2K2|HRAS|SHC1|SOS1|NRG1|GRB2|NRAS
REACTOME_SHC1_EVENTS_IN_ERBB4_SIGNALING (Geneset_Overlap) REACTOME_SIGNALING_BY_FGFR_IN_DISEASE	0.65	13	MAPK1|RAF1|KRAS|CDK1|YWHAB|MAPK3|MAP2K1|MAP2K2|HRAS|SHC1|SOS1|GRB2|NRAS
REACTOME_SHC1_EVENTS_IN_ERBB4_SIGNALING (Geneset_Overlap) REACTOME_NGF_SIGNALLING_VIA_TRKA_FROM_THE_PLASMA_MEMBRANE	0.65	13	MAPK1|RAF1|KRAS|CDK1|YWHAB|MAPK3|MAP2K1|MAP2K2|HRAS|SHC1|SOS1|GRB2|NRAS
REACTOME_SHC1_EVENTS_IN_ERBB4_SIGNALING (Geneset_Overlap) KEGG_GNRH_SIGNALING_PATHWAY	0.55	11	MAPK1|RAF1|KRAS|MAPK3|MAP2K1|MAP2K2|HRAS|HBEGF|SOS1|GRB2|NRAS
REACTOME_AMYLOIDS (Geneset_Overlap) REACTOME_CHROMOSOME_MAINTENANCE	0.513158	39	H2AFX|HIST4H4|HIST3H2BB|HIST1H2BA|HIST1H2AE|HIST1H2AD|H2AFZ|HIST1H2BD|HIST1H2BB|HIST2H2AA4|HIST1H4I|HIST1H2AJ|HIST1H2AC|HIST1H2AB|HIST2H2AC|HIST1H2BG|HIST1H2BL|HIST1H2BN|HIST1H2BM|HIST1H2BF|HIST1H2BE|HIST1H2BH|HIST1H2BI|HIST1H2BC|HIST1H2BO|HIST2H2BE|HIST1H4A|HIST1H4D|HIST1H4F|HIST1H4K|HIST1H4J|HIST1H4C|HIST1H4H|HIST1H4B|HIST1H4E|HIST1H4L|HIST2H4A|HIST1H2BK|HIST1H2BJ
REACTOME_AMYLOIDS (Geneset_Overlap) REACTOME_RNA_POL_I_PROMOTER_OPENING	0.946429	53	HIST2H3C|H3F3A|H3F3B|HIST2H3D|HIST1H3A|HIST1H3D|HIST1H3C|HIST1H3E|HIST1H3I|H2AFX|HIST1H3G|HIST1H3J|HIST1H3H|HIST1H3B|HIST1H3F|HIST4H4|HIST3H2BB|HIST1H2BA|HIST1H2AE|HIST1H2AD|H2AFZ|HIST1H2BD|HIST1H2BB|HIST2H2AA4|HIST1H4I|HIST1H2AJ|HIST1H2AC|HIST1H2AB|HIST2H2AC|HIST1H2BG|HIST1H2BL|HIST1H2BN|HIST1H2BM|HIST1H2BF|HIST1H2BE|HIST1H2BH|HIST1H2BI|HIST1H2BC|HIST1H2BO|HIST2H2BE|HIST1H4A|HIST1H4D|HIST1H4F|HI…
REACTOME_AMYLOIDS (Geneset_Overlap) KEGG_SYSTEMIC_LUPUS_ERYTHEMATOSUS	0.697368	53	HIST2H3C|H3F3A|H3F3B|HIST2H3D|HIST1H3A|HIST1H3D|HIST1H3C|HIST1H3E|HIST1H3I|H2AFX|HIST1H3G|HIST1H3J|HIST1H3H|HIST1H3B|HIST1H3F|HIST4H4|HIST3H2BB|HIST1H2BA|HIST1H2AE|HIST1H2AD|H2AFZ|HIST1H2BD|HIST1H2BB|HIST2H2AA4|HIST1H4I|HIST1H2AJ|HIST1H2AC|HIST1H2AB|HIST2H2AC|HIST1H2BG|HIST1H2BL|HIST1H2BN|HIST1H2BM|HIST1H2BF|HIST1H2BE|HIST1H2BH|HIST1H2BI|HIST1H2BC|HIST1H2BO|HIST2H2BE|HIST1H4A|HIST1H4D|HIST1H4F|HI…
REACTOME_GABA_B_RECEPTOR_ACTIVATION (Geneset_Overlap) REACTOME_TRANSMEMBRANE_TRANSPORT_OF_SMALL_MOLECULES	0.578947	22	GNGT1|GNG12|ADCY3|GNG8|ADCY1|ADCY2|ADCY5|ADCY6|ADCY7|GNB2|ADCY8|GNB3|GNG3|GNG4|GNG5|GNG7|GNG10|ADCY9|GNGT2|ADCY4|GNG2|GNB1
REACTOME_GABA_B_RECEPTOR_ACTIVATION (Geneset_Overlap) REACTOME_INHIBITION_OF_INSULIN_SECRETION_BY_ADRENALINE_NORADRENALINE	0.68	17	GNGT1|GNG12|GNG8|ADCY5|ADCY6|GNAI1|GNAI2|GNB2|GNB3|GNG3|GNG4|GNG5|GNG7|GNG10|GNGT2|GNG2|GNB1
REACTOME_GABA_B_RECEPTOR_ACTIVATION (Geneset_Overlap) REACTOME_G_ALPHA_Z_SIGNALLING_EVENTS	0.657895	25	GNGT1|GNG12|ADCY3|GNG8|ADCY1|ADCY2|ADCY5|ADCY6|ADCY7|GNAI1|GNAI2|GNAI3|GNB2|ADCY8|GNB3|GNG3|GNG4|GNG5|GNG7|GNG10|ADCY9|GNGT2|ADCY4|GNG2|GNB1
REACTOME_GABA_B_RECEPTOR_ACTIVATION (Geneset_Overlap) REACTOME_PKA_MEDIATED_PHOSPHORYLATION_OF_CREB	0.529412	9	ADCY3|ADCY1|ADCY2|ADCY5|ADCY6|ADCY7|ADCY8|ADCY9|ADCY4
REACTOME_GABA_B_RECEPTOR_ACTIVATION (Geneset_Overlap) REACTOME_REGULATION_OF_WATER_BALANCE_BY_RENAL_AQUAPORINS	0.578947	22	GNGT1|GNG12|ADCY3|GNG8|ADCY1|ADCY2|ADCY5|ADCY6|ADCY7|GNB2|ADCY8|GNB3|GNG3|GNG4|GNG5|GNG7|GNG10|ADCY9|GNGT2|ADCY4|GNG2|GNB1
REACTOME_GABA_B_RECEPTOR_ACTIVATION (Geneset_Overlap) REACTOME_OPIOID_SIGNALLING	0.684211	26	GNGT1|GNG12|ADCY3|GNG8|GNAL|ADCY1|ADCY2|ADCY5|ADCY6|ADCY7|GNAI1|GNAI2|GNAI3|GNB2|ADCY8|GNB3|GNG3|GNG4|GNG5|GNG7|GNG10|ADCY9|GNGT2|ADCY4|GNG2|GNB1
REACTOME_GABA_B_RECEPTOR_ACTIVATION (Geneset_Overlap) REACTOME_GABA_RECEPTOR_ACTIVATION	1	38	GNGT1|GNG12|ADCY3|GABBR1|GNG8|GNAL|KCNJ2|KCNJ3|GABBR2|KCNJ4|KCNJ5|ADCY1|KCNJ6|ADCY2|KCNJ9|ADCY5|KCNJ10|ADCY6|KCNJ12|ADCY7|KCNJ15|KCNJ16|GNAI1|GNAI2|GNAI3|GNB2|ADCY8|GNB3|GNG3|GNG4|GNG5|GNG7|GNG10|ADCY9|GNGT2|ADCY4|GNG2|GNB1
REACTOME_GABA_B_RECEPTOR_ACTIVATION (Geneset_Overlap) REACTOME_INHIBITION_OF_VOLTAGE_GATED_CA2_CHANNELS_VIA_GBETA_GAMMA_SUBUNITS	1	25	GNGT1|GNG12|GABBR1|GNG8|KCNJ2|KCNJ3|GABBR2|KCNJ4|KCNJ5|KCNJ6|KCNJ9|KCNJ10|KCNJ12|KCNJ15|KCNJ16|GNB2|GNB3|GNG3|GNG4|GNG5|GNG7|GNG10|GNGT2|GNG2|GNB1
REACTOME_GABA_B_RECEPTOR_ACTIVATION (Geneset_Overlap) REACTOME_NEURONAL_SYSTEM	1	38	GNGT1|GNG12|ADCY3|GABBR1|GNG8|GNAL|KCNJ2|KCNJ3|GABBR2|KCNJ4|KCNJ5|ADCY1|KCNJ6|ADCY2|KCNJ9|ADCY5|KCNJ10|ADCY6|KCNJ12|ADCY7|KCNJ15|KCNJ16|GNAI1|GNAI2|GNAI3|GNB2|ADCY8|GNB3|GNG3|GNG4|GNG5|GNG7|GNG10|ADCY9|GNGT2|ADCY4|GNG2|GNB1
REACTOME_GABA_B_RECEPTOR_ACTIVATION (Geneset_Overlap) REACTOME_NEUROTRANSMITTER_RECEPTOR_BINDING_AND_DOWNSTREAM_TRANSMISSION_IN_THE_POSTSYNAPTIC_CELL	1	38	GNGT1|GNG12|ADCY3|GABBR1|GNG8|GNAL|KCNJ2|KCNJ3|GABBR2|KCNJ4|KCNJ5|ADCY1|KCNJ6|ADCY2|KCNJ9|ADCY5|KCNJ10|ADCY6|KCNJ12|ADCY7|KCNJ15|KCNJ16|GNAI1|GNAI2|GNAI3|GNB2|ADCY8|GNB3|GNG3|GNG4|GNG5|GNG7|GNG10|ADCY9|GNGT2|ADCY4|GNG2|GNB1
REACTOME_GABA_B_RECEPTOR_ACTIVATION (Geneset_Overlap) REACTOME_AQUAPORIN_MEDIATED_TRANSPORT	0.578947	22	GNGT1|GNG12|ADCY3|GNG8|ADCY1|ADCY2|ADCY5|ADCY6|ADCY7|GNB2|ADCY8|GNB3|GNG3|GNG4|GNG5|GNG7|GNG10|ADCY9|GNGT2|ADCY4|GNG2|GNB1
REACTOME_GABA_B_RECEPTOR_ACTIVATION (Geneset_Overlap) REACTOME_POTASSIUM_CHANNELS	0.657895	25	GNGT1|GNG12|GABBR1|GNG8|KCNJ2|KCNJ3|GABBR2|KCNJ4|KCNJ5|KCNJ6|KCNJ9|KCNJ10|KCNJ12|KCNJ15|KCNJ16|GNB2|GNB3|GNG3|GNG4|GNG5|GNG7|GNG10|GNGT2|GNG2|GNB1
REACTOME_GABA_B_RECEPTOR_ACTIVATION (Geneset_Overlap) PID_LPA4_PATHWAY	0.666667	10	ADCY3|GNAL|ADCY1|ADCY2|ADCY5|ADCY6|ADCY7|ADCY8|ADCY9|ADCY4
REACTOME_LIGAND_GATED_ION_CHANNEL_TRANSPORT (Geneset_Overlap) REACTOME_ION_CHANNEL_TRANSPORT	1	21	GABRA1|GABRA2|GABRA3|GLRA1|GABRA4|GLRA2|GABRA5|GLRB|GABRA6|GABRB1|GABRB2|GABRB3|GABRG2|GABRG3|GABRR1|GABRR2|GLRA3|HTR3C|HTR3B|ARHGEF9|HTR3A
REACTOME_LIGAND_GATED_ION_CHANNEL_TRANSPORT (Geneset_Overlap) KEGG_NEUROACTIVE_LIGAND_RECEPTOR_INTERACTION	0.809524	17	GABRA1|GABRA2|GABRA3|GLRA1|GABRA4|GLRA2|GABRA5|GLRB|GABRA6|GABRB1|GABRB2|GABRB3|GABRG2|GABRG3|GABRR1|GABRR2|GLRA3
REACTOME_LIGAND_GATED_ION_CHANNEL_TRANSPORT (Geneset_Overlap) REACTOME_NEUROTRANSMITTER_RECEPTOR_BINDING_AND_DOWNSTREAM_TRANSMISSION_IN_THE_POSTSYNAPTIC_CELL	0.666667	14	GABRA1|GABRA2|GABRA3|GABRA4|GABRA5|GABRA6|GABRB1|GABRB2|GABRB3|GABRG2|GABRG3|GABRR1|GABRR2|ARHGEF9
REACTOME_LIGAND_GATED_ION_CHANNEL_TRANSPORT (Geneset_Overlap) REACTOME_NEURONAL_SYSTEM	0.666667	14	GABRA1|GABRA2|GABRA3|GABRA4|GABRA5|GABRA6|GABRB1|GABRB2|GABRB3|GABRG2|GABRG3|GABRR1|GABRR2|ARHGEF9
REACTOME_LIGAND_GATED_ION_CHANNEL_TRANSPORT (Geneset_Overlap) REACTOME_GABA_RECEPTOR_ACTIVATION	0.666667	14	GABRA1|GABRA2|GABRA3|GABRA4|GABRA5|GABRA6|GABRB1|GABRB2|GABRB3|GABRG2|GABRG3|GABRR1|GABRR2|ARHGEF9
REACTOME_LIGAND_GATED_ION_CHANNEL_TRANSPORT (Geneset_Overlap) REACTOME_TRANSMEMBRANE_TRANSPORT_OF_SMALL_MOLECULES	1	21	GABRA1|GABRA2|GABRA3|GLRA1|GABRA4|GLRA2|GABRA5|GLRB|GABRA6|GABRB1|GABRB2|GABRB3|GABRG2|GABRG3|GABRR1|GABRR2|GLRA3|HTR3C|HTR3B|ARHGEF9|HTR3A
REACTOME_CA_DEPENDENT_EVENTS (Geneset_Overlap) REACTOME_PKA_MEDIATED_PHOSPHORYLATION_OF_CREB	1	17	ADCY3|PRKACA|PRKACB|PRKACG|ADCY1|ADCY2|ADCY5|ADCY6|ADCY7|ADCY8|PRKAR1A|PRKAR1B|PRKAR2A|PRKAR2B|ADCY9|CREB1|ADCY4
REACTOME_CA_DEPENDENT_EVENTS (Geneset_Overlap) KEGG_MELANOGENESIS	0.655172	19	MAPK1|CALM2|CALM1|ADCY3|PRKACA|PRKACB|PRKACG|ADCY1|ADCY2|ADCY5|ADCY6|ADCY7|ADCY8|ADCY9|CREB1|CALM3|ADCY4|PRKCA|PRKCG
REACTOME_CA_DEPENDENT_EVENTS (Geneset_Overlap) KEGG_GNRH_SIGNALING_PATHWAY	0.655172	19	MAPK1|CALM2|CALM1|ADCY3|PRKACA|PRKACB|PLA2G4A|PRKACG|ADCY1|ADCY2|ADCY5|ADCY6|ADCY7|ADCY8|PRKCD|ADCY9|CALM3|ADCY4|PRKCA
REACTOME_CA_DEPENDENT_EVENTS (Geneset_Overlap) REACTOME_REGULATION_OF_WATER_BALANCE_BY_RENAL_AQUAPORINS	0.551724	16	ADCY3|PRKACA|PRKACB|PRKACG|ADCY1|ADCY2|ADCY5|ADCY6|ADCY7|ADCY8|PRKAR1A|PRKAR1B|PRKAR2A|PRKAR2B|ADCY9|ADCY4
REACTOME_CA_DEPENDENT_EVENTS (Geneset_Overlap) KEGG_VASCULAR_SMOOTH_MUSCLE_CONTRACTION	0.689655	20	MAPK1|CALM2|CALM1|ADCY3|PRKACA|PRKACB|PLA2G4A|PRKACG|ADCY1|ADCY2|ADCY5|ADCY6|ADCY7|ADCY8|PRKCD|ADCY9|CALM3|ADCY4|PRKCA|PRKCG
REACTOME_CA_DEPENDENT_EVENTS (Geneset_Overlap) KEGG_OOCYTE_MEIOSIS	0.551724	16	MAPK1|CALM2|CALM1|ADCY3|PRKACA|PRKACB|PRKACG|ADCY1|ADCY2|ADCY5|ADCY6|ADCY7|ADCY8|ADCY9|CALM3|ADCY4
REACTOME_CA_DEPENDENT_EVENTS (Geneset_Overlap) PID_LPA4_PATHWAY	0.733333	11	ADCY3|PRKACA|ADCY1|ADCY2|ADCY5|ADCY6|ADCY7|ADCY8|ADCY9|CREB1|ADCY4
REACTOME_CA_DEPENDENT_EVENTS (Geneset_Overlap) REACTOME_HEMOSTASIS	0.586207	17	MAPK1|CALM2|CALM1|PRKACA|PRKACB|PLA2G4A|PRKACG|PDE1A|PDE1B|PRKAR1A|PRKAR1B|PRKAR2A|PRKAR2B|PRKCD|CALM3|PRKCA|PRKCG
REACTOME_CA_DEPENDENT_EVENTS (Geneset_Overlap) REACTOME_OPIOID_SIGNALLING	1	29	MAPK1|CALM2|CALM1|ADCY3|PRKACA|PRKACB|PLA2G4A|PRKACG|ADCY1|ADCY2|PDE1A|PDE1B|ADCY5|ADCY6|ADCY7|ADCY8|PRKAR1A|PRKAR1B|PRKAR2A|PRKAR2B|PRKCD|ADCY9|CREB1|CALM3|CAMK4|ADCY4|ADRBK1|PRKCA|PRKCG
REACTOME_CA_DEPENDENT_EVENTS (Geneset_Overlap) REACTOME_TRANSMEMBRANE_TRANSPORT_OF_SMALL_MOLECULES	0.551724	16	ADCY3|PRKACA|PRKACB|PRKACG|ADCY1|ADCY2|ADCY5|ADCY6|ADCY7|ADCY8|PRKAR1A|PRKAR1B|PRKAR2A|PRKAR2B|ADCY9|ADCY4
REACTOME_CA_DEPENDENT_EVENTS (Geneset_Overlap) REACTOME_SIGNALLING_BY_NGF	0.965517	28	MAPK1|CALM2|CALM1|ADCY3|PRKACA|PRKACB|PRKACG|ADCY1|ADCY2|PDE1A|PDE1B|ADCY5|ADCY6|ADCY7|ADCY8|PRKAR1A|PRKAR1B|PRKAR2A|PRKAR2B|PRKCD|ADCY9|CREB1|CALM3|CAMK4|ADCY4|ADRBK1|PRKCA|PRKCG
REACTOME_CA_DEPENDENT_EVENTS (Geneset_Overlap) REACTOME_AQUAPORIN_MEDIATED_TRANSPORT	0.551724	16	ADCY3|PRKACA|PRKACB|PRKACG|ADCY1|ADCY2|ADCY5|ADCY6|ADCY7|ADCY8|PRKAR1A|PRKAR1B|PRKAR2A|PRKAR2B|ADCY9|ADCY4
REACTOME_CA_DEPENDENT_EVENTS (Geneset_Overlap) REACTOME_SIGNALING_BY_ERBB2	0.965517	28	MAPK1|CALM2|CALM1|ADCY3|PRKACA|PRKACB|PRKACG|ADCY1|ADCY2|PDE1A|PDE1B|ADCY5|ADCY6|ADCY7|ADCY8|PRKAR1A|PRKAR1B|PRKAR2A|PRKAR2B|PRKCD|ADCY9|CREB1|CALM3|CAMK4|ADCY4|ADRBK1|PRKCA|PRKCG
REACTOME_CA_DEPENDENT_EVENTS (Geneset_Overlap) REACTOME_SIGNALING_BY_FGFR_IN_DISEASE	0.965517	28	MAPK1|CALM2|CALM1|ADCY3|PRKACA|PRKACB|PRKACG|ADCY1|ADCY2|PDE1A|PDE1B|ADCY5|ADCY6|ADCY7|ADCY8|PRKAR1A|PRKAR1B|PRKAR2A|PRKAR2B|PRKCD|ADCY9|CREB1|CALM3|CAMK4|ADCY4|ADRBK1|PRKCA|PRKCG
REACTOME_CA_DEPENDENT_EVENTS (Geneset_Overlap) REACTOME_PLC_BETA_MEDIATED_EVENTS	1	29	MAPK1|CALM2|CALM1|ADCY3|PRKACA|PRKACB|PLA2G4A|PRKACG|ADCY1|ADCY2|PDE1A|PDE1B|ADCY5|ADCY6|ADCY7|ADCY8|PRKAR1A|PRKAR1B|PRKAR2A|PRKAR2B|PRKCD|ADCY9|CREB1|CALM3|CAMK4|ADCY4|ADRBK1|PRKCA|PRKCG
REACTOME_CA_DEPENDENT_EVENTS (Geneset_Overlap) REACTOME_SIGNALING_BY_PDGF	0.965517	28	MAPK1|CALM2|CALM1|ADCY3|PRKACA|PRKACB|PRKACG|ADCY1|ADCY2|PDE1A|PDE1B|ADCY5|ADCY6|ADCY7|ADCY8|PRKAR1A|PRKAR1B|PRKAR2A|PRKAR2B|PRKCD|ADCY9|CREB1|CALM3|CAMK4|ADCY4|ADRBK1|PRKCA|PRKCG
REACTOME_CA_DEPENDENT_EVENTS (Geneset_Overlap) REACTOME_NEUROTRANSMITTER_RECEPTOR_BINDING_AND_DOWNSTREAM_TRANSMISSION_IN_THE_POSTSYNAPTIC_CELL	0.62069	18	MAPK1|CALM2|CALM1|ADCY3|PRKACB|ADCY1|ADCY2|ADCY5|ADCY6|ADCY7|ADCY8|ADCY9|CREB1|CALM3|CAMK4|ADCY4|PRKCA|PRKCG
REACTOME_CA_DEPENDENT_EVENTS (Geneset_Overlap) REACTOME_SIGNALING_BY_EGFR_IN_CANCER	0.965517	28	MAPK1|CALM2|CALM1|ADCY3|PRKACA|PRKACB|PRKACG|ADCY1|ADCY2|PDE1A|PDE1B|ADCY5|ADCY6|ADCY7|ADCY8|PRKAR1A|PRKAR1B|PRKAR2A|PRKAR2B|PRKCD|ADCY9|CREB1|CALM3|CAMK4|ADCY4|ADRBK1|PRKCA|PRKCG
REACTOME_CA_DEPENDENT_EVENTS (Geneset_Overlap) REACTOME_NEURONAL_SYSTEM	0.62069	18	MAPK1|CALM2|CALM1|ADCY3|PRKACB|ADCY1|ADCY2|ADCY5|ADCY6|ADCY7|ADCY8|ADCY9|CREB1|CALM3|CAMK4|ADCY4|PRKCA|PRKCG
REACTOME_CA_DEPENDENT_EVENTS (Geneset_Overlap) REACTOME_DOWNSTREAM_SIGNALING_OF_ACTIVATED_FGFR	0.965517	28	MAPK1|CALM2|CALM1|ADCY3|PRKACA|PRKACB|PRKACG|ADCY1|ADCY2|PDE1A|PDE1B|ADCY5|ADCY6|ADCY7|ADCY8|PRKAR1A|PRKAR1B|PRKAR2A|PRKAR2B|PRKCD|ADCY9|CREB1|CALM3|CAMK4|ADCY4|ADRBK1|PRKCA|PRKCG
REACTOME_CA_DEPENDENT_EVENTS (Geneset_Overlap) REACTOME_SIGNALING_BY_FGFR	0.965517	28	MAPK1|CALM2|CALM1|ADCY3|PRKACA|PRKACB|PRKACG|ADCY1|ADCY2|PDE1A|PDE1B|ADCY5|ADCY6|ADCY7|ADCY8|PRKAR1A|PRKAR1B|PRKAR2A|PRKAR2B|PRKCD|ADCY9|CREB1|CALM3|CAMK4|ADCY4|ADRBK1|PRKCA|PRKCG
REACTOME_CA_DEPENDENT_EVENTS (Geneset_Overlap) REACTOME_PHOSPHOLIPASE_C_MEDIATED_CASCADE	0.931034	27	CALM2|CALM1|ADCY3|PRKACA|PRKACB|PRKACG|ADCY1|ADCY2|PDE1A|PDE1B|ADCY5|ADCY6|ADCY7|ADCY8|PRKAR1A|PRKAR1B|PRKAR2A|PRKAR2B|PRKCD|ADCY9|CREB1|CALM3|CAMK4|ADCY4|ADRBK1|PRKCA|PRKCG
REACTOME_CA_DEPENDENT_EVENTS (Geneset_Overlap) KEGG_GAP_JUNCTION	0.517241	15	MAPK1|ADCY3|PRKACA|PRKACB|PRKACG|ADCY1|ADCY2|ADCY5|ADCY6|ADCY7|ADCY8|ADCY9|ADCY4|PRKCA|PRKCG
REACTOME_CA_DEPENDENT_EVENTS (Geneset_Overlap) REACTOME_NGF_SIGNALLING_VIA_TRKA_FROM_THE_PLASMA_MEMBRANE	0.965517	28	MAPK1|CALM2|CALM1|ADCY3|PRKACA|PRKACB|PRKACG|ADCY1|ADCY2|PDE1A|PDE1B|ADCY5|ADCY6|ADCY7|ADCY8|PRKAR1A|PRKAR1B|PRKAR2A|PRKAR2B|PRKCD|ADCY9|CREB1|CALM3|CAMK4|ADCY4|ADRBK1|PRKCA|PRKCG
REACTOME_TCR_SIGNALING (Geneset_Overlap) PID_TCR_PATHWAY	0.54717	29	PLCG1|GRAP2|LAT|LCP2|CD4|PRKCQ|CD3D|CD3E|CD3G|CD247|ZAP70|PTPRC|CSK|IKBKG|PTEN|PAG1|PDPK1|ITK|WAS|IKBKB|LCK|MALT1|FYB|HLA-DRB1|CARD11|BCL10|CHUK|TRAF6|NCK1
REACTOME_GLUCAGON_SIGNALING_IN_METABOLIC_REGULATION (Geneset_Overlap) REACTOME_OPIOID_SIGNALLING	0.909091	30	GNG12|ADCY3|GNB4|GNG8|PRKACA|PRKACB|PRKACG|ADCY1|ADCY2|ADCY5|ADCY6|ADCY7|GNB2|ADCY8|GNB3|PRKAR1A|GNG3|PRKAR1B|GNG4|PRKAR2A|GNG5|PRKAR2B|GNG7|GNG10|GNG11|ADCY9|GNG13|ADCY4|GNG2|GNB1
REACTOME_GLUCAGON_SIGNALING_IN_METABOLIC_REGULATION (Geneset_Overlap) REACTOME_GABA_B_RECEPTOR_ACTIVATION	0.606061	20	GNG12|ADCY3|GNG8|ADCY1|ADCY2|ADCY5|ADCY6|ADCY7|GNB2|ADCY8|GNB3|GNG3|GNG4|GNG5|GNG7|GNG10|ADCY9|ADCY4|GNG2|GNB1
REACTOME_GLUCAGON_SIGNALING_IN_METABOLIC_REGULATION (Geneset_Overlap) PID_LPA4_PATHWAY	0.666667	10	ADCY3|PRKACA|ADCY1|ADCY2|ADCY5|ADCY6|ADCY7|ADCY8|ADCY9|ADCY4
REACTOME_GLUCAGON_SIGNALING_IN_METABOLIC_REGULATION (Geneset_Overlap) REACTOME_REGULATION_OF_INSULIN_SECRETION	0.787879	26	GNG12|GNAS|GNB4|GNG8|PRKACA|PRKACB|PRKACG|ADCY5|ADCY6|GNB2|ADCY8|GNB3|PRKAR1A|GNG3|PRKAR1B|GNG4|PRKAR2A|GNG5|PRKAR2B|GNG7|GNG10|GNG11|GCG|GNG13|GNG2|GNB1
REACTOME_GLUCAGON_SIGNALING_IN_METABOLIC_REGULATION (Geneset_Overlap) REACTOME_G_ALPHA_Z_SIGNALLING_EVENTS	0.727273	24	GNG12|ADCY3|GNAS|GNB4|GNG8|ADCY1|ADCY2|ADCY5|ADCY6|ADCY7|GNB2|ADCY8|GNB3|GNG3|GNG4|GNG5|GNG7|GNG10|GNG11|ADCY9|GNG13|ADCY4|GNG2|GNB1
REACTOME_GLUCAGON_SIGNALING_IN_METABOLIC_REGULATION (Geneset_Overlap) REACTOME_TRANSMEMBRANE_TRANSPORT_OF_SMALL_MOLECULES	0.939394	31	GNG12|ADCY3|GNAS|GNB4|GNG8|PRKACA|PRKACB|PRKACG|ADCY1|ADCY2|ADCY5|ADCY6|ADCY7|GNB2|ADCY8|GNB3|PRKAR1A|GNG3|PRKAR1B|GNG4|PRKAR2A|GNG5|PRKAR2B|GNG7|GNG10|GNG11|ADCY9|GNG13|ADCY4|GNG2|GNB1
REACTOME_GLUCAGON_SIGNALING_IN_METABOLIC_REGULATION (Geneset_Overlap) REACTOME_G_PROTEIN_BETA_GAMMA_SIGNALLING	0.5	14	GNG12|GNB4|GNG8|GNB2|GNB3|GNG3|GNG4|GNG5|GNG7|GNG10|GNG11|GNG13|GNG2|GNB1
REACTOME_GLUCAGON_SIGNALING_IN_METABOLIC_REGULATION (Geneset_Overlap) REACTOME_HEMOSTASIS	0.666667	22	GNG12|GNAS|GNB4|GNG8|PRKACA|PRKACB|PRKACG|GNB2|GNB3|PRKAR1A|GNG3|PRKAR1B|GNG4|PRKAR2A|GNG5|PRKAR2B|GNG7|GNG10|GNG11|GNG13|GNG2|GNB1
REACTOME_GLUCAGON_SIGNALING_IN_METABOLIC_REGULATION (Geneset_Overlap) REACTOME_CA_DEPENDENT_EVENTS	0.551724	16	ADCY3|PRKACA|PRKACB|PRKACG|ADCY1|ADCY2|ADCY5|ADCY6|ADCY7|ADCY8|PRKAR1A|PRKAR1B|PRKAR2A|PRKAR2B|ADCY9|ADCY4
REACTOME_GLUCAGON_SIGNALING_IN_METABOLIC_REGULATION (Geneset_Overlap) REACTOME_AQUAPORIN_MEDIATED_TRANSPORT	0.939394	31	GNG12|ADCY3|GNAS|GNB4|GNG8|PRKACA|PRKACB|PRKACG|ADCY1|ADCY2|ADCY5|ADCY6|ADCY7|GNB2|ADCY8|GNB3|PRKAR1A|GNG3|PRKAR1B|GNG4|PRKAR2A|GNG5|PRKAR2B|GNG7|GNG10|GNG11|ADCY9|GNG13|ADCY4|GNG2|GNB1
REACTOME_GLUCAGON_SIGNALING_IN_METABOLIC_REGULATION (Geneset_Overlap) REACTOME_REGULATION_OF_WATER_BALANCE_BY_RENAL_AQUAPORINS	0.939394	31	GNG12|ADCY3|GNAS|GNB4|GNG8|PRKACA|PRKACB|PRKACG|ADCY1|ADCY2|ADCY5|ADCY6|ADCY7|GNB2|ADCY8|GNB3|PRKAR1A|GNG3|PRKAR1B|GNG4|PRKAR2A|GNG5|PRKAR2B|GNG7|GNG10|GNG11|ADCY9|GNG13|ADCY4|GNG2|GNB1
[truncated: 451 more rows]
