# Supplementary material for: Consistently altered expression of gene sets in postmortem brains of individuals with major psychiatric disorders
Source: Transl Psychiatry. 2016 Sep 13;6(9):e890–. doi: 10.1038/tp.2016.173 (PMC5048210; doi:10.1038/tp.2016.173)
Supplement: Supplementary Table S15 [file tp2016173x26.xlsx]

## Sheet: Table S15
Table S15) Table of overlap between gene sets signifcantly enriched in MDD in the orbitofrontal cortex. Interaction name refers to the two gene sets that are being compared. The overlap coefficient between the two gene sets is equal to the number of shared genes divided by the total size of the smaller of the two gene sets. Overlap size is equal to the number of shared genes. Overlap genes are th…
Interaction_Name	Similarity coefficient	Overlap size	Overlap_genes
REACTOME_METABOLISM_OF_CARBOHYDRATES (Geneset_Overlap) REACTOME_GLUCOSE_METABOLISM	1	63	CALM2|CALM1|PHKB|PHKA2|PHKA1|SLC25A10|CALM3|PHKG1|PHKG2|SLC25A13|AGL|ENO1|ENO2|ENO3|FBP1|ALDOA|ALDOB|ALDOC|GAPDH|GBE1|GAPDHS|GOT1|GOT2|GPI|GYG1|GYS1|GYS2|MDH1|MDH2|PC|PCK2|PFKFB2|PFKFB3|PFKFB4|PFKL|PFKM|PFKP|PGAM1|PGAM2|PGK1|PGM1|PGM2|PYGB|PYGL|PYGM|PPP2CA|PPP2CB|SLC25A1|PPP2R1A|TPI1|PPP2R1B|PPP2R5D|UGP2|SLC25A11|SLC25A12|FBP2|GYG2|PRKACA|PRKACB|PRKACG|PCK1|PKLR|PFKFB1
REACTOME_G2_M_CHECKPOINTS (Geneset_Overlap) REACTOME_CELL_CYCLE_CHECKPOINTS	1	41	HUS1|MCM2|MCM3|MCM4|MCM5|MCM6|MCM7|ATM|ORC1|ORC2|CCNB1|ORC4|ORC5|ATR|MCM10|RAD1|RAD9A|RAD17|RFC2|RFC3|RFC4|RFC5|RPA1|RPA2|RPA3|WEE1|CDC7|CDC45|ATRIP|MCM8|CCNB2|CDC6|CDC25A|CDC25C|CDK1|CDK2|DBF4|CHEK1|CHEK2|ORC6|ORC3
REACTOME_SIGNALING_BY_PDGF (Geneset_Overlap) REACTOME_SIGNALING_BY_ERBB2	0.752577	73	CALM2|CALM1|CDKN1A|CDKN1B|PLCG1|CHUK|THEM4|ADRBK1|MAPK3|MAP2K1|MAP2K2|PHLPP1|MTOR|RICTOR|GSK3A|ITPR3|NR4A1|FOXO4|PIK3CA|PIK3R1|MDM2|PRKAR1A|PRKAR1B|PRKAR2A|PRKAR2B|PRKCD|PRKCE|PDPK1|BAD|CALM3|PTEN|PDE1B|TRIB3|SOS1|PRKCA|PRKCG|MAPK1|RPS6KB2|MLST8|SRC|ADCY3|TSC2|MAPKAP1|CASP9|AKT1S1|RAF1|YWHAB|PRKACA|PRKACB|PRKACG|PDE1A|ITPR2|CDK1|AKT3|CAMK4|AKT1|AKT2|FOXO1|FOXO3|ADCY1|ADCY2|ADCY5|ADCY6|ADCY7|ADCY8…
REACTOME_FORMATION_OF_THE_TERNARY_COMPLEX_AND_SUBSEQUENTLY_THE_43S_COMPLEX (Geneset_Overlap) REACTOME_ACTIVATION_OF_THE_MRNA_UPON_BINDING_OF_THE_CAP_BINDING_COMPLEX_AND_EIFS_AND_SUBSEQUENT_BINDING_TO_43S	1	48	RPS28|RPS29|RPSAP9|EIF3B|EIF3C|EIF3D|EIF3F|EIF3G|EIF3H|EIF3I|EIF3J|EIF3E|FAU|EIF3K|RPS6|RPS2|RPS3|RPS3A|RPS4Y1|RPS5|RPS7|RPS8|RPS9|RPS10|EIF2S3|RPS4X|RPS11|EIF2S1|RPS12|RPS13|EIF3A|EIF1AX|RPS14|RPS15|RPS27A|RPS15A|RPS16|EIF2S2|RPS18|RPS27|RPS19|RPS20|RPSA|RPS21|RPS23|RPS24|RPS25|RPS26
REACTOME_SIGNALING_BY_FGFR_IN_DISEASE (Geneset_Overlap) REACTOME_SIGNALING_BY_PDGF	0.644068	76	CALM2|CALM1|CDKN1A|CDKN1B|PLCG1|CHUK|THEM4|ADRBK1|MAPK3|MAP2K1|MAP2K2|PHLPP1|MTOR|RICTOR|GSK3A|ITPR3|NR4A1|FOXO4|STAT1|PIK3CA|STAT5A|STAT5B|PIK3R1|MDM2|PRKAR1A|PRKAR1B|PRKAR2A|PRKAR2B|PRKCD|PRKCE|PDPK1|BAD|CALM3|PTEN|PDE1B|TRIB3|SOS1|PRKCA|PRKCG|MAPK1|RPS6KB2|MLST8|SRC|ADCY3|STAT3|TSC2|MAPKAP1|CASP9|AKT1S1|RAF1|YWHAB|PRKACA|PRKACB|PRKACG|PDE1A|ITPR2|CDK1|AKT3|CAMK4|AKT1|AKT2|FOXO1|FOXO3|ADCY1|ADC…
REACTOME_SIGNALING_BY_FGFR_IN_DISEASE (Geneset_Overlap) REACTOME_SIGNALING_BY_ERBB2	0.783505	76	CALM2|CALM1|CDKN1A|CDKN1B|PLCG1|CHUK|THEM4|ADRBK1|MAPK3|MAP2K1|MAP2K2|PHLPP1|MTOR|RICTOR|GSK3A|ITPR3|NR4A1|FOXO4|PIK3CA|PIK3R1|MDM2|PRKAR1A|PRKAR1B|PRKAR2A|PRKAR2B|PRKCD|PRKCE|PDPK1|BAD|CALM3|PTEN|PDE1B|TRIB3|SOS1|PRKCA|PRKCG|MAPK1|RPS6KB2|MLST8|SRC|SHC1|ADCY3|TSC2|MAPKAP1|CASP9|AKT1S1|RAF1|YWHAB|PRKACA|PRKACB|PRKACG|PDE1A|ITPR2|CDK1|AKT3|RPS27A|CAMK4|UBA52|AKT1|AKT2|FOXO1|FOXO3|GAB1|ADCY1|ADCY2|…
KEGG_RIBOSOME (Geneset_Overlap) REACTOME_FORMATION_OF_THE_TERNARY_COMPLEX_AND_SUBSEQUENTLY_THE_43S_COMPLEX	0.645833	31	RPS28|RPS29|FAU|RPS6|RPS2|RPS3|RPS3A|RPS4Y1|RPS5|RPS7|RPS8|RPS9|RPS10|RPS11|RPS4X|RPS12|RPS13|RPS15|RPS27A|RPS15A|RPS16|RPS18|RPS27|RPS19|RPS20|RPSA|RPS21|RPS23|RPS24|RPS25|RPS26
KEGG_RIBOSOME (Geneset_Overlap) REACTOME_ACTIVATION_OF_THE_MRNA_UPON_BINDING_OF_THE_CAP_BINDING_COMPLEX_AND_EIFS_AND_SUBSEQUENT_BINDING_TO_43S	0.563636	31	RPS28|RPS29|FAU|RPS6|RPS2|RPS3|RPS3A|RPS4Y1|RPS5|RPS7|RPS8|RPS9|RPS10|RPS11|RPS4X|RPS12|RPS13|RPS15|RPS27A|RPS15A|RPS16|RPS18|RPS27|RPS19|RPS20|RPSA|RPS21|RPS23|RPS24|RPS25|RPS26
KEGG_FOCAL_ADHESION (Geneset_Overlap) ST_INTEGRIN_SIGNALING_PATHWAY	0.634146	52	MAPK9|ITGA11|ZYX|MYLK|ACTN1|MAPK10|ILK|ITGA10|ITGA8|CAV1|MAPK1|ITGA4|ITGA3|ITGA7|RAF1|TLN2|BCAR1|MYLK2|BRAF|ITGA6|PAK4|DOCK1|FYN|GRB2|ARHGAP35|ITGA1|ITGA2|ITGA5|ITGA9|PAK1|PAK2|CRK|PAK6|PAK7|PTK2|PIK3CA|PIK3CB|ROCK1|PTEN|SOS1|SOS2|SRC|SHC1|TLN1|VASP|ROCK2|CDC42|AKT3|MAPK8|AKT1|AKT2|PAK3
REACTOME_METABOLISM_OF_NUCLEOTIDES (Geneset_Overlap) REACTOME_PYRIMIDINE_METABOLISM	1	23	TK2|TYMS|DUT|DCTD|DHODH|TK1|UPP2|CDA|UPB1|DPYS|DPYD|TYMP|UMPS|UCK2|UPP1|UCK1|CAD|AGXT2|DCK|NT5M|NT5E|NT5C1A|NT5C
PID_PI3KCI_AKT_PATHWAY (Geneset_Overlap) REACTOME_SIGNALING_BY_ERBB2	0.628571	22	SRC|MLST8|MAPKAP1|AKT1|CASP9|AKT2|CDKN1A|RAF1|CDKN1B|CHUK|FOXO1|FOXO3|YWHAB|PRKACA|MTOR|RICTOR|GSK3A|FOXO4|HSP90AA1|AKT3|PDPK1|BAD
PID_PI3KCI_AKT_PATHWAY (Geneset_Overlap) REACTOME_SIGNALING_BY_FGFR_IN_DISEASE	0.6	21	SRC|MLST8|MAPKAP1|AKT1|CASP9|AKT2|CDKN1A|RAF1|CDKN1B|CHUK|FOXO1|FOXO3|YWHAB|PRKACA|MTOR|RICTOR|GSK3A|FOXO4|AKT3|PDPK1|BAD
PID_PI3KCI_AKT_PATHWAY (Geneset_Overlap) REACTOME_SIGNALING_BY_PDGF	0.6	21	SRC|MLST8|MAPKAP1|AKT1|CASP9|AKT2|CDKN1A|RAF1|CDKN1B|CHUK|FOXO1|FOXO3|YWHAB|PRKACA|MTOR|RICTOR|GSK3A|FOXO4|AKT3|PDPK1|BAD
BIOCARTA_CREB_PATHWAY (Geneset_Overlap) REACTOME_SIGNALING_BY_FGFR_IN_DISEASE	0.62963	17	MAPK1|AKT1|PRKACB|PRKACG|MAPK3|ADCY1|GRB2|PIK3CA|PIK3R1|PRKAR1A|PRKAR1B|CREB1|PRKAR2A|PRKAR2B|HRAS|SOS1|PRKCA
BIOCARTA_CREB_PATHWAY (Geneset_Overlap) BIOCARTA_STATHMIN_PATHWAY	0.526316	10	PRKACB|PRKACG|PRKAR1A|CAMK2A|PRKAR1B|CAMK2B|PRKAR2A|PRKAR2B|CAMK2D|CAMK2G
BIOCARTA_CREB_PATHWAY (Geneset_Overlap) REACTOME_SIGNALING_BY_ERBB2	0.62963	17	MAPK1|AKT1|PRKACB|PRKACG|MAPK3|ADCY1|GRB2|PIK3CA|PIK3R1|PRKAR1A|PRKAR1B|CREB1|PRKAR2A|PRKAR2B|HRAS|SOS1|PRKCA
BIOCARTA_CREB_PATHWAY (Geneset_Overlap) REACTOME_SIGNALING_BY_PDGF	0.62963	17	MAPK1|AKT1|PRKACB|PRKACG|MAPK3|ADCY1|GRB2|PIK3CA|PIK3R1|PRKAR1A|PRKAR1B|CREB1|PRKAR2A|PRKAR2B|HRAS|SOS1|PRKCA
BIOCARTA_PYK2_PATHWAY (Geneset_Overlap) REACTOME_SIGNALING_BY_ERBB2	0.535714	15	CALM2|MAPK1|CALM1|SRC|SHC1|RAF1|PLCG1|MAPK3|MAP2K1|MAP2K2|GRB2|CALM3|HRAS|SOS1|PRKCA
BIOCARTA_PYK2_PATHWAY (Geneset_Overlap) PID_ERBB1_DOWNSTREAM_PATHWAY	0.535714	15	MAPK1|SRC|JUN|RAF1|MAP3K1|MAPK3|MAP2K1|MAP2K2|GRB2|RAC1|MAPK8|MAP2K4|HRAS|SOS1|PRKCA
BIOCARTA_PYK2_PATHWAY (Geneset_Overlap) KEGG_FOCAL_ADHESION	0.607143	17	MAPK1|SRC|SHC1|PAK1|JUN|RAF1|MAPK3|MAP2K1|BCAR1|CRKL|GRB2|RAC1|MAPK8|HRAS|SOS1|PRKCA|PRKCB
BIOCARTA_PYK2_PATHWAY (Geneset_Overlap) REACTOME_SIGNALING_BY_PDGF	0.571429	16	CALM2|MAPK1|CALM1|SRC|RAF1|PLCG1|MAPK3|MAP2K1|MAP2K2|BCAR1|CRKL|GRB2|CALM3|HRAS|SOS1|PRKCA
BIOCARTA_PYK2_PATHWAY (Geneset_Overlap) PID_IL2_1PATHWAY	0.5	14	MAPK14|MAPK1|SHC1|PTK2B|JUN|RAF1|MAPK3|MAP2K1|MAP2K2|GRB2|MAPK8|HRAS|SOS1|PRKCB
BIOCARTA_PYK2_PATHWAY (Geneset_Overlap) REACTOME_PLATELET_ACTIVATION_SIGNALING_AND_AGGREGATION	0.571429	16	CALM2|MAPK14|MAPK1|CALM1|SRC|SHC1|RAF1|MAPK3|BCAR1|GRB2|RAC1|CALM3|GNAQ|SOS1|PRKCA|PRKCB
BIOCARTA_PYK2_PATHWAY (Geneset_Overlap) REACTOME_SIGNALING_BY_FGFR_IN_DISEASE	0.535714	15	CALM2|MAPK1|CALM1|SRC|SHC1|RAF1|PLCG1|MAPK3|MAP2K1|MAP2K2|GRB2|CALM3|HRAS|SOS1|PRKCA
PID_PDGFRB_PATHWAY (Geneset_Overlap) PID_IL2_1PATHWAY	0.509091	28	MAPK9|JUN|MAPK3|MAP2K1|MAP2K2|STAT1|PIK3CA|STAT5A|STAT5B|PIK3R1|PRKCE|SOS1|MYC|MAPK1|SHC1|STAT3|RAF1|LCK|FOS|MAPK8|PTPN11|FYN|GRB2|RASA1|KRAS|RHOA|HRAS|NRAS
PID_PDGFRB_PATHWAY (Geneset_Overlap) PID_PI3KCI_PATHWAY	0.510204	25	PLCG1|HCK|RAC1|PIK3CA|PIK3CB|PIK3R1|PIK3R2|PTEN|RAP1A|SRC|PIK3R6|PIK3R5|LCK|LYN|PIK3CD|PIK3CG|PIK3R3|YES1|FYN|KRAS|RHOA|HRAS|FGR|BLK|NRAS
PID_PDGFRB_PATHWAY (Geneset_Overlap) BIOCARTA_PYK2_PATHWAY	0.642857	18	PAK1|JUN|PLCG1|MAPK3|MAP2K1|MAP2K2|RAC1|SOS1|PRKCA|MAPK1|SRC|SHC1|RAF1|BCAR1|MAPK8|GRB2|MAP2K4|HRAS
PID_PDGFRB_PATHWAY (Geneset_Overlap) PID_ERBB1_DOWNSTREAM_PATHWAY	0.580952	61	MAPK9|JUN|MAPK3|MAP2K1|ELK1|MAP2K2|STAT1|RAC1|PIK3CA|PIK3CB|PIK3R1|PIK3R2|PPP2CA|PPP2R1A|PRKCD|SOS1|PRKCA|MAPK1|SRC|STAT3|RAF1|VAV2|YWHAB|RPS6KA3|WASL|BRAF|PIK3CD|ACTR2|ACTR3|FOS|MAPK8|PIK3R3|YWHAQ|YWHAE|SRF|GAB1|YWHAZ|YWHAH|YWHAG|RAB5A|IQGAP1|WASF2|BAIAP2|GRB2|BRK1|EPS8|CYFIP2|ARPC4|KSR1|KRAS|NCKAP1|ARPC3|USP6NL|ARPC5|ABI1|ARPC1B|ARPC2|MAP2K4|SFN|HRAS|NRAS
REACTOME_CREB_PHOSPHORYLATION_THROUGH_THE_ACTIVATION_OF_RAS (Geneset_Overlap) REACTOME_NEUROTRANSMITTER_RECEPTOR_BINDING_AND_DOWNSTREAM_TRANSMISSION_IN_THE_POSTSYNAPTIC_CELL	1	27	MAPK1|CALM2|CALM1|ACTN2|RAF1|RASGRF1|RASGRF2|AKAP9|RPS6KA1|RPS6KA2|RPS6KA3|RRAS|RPS6KA6|BRAF|CAMK2A|CREB1|CAMK2B|NEFL|CAMK2D|GRIN1|GRIN2A|PDPK1|GRIN2B|GRIN2C|CALM3|GRIN2D|HRAS
REACTOME_INTERACTION_BETWEEN_L1_AND_ANKYRINS (Geneset_Overlap) REACTOME_L1CAM_INTERACTIONS	1	21	NRCAM|SPTBN2|SPTBN4|SPTBN5|KCNQ2|KCNQ3|SCN1B|SCN2A|SCN2B|SCN4A|L1CAM|SCN5A|SCN7A|SCN8A|SCN3B|ANK1|ANK3|SPTA1|SPTAN1|SPTB|SPTBN1
REACTOME_INTERACTIONS_OF_VPR_WITH_HOST_CELLULAR_PROTEINS (Geneset_Overlap) REACTOME_METABOLISM_OF_CARBOHYDRATES	0.78125	25	NUP133|NUP43|NUP205|NUP155|NUP107|NUP93|NUP210|NUPL1|POM121|TPR|NUP153|NUP188|NUP50|NUP37|NUP62|RANBP2|NUP85|NUPL2|NUP214|AAAS|NUP88|SEH1L|RAE1|NUP35|NUP54
KEGG_INSULIN_SIGNALING_PATHWAY (Geneset_Overlap) BIOCARTA_PYK2_PATHWAY	0.5	14	CALM2|CALM1|MAPK3|MAP2K1|MAP2K2|CALM3|SOS1|MAPK1|SHC1|RAF1|CRKL|MAPK8|GRB2|HRAS
KEGG_INSULIN_SIGNALING_PATHWAY (Geneset_Overlap) KEGG_TYPE_II_DIABETES_MELLITUS	0.673913	31	MAPK9|IRS4|MAPK3|MTOR|IRS1|PIK3CA|PIK3CB|PIK3R1|PIK3R2|SOCS4|MAPK10|MAPK1|IRS2|PIK3R5|IKBKB|PIK3CD|PIK3CG|MAPK8|PIK3R3|HK1|HK2|HK3|SOCS2|GCK|INS|SOCS1|SOCS3|PKLR|SLC2A4|INSR|PRKCZ
KEGG_INSULIN_SIGNALING_PATHWAY (Geneset_Overlap) BIOCARTA_CREB_PATHWAY	0.518519	14	MAPK3|PIK3CA|PIK3R1|PRKAR1A|PRKAR1B|PRKAR2A|PRKAR2B|SOS1|MAPK1|PRKACB|PRKACG|AKT1|GRB2|HRAS
KEGG_INSULIN_SIGNALING_PATHWAY (Geneset_Overlap) SIG_INSULIN_RECEPTOR_PATHWAY_IN_CARDIAC_MYOCYTES	0.5	25	IRS4|MAPK3|IRS1|PIK3CA|PIK3R1|SOS1|SOS2|MAPK1|SHC1|IRS2|RAF1|RPS6KB1|PIK3CD|PTPN1|AKT3|FLOT2|FLOT1|AKT1|AKT2|FOXO1|SORBS1|SLC2A4|GRB2|GSK3B|CBL
REACTOME_RAS_ACTIVATION_UOPN_CA2_INFUX_THROUGH_NMDA_RECEPTOR (Geneset_Overlap) REACTOME_NEUROTRANSMITTER_RECEPTOR_BINDING_AND_DOWNSTREAM_TRANSMISSION_IN_THE_POSTSYNAPTIC_CELL	1	17	CALM2|CALM1|ACTN2|RASGRF1|RASGRF2|AKAP9|CAMK2A|CAMK2B|NEFL|CAMK2D|GRIN1|GRIN2A|GRIN2B|GRIN2C|CALM3|GRIN2D|HRAS
REACTOME_RAS_ACTIVATION_UOPN_CA2_INFUX_THROUGH_NMDA_RECEPTOR (Geneset_Overlap) REACTOME_CREB_PHOSPHORYLATION_THROUGH_THE_ACTIVATION_OF_RAS	1	17	CALM2|CALM1|ACTN2|RASGRF1|RASGRF2|AKAP9|CAMK2A|CAMK2B|NEFL|CAMK2D|GRIN1|GRIN2A|GRIN2B|GRIN2C|CALM3|GRIN2D|HRAS
REACTOME_SIGNALING_BY_ILS (Geneset_Overlap) PID_IL2_1PATHWAY	0.527273	29	MAPK3|MAP2K1|MAP2K2|STAT1|PIK3CA|STAT5A|STAT5B|PIK3R1|GAB2|SOS1|IL2|IL2RA|IL2RB|MAPK1|IL2RG|SHC1|STAT3|PTK2B|RAF1|JAK1|JAK3|LCK|SYK|SOCS3|FYN|GRB2|KRAS|HRAS|NRAS
REACTOME_CREB_PHOSPHORYLATION_THROUGH_THE_ACTIVATION_OF_CAMKII (Geneset_Overlap) REACTOME_RAS_ACTIVATION_UOPN_CA2_INFUX_THROUGH_NMDA_RECEPTOR	0.933333	14	CALM2|CALM1|ACTN2|AKAP9|CAMK2A|CAMK2B|NEFL|CAMK2D|GRIN1|GRIN2A|GRIN2B|GRIN2C|CALM3|GRIN2D
REACTOME_CREB_PHOSPHORYLATION_THROUGH_THE_ACTIVATION_OF_CAMKII (Geneset_Overlap) REACTOME_CREB_PHOSPHORYLATION_THROUGH_THE_ACTIVATION_OF_RAS	1	15	CALM2|CALM1|ACTN2|AKAP9|CAMK2A|CREB1|CAMK2B|NEFL|CAMK2D|GRIN1|GRIN2A|GRIN2B|GRIN2C|CALM3|GRIN2D
REACTOME_CREB_PHOSPHORYLATION_THROUGH_THE_ACTIVATION_OF_CAMKII (Geneset_Overlap) REACTOME_NEUROTRANSMITTER_RECEPTOR_BINDING_AND_DOWNSTREAM_TRANSMISSION_IN_THE_POSTSYNAPTIC_CELL	1	15	CALM2|CALM1|ACTN2|AKAP9|CAMK2A|CREB1|CAMK2B|NEFL|CAMK2D|GRIN1|GRIN2A|GRIN2B|GRIN2C|CALM3|GRIN2D
KEGG_CHRONIC_MYELOID_LEUKEMIA (Geneset_Overlap) BIOCARTA_RACCYCD_PATHWAY	0.769231	20	AKT1|CDKN1A|CDKN1B|CHUK|MAPK3|CDK6|PIK3CA|PIK3R1|E2F1|NFKB1|MAPK1|RELA|RAF1|CCND1|IKBKB|IKBKG|NFKBIA|CDK4|HRAS|RB1
KEGG_AXON_GUIDANCE (Geneset_Overlap) PID_EPHA_FWDPATHWAY	0.5	17	ROCK1|NGEF|CDK5|FYN|EPHA8|EFNA3|EFNA5|EFNA2|EFNA1|RHOA|EPHA1|EPHA5|EPHA7|EPHA3|EPHA2|EPHA4|EPHA6
REACTOME_METABOLISM_OF_RNA (Geneset_Overlap) KEGG_RIBOSOME	0.930233	80	RPS4X|RPL35|FAU|RPL36|RPL10A|RPL26L1|RPL3|RPL3L|RPL4|RPL6|RPL7|RPL7A|RPL8|RPL9|RPL10|RPL12|RPL13|RPL15|RPL17|RPL18|RPL18A|RPL19|RPL21|RPL22|RPL23A|RPL24|RPL26|RPL27|RPL30|RPL27A|RPL28|RPL29|RPL31|RPL32|RPL34|RPL35A|RPL37|RPL37A|RPL38|RPL39|RPS6|RPL41|RPL36A|RPLP0|RPLP1|RPLP2|RPS2|RPS3|RPS3A|RPS4Y1|RPS5|RPS7|RPS8|RPS9|RPS10|RPS11|RPS12|RPS13|RPS15|RPS15A|RPS16|RPS18|RPS19|RPS20|RPS21|RPS23|RPS24|R…
REACTOME_METABOLISM_OF_RNA (Geneset_Overlap) REACTOME_INTERACTIONS_OF_VPR_WITH_HOST_CELLULAR_PROTEINS	0.78125	25	NUP50|NUPL2|NUP35|NUP205|NUP210|NUP188|NUP62|NUP43|NUP88|NUP54|NUP133|NUP107|RANBP2|TPR|NUP37|NUP85|NUP214|AAAS|SEH1L|RAE1|NUP155|NUP93|NUPL1|POM121|NUP153
REACTOME_METABOLISM_OF_RNA (Geneset_Overlap) REACTOME_ACTIVATION_OF_THE_MRNA_UPON_BINDING_OF_THE_CAP_BINDING_COMPLEX_AND_EIFS_AND_SUBSEQUENT_BINDING_TO_43S	0.690909	38	RPS4X|PABPC1|EIF4B|FAU|RPS6|RPS2|RPS3|RPS3A|RPS4Y1|RPS5|RPS7|RPS8|RPS9|RPS10|RPS11|RPS12|RPS13|RPS14|RPS15|RPS15A|RPS16|RPS18|RPS19|RPS20|RPS21|RPS23|RPS24|RPS25|RPS26|RPS28|RPS29|RPSAP9|EIF4A2|EIF4E|EIF4G1|RPS27A|RPS27|RPSA
REACTOME_METABOLISM_OF_RNA (Geneset_Overlap) REACTOME_FORMATION_OF_THE_TERNARY_COMPLEX_AND_SUBSEQUENTLY_THE_43S_COMPLEX	0.6875	33	RPS4X|FAU|RPS6|RPS2|RPS3|RPS3A|RPS4Y1|RPS5|RPS7|RPS8|RPS9|RPS10|RPS11|RPS12|RPS13|RPS14|RPS15|RPS15A|RPS16|RPS18|RPS19|RPS20|RPS21|RPS23|RPS24|RPS25|RPS26|RPS28|RPS29|RPSAP9|RPS27A|RPS27|RPSA
KEGG_PYRIMIDINE_METABOLISM (Geneset_Overlap) REACTOME_PYRIMIDINE_METABOLISM	0.956522	22	TK2|TYMS|DCTD|DHODH|TK1|UPP2|CDA|UPB1|DPYS|DPYD|TYMP|UMPS|UCK2|UPP1|UCK1|CAD|DCK|NT5M|NT5C1A|NT5E|NT5C|DUT
KEGG_PYRIMIDINE_METABOLISM (Geneset_Overlap) REACTOME_METABOLISM_OF_NUCLEOTIDES	0.514286	36	TK2|RRM1|TYMS|DTYMK|RRM2B|DCTD|DHODH|TK1|UPP2|CDA|UPB1|DPYS|DPYD|TYMP|UMPS|UCK2|UPP1|UCK1|CAD|NT5C2|DCK|NT5M|NT5C1B|NT5C1A|NT5E|NT5C|PNP|NME1|NME2|DUT|TXNRD1|NME4|CMPK1|CTPS2|NME1-NME2|RRM2
REACTOME_TRAFFICKING_OF_GLUR2_CONTAINING_AMPA_RECEPTORS (Geneset_Overlap) REACTOME_NEUROTRANSMITTER_RECEPTOR_BINDING_AND_DOWNSTREAM_TRANSMISSION_IN_THE_POSTSYNAPTIC_CELL	1	15	AP2M1|GRIA1|AP2S1|GRIA2|GRIA3|GRIA4|PICK1|AP2A1|NSF|AP2A2|AP2B1|GRIP2|PRKCA|PRKCB|PRKCG
REACTOME_NEUROTRANSMITTER_RELEASE_CYCLE (Geneset_Overlap) REACTOME_GABA_SYNTHESIS_RELEASE_REUPTAKE_AND_DEGRADATION	1	17	RAB3A|GAD1|GAD2|SLC6A1|SLC6A11|SLC6A12|SNAP25|STX1A|STXBP1|VAMP2|SYT1|SLC32A1|ALDH5A1|DNAJC5|ABAT|HSPA8|RIMS1
REACTOME_SIGNALLING_BY_NGF (Geneset_Overlap) REACTOME_CREB_PHOSPHORYLATION_THROUGH_THE_ACTIVATION_OF_RAS	0.518519	14	CALM2|CALM1|PDPK1|CALM3|MAPK1|RAF1|RASGRF1|RASGRF2|RPS6KA1|RPS6KA2|RPS6KA3|BRAF|CREB1|HRAS
REACTOME_SIGNALLING_BY_NGF (Geneset_Overlap) BIOCARTA_CREB_PATHWAY	0.777778	21	PRKCA|MAPK1|RPS6KA1|GRB2|MAPK3|PIK3CA|RAC1|PIK3R1|PRKAR1A|PRKAR1B|PRKAR2A|PRKAR2B|SOS1|PRKACB|PRKACG|RPS6KA5|MAPK14|AKT1|ADCY1|CREB1|HRAS
REACTOME_SIGNALLING_BY_NGF (Geneset_Overlap) BIOCARTA_RACCYCD_PATHWAY	0.576923	15	MAPK1|RAF1|RHOA|CDKN1A|CDKN1B|CHUK|MAPK3|PIK3CA|RAC1|PIK3R1|IKBKB|NFKBIA|AKT1|RELA|HRAS
REACTOME_SIGNALLING_BY_NGF (Geneset_Overlap) BIOCARTA_PYK2_PATHWAY	0.642857	18	CALM2|CALM1|CALM3|PRKCA|MAPK1|RAF1|GRB2|PLCG1|MAPK3|MAP2K1|MAP2K2|RAC1|SOS1|SRC|SHC1|MAPK8|MAPK14|HRAS
REACTOME_SIGNALLING_BY_NGF (Geneset_Overlap) REACTOME_SIGNALING_BY_ERBB2	0.773196	75	CALM2|CALM1|ITPR3|MDM2|PDPK1|CALM3|PDE1B|PRKCA|PRKCG|MAPK1|RAF1|PDE1A|ITPR2|CAMK4|GRB2|KRAS|NRAS|CDKN1A|CDKN1B|PLCG1|CHUK|THEM4|ADRBK1|MAPK3|MAP2K1|MAP2K2|PHLPP1|MTOR|RICTOR|GSK3A|NR4A1|FOXO4|PIK3CA|PIK3R1|PRKAR1A|PRKAR1B|PRKAR2A|PRKAR2B|PRKCD|PRKCE|BAD|PTEN|TRIB3|SOS1|RPS6KB2|MLST8|SRC|SHC1|ADCY3|TSC2|MAPKAP1|CASP9|AKT1S1|YWHAB|PRKACA|PRKACB|PRKACG|CDK1|AKT3|RPS27A|UBA52|AKT1|AKT2|FOXO1|FOXO3|AD…
REACTOME_SIGNALLING_BY_NGF (Geneset_Overlap) REACTOME_SIGNALING_BY_FGFR_IN_DISEASE	0.663934	81	CALM2|CALM1|ITPR3|MDM2|PDPK1|CALM3|PDE1B|PRKCA|PRKCG|MAPK1|RAF1|PDE1A|BRAF|ITPR2|CAMK4|GRB2|KRAS|NRAS|CDKN1A|CDKN1B|PLCG1|FRS2|CHUK|THEM4|ADRBK1|MAPK3|MAP2K1|MAP2K2|PHLPP1|MTOR|RICTOR|GSK3A|NR4A1|FOXO4|PIK3CA|PIK3R1|PPP2CA|PPP2CB|PPP2R1A|PRKAR1A|PRKAR1B|PRKAR2A|PRKAR2B|PRKCD|PRKCE|BAD|PTEN|TRIB3|SOS1|RPS6KB2|MLST8|SRC|SHC1|ADCY3|STAT3|TSC2|MAPKAP1|CASP9|AKT1S1|YWHAB|PRKACA|PRKACB|PRKACG|CDK1|AKT3…
REACTOME_SIGNALLING_BY_NGF (Geneset_Overlap) REACTOME_SIGNALING_BY_PDGF	0.661017	78	CALM2|CALM1|ITPR3|MDM2|PDPK1|CALM3|PDE1B|PRKCA|PRKCG|MAPK1|RAF1|PDE1A|ITPR2|CAMK4|GRB2|KRAS|NRAS|CDKN1A|CDKN1B|PLCG1|CHUK|THEM4|CRK|ADRBK1|MAPK3|MAP2K1|MAP2K2|PHLPP1|MTOR|RICTOR|RAPGEF1|GSK3A|NR4A1|FOXO4|PIK3CA|PIK3CB|PIK3R1|PIK3R2|PRKAR1A|PRKAR1B|PRKAR2A|PRKAR2B|PRKCD|PRKCE|BAD|PTEN|TRIB3|SOS1|RPS6KB2|MLST8|SRC|ADCY3|STAT3|TSC2|MAPKAP1|CASP9|AKT1S1|YWHAB|PRKACA|PRKACB|PRKACG|CDK1|AKT3|AKT1|AKT2|…
REACTOME_SIGNALLING_BY_NGF (Geneset_Overlap) PID_PI3KCI_AKT_PATHWAY	0.628571	22	PDPK1|RAF1|CDKN1A|CDKN1B|CHUK|MTOR|RICTOR|GSK3A|FOXO4|BAD|MLST8|SRC|MAPKAP1|CASP9|YWHAB|PRKACA|AKT3|YWHAE|AKT1|AKT2|FOXO1|FOXO3
REACTOME_GLUCONEOGENESIS (Geneset_Overlap) REACTOME_GLUCOSE_METABOLISM	1	31	FBP1|PCK2|ALDOA|ALDOB|PGAM1|PGAM2|ALDOC|PGK1|PRKACA|PRKACB|GAPDH|PRKACG|GAPDHS|GOT1|GOT2|GPI|SLC25A13|SLC25A1|TPI1|SLC25A11|SLC25A12|SLC25A10|FBP2|MDH1|MDH2|ENO1|PCK1|ENO2|ENO3|PC|PFKFB1
REACTOME_GLUCONEOGENESIS (Geneset_Overlap) REACTOME_METABOLISM_OF_CARBOHYDRATES	1	31	FBP1|PCK2|ALDOA|ALDOB|PGAM1|PGAM2|ALDOC|PGK1|PRKACA|PRKACB|GAPDH|PRKACG|GAPDHS|GOT1|GOT2|GPI|SLC25A13|SLC25A1|TPI1|SLC25A11|SLC25A12|SLC25A10|FBP2|MDH1|MDH2|ENO1|PCK1|ENO2|ENO3|PC|PFKFB1
REACTOME_DARPP_32_EVENTS (Geneset_Overlap) REACTOME_SIGNALING_BY_FGFR_IN_DISEASE	0.541667	13	CALM2|CALM1|PRKACA|PRKACB|PRKACG|PPP2CA|PPP2CB|PPP2R1A|PRKAR1A|PRKAR1B|PRKAR2A|PRKAR2B|CALM3
REACTOME_DARPP_32_EVENTS (Geneset_Overlap) REACTOME_SIGNALLING_BY_NGF	0.625	15	CALM2|CALM1|PRKACA|PRKACB|PRKACG|PPP2CA|PPP2CB|PPP2R1A|PPP2R1B|PPP2R5D|PRKAR1A|PRKAR1B|PRKAR2A|PRKAR2B|CALM3
REACTOME_DARPP_32_EVENTS (Geneset_Overlap) BIOCARTA_CK1_PATHWAY	0.647059	11	PRKACB|PRKACG|CDK5|PPP1CA|PPP2CA|PRKAR1A|PRKAR1B|PRKAR2A|PRKAR2B|PPP3CA|PPP1R1B
REACTOME_PHOSPHOLIPID_METABOLISM (Geneset_Overlap) REACTOME_SYNTHESIS_OF_PIPS_AT_THE_PLASMA_MEMBRANE	1	30	PIP5K1C|PIK3CA|PIK3CB|PIK3R1|PIK3R2|PTEN|PIK3R6|PIK3R5|INPP5J|INPPL1|MTM1|INPP5K|PIK3C2A|PIK3C2B|PIK3C2G|PIK3CD|PIK3CG|PIP4K2A|PI4K2B|PI4K2A|MTMR14|PIP5K1B|PIP4K2B|PIK3R3|MTMR1|INPP4B|SYNJ1|SYNJ2|MTMR3|MTMR6
REACTOME_PHOSPHOLIPID_METABOLISM (Geneset_Overlap) REACTOME_SYNTHESIS_OF_PIPS_AT_THE_GOLGI_MEMBRANE	1	17	PIKFYVE|SACM1L|PIK3R4|ARF1|ARF3|OCRL|PIK3C2A|PIK3C2G|PIK3C3|PI4KA|PI4KB|PI4K2B|PI4K2A|VAC14|INPP5E|TPTE2|FIG4
SIG_PIP3_SIGNALING_IN_CARDIAC_MYOCTES (Geneset_Overlap) PID_PI3KCI_AKT_PATHWAY	0.514286	18	BCL2L1|AKT1|AKT2|CDKN1B|FOXO3|YWHAZ|YWHAH|YWHAG|MTOR|GSK3A|BAD|SLC2A4|YWHAB|GSK3B|AKT3|SFN|YWHAQ|YWHAE
SIG_PIP3_SIGNALING_IN_CARDIAC_MYOCTES (Geneset_Overlap) SIG_INSULIN_RECEPTOR_PATHWAY_IN_CARDIAC_MYOCYTES	0.74	37	IGFBP1|IRS4|AKT1|AKT2|PARD3|YWHAZ|YWHAH|YWHAG|GSK3A|IRS1|PARD6A|PIK3CA|PTEN|SOS1|SOS2|SHC1|IRS2|SLC2A4|RPS6KB1|YWHAB|RPS6KA1|RPS6KA2|RPS6KA3|INPPL1|F2RL2|GRB2|PIK3CD|PDK1|CDKN2A|GSK3B|CDC42|PTPN1|AKT3|SFN|YWHAQ|YWHAE|CYTH3
REACTOME_RECRUITMENT_OF_MITOTIC_CENTROSOME_PROTEINS_AND_COMPLEXES (Geneset_Overlap) REACTOME_MITOTIC_G2_G2_M_PHASES	1	63	DCTN3|TUBA4A|TUBG1|ALMS1|TUBA1A|CCNB1|CEP76|DCTN1|CNTRL|DYNC1H1|FGFR1OP|CEP290|AKAP9|DYNC1I2|CEP63|CEP70|YWHAG|OFD1|TUBGCP6|SSNA1|CEP41|CEP135|CEP57|TUBB4A|TUBB4B|CKAP5|TUBGCP3|PPP2R1A|CETN2|PLK4|SDCCAG8|PRKAR2B|DYNLL1|TUBGCP2|CEP250|TUBGCP5|NEDD1|TUBB|CSNK1E|CEP164|CSNK1D|MAPRE1|NINL|AZI1|CLASP1|TUBG2|PRKACA|NEK2|NUMA1|PAFAH1B1|PCM1|PLK1|PCNT|HSP90AA1|CEP192|HAUS2|CDK1|CEP72|CDK5RAP2|CENPJ|ACTR1…
REACTOME_3_UTR_MEDIATED_TRANSLATIONAL_REGULATION (Geneset_Overlap) KEGG_RIBOSOME	0.930233	80	RPS28|RPS29|RPL14|RPL11|RPS4X|RPS27A|UBA52|RPL5|RPL35|RPL23|FAU|RPL36|RPL10A|RPL26L1|RPL3|RPL3L|RPL4|RPL6|RPL7|RPL7A|RPL8|RPL9|RPL10|RPL12|RPL13|RPL15|RPL17|RPL18|RPL18A|RPL19|RPL21|RPL22|RPL23A|RPL24|RPL26|RPL27|RPL30|RPL27A|RPL28|RPL29|RPL31|RPL32|RPL34|RPL35A|RPL37|RPL37A|RPL38|RPL39|RPS6|RPL41|RPL36A|RPLP0|RPLP1|RPLP2|RPS2|RPS3|RPS3A|RPS4Y1|RPS5|RPS7|RPS8|RPS9|RPS10|RPS11|RPS12|RPS13|RPL13A|R…
REACTOME_3_UTR_MEDIATED_TRANSLATIONAL_REGULATION (Geneset_Overlap) REACTOME_FORMATION_OF_THE_TERNARY_COMPLEX_AND_SUBSEQUENTLY_THE_43S_COMPLEX	1	48	RPS28|RPS29|RPSAP9|EIF3B|EIF3C|EIF3D|EIF3F|EIF3G|EIF3H|EIF3I|EIF3J|RPS4X|RPS27A|EIF3E|FAU|EIF3K|RPS6|RPS2|RPS3|RPS3A|RPS4Y1|RPS5|RPS7|RPS8|RPS9|RPS10|EIF2S3|RPS11|EIF2S1|RPS12|RPS13|EIF3A|EIF1AX|RPS14|RPS15|RPS15A|RPS16|EIF2S2|RPS18|RPS27|RPS19|RPS20|RPSA|RPS21|RPS23|RPS24|RPS25|RPS26
REACTOME_3_UTR_MEDIATED_TRANSLATIONAL_REGULATION (Geneset_Overlap) REACTOME_ACTIVATION_OF_THE_MRNA_UPON_BINDING_OF_THE_CAP_BINDING_COMPLEX_AND_EIFS_AND_SUBSEQUENT_BINDING_TO_43S	0.981818	54	RPS28|RPS29|RPSAP9|EIF4H|EIF3B|EIF3C|EIF3D|EIF3F|EIF3G|EIF3H|EIF3I|EIF3J|EIF4A2|EIF4E|EIF4G1|RPS4X|RPS27A|PABPC1|EIF3E|EIF4B|FAU|EIF3K|RPS6|RPS2|RPS3|RPS3A|RPS4Y1|RPS5|RPS7|RPS8|RPS9|RPS10|EIF2S3|RPS11|EIF2S1|RPS12|RPS13|EIF3A|EIF1AX|RPS14|RPS15|RPS15A|RPS16|EIF2S2|RPS18|RPS27|RPS19|RPS20|RPSA|RPS21|RPS23|RPS24|RPS25|RPS26
REACTOME_3_UTR_MEDIATED_TRANSLATIONAL_REGULATION (Geneset_Overlap) REACTOME_METABOLISM_OF_RNA	0.846154	88	RPS28|RPS29|RPSAP9|RPL14|EIF4A2|EIF4E|EIF4G1|RPL11|RPS4X|RPS27A|UBA52|PABPC1|RPL5|RPL35|RPL23|EIF4B|FAU|RPL36|FAM153A|RPL10A|RPL26L1|RPL3|RPL3L|RPL4|RPL6|RPL7|RPL7A|RPL8|RPL9|RPL10|RPL12|RPL13|RPL15|RPL17|RPL18|RPL18A|RPL19|RPL21|RPL22|RPL23A|RPL24|RPL26|RPL27|RPL30|RPL27A|RPL28|RPL29|RPL31|RPL32|RPL34|RPL35A|RPL37|RPL37A|RPL38|RPL39|RPS6|RPL41|RPL36A|RPLP0|RPLP1|RPLP2|RPS2|RPS3|RPS3A|RPS4Y1|RPS5…
SIG_REGULATION_OF_THE_ACTIN_CYTOSKELETON_BY_RHO_GTPASES (Geneset_Overlap) SIG_CHEMOTAXIS	0.685714	24	PAK1|PAK2|AKT1|CFL2|PAK3|PAK4|PAK6|PAK7|WASL|MYLK2|CFL1|ANGPTL2|RHO|ROCK2|GDI1|ACTR2|ROCK1|ACTR3|CDC42|WASF1|GDI2|MYLK|RPS4X|LIMK1
PID_ATR_PATHWAY (Geneset_Overlap) REACTOME_CELL_CYCLE_CHECKPOINTS	0.512821	20	HUS1|MCM2|MCM7|ATR|RAD1|RAD9A|RAD17|RFC2|RFC3|RFC4|RFC5|RPA1|RPA2|ATRIP|CDC6|CDC25A|CDC25C|MDM2|CDK2|CHEK1
REACTOME_INFLUENZA_VIRAL_RNA_TRANSCRIPTION_AND_REPLICATION (Geneset_Overlap) REACTOME_METABOLISM_OF_RNA	0.821782	83	RPS28|RPS29|RPSAP9|RPL14|RPL11|RPS4X|RPS27A|UBA52|RPL5|RPL35|RPL23|FAU|RPL36|FAM153A|RPL10A|RPL26L1|RPL3|RPL3L|RPL4|RPL6|RPL7|RPL7A|RPL8|RPL9|RPL10|RPL12|RPL13|RPL15|RPL17|RPL18|RPL18A|RPL19|RPL21|RPL22|RPL23A|RPL24|RPL26|RPL27|RPL30|RPL27A|RPL28|RPL29|RPL31|RPL32|RPL34|RPL35A|RPL37|RPL37A|RPL38|RPL39|RPS6|RPL41|RPL36A|RPLP0|RPLP1|RPLP2|RPS2|RPS3|RPS3A|RPS4Y1|RPS5|RPS7|RPS8|RPS9|RPS10|RPS11|RPS12…
REACTOME_INFLUENZA_VIRAL_RNA_TRANSCRIPTION_AND_REPLICATION (Geneset_Overlap) REACTOME_3_UTR_MEDIATED_TRANSLATIONAL_REGULATION	0.821782	83	RPS28|RPS29|RPSAP9|RPL14|RPL11|RPS4X|RPS27A|UBA52|RPL5|RPL35|RPL23|FAU|RPL36|FAM153A|RPL10A|RPL26L1|RPL3|RPL3L|RPL4|RPL6|RPL7|RPL7A|RPL8|RPL9|RPL10|RPL12|RPL13|RPL15|RPL17|RPL18|RPL18A|RPL19|RPL21|RPL22|RPL23A|RPL24|RPL26|RPL27|RPL30|RPL27A|RPL28|RPL29|RPL31|RPL32|RPL34|RPL35A|RPL37|RPL37A|RPL38|RPL39|RPS6|RPL41|RPL36A|RPLP0|RPLP1|RPLP2|RPS2|RPS3|RPS3A|RPS4Y1|RPS5|RPS7|RPS8|RPS9|RPS10|RPS11|RPS12…
REACTOME_INFLUENZA_VIRAL_RNA_TRANSCRIPTION_AND_REPLICATION (Geneset_Overlap) REACTOME_ACTIVATION_OF_THE_MRNA_UPON_BINDING_OF_THE_CAP_BINDING_COMPLEX_AND_EIFS_AND_SUBSEQUENT_BINDING_TO_43S	0.6	33	RPS28|RPS29|RPSAP9|RPS4X|RPS27A|FAU|RPS6|RPS2|RPS3|RPS3A|RPS4Y1|RPS5|RPS7|RPS8|RPS9|RPS10|RPS11|RPS12|RPS13|RPS14|RPS15|RPS15A|RPS16|RPS18|RPS27|RPS19|RPS20|RPSA|RPS21|RPS23|RPS24|RPS25|RPS26
REACTOME_INFLUENZA_VIRAL_RNA_TRANSCRIPTION_AND_REPLICATION (Geneset_Overlap) KEGG_RIBOSOME	0.930233	80	RPS28|RPS29|RPL14|RPL11|RPS4X|RPS27A|UBA52|RPL5|RPL35|RPL23|FAU|RPL36|RPL10A|RPL26L1|RPL3|RPL3L|RPL4|RPL6|RPL7|RPL7A|RPL8|RPL9|RPL10|RPL12|RPL13|RPL15|RPL17|RPL18|RPL18A|RPL19|RPL21|RPL22|RPL23A|RPL24|RPL26|RPL27|RPL30|RPL27A|RPL28|RPL29|RPL31|RPL32|RPL34|RPL35A|RPL37|RPL37A|RPL38|RPL39|RPS6|RPL41|RPL36A|RPLP0|RPLP1|RPLP2|RPS2|RPS3|RPS3A|RPS4Y1|RPS5|RPS7|RPS8|RPS9|RPS10|RPS11|RPS12|RPS13|RPL13A|R…
REACTOME_INFLUENZA_VIRAL_RNA_TRANSCRIPTION_AND_REPLICATION (Geneset_Overlap) REACTOME_FORMATION_OF_THE_TERNARY_COMPLEX_AND_SUBSEQUENTLY_THE_43S_COMPLEX	0.6875	33	RPS28|RPS29|RPSAP9|RPS4X|RPS27A|FAU|RPS6|RPS2|RPS3|RPS3A|RPS4Y1|RPS5|RPS7|RPS8|RPS9|RPS10|RPS11|RPS12|RPS13|RPS14|RPS15|RPS15A|RPS16|RPS18|RPS27|RPS19|RPS20|RPSA|RPS21|RPS23|RPS24|RPS25|RPS26
REACTOME_PHOSPHOLIPASE_C_MEDIATED_CASCADE (Geneset_Overlap) REACTOME_SIGNALLING_BY_NGF	0.584906	31	CALM2|CALM1|PLCG1|ADRBK1|ADCY1|ADCY2|ADCY5|ADCY6|ADCY7|ITPR3|ADCY8|ADCY9|PRKAR1A|PRKAR1B|CREB1|PRKAR2A|PRKAR2B|PRKCD|PRKCE|CALM3|PDE1B|ADCY4|PRKCA|PRKCG|ADCY3|PRKACA|PRKACB|PRKACG|PDE1A|ITPR2|CAMK4
REACTOME_PHOSPHOLIPASE_C_MEDIATED_CASCADE (Geneset_Overlap) REACTOME_SIGNALING_BY_ERBB2	0.584906	31	CALM2|CALM1|PLCG1|ADRBK1|ADCY1|ADCY2|ADCY5|ADCY6|ADCY7|ITPR3|ADCY8|ADCY9|PRKAR1A|PRKAR1B|CREB1|PRKAR2A|PRKAR2B|PRKCD|PRKCE|CALM3|PDE1B|ADCY4|PRKCA|PRKCG|ADCY3|PRKACA|PRKACB|PRKACG|PDE1A|ITPR2|CAMK4
REACTOME_PHOSPHOLIPASE_C_MEDIATED_CASCADE (Geneset_Overlap) REACTOME_SIGNALING_BY_FGFR_IN_DISEASE	1	53	CALM2|CALM1|PLCG1|FGF10|KLB|ADRBK1|FGF1|FGF2|FGF3|FGF4|FGF5|ADCY1|FGF6|ADCY2|FGF7|FGF8|ADCY5|FGF9|ADCY6|FGFR3|FGFR2|ADCY7|FGFR4|ITPR3|FGF20|FGF22|ADCY8|FGF23|ADCY9|FGF18|FGF17|KL|PRKAR1A|FGF19|PRKAR1B|CREB1|PRKAR2A|PRKAR2B|PRKCD|PRKCE|CALM3|PDE1B|ADCY4|PRKCA|PRKCG|ADCY3|FGFR1|PRKACA|PRKACB|PRKACG|PDE1A|ITPR2|CAMK4
REACTOME_PHOSPHOLIPASE_C_MEDIATED_CASCADE (Geneset_Overlap) REACTOME_SIGNALING_BY_PDGF	0.584906	31	CALM2|CALM1|PLCG1|ADRBK1|ADCY1|ADCY2|ADCY5|ADCY6|ADCY7|ITPR3|ADCY8|ADCY9|PRKAR1A|PRKAR1B|CREB1|PRKAR2A|PRKAR2B|PRKCD|PRKCE|CALM3|PDE1B|ADCY4|PRKCA|PRKCG|ADCY3|PRKACA|PRKACB|PRKACG|PDE1A|ITPR2|CAMK4
KEGG_OOCYTE_MEIOSIS (Geneset_Overlap) REACTOME_DARPP_32_EVENTS	0.625	15	CALM2|CALM1|PPP3R1|PPP2CA|PPP2CB|PPP2R1A|PPP2R1B|PPP2R5D|CALM3|PRKACA|PRKACB|PRKACG|PPP3CB|PPP3CA|PPP1CA
NABA_SECRETED_FACTORS (Geneset_Overlap) REACTOME_CHEMOKINE_RECEPTORS_BIND_CHEMOKINES	0.563636	31	CXCL13|CCL27|CXCL1|CXCL2|CXCL3|CXCL10|CCL3L3|CXCL9|CCL28|CCL2|CCL3|CCL4|CCL5|CCL7|CCL11|CCL16|CCL17|CCL19|CCL20|CCL21|CCL22|CCL25|CXCL6|CXCL11|CXCL5|XCL1|CX3CL1|XCL2|PF4|PPBP|CXCL12
REACTOME_TCA_CYCLE_AND_RESPIRATORY_ELECTRON_TRANSPORT (Geneset_Overlap) KEGG_OXIDATIVE_PHOSPHORYLATION	0.612069	71	UQCRH|UQCRFS1|UQCRC2|UQCRC1|UQCR11|UQCRQ|COX7A2L|COX5A|UQCRHL|ATP5J2|ATP5I|ATP5L|NDUFA11|CYC1|NDUFV3|ATP5J|SDHD|ATP5A1|SDHB|ATP5B|SDHC|ATP5G1|SDHA|NDUFA5|NDUFA4|NDUFS7|ATP5O|ATP5H|NDUFA2|NDUFA3|NDUFA1|ATP5D|ATP5F1|ATP5E|ATP5C1|NDUFB3|NDUFB1|NDUFB2|NDUFA10|NDUFAB1|NDUFA9|NDUFA7|NDUFA8|NDUFA6|NDUFS8|NDUFB10|NDUFC1|NDUFC2|NDUFV2|NDUFS1|NDUFS4|NDUFB6|NDUFV1|NDUFB7|NDUFS6|NDUFB8|NDUFS5|NDUFB9|NDUFS2|N…
REACTOME_REGULATION_OF_GENE_EXPRESSION_IN_BETA_CELLS (Geneset_Overlap) KEGG_MATURITY_ONSET_DIABETES_OF_THE_YOUNG	0.8	16	MAFA|SLC2A2|NEUROD1|NKX2-2|GCK|NKX6-1|HNF1A|FOXA2|FOXA3|HNF4A|HNF4G|PAX6|IAPP|INS|PKLR|PDX1
BIOCARTA_VIP_PATHWAY (Geneset_Overlap) KEGG_APOPTOSIS	0.5	13	RELA|PPP3CC|CHUK|PRKACB|PRKACG|NFKBIA|PRKAR1A|PRKAR1B|PRKAR2A|PRKAR2B|PPP3CB|PPP3CA|NFKB1
BIOCARTA_VIP_PATHWAY (Geneset_Overlap) BIOCARTA_NFAT_PATHWAY	0.538462	14	CALM2|CALM1|PPP3CC|NFATC2|PRKACB|NFATC1|PRKACG|PRKAR1A|PRKAR1B|PRKAR2A|PRKAR2B|CALM3|PPP3CB|PPP3CA
BIOCARTA_VIP_PATHWAY (Geneset_Overlap) REACTOME_SIGNALLING_BY_NGF	0.5	13	CALM2|CALM1|RELA|PLCG1|CHUK|PRKACB|PRKACG|NFKBIA|PRKAR1A|PRKAR1B|PRKAR2A|PRKAR2B|CALM3
BIOCARTA_AT1R_PATHWAY (Geneset_Overlap) KEGG_FOCAL_ADHESION	0.545455	18	MAPK1|SRC|SHC1|EGFR|PAK1|JUN|RAF1|MAPK3|MAP2K1|ELK1|PTK2|GRB2|RAC1|MAPK8|HRAS|SOS1|PRKCA|PRKCB
BIOCARTA_AT1R_PATHWAY (Geneset_Overlap) BIOCARTA_PYK2_PATHWAY	0.821429	23	CALM2|MAPK1|CALM1|SRC|SHC1|PAK1|PTK2B|JUN|RAF1|MAP3K1|MAPK3|MAP2K1|MAP2K2|GRB2|RAC1|MAPK8|MAP2K4|CALM3|HRAS|GNAQ|SOS1|PRKCA|PRKCB
BIOCARTA_AT1R_PATHWAY (Geneset_Overlap) PID_PDGFRB_PATHWAY	0.515152	17	MAPK1|SRC|SHC1|PAK1|JUN|RAF1|MAPK3|MAP2K1|ELK1|MAP2K2|GRB2|RAC1|MAPK8|MAP2K4|HRAS|SOS1|PRKCA
BIOCARTA_AT1R_PATHWAY (Geneset_Overlap) REACTOME_SIGNALLING_BY_NGF	0.575758	19	CALM2|MAPK1|CALM1|SRC|SHC1|RAF1|MAPK3|MAP2K1|ELK1|MAP2K2|GRB2|RAC1|MEF2A|MEF2C|MAPK8|CALM3|HRAS|SOS1|PRKCA
BIOCARTA_AT1R_PATHWAY (Geneset_Overlap) PID_ERBB1_DOWNSTREAM_PATHWAY	0.575758	19	MAPK1|SRC|EGFR|JUN|RAF1|MAP3K1|MAPK3|MAP2K1|ELK1|MAP2K2|GRB2|RAC1|MEF2C|MAPK8|ATF2|MAP2K4|HRAS|SOS1|PRKCA
REACTOME_HEMOSTASIS (Geneset_Overlap) REACTOME_DARPP_32_EVENTS	0.666667	16	CALM2|CALM1|CALM3|PPP2CA|PPP2CB|PPP2R1A|PPP2R1B|PPP2R5D|PRKAR1A|PRKAR1B|PRKAR2A|PRKAR2B|PRKACA|PRKACB|PRKACG|CDK5
REACTOME_HEMOSTASIS (Geneset_Overlap) PID_PI3KCI_PATHWAY	0.510204	25	PLCG2|LAT|PIK3CA|PIK3CB|PIK3R1|PIK3R2|RAP1A|LCK|LYN|SYK|YES1|HRAS|PDPK1|FYN|KRAS|RHOA|FGR|NRAS|PLCG1|RAC1|SRC|PIK3R6|PIK3R5|PIK3CG|PIK3R3
REACTOME_HEMOSTASIS (Geneset_Overlap) PID_AMB2_NEUTROPHILS_PATHWAY	0.536585	22	APOB|ITGB2|ITGAM|PLAT|RAP1A|LCK|LYN|YES1|PLAU|JAM2|SELP|JAM3|PLAUR|PLG|FYN|RHOA|FGR|SRC|TLN1|AKT1|RAP1B|PRKCZ
REACTOME_HEMOSTASIS (Geneset_Overlap) BIOCARTA_PYK2_PATHWAY	0.642857	18	CALM2|CALM1|CALM3|GNAQ|BCAR1|SHC1|HRAS|PRKCA|PRKCB|MAPK1|RAF1|GRB2|PLCG1|MAPK3|RAC1|SOS1|SRC|MAPK14
REACTOME_HEMOSTASIS (Geneset_Overlap) BIOCARTA_CREB_PATHWAY	0.703704	19	GNAS|PIK3CA|PIK3R1|PRKAR1A|PRKAR1B|PRKAR2A|PRKAR2B|PRKACB|PRKACG|HRAS|PRKCA|PRKCB|MAPK1|GRB2|MAPK3|RAC1|SOS1|MAPK14|AKT1
REACTOME_HEMOSTASIS (Geneset_Overlap) REACTOME_PLATELET_ACTIVATION_SIGNALING_AND_AGGREGATION	1	197	CALM2|TUBA4A|CALM1|F2R|PRKCH|HGF|FN1|A2M|ARRB2|ITPR3|GNA15|GNA11|KNG1|THBS1|VWF|ACTN4|ACTN1|CALM3|GNA14|GNAQ|PLCG2|VCL|VEGFA|VEGFC|VEGFB|PDGFA|PDGFB|BCAR1|FIGF|ITPR2|SERPINE1|TBXA2R|LAT|PSAP|GNA13|TMSB4X|CRK|PIK3CA|PIK3CB|PIK3R1|PIK3R2|PRKCD|PRKCE|ARRB1|RAP1A|TGFB2|SHC1|TGFB3|VAV3|CLU|DGKK|RASGRP2|DGKA|DGKB|PLA2G4A|DGKG|DGKH|DGKQ|CFD|LCK|LYN|F5|F8|F13A1|DAGLB|FGA|FGB|FGG|MMRN1|HABP4|PTPN1|BRPF3|G…
KEGG_NEUROTROPHIN_SIGNALING_PATHWAY (Geneset_Overlap) REACTOME_CREB_PHOSPHORYLATION_THROUGH_THE_ACTIVATION_OF_RAS	0.518519	14	CALM2|CALM1|CAMK2A|CAMK2B|CAMK2D|CALM3|MAPK1|RAF1|RPS6KA1|RPS6KA2|RPS6KA3|BRAF|RPS6KA6|HRAS
KEGG_NEUROTROPHIN_SIGNALING_PATHWAY (Geneset_Overlap) SIG_INSULIN_RECEPTOR_PATHWAY_IN_CARDIAC_MYOCYTES	0.56	28	IRS4|MAPK3|IRS1|PIK3CA|PIK3R1|SOS1|SOS2|MAPK1|SHC1|IRS2|RAF1|YWHAB|RPS6KA1|RPS6KA2|RPS6KA3|PIK3CD|PDK1|CDC42|AKT3|YWHAE|YWHAQ|AKT1|AKT2|YWHAZ|YWHAH|YWHAG|GRB2|GSK3B
KEGG_NEUROTROPHIN_SIGNALING_PATHWAY (Geneset_Overlap) BIOCARTA_PYK2_PATHWAY	0.678571	19	CALM2|CALM1|JUN|PLCG1|MAPK3|MAP2K1|MAP2K2|RAC1|CALM3|SOS1|MAPK1|SHC1|RAF1|CRKL|MAPK8|MAPK14|MAP3K1|GRB2|HRAS
KEGG_NEUROTROPHIN_SIGNALING_PATHWAY (Geneset_Overlap) BIOCARTA_CREB_PATHWAY	0.592593	16	MAPK3|RAC1|PIK3CA|PIK3R1|CAMK2A|CAMK2B|CAMK2D|CAMK2G|SOS1|MAPK1|RPS6KA1|RPS6KA5|MAPK14|AKT1|GRB2|HRAS
KEGG_NEUROTROPHIN_SIGNALING_PATHWAY (Geneset_Overlap) BIOCARTA_RACCYCD_PATHWAY	0.5	13	MAPK3|RAC1|PIK3CA|PIK3R1|NFKB1|MAPK1|RAF1|IKBKB|NFKBIA|AKT1|RELA|RHOA|HRAS
KEGG_NEUROTROPHIN_SIGNALING_PATHWAY (Geneset_Overlap) KEGG_CHRONIC_MYELOID_LEUKEMIA	0.506849	37	CRK|MAPK3|MAP2K1|MAP2K2|SHC2|PIK3CA|PIK3CB|PIK3R1|PIK3R2|SHC3|BAD|SOS1|SOS2|NFKB1|MAPK1|SHC1|SHC4|RAF1|PIK3R5|CRKL|IKBKB|BRAF|PIK3CD|PIK3CG|NFKBIA|AKT3|PIK3R3|AKT1|AKT2|PTPN11|TP53|RELA|ABL1|GRB2|KRAS|HRAS|NRAS
KEGG_NEUROTROPHIN_SIGNALING_PATHWAY (Geneset_Overlap) REACTOME_SIGNALLING_BY_NGF	0.539683	68	CALM2|CALM1|PLCG1|FRS2|CRK|MAPK3|MAP2K1|MAP2K2|SHC2|RAPGEF1|IRS1|NGF|NTRK1|NTRK2|RAC1|PIK3CA|PIK3CB|PIK3R1|PIK3R2|SHC3|PRKCD|MAPK7|MAPK13|MAP2K5|CALM3|BAD|KIDINS220|SOS1|SOS2|RAP1A|MAPK1|SHC1|IRS2|RAF1|MAPKAPK2|YWHAB|PRDM4|RPS6KA1|RPS6KA2|RPS6KA3|NGFRAP1|IKBKB|BRAF|IRAK1|RPS6KA5|ARHGDIA|NFKBIA|NGFR|AKT3|MAPK8|PSEN1|CAMK4|YWHAE|MAPK14|RIPK2|AKT1|AKT2|MAGED1|FOXO3|TRAF6|MAPK11|RELA|MAPK12|GRB2|KRAS…
REACTOME_VOLTAGE_GATED_POTASSIUM_CHANNELS (Geneset_Overlap) REACTOME_POTASSIUM_CHANNELS	1	43	KCNH4|KCNA5|KCNAB2|KCNH3|KCNA6|KCNA7|KCNQ5|KCNA10|KCNB1|KCNC1|KCNC2|KCNC3|KCNC4|KCNH7|KCND1|KCNQ4|KCND2|KCNAB3|KCND3|KCNG4|KCNF1|KCNB2|KCNG1|KCNH1|KCNH2|KCNG2|KCNV1|KCNH5|KCNQ1|KCNQ2|KCNQ3|KCNS1|KCNS2|KCNS3|KCNH8|KCNAB1|KCNV2|KCNG3|KCNH6|KCNA1|KCNA2|KCNA3|KCNA4
REACTOME_NONSENSE_MEDIATED_DECAY_ENHANCED_BY_THE_EXON_JUNCTION_COMPLEX (Geneset_Overlap) REACTOME_3_UTR_MEDIATED_TRANSLATIONAL_REGULATION	0.817308	85	RPS28|RPS29|RPSAP9|RPL14|EIF4G1|RPL11|RPS4X|RPS27A|UBA52|PABPC1|RPL5|RPL35|RPL23|FAU|RPL36|FAM153A|RPL10A|RPL26L1|RPL3|RPL3L|RPL4|RPL6|RPL7|RPL7A|RPL8|RPL9|RPL10|RPL12|RPL13|RPL15|RPL17|RPL18|RPL18A|RPL19|RPL21|RPL22|RPL23A|RPL24|RPL26|RPL27|RPL30|RPL27A|RPL28|RPL29|RPL31|RPL32|RPL34|RPL35A|RPL37|RPL37A|RPL38|RPL39|RPS6|RPL41|RPL36A|RPLP0|RPLP1|RPLP2|RPS2|RPS3|RPS3A|RPS4Y1|RPS5|RPS7|RPS8|RPS9|RPS…
REACTOME_NONSENSE_MEDIATED_DECAY_ENHANCED_BY_THE_EXON_JUNCTION_COMPLEX (Geneset_Overlap) REACTOME_ACTIVATION_OF_THE_MRNA_UPON_BINDING_OF_THE_CAP_BINDING_COMPLEX_AND_EIFS_AND_SUBSEQUENT_BINDING_TO_43S	0.636364	35	RPS28|RPS29|RPSAP9|EIF4G1|RPS4X|RPS27A|PABPC1|FAU|RPS6|RPS2|RPS3|RPS3A|RPS4Y1|RPS5|RPS7|RPS8|RPS9|RPS10|RPS11|RPS12|RPS13|RPS14|RPS15|RPS15A|RPS16|RPS18|RPS27|RPS19|RPS20|RPSA|RPS21|RPS23|RPS24|RPS25|RPS26
REACTOME_NONSENSE_MEDIATED_DECAY_ENHANCED_BY_THE_EXON_JUNCTION_COMPLEX (Geneset_Overlap) KEGG_RIBOSOME	0.930233	80	RPS28|RPS29|RPL14|RPL11|RPS4X|RPS27A|UBA52|RPL5|RPL35|RPL23|FAU|RPL36|RPL10A|RPL26L1|RPL3|RPL3L|RPL4|RPL6|RPL7|RPL7A|RPL8|RPL9|RPL10|RPL12|RPL13|RPL15|RPL17|RPL18|RPL18A|RPL19|RPL21|RPL22|RPL23A|RPL24|RPL26|RPL27|RPL30|RPL27A|RPL28|RPL29|RPL31|RPL32|RPL34|RPL35A|RPL37|RPL37A|RPL38|RPL39|RPS6|RPL41|RPL36A|RPLP0|RPLP1|RPLP2|RPS2|RPS3|RPS3A|RPS4Y1|RPS5|RPS7|RPS8|RPS9|RPS10|RPS11|RPS12|RPS13|RPL13A|R…
REACTOME_NONSENSE_MEDIATED_DECAY_ENHANCED_BY_THE_EXON_JUNCTION_COMPLEX (Geneset_Overlap) REACTOME_FORMATION_OF_THE_TERNARY_COMPLEX_AND_SUBSEQUENTLY_THE_43S_COMPLEX	0.6875	33	RPS28|RPS29|RPSAP9|RPS4X|RPS27A|FAU|RPS6|RPS2|RPS3|RPS3A|RPS4Y1|RPS5|RPS7|RPS8|RPS9|RPS10|RPS11|RPS12|RPS13|RPS14|RPS15|RPS15A|RPS16|RPS18|RPS27|RPS19|RPS20|RPSA|RPS21|RPS23|RPS24|RPS25|RPS26
REACTOME_NONSENSE_MEDIATED_DECAY_ENHANCED_BY_THE_EXON_JUNCTION_COMPLEX (Geneset_Overlap) REACTOME_INFLUENZA_VIRAL_RNA_TRANSCRIPTION_AND_REPLICATION	0.821782	83	RPS28|RPS29|RPSAP9|RPL14|RPL11|RPS4X|RPS27A|UBA52|RPL5|RPL35|RPL23|FAU|RPL36|FAM153A|RPL10A|RPL26L1|RPL3|RPL3L|RPL4|RPL6|RPL7|RPL7A|RPL8|RPL9|RPL10|RPL12|RPL13|RPL15|RPL17|RPL18|RPL18A|RPL19|RPL21|RPL22|RPL23A|RPL24|RPL26|RPL27|RPL30|RPL27A|RPL28|RPL29|RPL31|RPL32|RPL34|RPL35A|RPL37|RPL37A|RPL38|RPL39|RPS6|RPL41|RPL36A|RPLP0|RPLP1|RPLP2|RPS2|RPS3|RPS3A|RPS4Y1|RPS5|RPS7|RPS8|RPS9|RPS10|RPS11|RPS12…
REACTOME_NONSENSE_MEDIATED_DECAY_ENHANCED_BY_THE_EXON_JUNCTION_COMPLEX (Geneset_Overlap) REACTOME_METABOLISM_OF_RNA	1	106	RPS28|RPS29|RPSAP9|RPL14|CASC3|SMG1|UPF2|SMG8|SMG9|EIF4G1|UPF3A|SMG7|PPP2CA|PPP2R1A|SMG5|SMG6|RPL11|RPS4X|RPS27A|UBA52|PPP2R2A|EIF4A3|PABPC1|NCBP2|NCBP1|RNPS1|MAGOH|UPF3B|RBM8A|RPL5|RPL35|RPL23|ETF1|FAU|GSPT2|RPL36|FAM153A|RPL10A|RPL26L1|RPL3|RPL3L|RPL4|RPL6|RPL7|RPL7A|RPL8|RPL9|RPL10|RPL12|RPL13|RPL15|RPL17|RPL18|RPL18A|RPL19|RPL21|RPL22|RPL23A|RPL24|RPL26|RPL27|RPL30|RPL27A|RPL28|RPL29|RPL31|RP…
KEGG_PATHWAYS_IN_CANCER (Geneset_Overlap) BIOCARTA_TEL_PATHWAY	0.555556	10	IGF1R|PRKCA|EGFR|HSP90AA1|KRAS|MYC|RB1|AKT1|TP53|BCL2
KEGG_PATHWAYS_IN_CANCER (Geneset_Overlap) KEGG_COLORECTAL_CANCER	1	62	MAPK9|JUN|MAPK10|MAPK1|RAF1|CCND1|BRAF|LEF1|TCF7|TCF7L2|TCF7L1|APC|DCC|APC2|KRAS|RHOA|MAPK3|MAP2K1|CYCS|RAC1|PIK3CA|RAC2|PIK3CB|PIK3R1|PIK3R2|BAD|RALGDS|MYC|TGFB2|TGFBR2|TGFBR1|CASP9|TGFB3|PIK3R5|PIK3CD|PIK3CG|FOS|AKT3|MAPK8|PIK3R3|CASP3|CTNNB1|AKT1|AKT2|ARAF|SMAD2|SMAD3|TP53|SMAD4|BIRC5|TGFB1|RAC3|MSH6|MLH1|AXIN1|AXIN2|APPL1|MSH2|MSH3|GSK3B|BAX|BCL2
KEGG_PATHWAYS_IN_CANCER (Geneset_Overlap) PID_WNT_SIGNALING_PATHWAY	0.571429	16	FZD1|FZD4|FZD6|FZD7|FZD8|FZD9|WNT3A|WNT7A|WNT7B|WNT2|WNT3|WNT5A|FZD10|FZD5|FZD2|WNT1
KEGG_PATHWAYS_IN_CANCER (Geneset_Overlap) BIOCARTA_PYK2_PATHWAY	0.535714	15	JUN|PRKCA|PRKCB|MAPK1|RAF1|CRKL|GRB2|PLCG1|MAPK3|MAP2K1|MAP2K2|RAC1|SOS1|MAPK8|HRAS
KEGG_PATHWAYS_IN_CANCER (Geneset_Overlap) BIOCARTA_RACCYCD_PATHWAY	0.923077	24	E2F1|MAPK1|RAF1|CCND1|CCNE1|RHOA|CDKN1A|CDKN1B|CHUK|MAPK3|RAC1|PIK3CA|PIK3R1|NFKB1|IKBKB|IKBKG|NFKBIA|CDK4|RB1|AKT1|CDK6|RELA|HRAS|CDK2
KEGG_PATHWAYS_IN_CANCER (Geneset_Overlap) KEGG_CHRONIC_MYELOID_LEUKEMIA	0.917808	67	BCL2L1|MDM2|E2F1|MAPK1|RAF1|CCND1|CRKL|BRAF|CTBP2|CTBP1|CBLC|ABL1|GRB2|KRAS|CDKN2A|CBLB|CBL|NRAS|CDKN1A|CDKN1B|CHUK|CRK|MAPK3|MAP2K1|MAP2K2|BCR|STAT5A|PIK3CA|STAT5B|PIK3CB|PIK3R1|PIK3R2|BAD|SOS1|SOS2|NFKB1|MYC|TGFB2|TGFBR2|TGFBR1|TGFB3|PIK3R5|MECOM|HDAC1|HDAC2|IKBKB|IKBKG|PIK3CD|PIK3CG|NFKBIA|AKT3|PIK3R3|CDK4|RB1|AKT1|AKT2|ARAF|CDK6|SMAD3|TP53|SMAD4|RUNX1|E2F2|E2F3|RELA|TGFB1|HRAS
KEGG_REGULATION_OF_ACTIN_CYTOSKELETON (Geneset_Overlap) BIOCARTA_RAC1_PATHWAY	0.521739	12	MYL2|MYLK|PDGFRA|WASF1|CFL1|LIMK1|PAK1|RAC1|PIK3CA|PIK3R1|PIK3CG|VAV1
KEGG_REGULATION_OF_ACTIN_CYTOSKELETON (Geneset_Overlap) SIG_REGULATION_OF_THE_ACTIN_CYTOSKELETON_BY_RHO_GTPASES	0.542857	19	MYLK|ACTG1|MYLK2|WASF1|PAK4|CFL1|LIMK1|PAK1|PAK2|PFN1|PFN2|PAK6|PAK7|ROCK1|WASL|ROCK2|CDC42|CFL2|PAK3
KEGG_AMINOACYL_TRNA_BIOSYNTHESIS (Geneset_Overlap) REACTOME_CYTOSOLIC_TRNA_AMINOACYLATION	0.833333	20	FARSB|AARS|DARS|EPRS|FARSA|GARS|HARS|IARS|KARS|MARS|NARS|LARS|QARS|RARS|SARS|TARS|VARS|WARS|CARS|YARS
REACTOME_INFLUENZA_LIFE_CYCLE (Geneset_Overlap) KEGG_RIBOSOME	0.930233	80	RPS28|RPS29|RPL14|RPL11|RPS4X|RPS27A|UBA52|RPL5|RPL35|RPL23|FAU|RPL36|RPL10A|RPL26L1|RPL3|RPL3L|RPL4|RPL6|RPL7|RPL7A|RPL8|RPL9|RPL10|RPL12|RPL13|RPL15|RPL17|RPL18|RPL18A|RPL19|RPL21|RPL22|RPL23A|RPL24|RPL26|RPL27|RPL30|RPL27A|RPL28|RPL29|RPL31|RPL32|RPL34|RPL35A|RPL37|RPL37A|RPL38|RPL39|RPS6|RPL41|RPL36A|RPLP0|RPLP1|RPLP2|RPS2|RPS3|RPS3A|RPS4Y1|RPS5|RPS7|RPS8|RPS9|RPS10|RPS11|RPS12|RPS13|RPL13A|R…
REACTOME_INFLUENZA_LIFE_CYCLE (Geneset_Overlap) REACTOME_3_UTR_MEDIATED_TRANSLATIONAL_REGULATION	0.798077	83	RPS28|RPS29|RPSAP9|RPL14|RPL11|RPS4X|RPS27A|UBA52|RPL5|RPL35|RPL23|FAU|RPL36|FAM153A|RPL10A|RPL26L1|RPL3|RPL3L|RPL4|RPL6|RPL7|RPL7A|RPL8|RPL9|RPL10|RPL12|RPL13|RPL15|RPL17|RPL18|RPL18A|RPL19|RPL21|RPL22|RPL23A|RPL24|RPL26|RPL27|RPL30|RPL27A|RPL28|RPL29|RPL31|RPL32|RPL34|RPL35A|RPL37|RPL37A|RPL38|RPL39|RPS6|RPL41|RPL36A|RPLP0|RPLP1|RPLP2|RPS2|RPS3|RPS3A|RPS4Y1|RPS5|RPS7|RPS8|RPS9|RPS10|RPS11|RPS12…
REACTOME_INFLUENZA_LIFE_CYCLE (Geneset_Overlap) REACTOME_NONSENSE_MEDIATED_DECAY_ENHANCED_BY_THE_EXON_JUNCTION_COMPLEX	0.783019	83	RPS28|RPS29|RPSAP9|RPL14|RPL11|RPS4X|RPS27A|UBA52|RPL5|RPL35|RPL23|FAU|RPL36|FAM153A|RPL10A|RPL26L1|RPL3|RPL3L|RPL4|RPL6|RPL7|RPL7A|RPL8|RPL9|RPL10|RPL12|RPL13|RPL15|RPL17|RPL18|RPL18A|RPL19|RPL21|RPL22|RPL23A|RPL24|RPL26|RPL27|RPL30|RPL27A|RPL28|RPL29|RPL31|RPL32|RPL34|RPL35A|RPL37|RPL37A|RPL38|RPL39|RPS6|RPL41|RPL36A|RPLP0|RPLP1|RPLP2|RPS2|RPS3|RPS3A|RPS4Y1|RPS5|RPS7|RPS8|RPS9|RPS10|RPS11|RPS12…
REACTOME_INFLUENZA_LIFE_CYCLE (Geneset_Overlap) REACTOME_INTERACTIONS_OF_VPR_WITH_HOST_CELLULAR_PROTEINS	0.8125	26	TPR|NUP50|NUP37|NUP85|NUPL2|NUP214|AAAS|SEH1L|RAE1|NUP35|NUP205|NUP155|NUP93|NUP210|NUPL1|POM121|NUP153|NUP188|KPNA1|NUP62|NUP43|NUP88|NUP54|NUP133|NUP107|RANBP2
REACTOME_INFLUENZA_LIFE_CYCLE (Geneset_Overlap) REACTOME_INFLUENZA_VIRAL_RNA_TRANSCRIPTION_AND_REPLICATION	1	101	RPS28|RPS29|RPSAP9|RPL14|GRSF1|IPO5|GTF2F1|GTF2F2|POLR2A|POLR2B|POLR2C|POLR2D|POLR2E|POLR2F|POLR2G|POLR2H|POLR2I|POLR2J|POLR2K|POLR2L|RPL11|RPS4X|RPS27A|UBA52|RPL5|RPL35|RPL23|DNAJC3|FAU|RPL36|FAM153A|RPL10A|RPL26L1|RPL3|RPL3L|RPL4|RPL6|RPL7|RPL7A|RPL8|RPL9|RPL10|RPL12|RPL13|RPL15|RPL17|RPL18|RPL18A|RPL19|RPL21|RPL22|RPL23A|RPL24|RPL26|RPL27|RPL30|RPL27A|RPL28|RPL29|RPL31|RPL32|RPL34|RPL35A|HSP90…
REACTOME_INFLUENZA_LIFE_CYCLE (Geneset_Overlap) REACTOME_FORMATION_OF_THE_TERNARY_COMPLEX_AND_SUBSEQUENTLY_THE_43S_COMPLEX	0.6875	33	RPS28|RPS29|RPSAP9|RPS4X|RPS27A|FAU|RPS6|RPS2|RPS3|RPS3A|RPS4Y1|RPS5|RPS7|RPS8|RPS9|RPS10|RPS11|RPS12|RPS13|RPS14|RPS15|RPS15A|RPS16|RPS18|RPS27|RPS19|RPS20|RPSA|RPS21|RPS23|RPS24|RPS25|RPS26
REACTOME_INFLUENZA_LIFE_CYCLE (Geneset_Overlap) REACTOME_ACTIVATION_OF_THE_MRNA_UPON_BINDING_OF_THE_CAP_BINDING_COMPLEX_AND_EIFS_AND_SUBSEQUENT_BINDING_TO_43S	0.6	33	RPS28|RPS29|RPSAP9|RPS4X|RPS27A|FAU|RPS6|RPS2|RPS3|RPS3A|RPS4Y1|RPS5|RPS7|RPS8|RPS9|RPS10|RPS11|RPS12|RPS13|RPS14|RPS15|RPS15A|RPS16|RPS18|RPS27|RPS19|RPS20|RPSA|RPS21|RPS23|RPS24|RPS25|RPS26
REACTOME_INFLUENZA_LIFE_CYCLE (Geneset_Overlap) REACTOME_METABOLISM_OF_RNA	0.814815	110	RPS28|RPS29|RPSAP9|XPO1|RPL14|TPR|NUP50|NUP37|NUP85|NUPL2|NUP214|AAAS|SEH1L|RAE1|NUP35|NUP205|NUP155|NUP93|NUP210|NUPL1|POM121|NUP153|NUP188|NUP62|RPL11|RPS4X|RPS27A|UBA52|NUP43|HSPA1B|NUP88|RPL5|RPL35|RPL23|NUP54|FAU|RPL36|FAM153A|RPL10A|RPL26L1|RPL3|RPL3L|RPL4|RPL6|RPL7|RPL7A|RPL8|NUP133|RPL9|RPL10|RPL12|RPL13|RPL15|NUP107|RPL17|RPL18|RPL18A|RPL19|RPL21|RPL22|RPL23A|RPL24|RPL26|RPL27|RPL30|RPL2…
REACTOME_ARMS_MEDIATED_ACTIVATION (Geneset_Overlap) KEGG_REGULATION_OF_ACTIN_CYTOSKELETON	0.588235	10	MAPK1|BRAF|RAF1|KRAS|CRK|MAPK3|MAP2K1|MAP2K2|HRAS|NRAS
REACTOME_ARMS_MEDIATED_ACTIVATION (Geneset_Overlap) REACTOME_SIGNALLING_BY_NGF	1	17	NGF|MAPK1|NTRK1|BRAF|RAF1|KRAS|CDK1|YWHAB|CRK|MAPK3|MAP2K1|MAP2K2|HRAS|KIDINS220|RAPGEF1|RAP1A|NRAS
REACTOME_ARMS_MEDIATED_ACTIVATION (Geneset_Overlap) REACTOME_SIGNALING_BY_ILS	0.705882	12	MAPK1|RAF1|KRAS|CDK1|YWHAB|CRK|MAPK3|MAP2K1|MAP2K2|HRAS|RAPGEF1|NRAS
REACTOME_ARMS_MEDIATED_ACTIVATION (Geneset_Overlap) KEGG_FOCAL_ADHESION	0.529412	9	MAPK1|BRAF|RAF1|CRK|MAPK3|MAP2K1|HRAS|RAPGEF1|RAP1A
REACTOME_ARMS_MEDIATED_ACTIVATION (Geneset_Overlap) PID_ERBB1_DOWNSTREAM_PATHWAY	0.588235	10	MAPK1|BRAF|RAF1|KRAS|YWHAB|MAPK3|MAP2K1|MAP2K2|HRAS|NRAS
REACTOME_ARMS_MEDIATED_ACTIVATION (Geneset_Overlap) PID_PDGFRB_PATHWAY	0.764706	13	MAPK1|BRAF|RAF1|KRAS|YWHAB|CRK|MAPK3|MAP2K1|MAP2K2|HRAS|RAPGEF1|RAP1A|NRAS
REACTOME_ARMS_MEDIATED_ACTIVATION (Geneset_Overlap) KEGG_PATHWAYS_IN_CANCER	0.647059	11	MAPK1|NTRK1|BRAF|RAF1|KRAS|CRK|MAPK3|MAP2K1|MAP2K2|HRAS|NRAS
REACTOME_ARMS_MEDIATED_ACTIVATION (Geneset_Overlap) REACTOME_SIGNALING_BY_FGFR_IN_DISEASE	0.647059	11	MAPK1|BRAF|RAF1|KRAS|CDK1|YWHAB|MAPK3|MAP2K1|MAP2K2|HRAS|NRAS
REACTOME_ARMS_MEDIATED_ACTIVATION (Geneset_Overlap) REACTOME_SIGNALING_BY_PDGF	0.705882	12	MAPK1|RAF1|KRAS|CDK1|YWHAB|CRK|MAPK3|MAP2K1|MAP2K2|HRAS|RAPGEF1|NRAS
REACTOME_ARMS_MEDIATED_ACTIVATION (Geneset_Overlap) KEGG_NEUROTROPHIN_SIGNALING_PATHWAY	0.941176	16	NGF|MAPK1|NTRK1|BRAF|RAF1|KRAS|YWHAB|CRK|MAPK3|MAP2K1|MAP2K2|HRAS|KIDINS220|RAPGEF1|RAP1A|NRAS
REACTOME_ARMS_MEDIATED_ACTIVATION (Geneset_Overlap) KEGG_CHRONIC_MYELOID_LEUKEMIA	0.588235	10	MAPK1|BRAF|RAF1|KRAS|CRK|MAPK3|MAP2K1|MAP2K2|HRAS|NRAS
REACTOME_ARMS_MEDIATED_ACTIVATION (Geneset_Overlap) KEGG_GAP_JUNCTION	0.529412	9	MAPK1|RAF1|KRAS|CDK1|MAPK3|MAP2K1|MAP2K2|HRAS|NRAS
REACTOME_ARMS_MEDIATED_ACTIVATION (Geneset_Overlap) REACTOME_SIGNALING_BY_ERBB2	0.588235	10	MAPK1|RAF1|KRAS|CDK1|YWHAB|MAPK3|MAP2K1|MAP2K2|HRAS|NRAS
REACTOME_ARMS_MEDIATED_ACTIVATION (Geneset_Overlap) KEGG_INSULIN_SIGNALING_PATHWAY	0.647059	11	MAPK1|BRAF|RAF1|KRAS|CRK|MAPK3|MAP2K1|MAP2K2|HRAS|RAPGEF1|NRAS
REACTOME_SIGNALING_BY_EGFR_IN_CANCER (Geneset_Overlap) REACTOME_ARMS_MEDIATED_ACTIVATION	0.588235	10	MAPK3|MAP2K1|MAP2K2|MAPK1|RAF1|YWHAB|CDK1|KRAS|HRAS|NRAS
REACTOME_SIGNALING_BY_EGFR_IN_CANCER (Geneset_Overlap) REACTOME_SIGNALING_BY_FGFR_IN_DISEASE	0.742857	78	CALM2|CALM1|CDKN1A|CDKN1B|PLCG1|CHUK|THEM4|ADRBK1|MAPK3|MAP2K1|MAP2K2|PHLPP1|MTOR|RICTOR|GSK3A|ITPR3|NR4A1|FOXO4|PIK3CA|PIK3R1|MDM2|PRKAR1A|PRKAR1B|PRKAR2A|PRKAR2B|PRKCD|PRKCE|PDPK1|BAD|CALM3|PTEN|PDE1B|TRIB3|SOS1|PRKCA|PRKCG|MAPK1|RPS6KB2|MLST8|SRC|SHC1|ADCY3|TSC2|MAPKAP1|CASP9|AKT1S1|RAF1|YWHAB|PRKACA|PRKACB|PRKACG|PDE1A|ITPR2|CDK1|AKT3|RPS27A|CAMK4|UBA52|AKT1|AKT2|FOXO1|FOXO3|SPRY2|GAB1|ADCY1|…
REACTOME_SIGNALING_BY_EGFR_IN_CANCER (Geneset_Overlap) REACTOME_PHOSPHOLIPASE_C_MEDIATED_CASCADE	0.584906	31	CALM2|CALM1|PLCG1|ADRBK1|ITPR3|PRKAR1A|PRKAR1B|PRKAR2A|PRKAR2B|PRKCD|PRKCE|CALM3|PDE1B|PRKCA|PRKCG|ADCY3|PRKACA|PRKACB|PRKACG|PDE1A|ITPR2|CAMK4|ADCY1|ADCY2|ADCY5|ADCY6|ADCY7|ADCY8|ADCY9|CREB1|ADCY4
REACTOME_SIGNALING_BY_EGFR_IN_CANCER (Geneset_Overlap) BIOCARTA_CREB_PATHWAY	0.62963	17	MAPK3|PIK3CA|PIK3R1|PRKAR1A|PRKAR1B|PRKAR2A|PRKAR2B|SOS1|PRKCA|MAPK1|PRKACB|PRKACG|AKT1|ADCY1|CREB1|GRB2|HRAS
REACTOME_SIGNALING_BY_EGFR_IN_CANCER (Geneset_Overlap) REACTOME_EGFR_DOWNREGULATION	1	24	SH3GL2|CDC42|RPS27A|UBA52|SPRY1|SPRY2|STAM2|EGF|EPS15|EPN1|SH3KBP1|EPS15L1|STAM|HGS|CLTA|CLTC|AP2M1|AP2S1|AP2A1|AP2A2|AP2B1|EGFR|GRB2|CBL
REACTOME_SIGNALING_BY_EGFR_IN_CANCER (Geneset_Overlap) BIOCARTA_PYK2_PATHWAY	0.535714	15	CALM2|CALM1|PLCG1|MAPK3|MAP2K1|MAP2K2|CALM3|SOS1|PRKCA|MAPK1|SRC|SHC1|RAF1|GRB2|HRAS
REACTOME_SIGNALING_BY_EGFR_IN_CANCER (Geneset_Overlap) REACTOME_SIGNALLING_BY_NGF	0.8	84	CALM2|CALM1|CDKN1A|CDKN1B|PLCG1|CHUK|THEM4|ADRBK1|MAPK3|MAP2K1|MAP2K2|PHLPP1|MTOR|RICTOR|GSK3A|ITPR3|NR4A1|FOXO4|PIK3CA|PIK3R1|MDM2|PRKAR1A|PRKAR1B|PRKAR2A|PRKAR2B|PRKCD|PRKCE|PDPK1|SH3GL2|BAD|CALM3|PTEN|PDE1B|TRIB3|SOS1|PRKCA|PRKCG|MAPK1|RPS6KB2|MLST8|SRC|SHC1|ADCY3|TSC2|MAPKAP1|CASP9|AKT1S1|RAF1|YWHAB|PRKACA|PRKACB|PRKACG|PDE1A|ITPR2|CDK1|AKT3|RPS27A|CAMK4|ADAM17|UBA52|AKT1|AKT2|FOXO1|FOXO3|ADC…
REACTOME_SIGNALING_BY_EGFR_IN_CANCER (Geneset_Overlap) REACTOME_SIGNALING_BY_ERBB2	0.824742	80	CALM2|CALM1|CDKN1A|CDKN1B|PLCG1|CHUK|THEM4|ADRBK1|MAPK3|MAP2K1|MAP2K2|PHLPP1|MTOR|RICTOR|GSK3A|ITPR3|NR4A1|FOXO4|PIK3CA|PIK3R1|MDM2|PRKAR1A|PRKAR1B|PRKAR2A|PRKAR2B|PRKCD|PRKCE|PDPK1|BAD|CALM3|PTEN|PDE1B|TRIB3|SOS1|PRKCA|PRKCG|MAPK1|RPS6KB2|MLST8|SRC|SHC1|ADCY3|TSC2|MAPKAP1|CASP9|AKT1S1|RAF1|YWHAB|PRKACA|PRKACB|PRKACG|PDE1A|ITPR2|CDK1|AKT3|RPS27A|CAMK4|UBA52|AKT1|AKT2|FOXO1|FOXO3|CDC37|EGF|GAB1|AD…
REACTOME_SIGNALING_BY_EGFR_IN_CANCER (Geneset_Overlap) PID_PI3KCI_AKT_PATHWAY	0.628571	22	CDKN1A|CDKN1B|CHUK|MTOR|RICTOR|GSK3A|FOXO4|PDPK1|BAD|MLST8|SRC|MAPKAP1|CASP9|RAF1|YWHAB|PRKACA|AKT3|AKT1|AKT2|FOXO1|FOXO3|HSP90AA1
REACTOME_SIGNALING_BY_EGFR_IN_CANCER (Geneset_Overlap) REACTOME_SIGNALING_BY_PDGF	0.685714	72	CALM2|CALM1|CDKN1A|CDKN1B|PLCG1|CHUK|THEM4|ADRBK1|MAPK3|MAP2K1|MAP2K2|PHLPP1|MTOR|RICTOR|GSK3A|ITPR3|NR4A1|FOXO4|PIK3CA|PIK3R1|MDM2|PRKAR1A|PRKAR1B|PRKAR2A|PRKAR2B|PRKCD|PRKCE|PDPK1|BAD|CALM3|PTEN|PDE1B|TRIB3|SOS1|PRKCA|PRKCG|MAPK1|RPS6KB2|MLST8|SRC|ADCY3|TSC2|MAPKAP1|CASP9|AKT1S1|RAF1|YWHAB|PRKACA|PRKACB|PRKACG|PDE1A|ITPR2|CDK1|AKT3|CAMK4|AKT1|AKT2|FOXO1|FOXO3|ADCY1|ADCY2|ADCY5|ADCY6|ADCY7|ADCY8…
REACTOME_INSULIN_RECEPTOR_SIGNALLING_CASCADE (Geneset_Overlap) REACTOME_SIGNALING_BY_FGFR_IN_DISEASE	0.547619	46	AKT2|FRS2|FGF10|THEM4|KLB|FGF1|FGF2|FGF3|FGF4|MAPK3|FGF5|GAB1|MAP2K1|FGF6|MAP2K2|FGF7|FGF8|MTOR|FGF9|FGFR3|FGFR2|FGFR4|FGF20|FGF22|PIK3CA|PIK3R1|FGF23|FGF18|FGF17|KL|FGF19|PDPK1|TRIB3|SOS1|MAPK1|MLST8|SHC1|TSC2|FGFR1|RAF1|YWHAB|GRB2|KRAS|CDK1|HRAS|NRAS
REACTOME_INSULIN_RECEPTOR_SIGNALLING_CASCADE (Geneset_Overlap) REACTOME_ARMS_MEDIATED_ACTIVATION	0.647059	11	CRK|MAPK3|MAP2K1|MAP2K2|MAPK1|RAF1|YWHAB|KRAS|CDK1|HRAS|NRAS
KEGG_CELL_CYCLE (Geneset_Overlap) REACTOME_G2_M_CHECKPOINTS	0.658537	27	MCM2|MCM3|MCM4|MCM5|MCM6|MCM7|ATM|ORC1|CCNB1|ORC2|ORC4|ORC5|ATR|WEE1|CDC7|CDC45|CCNB2|CDC6|CDC25A|CDC25C|CDK1|CDK2|DBF4|CHEK1|CHEK2|ORC6|ORC3
REACTOME_UNBLOCKING_OF_NMDA_RECEPTOR_GLUTAMATE_BINDING_AND_ACTIVATION (Geneset_Overlap) REACTOME_NEUROTRANSMITTER_RECEPTOR_BINDING_AND_DOWNSTREAM_TRANSMISSION_IN_THE_POSTSYNAPTIC_CELL	1	15	ACTN2|GRIA1|GRIA2|GRIA3|GRIA4|AKAP9|CAMK2A|CAMK2B|NEFL|CAMK2D|GRIN1|GRIN2A|GRIN2B|GRIN2C|GRIN2D
REACTOME_UNBLOCKING_OF_NMDA_RECEPTOR_GLUTAMATE_BINDING_AND_ACTIVATION (Geneset_Overlap) REACTOME_RAS_ACTIVATION_UOPN_CA2_INFUX_THROUGH_NMDA_RECEPTOR	0.733333	11	ACTN2|AKAP9|CAMK2A|CAMK2B|NEFL|CAMK2D|GRIN1|GRIN2A|GRIN2B|GRIN2C|GRIN2D
REACTOME_UNBLOCKING_OF_NMDA_RECEPTOR_GLUTAMATE_BINDING_AND_ACTIVATION (Geneset_Overlap) KEGG_AMYOTROPHIC_LATERAL_SCLEROSIS_ALS	0.533333	8	GRIA1|GRIA2|NEFL|GRIN1|GRIN2A|GRIN2B|GRIN2C|GRIN2D
REACTOME_UNBLOCKING_OF_NMDA_RECEPTOR_GLUTAMATE_BINDING_AND_ACTIVATION (Geneset_Overlap) REACTOME_CREB_PHOSPHORYLATION_THROUGH_THE_ACTIVATION_OF_CAMKII	0.733333	11	ACTN2|AKAP9|CAMK2A|CAMK2B|NEFL|CAMK2D|GRIN1|GRIN2A|GRIN2B|GRIN2C|GRIN2D
REACTOME_UNBLOCKING_OF_NMDA_RECEPTOR_GLUTAMATE_BINDING_AND_ACTIVATION (Geneset_Overlap) REACTOME_CREB_PHOSPHORYLATION_THROUGH_THE_ACTIVATION_OF_RAS	0.733333	11	ACTN2|AKAP9|CAMK2A|CAMK2B|NEFL|CAMK2D|GRIN1|GRIN2A|GRIN2B|GRIN2C|GRIN2D
KEGG_N_GLYCAN_BIOSYNTHESIS (Geneset_Overlap) REACTOME_POST_TRANSLATIONAL_PROTEIN_MODIFICATION	0.934783	43	GANAB|FUT8|B4GALT1|ALG5|ALG6|STT3A|MAN1A1|MAN2A1|MGAT1|MGAT2|MGAT3|MGAT5|ALG11|DPM3|ALG13|ALG1|MAN1C1|DOLPP1|RPN1|RPN2|ST6GAL1|MOGS|ALG8|ALG12|ALG9|TUSC3|ALG10|ALG2|B4GALT3|B4GALT2|DPM1|DPM2|RFT1|ALG3|MAN1A2|MAN1B1|MGAT4B|MGAT4A|ALG10B|DAD1|DDOST|DPAGT1|ALG14
REACTOME_NGF_SIGNALLING_VIA_TRKA_FROM_THE_PLASMA_MEMBRANE (Geneset_Overlap) REACTOME_SIGNALING_BY_ERBB2	0.752577	73	CALM2|CALM1|CDKN1A|CDKN1B|PLCG1|CHUK|THEM4|ADRBK1|MAPK3|MAP2K1|MAP2K2|PHLPP1|MTOR|RICTOR|GSK3A|ITPR3|NR4A1|FOXO4|PIK3CA|PIK3R1|MDM2|PRKAR1A|PRKAR1B|PRKAR2A|PRKAR2B|PRKCD|PRKCE|PDPK1|BAD|CALM3|PTEN|PDE1B|TRIB3|SOS1|PRKCA|PRKCG|MAPK1|RPS6KB2|MLST8|SRC|SHC1|ADCY3|TSC2|MAPKAP1|CASP9|AKT1S1|RAF1|YWHAB|PRKACA|PRKACB|PRKACG|PDE1A|ITPR2|CDK1|AKT3|CAMK4|AKT1|AKT2|FOXO1|FOXO3|ADCY1|ADCY2|ADCY5|ADCY6|ADCY7|…
REACTOME_NGF_SIGNALLING_VIA_TRKA_FROM_THE_PLASMA_MEMBRANE (Geneset_Overlap) REACTOME_DARPP_32_EVENTS	0.625	15	CALM2|CALM1|PPP2CA|PPP2CB|PPP2R1A|PPP2R1B|PPP2R5D|PRKAR1A|PRKAR1B|PRKAR2A|PRKAR2B|CALM3|PRKACA|PRKACB|PRKACG
REACTOME_NGF_SIGNALLING_VIA_TRKA_FROM_THE_PLASMA_MEMBRANE (Geneset_Overlap) REACTOME_SIGNALLING_BY_NGF	1	134	CALM2|CALM1|DNAL4|CDKN1A|CDKN1B|PLCG1|FRS2|CHUK|ADCYAP1|ADCYAP1R1|THEM4|CRK|ADRBK1|DUSP3|DUSP4|DUSP6|MAPK3|DUSP7|MAP2K1|ELK1|MAP2K2|PHLPP1|MTOR|RICTOR|SHC2|RAPGEF1|GSK3A|ITPR3|NR4A1|IRS1|FOXO4|ATF1|NGF|NTRK1|NTRK2|PIK3CA|PIK3CB|PIK3R1|PIK3R2|SHC3|PPP2CA|PPP2CB|PPP2R1A|PPP2R1B|PPP2R5D|MDM2|PRKAR1A|PRKAR1B|PRKAR2A|PRKAR2B|PRKCD|PRKCE|MAPK7|PDPK1|MAPK13|MAP2K5|SH3GL2|BAD|CALM3|PTEN|PDE1B|KIDINS220|T…
REACTOME_NGF_SIGNALLING_VIA_TRKA_FROM_THE_PLASMA_MEMBRANE (Geneset_Overlap) BIOCARTA_AT1R_PATHWAY	0.515152	17	CALM2|CALM1|MAPK3|MAP2K1|ELK1|MAP2K2|CALM3|SOS1|PRKCA|MAPK1|SRC|SHC1|RAF1|MEF2A|MEF2C|GRB2|HRAS
REACTOME_NGF_SIGNALLING_VIA_TRKA_FROM_THE_PLASMA_MEMBRANE (Geneset_Overlap) REACTOME_PHOSPHOLIPASE_C_MEDIATED_CASCADE	0.584906	31	CALM2|CALM1|PLCG1|ADRBK1|ITPR3|PRKAR1A|PRKAR1B|PRKAR2A|PRKAR2B|PRKCD|PRKCE|CALM3|PDE1B|PRKCA|PRKCG|ADCY3|PRKACA|PRKACB|PRKACG|PDE1A|ITPR2|CAMK4|ADCY1|ADCY2|ADCY5|ADCY6|ADCY7|ADCY8|ADCY9|CREB1|ADCY4
REACTOME_NGF_SIGNALLING_VIA_TRKA_FROM_THE_PLASMA_MEMBRANE (Geneset_Overlap) REACTOME_SIGNALING_BY_PDGF	0.652542	77	CALM2|CALM1|CDKN1A|CDKN1B|PLCG1|CHUK|THEM4|CRK|ADRBK1|MAPK3|MAP2K1|MAP2K2|PHLPP1|MTOR|RICTOR|RAPGEF1|GSK3A|ITPR3|NR4A1|FOXO4|PIK3CA|PIK3CB|PIK3R1|PIK3R2|MDM2|PRKAR1A|PRKAR1B|PRKAR2A|PRKAR2B|PRKCD|PRKCE|PDPK1|BAD|CALM3|PTEN|PDE1B|TRIB3|SOS1|PRKCA|PRKCG|MAPK1|RPS6KB2|MLST8|SRC|ADCY3|STAT3|TSC2|MAPKAP1|CASP9|AKT1S1|RAF1|YWHAB|PRKACA|PRKACB|PRKACG|PDE1A|ITPR2|CDK1|AKT3|CAMK4|AKT1|AKT2|FOXO1|FOXO3|ADC…
REACTOME_NGF_SIGNALLING_VIA_TRKA_FROM_THE_PLASMA_MEMBRANE (Geneset_Overlap) BIOCARTA_CREB_PATHWAY	0.740741	20	MAPK3|PIK3CA|PIK3R1|PRKAR1A|PRKAR1B|PRKAR2A|PRKAR2B|SOS1|PRKCA|MAPK1|RPS6KA1|PRKACB|PRKACG|RPS6KA5|MAPK14|AKT1|ADCY1|CREB1|GRB2|HRAS
REACTOME_NGF_SIGNALLING_VIA_TRKA_FROM_THE_PLASMA_MEMBRANE (Geneset_Overlap) REACTOME_ARMS_MEDIATED_ACTIVATION	1	17	CRK|MAPK3|MAP2K1|MAP2K2|RAPGEF1|NGF|NTRK1|KIDINS220|RAP1A|MAPK1|RAF1|YWHAB|BRAF|CDK1|KRAS|HRAS|NRAS
REACTOME_NGF_SIGNALLING_VIA_TRKA_FROM_THE_PLASMA_MEMBRANE (Geneset_Overlap) REACTOME_SIGNALING_BY_FGFR_IN_DISEASE	0.647541	79	CALM2|CALM1|CDKN1A|CDKN1B|PLCG1|FRS2|CHUK|THEM4|ADRBK1|MAPK3|MAP2K1|MAP2K2|PHLPP1|MTOR|RICTOR|GSK3A|ITPR3|NR4A1|FOXO4|PIK3CA|PIK3R1|PPP2CA|PPP2CB|PPP2R1A|MDM2|PRKAR1A|PRKAR1B|PRKAR2A|PRKAR2B|PRKCD|PRKCE|PDPK1|BAD|CALM3|PTEN|PDE1B|TRIB3|SOS1|PRKCA|PRKCG|MAPK1|RPS6KB2|MLST8|SRC|SHC1|ADCY3|STAT3|TSC2|MAPKAP1|CASP9|AKT1S1|RAF1|YWHAB|PRKACA|PRKACB|PRKACG|PDE1A|BRAF|ITPR2|CDK1|AKT3|CAMK4|AKT1|AKT2|FOXO…
REACTOME_NGF_SIGNALLING_VIA_TRKA_FROM_THE_PLASMA_MEMBRANE (Geneset_Overlap) BIOCARTA_PYK2_PATHWAY	0.571429	16	CALM2|CALM1|PLCG1|MAPK3|MAP2K1|MAP2K2|CALM3|SOS1|PRKCA|MAPK1|SRC|SHC1|RAF1|MAPK14|GRB2|HRAS
REACTOME_NGF_SIGNALLING_VIA_TRKA_FROM_THE_PLASMA_MEMBRANE (Geneset_Overlap) PID_PI3KCI_AKT_PATHWAY	0.6	21	CDKN1A|CDKN1B|CHUK|MTOR|RICTOR|GSK3A|FOXO4|PDPK1|BAD|MLST8|SRC|MAPKAP1|CASP9|RAF1|YWHAB|PRKACA|AKT3|AKT1|AKT2|FOXO1|FOXO3
REACTOME_NGF_SIGNALLING_VIA_TRKA_FROM_THE_PLASMA_MEMBRANE (Geneset_Overlap) REACTOME_SIGNALING_BY_EGFR_IN_CANCER	0.771429	81	CALM2|CALM1|CDKN1A|CDKN1B|PLCG1|CHUK|THEM4|ADRBK1|MAPK3|MAP2K1|MAP2K2|PHLPP1|MTOR|RICTOR|GSK3A|ITPR3|NR4A1|FOXO4|PIK3CA|PIK3R1|MDM2|PRKAR1A|PRKAR1B|PRKAR2A|PRKAR2B|PRKCD|PRKCE|PDPK1|SH3GL2|BAD|CALM3|PTEN|PDE1B|TRIB3|SOS1|PRKCA|PRKCG|MAPK1|RPS6KB2|MLST8|SRC|SHC1|ADCY3|TSC2|MAPKAP1|CASP9|AKT1S1|RAF1|YWHAB|PRKACA|PRKACB|PRKACG|PDE1A|ITPR2|CDK1|AKT3|CAMK4|AKT1|AKT2|FOXO1|FOXO3|ADCY1|ADCY2|ADCY5|ADCY6…
REACTOME_G1_PHASE (Geneset_Overlap) KEGG_CELL_CYCLE	0.714286	25	E2F5|CDKN1A|CDKN1B|CCND1|CCND2|CCNH|CDK6|CDK7|CDKN2B|CDKN2C|CDKN2D|SKP2|CCND3|CUL1|CDKN2A|SKP1|CDK4|RBL1|RBL2|E2F1|E2F2|RB1|E2F3|E2F4|TFDP1
BIOCARTA_EIF_PATHWAY (Geneset_Overlap) REACTOME_3_UTR_MEDIATED_TRANSLATIONAL_REGULATION	0.533333	8	EIF2S3|EIF2S1|EIF3A|EIF1AX|EIF4A2|EIF4E|EIF4G1|EIF2S2
BIOCARTA_EIF_PATHWAY (Geneset_Overlap) REACTOME_ACTIVATION_OF_THE_MRNA_UPON_BINDING_OF_THE_CAP_BINDING_COMPLEX_AND_EIFS_AND_SUBSEQUENT_BINDING_TO_43S	0.533333	8	EIF2S3|EIF2S1|EIF3A|EIF1AX|EIF4A2|EIF4E|EIF4G1|EIF2S2
REACTOME_SEMA4D_IN_SEMAPHORIN_SIGNALING (Geneset_Overlap) KEGG_REGULATION_OF_ACTIN_CYTOSKELETON	0.533333	16	ARHGEF12|MYH14|RRAS|MYL12B|MYL9|ARHGAP35|RAC1|RAC2|ROCK2|ROCK1|RHOA|CDC42|LIMK1|LIMK2|MYH9|MYH10
REACTOME_ANTIGEN_PROCESSING_UBIQUITINATION_PROTEASOME_DEGRADATION (Geneset_Overlap) REACTOME_CELL_CYCLE_CHECKPOINTS	0.531532	59	PSMF1|PSMD6|CDC16|ANAPC1|ANAPC7|ANAPC5|CDC27|UBE2D1|UBE2E1|CDC20|ANAPC10|ANAPC11|ANAPC2|ANAPC4|CDC23|UBE2C|CDC26|RPS27A|UBA52|PSMD14|PSMA8|PSME4|PSMA1|PSMA2|PSMA3|PSMA4|PSMA5|PSMA6|PSMA7|PSMB1|PSMB2|PSMB3|PSMB4|PSMB5|PSMB6|PSMB7|PSMB8|PSMB9|PSMB10|PSMC1|PSMC2|PSMC3|PSMC4|PSMC5|PSMC6|PSMD1|PSMD2|PSMD3|PSMD4|PSMD5|PSMD7|PSMD8|PSMD9|PSMD10|PSMD11|PSMD12|PSMD13|PSME1|PSME2
REACTOME_ANTIGEN_PROCESSING_UBIQUITINATION_PROTEASOME_DEGRADATION (Geneset_Overlap) KEGG_UBIQUITIN_MEDIATED_PROTEOLYSIS	0.671642	90	CDC16|KLHL13|UBA6|UBE2L6|HERC2|ANAPC1|UBE2S|UBE2O|UBE2M|UBE2Q2|UBE4A|UBE2K|UBE2D4|UBOX5|KLHL9|UBE3A|UBE2R2|TRIM37|FBXW8|UBE2E3|ANAPC7|ANAPC5|SMURF1|STUB1|UBE2G2|BTRC|UBE2G1|SOCS1|UBE2H|UBE2J2|SKP1|FBXW11|UBE2L3|UBE2N|RBX1|SOCS3|DET1|UBE2U|UBE2Z|UBA7|VHL|UBA1|FBXO4|UBE2A|CDC27|HUWE1|UBE2B|CDC34|UBE2D1|UBA3|UBE2E1|UBE2E2|UBE2D2|CDC20|UBE2D3|UBE2Q1|ANAPC10|RCHY1|UBE2W|WWP1|TCEB1|UBE3C|UBE2J1|ANAPC11…
REACTOME_HOST_INTERACTIONS_OF_HIV_FACTORS (Geneset_Overlap) REACTOME_INTERACTIONS_OF_VPR_WITH_HOST_CELLULAR_PROTEINS	1	32	TPR|NUP50|NUP37|NUP85|NUPL2|NUP214|AAAS|SEH1L|RAE1|NUP35|SLC25A6|SLC25A5|SLC25A4|NUP205|NUP155|NUP93|NUP210|NUPL1|POM121|NUP153|PSIP1|NUP188|HMGA1|KPNA1|NUP62|BANF1|NUP43|NUP88|NUP54|NUP133|NUP107|RANBP2
REACTOME_HOST_INTERACTIONS_OF_HIV_FACTORS (Geneset_Overlap) REACTOME_METABOLISM_OF_RNA	0.583333	70	PSMF1|XPO1|PSMD6|TPR|NUP50|NUP37|NUP85|NUPL2|NUP214|AAAS|SEH1L|RAE1|NUP35|NUP205|NUP155|NUP93|NUP210|NUPL1|POM121|NUP153|NUP188|NUP62|RPS27A|UBA52|NUP43|PSMD14|NUP88|PSMA8|PSME4|NUP54|PSMA1|PSMA2|NUP133|PSMA3|PSMA4|PSMA5|PSMA6|PSMA7|PSMB1|NUP107|PSMB2|PSMB3|PSMB4|PSMB5|PSMB6|PSMB7|PSMB8|PSMB9|PSMB10|PSMC1|PSMC2|PSMC3|RANBP2|PSMC4|PSMC5|PSMC6|PSMD1|PSMD2|PSMD3|PSMD4|PSMD5|PSMD7|PSMD8|PSMD9|PSMD10|…
KEGG_OLFACTORY_TRANSDUCTION (Geneset_Overlap) REACTOME_OLFACTORY_SIGNALING_PATHWAY	0.965517	308	OR52W1|OR5AU1|OR2M2|OR2M7|OR2T33|OR4F5|OR52K1|OR52I1|OR51D1|OR8I2|OR2D2|OR2D3|OR4K13|OR4K2|OR2AK2|OR4N5|OR2L3|OR4K17|OR2L8|OR11G2|OR5P2|OR5P3|OR6C1|OR10AG1|OR5J2|OR52A1|OR4M2|OR51S1|OR4N2|OR52R1|OR51F2|OR9K2|OR51B5|OR10J5|OR2H1|OR7G2|OR7G3|OR10A2|OR10V1|OR7A10|OR9G4|OR10H5|OR4P4|OR2C1|OR1F1|OR1D2|OR10A4|OR5B3|OR7D2|OR56B4|OR2T11|OR2T4|OR52B6|OR3A1|OR3A2|OR4F15|OR4F6|OR1C1|OR4C15|OR1A2|OR4N4|OR56B…
KEGG_LONG_TERM_POTENTIATION (Geneset_Overlap) REACTOME_UNBLOCKING_OF_NMDA_RECEPTOR_GLUTAMATE_BINDING_AND_ACTIVATION	0.666667	10	CAMK2A|CAMK2B|CAMK2D|GRIA1|GRIA2|GRIN1|GRIN2A|GRIN2B|GRIN2C|GRIN2D
KEGG_LONG_TERM_POTENTIATION (Geneset_Overlap) REACTOME_CREB_PHOSPHORYLATION_THROUGH_THE_ACTIVATION_OF_CAMKII	0.733333	11	CALM2|CALM1|CAMK2A|CAMK2B|CAMK2D|CALM3|GRIN1|GRIN2A|GRIN2B|GRIN2C|GRIN2D
KEGG_LONG_TERM_POTENTIATION (Geneset_Overlap) REACTOME_CREB_PHOSPHORYLATION_THROUGH_THE_ACTIVATION_OF_RAS	0.703704	19	CALM2|CALM1|CAMK2A|CAMK2B|CAMK2D|CALM3|MAPK1|RAF1|RPS6KA1|RPS6KA2|RPS6KA3|RPS6KA6|BRAF|GRIN1|GRIN2A|GRIN2B|GRIN2C|GRIN2D|HRAS
KEGG_LONG_TERM_POTENTIATION (Geneset_Overlap) KEGG_OOCYTE_MEIOSIS	0.507246	35	CALM2|CALM1|PPP3R2|PPP3CC|PPP3R1|MAPK3|MAP2K1|ADCY1|PPP1CC|PPP1CA|ITPR3|PPP1CB|CHP2|ADCY8|CAMK2A|CAMK2B|CAMK2D|CAMK2G|CALML3|CALM3|MAPK1|CALML5|RPS6KA1|PRKACA|RPS6KA2|PRKACB|RPS6KA3|PRKACG|CALML6|RPS6KA6|ITPR1|ITPR2|PRKX|PPP3CB|PPP3CA
KEGG_LONG_TERM_POTENTIATION (Geneset_Overlap) REACTOME_ARMS_MEDIATED_ACTIVATION	0.588235	10	MAPK3|MAP2K1|MAP2K2|RAP1A|MAPK1|RAF1|BRAF|KRAS|HRAS|NRAS
KEGG_LONG_TERM_POTENTIATION (Geneset_Overlap) REACTOME_RAS_ACTIVATION_UOPN_CA2_INFUX_THROUGH_NMDA_RECEPTOR	0.705882	12	CALM2|CALM1|CAMK2A|CAMK2B|CAMK2D|CALM3|GRIN1|GRIN2A|GRIN2B|GRIN2C|GRIN2D|HRAS
REACTOME_SIGNALLING_TO_ERKS (Geneset_Overlap) KEGG_NEUROTROPHIN_SIGNALING_PATHWAY	0.777778	28	MAPK14|MAPK1|SHC1|MAPK11|PLCG1|RAF1|FRS2|MAPK12|MAPKAPK2|YWHAB|CRK|MAPK3|MAP2K1|MAP2K2|SHC2|RAPGEF1|GRB2|NGF|NTRK1|BRAF|SHC3|KRAS|MAPK13|HRAS|KIDINS220|SOS1|RAP1A|NRAS
REACTOME_SIGNALLING_TO_ERKS (Geneset_Overlap) PID_PDGFRB_PATHWAY	0.5	18	MAPK1|SRC|SHC1|PLCG1|RAF1|YWHAB|CRK|MAPK3|MAP2K1|MAP2K2|RAPGEF1|GRB2|BRAF|KRAS|HRAS|SOS1|RAP1A|NRAS
REACTOME_SIGNALLING_TO_ERKS (Geneset_Overlap) REACTOME_ARMS_MEDIATED_ACTIVATION	1	17	MAPK1|RAF1|YWHAB|CRK|MAPK3|MAP2K1|MAP2K2|RAPGEF1|NGF|NTRK1|BRAF|KRAS|CDK1|HRAS|KIDINS220|RAP1A|NRAS
REACTOME_SIGNALLING_TO_ERKS (Geneset_Overlap) REACTOME_NGF_SIGNALLING_VIA_TRKA_FROM_THE_PLASMA_MEMBRANE	1	36	MAPK14|MAPK1|SRC|SHC1|MAPKAPK3|MAPK11|PLCG1|RAF1|FRS2|MAPK12|MAPKAPK2|YWHAB|CRK|MAPK3|MAP2K1|MAP2K2|SHC2|RAPGEF1|GRB2|NGF|NTRK1|BRAF|SHC3|KRAS|CDK1|MAPK13|HRAS|KIDINS220|RALA|SOS1|RALB|RALGDS|RAP1A|RIT2|NRAS|RIT1
REACTOME_SIGNALLING_TO_ERKS (Geneset_Overlap) REACTOME_SIGNALLING_BY_NGF	1	36	MAPK14|MAPK1|SRC|SHC1|MAPKAPK3|MAPK11|PLCG1|RAF1|FRS2|MAPK12|MAPKAPK2|YWHAB|CRK|MAPK3|MAP2K1|MAP2K2|SHC2|RAPGEF1|GRB2|NGF|NTRK1|BRAF|SHC3|KRAS|CDK1|MAPK13|HRAS|KIDINS220|RALA|SOS1|RALB|RALGDS|RAP1A|RIT2|NRAS|RIT1
KEGG_DRUG_METABOLISM_CYTOCHROME_P450 (Geneset_Overlap) REACTOME_GLUCURONIDATION	0.833333	15	UGT2B11|UGT2A1|UGT2B28|UGT1A8|UGT1A7|UGT1A9|UGT1A6|UGT1A5|UGT1A4|UGT1A1|UGT1A3|UGT2B4|UGT2B7|UGT2B10|UGT2B17
REACTOME_CHONDROITIN_SULFATE_DERMATAN_SULFATE_METABOLISM (Geneset_Overlap) REACTOME_METABOLISM_OF_CARBOHYDRATES	1	47	SDC3|CHST15|GPC2|GPC4|GPC5|CHSY1|CHPF2|CSGALNACT2|CHST12|CSGALNACT1|B3GAT3|CHST7|GPC1|B3GAT1|GPC3|BGN|SDC1|BCAN|SDC2|SDC4|GXYLT1|DSE|GPC6|UST|AGRN|HEXA|GXYLT2|HEXB|HSPG2|CHPF|CHST9|HYAL1|B4GALT7|CHSY3|CHST14|IDS|B3GALT6|IDUA|B3GAT2|VCAN|CSPG4|DCN|ARSB|CHST13|NCAN|CHST3|CHST11
REACTOME_PI_METABOLISM (Geneset_Overlap) REACTOME_SYNTHESIS_OF_PIPS_AT_THE_PLASMA_MEMBRANE	1	30	PIP5K1C|PIK3R6|PIK3R5|INPP5J|INPPL1|MTM1|INPP5K|PIK3C2A|PIK3C2B|PIK3C2G|PIK3CA|PIK3CB|PIK3CD|PIK3R1|PIK3CG|PIK3R2|PIP4K2A|PI4K2B|PI4K2A|MTMR14|PIP5K1B|PIP4K2B|PIK3R3|MTMR1|INPP4B|SYNJ1|SYNJ2|MTMR3|PTEN|MTMR6
REACTOME_PI_METABOLISM (Geneset_Overlap) REACTOME_SYNTHESIS_OF_PIPS_AT_THE_GOLGI_MEMBRANE	1	17	PIKFYVE|SACM1L|PIK3R4|ARF1|ARF3|OCRL|PIK3C2A|PIK3C2G|PIK3C3|PI4KA|PI4KB|PI4K2B|PI4K2A|VAC14|INPP5E|TPTE2|FIG4
REACTOME_PI_METABOLISM (Geneset_Overlap) REACTOME_PHOSPHOLIPID_METABOLISM	1	47	PIP5K1C|PIK3R6|PIKFYVE|SACM1L|PIK3R5|PITPNB|INPP5J|PIK3R4|INPPL1|ARF1|ARF3|MTM1|OCRL|INPP5K|PIK3C2A|PIK3C2B|PIK3C2G|PIK3CA|PIK3C3|PIK3CB|PIK3CD|PIK3R1|PIK3CG|PIK3R2|PI4KA|PI4KB|PIP4K2A|PI4K2B|PI4K2A|VAC14|INPP5E|MTMR14|PIP5K1B|PIP4K2B|PIK3R3|MTMR1|INPP4B|SYNJ1|SYNJ2|MTMR3|PTEN|MTMR2|MTMR6|MTMR7|MTMR4|TPTE2|FIG4
REACTOME_AXON_GUIDANCE (Geneset_Overlap) REACTOME_INTERACTION_BETWEEN_L1_AND_ANKYRINS	1	21	KCNQ2|KCNQ3|ANK1|ANK3|L1CAM|NRCAM|SPTBN5|SCN3B|SPTBN4|SCN1B|SCN2A|SCN2B|SCN4A|SCN5A|SCN7A|SCN8A|SPTA1|SPTAN1|SPTB|SPTBN1|SPTBN2
REACTOME_AXON_GUIDANCE (Geneset_Overlap) KEGG_AXON_GUIDANCE	0.515625	66	MAPK1|PLXNC1|CDK5|PAK4|SEMA3A|SEMA4D|CFL1|UNC5D|DCC|DPYSL2|UNC5B|FES|ABLIM3|ARHGEF12|SRGAP2|ABL1|FYN|RND1|ITGB1|KRAS|RHOA|L1CAM|ABLIM1|LIMK1|LIMK2|MET|NCK1|NRAS|PAK1|PAK2|PLXNA1|PLXNA2|PLXNB1|PLXNB3|PLXNA3|MAPK3|DPYSL5|PAK6|PAK7|PTK2|SRGAP1|SEMA6A|RAC1|RAC2|NTN4|ROBO1|ROBO2|ROCK1|SEMA4A|ROBO3|SLIT1|SLIT3|SEMA6D|NCK2|SEMA7A|UNC5C|NRP1|UNC5A|SEMA5A|SLIT2|NTN1|ROCK2|SEMA3E|SRGAP3|CDC42|HRAS
REACTOME_AXON_GUIDANCE (Geneset_Overlap) REACTOME_ARMS_MEDIATED_ACTIVATION	0.588235	10	MAPK1|RAF1|KRAS|NRAS|MAPK3|MAP2K1|MAP2K2|YWHAB|CDK1|HRAS
REACTOME_AXON_GUIDANCE (Geneset_Overlap) REACTOME_SEMA4D_IN_SEMAPHORIN_SIGNALING	1	30	RRAS|MYL12B|MYL9|SEMA4D|ERBB2|ARHGEF12|RND1|ARHGAP35|RHOA|RHOB|RHOC|RHOG|LIMK1|LIMK2|MET|MYH9|MYH10|MYH11|MYL6|PLXNB1|PTPRC|RAC1|RAC2|ROCK1|ROCK1P1|MYH14|ROCK2|CD72|ARHGEF11|CDC42
REACTOME_AXON_GUIDANCE (Geneset_Overlap) REACTOME_L1CAM_INTERACTIONS	1	84	KCNQ2|KCNQ3|MAPK1|RPS6KA1|RPS6KA2|RPS6KA3|RANBP9|STIP1|CLTA|CLTC|CNTN1|CSNK2A1|CSNK2A2|CSNK2B|NCAN|DCX|DNM1|DNM2|DPYSL2|EGFR|ALCAM|FGFR1|KIF4A|CNTN6|LAMA1|KIF4B|ANK1|ANK3|ITGA1|ITGA2|ITGA2B|ITGA5|ITGA9|ITGAV|ITGB1|ITGB3|L1CAM|LAMB1|LAMC1|MSN|NCAM1|NRCAM|PAK1|SPTBN5|SCN3B|MAPK3|MAP2K1|MAP2K2|KIAA1598|SPTBN4|RAC1|RDX|SCN1B|SCN2A|SCN2B|SCN4A|SCN5A|SCN7A|SCN8A|SDCBP|SH3GL2|SPTA1|SPTAN1|SPTB|SPTBN1|SP…
REACTOME_PROTEOLYTIC_CLEAVAGE_OF_SNARE_COMPLEX_PROTEINS (Geneset_Overlap) REACTOME_BOTULINUM_NEUROTOXICITY	1	16	SNAP25|STX16|STX12|STX1A|STX11|STX3|STX10|STX4|STX5|VAMP1|VAMP2|STX6|STX8|STX1B|STX2|STX7
REACTOME_POST_NMDA_RECEPTOR_ACTIVATION_EVENTS (Geneset_Overlap) REACTOME_CREB_PHOSPHORYLATION_THROUGH_THE_ACTIVATION_OF_CAMKII	1	15	CALM2|CALM1|ACTN2|AKAP9|CAMK2A|CREB1|CAMK2B|NEFL|CAMK2D|GRIN1|GRIN2A|GRIN2B|GRIN2C|CALM3|GRIN2D
REACTOME_POST_NMDA_RECEPTOR_ACTIVATION_EVENTS (Geneset_Overlap) REACTOME_UNBLOCKING_OF_NMDA_RECEPTOR_GLUTAMATE_BINDING_AND_ACTIVATION	0.733333	11	ACTN2|AKAP9|CAMK2A|CAMK2B|NEFL|CAMK2D|GRIN1|GRIN2A|GRIN2B|GRIN2C|GRIN2D
REACTOME_POST_NMDA_RECEPTOR_ACTIVATION_EVENTS (Geneset_Overlap) REACTOME_CREB_PHOSPHORYLATION_THROUGH_THE_ACTIVATION_OF_RAS	1	27	MAPK1|CALM2|CALM1|ACTN2|RAF1|RASGRF1|RASGRF2|AKAP9|RPS6KA1|RPS6KA2|RPS6KA3|RRAS|RPS6KA6|BRAF|CAMK2A|CREB1|CAMK2B|NEFL|CAMK2D|GRIN1|GRIN2A|PDPK1|GRIN2B|GRIN2C|CALM3|GRIN2D|HRAS
REACTOME_POST_NMDA_RECEPTOR_ACTIVATION_EVENTS (Geneset_Overlap) REACTOME_NGF_SIGNALLING_VIA_TRKA_FROM_THE_PLASMA_MEMBRANE	0.515152	17	MAPK1|CALM2|CALM1|ADCY3|RAF1|RPS6KA1|PRKACB|RPS6KA2|RPS6KA3|ADCY1|BRAF|ADCY8|CREB1|PDPK1|CALM3|HRAS|CAMK4
REACTOME_POST_NMDA_RECEPTOR_ACTIVATION_EVENTS (Geneset_Overlap) REACTOME_SIGNALLING_BY_NGF	0.575758	19	MAPK1|CALM2|CALM1|ADCY3|RAF1|RASGRF1|RASGRF2|RPS6KA1|PRKACB|RPS6KA2|RPS6KA3|ADCY1|BRAF|ADCY8|CREB1|PDPK1|CALM3|HRAS|CAMK4
REACTOME_POST_NMDA_RECEPTOR_ACTIVATION_EVENTS (Geneset_Overlap) REACTOME_RAS_ACTIVATION_UOPN_CA2_INFUX_THROUGH_NMDA_RECEPTOR	1	17	CALM2|CALM1|ACTN2|RASGRF1|RASGRF2|AKAP9|CAMK2A|CAMK2B|NEFL|CAMK2D|GRIN1|GRIN2A|GRIN2B|GRIN2C|CALM3|GRIN2D|HRAS
REACTOME_POST_NMDA_RECEPTOR_ACTIVATION_EVENTS (Geneset_Overlap) REACTOME_NEUROTRANSMITTER_RECEPTOR_BINDING_AND_DOWNSTREAM_TRANSMISSION_IN_THE_POSTSYNAPTIC_CELL	1	33	MAPK1|CALM2|CALM1|ADCY3|ACTN2|RAF1|RASGRF1|RASGRF2|AKAP9|RPS6KA1|PRKACB|RPS6KA2|RPS6KA3|RRAS|ADCY1|RPS6KA6|BRAF|ADCY8|CAMK2A|CREB1|CAMK2B|NEFL|CAMK2D|GRIN1|GRIN2A|PDPK1|GRIN2B|GRIN2C|CALM3|GRIN2D|HRAS|CAMK4|CAMKK1
REACTOME_POST_NMDA_RECEPTOR_ACTIVATION_EVENTS (Geneset_Overlap) KEGG_LONG_TERM_POTENTIATION	0.69697	23	MAPK1|CALM2|CALM1|RAF1|RPS6KA1|PRKACB|RPS6KA2|RPS6KA3|ADCY1|RPS6KA6|BRAF|ADCY8|CAMK2A|CAMK2B|CAMK2D|GRIN1|GRIN2A|GRIN2B|GRIN2C|CALM3|GRIN2D|HRAS|CAMK4
PID_PI3K_PLC_TRK_PATHWAY (Geneset_Overlap) REACTOME_SIGNALLING_BY_NGF	0.583333	21	SRC|SHC1|AKT1|PLCG1|YWHAB|FOXO3|GRB2|NGF|NTRK1|PIK3CA|PIK3R1|KRAS|CREB1|PRKCD|PDPK1|BAD|CAMK4|HRAS|SOS1|YWHAE|NRAS
PID_PI3K_PLC_TRK_PATHWAY (Geneset_Overlap) REACTOME_NGF_SIGNALLING_VIA_TRKA_FROM_THE_PLASMA_MEMBRANE	0.555556	20	SRC|SHC1|AKT1|PLCG1|YWHAB|FOXO3|GRB2|NGF|NTRK1|PIK3CA|PIK3R1|KRAS|CREB1|PRKCD|PDPK1|BAD|CAMK4|HRAS|SOS1|NRAS
PID_PI3K_PLC_TRK_PATHWAY (Geneset_Overlap) REACTOME_SIGNALING_BY_ERBB2	0.527778	19	SRC|SHC1|AKT1|PLCG1|YWHAB|FOXO3|GAB1|GRB2|PIK3CA|PIK3R1|KRAS|CREB1|PRKCD|PDPK1|BAD|CAMK4|HRAS|SOS1|NRAS
PID_PI3K_PLC_TRK_PATHWAY (Geneset_Overlap) KEGG_NEUROTROPHIN_SIGNALING_PATHWAY	0.694444	25	SHC1|AKT1|PLCG1|YWHAB|FOXO3|GAB1|YWHAZ|YWHAH|YWHAG|GRB2|NGF|NTRK1|PIK3CA|PIK3R1|KRAS|GSK3B|CAMK2A|PRKCD|BAD|CAMK4|HRAS|SOS1|YWHAE|YWHAQ|NRAS
PID_PI3K_PLC_TRK_PATHWAY (Geneset_Overlap) REACTOME_SIGNALING_BY_FGFR_IN_DISEASE	0.555556	20	SRC|SHC1|AKT1|PLCG1|YWHAB|FOXO3|GAB1|GRB2|PIK3CA|STAT5A|PIK3R1|KRAS|CREB1|PRKCD|PDPK1|BAD|CAMK4|HRAS|SOS1|NRAS
PID_PI3K_PLC_TRK_PATHWAY (Geneset_Overlap) PID_ERBB1_DOWNSTREAM_PATHWAY	0.611111	22	SRC|AKT1|YWHAB|EGR1|GAB1|YWHAZ|YWHAH|YWHAG|GRB2|PIK3CA|PIK3R1|KRAS|CREB1|PRKCD|PDPK1|BAD|SFN|HRAS|SOS1|YWHAE|YWHAQ|NRAS
PID_PI3K_PLC_TRK_PATHWAY (Geneset_Overlap) PID_PDGFRB_PATHWAY	0.555556	20	SRC|SHC1|PLCG1|YWHAB|GAB1|YWHAZ|YWHAH|YWHAG|GRB2|PIK3CA|STAT5A|PIK3R1|KRAS|PRKCD|SFN|HRAS|SOS1|YWHAE|YWHAQ|NRAS
PID_PI3K_PLC_TRK_PATHWAY (Geneset_Overlap) REACTOME_SIGNALING_BY_EGFR_IN_CANCER	0.527778	19	SRC|SHC1|AKT1|PLCG1|YWHAB|FOXO3|GAB1|GRB2|PIK3CA|PIK3R1|KRAS|CREB1|PRKCD|PDPK1|BAD|CAMK4|HRAS|SOS1|NRAS
PID_PI3K_PLC_TRK_PATHWAY (Geneset_Overlap) REACTOME_SIGNALING_BY_PDGF	0.5	18	SRC|AKT1|PLCG1|YWHAB|FOXO3|GRB2|PIK3CA|STAT5A|PIK3R1|KRAS|CREB1|PRKCD|PDPK1|BAD|CAMK4|HRAS|SOS1|NRAS
REACTOME_ANTIVIRAL_MECHANISM_BY_IFN_STIMULATED_GENES (Geneset_Overlap) REACTOME_INTERACTIONS_OF_VPR_WITH_HOST_CELLULAR_PROTEINS	0.8125	26	NUP43|TPR|NUP50|NUP37|NUP85|NUPL2|NUP214|AAAS|NUP88|SEH1L|RAE1|NUP35|NUP54|NUP133|NUP205|NUP155|NUP107|NUP93|NUP210|NUPL1|POM121|NUP153|NUP188|KPNA1|NUP62|RANBP2
REACTOME_GLUTAMATE_NEUROTRANSMITTER_RELEASE_CYCLE (Geneset_Overlap) REACTOME_NEUROTRANSMITTER_RELEASE_CYCLE	1	15	SNAP25|STX1A|SLC17A7|STXBP1|RAB3A|VAMP2|SYT1|UNC13B|SLC1A1|SLC1A6|SLC1A7|GLS2|SLC38A2|GLS|RIMS1
REACTOME_MRNA_SPLICING (Geneset_Overlap) KEGG_SPLICEOSOME	0.518868	55	SF3A3|SF3B2|HNRNPA3|SNRNP200|SF3B3|SF3B1|PRPF6|RBMX|HNRNPA1|HNRNPK|HNRNPU|HNRNPM|NHP2L1|PCBP1|SF3B14|LSM2|SNRNP70|SNRPA|SNRPA1|SNRPB|SNRPB2|SNRPD1|SNRPD2|SNRPD3|SNRPE|SNRPF|SNRPG|SF3A2|SF3B5|PHF5A|PRPF4|EFTUD2|SNRNP40|DDX23|HNRNPC|NCBP2|NCBP1|U2AF2|MAGOH|CDC40|SRSF1|SRSF2|SRSF3|SRSF4|SRSF5|SRSF6|SRSF7|U2AF1|SRSF9|DHX38|RBM8A|SF3B4|SF3A1|PRPF8|TXNL4A
KEGG_MAPK_SIGNALING_PATHWAY (Geneset_Overlap) BIOCARTA_AT1R_PATHWAY	0.606061	20	JUN|PRKCA|PRKCB|MAPK1|RAF1|MAP3K1|EGFR|GRB2|MAP2K4|PAK1|MAPK3|MAP2K1|ELK1|MAP2K2|RAC1|SOS1|ATF2|MAPK8|MEF2C|HRAS
KEGG_MAPK_SIGNALING_PATHWAY (Geneset_Overlap) BIOCARTA_PYK2_PATHWAY	0.678571	19	JUN|PRKCA|PRKCB|MAPK1|RAF1|CRKL|MAP3K1|GRB2|MAP2K4|PAK1|MAPK3|MAP2K1|MAP2K2|RAC1|SOS1|MAP2K3|MAPK8|MAPK14|HRAS
KEGG_MAPK_SIGNALING_PATHWAY (Geneset_Overlap) BIOCARTA_CREB_PATHWAY	0.518519	14	PRKCA|PRKCB|MAPK1|RPS6KA1|GRB2|MAPK3|RAC1|SOS1|PRKACB|PRKACG|RPS6KA5|MAPK14|AKT1|HRAS
KEGG_MAPK_SIGNALING_PATHWAY (Geneset_Overlap) REACTOME_SIGNALLING_TO_ERKS	0.583333	21	MAPK1|RAF1|BRAF|GRB2|KRAS|NRAS|CRK|MAPK3|MAP2K1|MAP2K2|NGF|NTRK1|MAPK13|SOS1|RAP1A|MAPKAPK3|MAPKAPK2|MAPK14|MAPK11|MAPK12|HRAS
KEGG_MAPK_SIGNALING_PATHWAY (Geneset_Overlap) REACTOME_ARMS_MEDIATED_ACTIVATION	0.764706	13	MAPK1|RAF1|BRAF|KRAS|NRAS|CRK|MAPK3|MAP2K1|MAP2K2|NGF|NTRK1|RAP1A|HRAS
REACTOME_BIOSYNTHESIS_OF_THE_N_GLYCAN_PRECURSOR_DOLICHOL_LIPID_LINKED_OLIGOSACCHARIDE_LLO_AND_TRANSFER_TO_A_NASCENT_PROTEIN (Geneset_Overlap) KEGG_N_GLYCAN_BIOSYNTHESIS	0.678571	19	ALG5|ALG6|ALG11|DPM3|ALG13|ALG1|DOLPP1|ALG8|ALG12|ALG9|ALG10|ALG2|DPM1|DPM2|RFT1|ALG3|ALG10B|DPAGT1|ALG14
REACTOME_BIOSYNTHESIS_OF_THE_N_GLYCAN_PRECURSOR_DOLICHOL_LIPID_LINKED_OLIGOSACCHARIDE_LLO_AND_TRANSFER_TO_A_NASCENT_PROTEIN (Geneset_Overlap) REACTOME_POST_TRANSLATIONAL_PROTEIN_MODIFICATION	1	28	ALG5|GMPPB|GMPPA|ALG6|MPI|ALG11|PGM3|PMM1|PMM2|DPM3|ALG13|ALG1|DOLPP1|GNPNAT1|ALG8|ALG12|ALG9|ALG10|ALG2|DPM1|DPM2|RFT1|ALG3|GFPT2|ALG10B|DPAGT1|ALG14|DOLK
REACTOME_PLC_BETA_MEDIATED_EVENTS (Geneset_Overlap) REACTOME_SIGNALLING_BY_NGF	0.714286	30	MAPK1|CALM2|CALM1|ADCY3|ADRBK1|PRKACA|PRKACB|PRKACG|PDE1A|ADCY1|ADCY2|ADCY5|ADCY6|ADCY7|ITPR3|ADCY8|ITPR2|ADCY9|PRKAR1A|PRKAR1B|CREB1|PRKAR2A|PRKAR2B|PRKCD|CALM3|PDE1B|CAMK4|ADCY4|PRKCA|PRKCG
REACTOME_PLC_BETA_MEDIATED_EVENTS (Geneset_Overlap) REACTOME_SIGNALING_BY_EGFR_IN_CANCER	0.714286	30	MAPK1|CALM2|CALM1|ADCY3|ADRBK1|PRKACA|PRKACB|PRKACG|PDE1A|ADCY1|ADCY2|ADCY5|ADCY6|ADCY7|ITPR3|ADCY8|ITPR2|ADCY9|PRKAR1A|PRKAR1B|CREB1|PRKAR2A|PRKAR2B|PRKCD|CALM3|PDE1B|CAMK4|ADCY4|PRKCA|PRKCG
REACTOME_PLC_BETA_MEDIATED_EVENTS (Geneset_Overlap) REACTOME_HEMOSTASIS	0.52381	22	MAPK1|CALM2|CALM1|PRKACA|PRKACB|PRKACG|PDE1A|PLA2G4A|ITPR3|GNAI1|GNAI2|GNAI3|ITPR2|PRKAR1A|PRKAR1B|PRKAR2A|PRKAR2B|PRKCD|CALM3|PDE1B|PRKCA|PRKCG
REACTOME_PLC_BETA_MEDIATED_EVENTS (Geneset_Overlap) REACTOME_PHOSPHOLIPASE_C_MEDIATED_CASCADE	0.690476	29	CALM2|CALM1|ADCY3|ADRBK1|PRKACA|PRKACB|PRKACG|PDE1A|ADCY1|ADCY2|ADCY5|ADCY6|ADCY7|ITPR3|ADCY8|ITPR2|ADCY9|PRKAR1A|PRKAR1B|CREB1|PRKAR2A|PRKAR2B|PRKCD|CALM3|PDE1B|CAMK4|ADCY4|PRKCA|PRKCG
REACTOME_PLC_BETA_MEDIATED_EVENTS (Geneset_Overlap) REACTOME_SIGNALING_BY_PDGF	0.714286	30	MAPK1|CALM2|CALM1|ADCY3|ADRBK1|PRKACA|PRKACB|PRKACG|PDE1A|ADCY1|ADCY2|ADCY5|ADCY6|ADCY7|ITPR3|ADCY8|ITPR2|ADCY9|PRKAR1A|PRKAR1B|CREB1|PRKAR2A|PRKAR2B|PRKCD|CALM3|PDE1B|CAMK4|ADCY4|PRKCA|PRKCG
REACTOME_PLC_BETA_MEDIATED_EVENTS (Geneset_Overlap) REACTOME_SIGNALING_BY_FGFR_IN_DISEASE	0.714286	30	MAPK1|CALM2|CALM1|ADCY3|ADRBK1|PRKACA|PRKACB|PRKACG|PDE1A|ADCY1|ADCY2|ADCY5|ADCY6|ADCY7|ITPR3|ADCY8|ITPR2|ADCY9|PRKAR1A|PRKAR1B|CREB1|PRKAR2A|PRKAR2B|PRKCD|CALM3|PDE1B|CAMK4|ADCY4|PRKCA|PRKCG
REACTOME_PLC_BETA_MEDIATED_EVENTS (Geneset_Overlap) REACTOME_NEUROTRANSMITTER_RECEPTOR_BINDING_AND_DOWNSTREAM_TRANSMISSION_IN_THE_POSTSYNAPTIC_CELL	0.571429	24	MAPK1|CALM2|CALM1|ADCY3|PRKACB|ADCY1|ADCY2|ADCY5|ADCY6|ADCY7|GNAI1|GNAI2|GNAI3|ADCY8|ADCY9|CREB1|PLCB2|CALM3|PLCB3|CAMK4|ADCY4|PRKCA|PLCB1|PRKCG
REACTOME_PLC_BETA_MEDIATED_EVENTS (Geneset_Overlap) KEGG_GAP_JUNCTION	0.571429	24	MAPK1|ADCY3|PLCB4|PRKACA|PRKACB|PRKACG|ADCY1|ADCY2|ADCY5|ADCY6|ADCY7|ITPR3|GNAI1|GNAI2|GNAI3|ADCY8|ITPR2|ADCY9|PLCB2|PLCB3|ADCY4|PRKCA|PLCB1|PRKCG
REACTOME_PLC_BETA_MEDIATED_EVENTS (Geneset_Overlap) REACTOME_NGF_SIGNALLING_VIA_TRKA_FROM_THE_PLASMA_MEMBRANE	0.714286	30	MAPK1|CALM2|CALM1|ADCY3|ADRBK1|PRKACA|PRKACB|PRKACG|PDE1A|ADCY1|ADCY2|ADCY5|ADCY6|ADCY7|ITPR3|ADCY8|ITPR2|ADCY9|PRKAR1A|PRKAR1B|CREB1|PRKAR2A|PRKAR2B|PRKCD|CALM3|PDE1B|CAMK4|ADCY4|PRKCA|PRKCG
REACTOME_PLC_BETA_MEDIATED_EVENTS (Geneset_Overlap) REACTOME_SIGNALING_BY_ERBB2	0.714286	30	MAPK1|CALM2|CALM1|ADCY3|ADRBK1|PRKACA|PRKACB|PRKACG|PDE1A|ADCY1|ADCY2|ADCY5|ADCY6|ADCY7|ITPR3|ADCY8|ITPR2|ADCY9|PRKAR1A|PRKAR1B|CREB1|PRKAR2A|PRKAR2B|PRKCD|CALM3|PDE1B|CAMK4|ADCY4|PRKCA|PRKCG
BIOCARTA_NOS1_PATHWAY (Geneset_Overlap) BIOCARTA_NFAT_PATHWAY	0.571429	12	CALM2|CALM1|PPP3CC|PRKAR1A|PRKAR1B|PRKAR2A|PRKAR2B|PRKACB|PRKACG|CALM3|PPP3CB|PPP3CA
BIOCARTA_NOS1_PATHWAY (Geneset_Overlap) BIOCARTA_VIP_PATHWAY	0.571429	12	CALM2|CALM1|PPP3CC|PRKAR1A|PRKAR1B|PRKAR2A|PRKAR2B|PRKACB|PRKACG|CALM3|PPP3CB|PPP3CA
BIOCARTA_NOS1_PATHWAY (Geneset_Overlap) REACTOME_NEUROTRANSMITTER_RECEPTOR_BINDING_AND_DOWNSTREAM_TRANSMISSION_IN_THE_POSTSYNAPTIC_CELL	0.52381	11	CALM2|CALM1|PRKACB|GRIN1|GRIN2A|GRIN2B|GRIN2C|CALM3|GRIN2D|PRKCA|PRKCB
BIOCARTA_NOS1_PATHWAY (Geneset_Overlap) REACTOME_DARPP_32_EVENTS	0.52381	11	CALM2|CALM1|PRKAR1A|PRKAR1B|PRKAR2A|PRKAR2B|PRKACB|PRKACG|CALM3|PPP3CB|PPP3CA
BIOCARTA_NOS1_PATHWAY (Geneset_Overlap) REACTOME_HEMOSTASIS	0.571429	12	CALM2|CALM1|PRKAR1A|PRKAR1B|PRKAR2A|PRKAR2B|PRKACB|PRKACG|CALM3|PRKCA|PRKCB|NOS1
BIOCARTA_NOS1_PATHWAY (Geneset_Overlap) KEGG_LONG_TERM_POTENTIATION	0.714286	15	CALM2|CALM1|PPP3CC|PRKACB|PRKACG|GRIN1|GRIN2A|GRIN2B|GRIN2C|CALM3|GRIN2D|PPP3CB|PRKCA|PRKCB|PPP3CA
BIOCARTA_NOS1_PATHWAY (Geneset_Overlap) REACTOME_CREB_PHOSPHORYLATION_THROUGH_THE_ACTIVATION_OF_CAMKII	0.533333	8	CALM2|CALM1|GRIN1|GRIN2A|GRIN2B|GRIN2C|CALM3|GRIN2D
REACTOME_GOLGI_ASSOCIATED_VESICLE_BIOGENESIS (Geneset_Overlap) REACTOME_TRANS_GOLGI_NETWORK_VESICLE_BUDDING	1	50	TFRC|CLTA|CLTC|SH3GL2|ARRB1|DNM2|AP1M2|TGOLN2|AP4B1|AP1S1|AP3S1|CPD|SH3D19|AP1B1|AP1G1|AP4E1|SNAPIN|GAK|ARF1|NECAP1|BLOC1S1|FTH1|SNX5|OCRL|FTL|YIPF6|IGF2R|PIK3C2A|BLOC1S3|SNX9|TBC1D8B|RAB5C|SORT1|SNX2|VAMP7|VAMP2|TPD52|TPD52L1|TXNDC5|PICALM|DTNBP1|AP3B1|VAMP8|NAPA|AP1S2|AP1M1|HIP1R|PUM1|DNAJC6|HSPA8
BIOCARTA_FCER1_PATHWAY (Geneset_Overlap) BIOCARTA_PYK2_PATHWAY	0.607143	17	CALM2|MAPK1|CALM1|SHC1|JUN|RAF1|PLCG1|MAP3K1|MAPK3|MAP2K1|GRB2|MAPK8|MAP2K4|CALM3|HRAS|SOS1|PRKCB
BIOCARTA_FCER1_PATHWAY (Geneset_Overlap) KEGG_NEUROTROPHIN_SIGNALING_PATHWAY	0.5	19	CALM2|MAPK1|CALM1|SHC1|JUN|RAF1|PLCG1|MAP3K1|MAPK3|MAP2K1|GRB2|PIK3CA|PIK3R1|PIK3CG|MAP2K7|MAPK8|CALM3|HRAS|SOS1
BIOCARTA_FCER1_PATHWAY (Geneset_Overlap) PID_PDGFRB_PATHWAY	0.526316	20	MAPK1|SHC1|JUN|RAF1|PLCG1|MAPK3|MAP2K1|ELK1|PLA2G4A|GRB2|LYN|PIK3CA|PIK3R1|PIK3CG|MAP2K7|FOS|MAPK8|MAP2K4|HRAS|SOS1
BIOCARTA_FCER1_PATHWAY (Geneset_Overlap) REACTOME_HEMOSTASIS	0.526316	20	CALM2|MAPK1|CALM1|SHC1|RAF1|PLCG1|MAPK3|PLA2G4A|GRB2|LYN|PIK3CA|PIK3R1|PIK3CG|FCER1G|SYK|CALM3|HRAS|SOS1|VAV1|PRKCB
BIOCARTA_FCER1_PATHWAY (Geneset_Overlap) BIOCARTA_AT1R_PATHWAY	0.515152	17	CALM2|MAPK1|CALM1|SHC1|JUN|RAF1|MAP3K1|MAPK3|MAP2K1|ELK1|GRB2|MAPK8|MAP2K4|CALM3|HRAS|SOS1|PRKCB
BIOCARTA_FCER1_PATHWAY (Geneset_Overlap) KEGG_MAPK_SIGNALING_PATHWAY	0.578947	22	MAPK1|PAK2|JUN|NFATC4|RAF1|PPP3CC|NFATC2|MAP3K1|MAPK3|MAP2K1|ELK1|PLA2G4A|GRB2|MAP2K7|FOS|MAPK8|MAP2K4|HRAS|SOS1|PPP3CB|PRKCB|PPP3CA
BIOCARTA_FCER1_PATHWAY (Geneset_Overlap) BIOCARTA_NFAT_PATHWAY	0.5	19	CALM2|MAPK1|CALM1|NFATC4|RAF1|PPP3CC|NFATC3|NFATC2|NFATC1|MAPK3|MAP2K1|PIK3CA|PIK3R1|PIK3CG|MAPK8|CALM3|HRAS|PPP3CB|PPP3CA
REACTOME_DNA_REPAIR (Geneset_Overlap) PID_FANCONI_PATHWAY	0.617021	29	ATM|ATR|RFC2|RFC3|RFC4|RFC5|RPA1|RPA2|PALB2|UBE2T|FANCM|C17ORF70|C19ORF40|FANCD2|FANCG|FANCC|BRCA2|FANCE|FANCF|FANCA|FANCB|BRIP1|USP1|NBN|RAD50|MRE11A|BRCA1|H2AFX|FANCL
REACTOME_PRE_NOTCH_EXPRESSION_AND_PROCESSING (Geneset_Overlap) REACTOME_SIGNALING_BY_NOTCH	1	38	TNRC6A|B4GALT1|ATP2A1|EP300|TNRC6C|JUN|ATP2A3|POFUT1|POGLUT1|MOV10|NOTCH4|ATP2A2|NOTCH3|NOTCH2|CCND1|KAT2A|TMED2|RBPJ|LFNG|MFNG|RAB6A|RFNG|SEL1L|TP53|ST3GAL3|ST3GAL6|KAT2B|MAML1|MAML2|MAMLD1|SNW1|FURIN|MAML3|E2F1|E2F3|CREBBP|TNRC6B|TFDP1
REACTOME_REGULATION_OF_MRNA_STABILITY_BY_PROTEINS_THAT_BIND_AU_RICH_ELEMENTS (Geneset_Overlap) REACTOME_CELL_CYCLE_CHECKPOINTS	0.54321	44	PSMF1|PSMD6|PSMD14|PSMA8|PSME4|PSMA1|PSMA2|PSMA3|PSMA4|PSMA5|PSMA6|PSMA7|PSMB1|PSMB2|PSMB3|PSMB4|PSMB5|PSMB6|PSMB7|PSMB8|PSMB9|PSMB10|PSMC1|PSMC2|PSMC3|PSMC4|PSMC5|PSMC6|PSMD1|PSMD2|PSMD3|PSMD4|PSMD5|PSMD7|PSMD8|PSMD9|PSMD10|PSMD11|PSMD12|PSMD13|PSME1|PSME2|RPS27A|UBA52
REACTOME_REGULATION_OF_MRNA_STABILITY_BY_PROTEINS_THAT_BIND_AU_RICH_ELEMENTS (Geneset_Overlap) REACTOME_METABOLISM_OF_AMINO_ACIDS_AND_DERIVATIVES	0.518519	42	PSMF1|PSMD6|PSMD14|PSMA8|PSME4|PSMA1|PSMA2|PSMA3|PSMA4|PSMA5|PSMA6|PSMA7|PSMB1|PSMB2|PSMB3|PSMB4|PSMB5|PSMB6|PSMB7|PSMB8|PSMB9|PSMB10|PSMC1|PSMC2|PSMC3|PSMC4|PSMC5|PSMC6|PSMD1|PSMD2|PSMD3|PSMD4|PSMD5|PSMD7|PSMD8|PSMD9|PSMD10|PSMD11|PSMD12|PSMD13|PSME1|PSME2
REACTOME_REGULATION_OF_MRNA_STABILITY_BY_PROTEINS_THAT_BIND_AU_RICH_ELEMENTS (Geneset_Overlap) REACTOME_ANTIGEN_PROCESSING_UBIQUITINATION_PROTEASOME_DEGRADATION	0.54321	44	PSMF1|PSMD6|PSMD14|PSMA8|PSME4|PSMA1|PSMA2|PSMA3|PSMA4|PSMA5|PSMA6|PSMA7|PSMB1|PSMB2|PSMB3|PSMB4|PSMB5|PSMB6|PSMB7|PSMB8|PSMB9|PSMB10|PSMC1|PSMC2|PSMC3|PSMC4|PSMC5|PSMC6|PSMD1|PSMD2|PSMD3|PSMD4|PSMD5|PSMD7|PSMD8|PSMD9|PSMD10|PSMD11|PSMD12|PSMD13|PSME1|PSME2|RPS27A|UBA52
REACTOME_REGULATION_OF_MRNA_STABILITY_BY_PROTEINS_THAT_BIND_AU_RICH_ELEMENTS (Geneset_Overlap) REACTOME_HOST_INTERACTIONS_OF_HIV_FACTORS	0.567901	46	PSMF1|XPO1|PSMD6|PSMD14|NUP214|PSMA8|PSME4|PSMA1|PSMA2|PSMA3|PSMA4|PSMA5|PSMA6|PSMA7|PSMB1|PSMB2|PSMB3|PSMB4|PSMB5|PSMB6|PSMB7|PSMB8|PSMB9|PSMB10|PSMC1|PSMC2|PSMC3|PSMC4|PSMC5|PSMC6|PSMD1|PSMD2|PSMD3|PSMD4|PSMD5|PSMD7|PSMD8|PSMD9|PSMD10|PSMD11|PSMD12|PSMD13|PSME1|PSME2|RPS27A|UBA52
REACTOME_REGULATION_OF_MRNA_STABILITY_BY_PROTEINS_THAT_BIND_AU_RICH_ELEMENTS (Geneset_Overlap) REACTOME_METABOLISM_OF_RNA	1	81	MAPK14|HSPB1|PSMF1|XPO1|AKT1|PSMD6|PABPC1|PARN|ELAVL1|HSPA1B|KHSRP|HNRNPD|YWHAZ|EIF4G1|PSMD14|EXOSC1|NUP214|EXOSC8|EXOSC6|PSMA8|DCP2|PRKCD|DIS3|EXOSC7|PSME4|EXOSC2|TNPO1|EXOSC3|EXOSC9|XRN1|EXOSC4|DCP1A|EXOSC5|PRKCA|MAPK11|PSMA1|PSMA2|PSMA3|PSMA4|PSMA5|MAPKAPK2|PSMA6|PSMA7|ZFP36L1|PSMB1|YWHAB|PSMB2|PSMB3|PSMB4|PSMB5|PSMB6|PSMB7|PSMB8|PSMB9|PSMB10|TNFSF13|PSMC1|PSMC2|PSMC3|PSMC4|PSMC5|PSMC6|PSMD1|P…
REACTOME_TRAFFICKING_OF_AMPA_RECEPTORS (Geneset_Overlap) REACTOME_NEUROTRANSMITTER_RECEPTOR_BINDING_AND_DOWNSTREAM_TRANSMISSION_IN_THE_POSTSYNAPTIC_CELL	1	27	CACNG8|PICK1|CACNG3|AKAP5|CACNG2|CACNG4|AP2M1|GRIA1|AP2S1|GRIA2|GRIA3|GRIA4|MDM2|CAMK2A|MYO6|CAMK2B|CAMK2D|AP2A1|NSF|AP2A2|AP2B1|DLG1|GRIP2|EPB41L1|PRKCA|PRKCB|PRKCG
REACTOME_TRAFFICKING_OF_AMPA_RECEPTORS (Geneset_Overlap) REACTOME_TRAFFICKING_OF_GLUR2_CONTAINING_AMPA_RECEPTORS	1	15	PICK1|AP2M1|GRIA1|AP2S1|GRIA2|GRIA3|GRIA4|AP2A1|NSF|AP2A2|AP2B1|GRIP2|PRKCA|PRKCB|PRKCG
KEGG_LONG_TERM_DEPRESSION (Geneset_Overlap) REACTOME_ARMS_MEDIATED_ACTIVATION	0.529412	9	MAPK3|MAP2K1|MAP2K2|MAPK1|RAF1|BRAF|KRAS|HRAS|NRAS
REACTOME_LOSS_OF_NLP_FROM_MITOTIC_CENTROSOMES (Geneset_Overlap) REACTOME_RECRUITMENT_OF_MITOTIC_CENTROSOME_PROTEINS_AND_COMPLEXES	1	56	DCTN3|TUBA4A|TUBG1|ALMS1|TUBA1A|CEP76|DCTN1|CNTRL|DYNC1H1|FGFR1OP|CEP290|AKAP9|DYNC1I2|CEP63|CEP70|YWHAG|OFD1|SSNA1|CEP41|CEP135|CEP57|TUBB4A|TUBB4B|CKAP5|PPP2R1A|CETN2|PLK4|SDCCAG8|PRKAR2B|DYNLL1|CEP250|NEDD1|TUBB|CSNK1E|CEP164|CSNK1D|MAPRE1|NINL|AZI1|CLASP1|PRKACA|NEK2|PAFAH1B1|PCM1|PLK1|PCNT|HSP90AA1|CEP192|HAUS2|CDK1|CEP72|CDK5RAP2|CENPJ|ACTR1A|DCTN2|YWHAE
REACTOME_LOSS_OF_NLP_FROM_MITOTIC_CENTROSOMES (Geneset_Overlap) REACTOME_MITOTIC_G2_G2_M_PHASES	1	56	DCTN3|TUBA4A|TUBG1|ALMS1|TUBA1A|CEP76|DCTN1|CNTRL|DYNC1H1|FGFR1OP|CEP290|AKAP9|DYNC1I2|CEP63|CEP70|YWHAG|OFD1|SSNA1|CEP41|CEP135|CEP57|TUBB4A|TUBB4B|CKAP5|PPP2R1A|CETN2|PLK4|SDCCAG8|PRKAR2B|DYNLL1|CEP250|NEDD1|TUBB|CSNK1E|CEP164|CSNK1D|MAPRE1|NINL|AZI1|CLASP1|PRKACA|NEK2|PAFAH1B1|PCM1|PLK1|PCNT|HSP90AA1|CEP192|HAUS2|CDK1|CEP72|CDK5RAP2|CENPJ|ACTR1A|DCTN2|YWHAE
KEGG_CYTOKINE_CYTOKINE_RECEPTOR_INTERACTION (Geneset_Overlap) REACTOME_CHEMOKINE_RECEPTORS_BIND_CHEMOKINES	0.945455	52	IL8|CXCR2|CXCR1|CCR5|CCR2|CCR6|CXCL13|CXCR6|CCR9|CCL27|CCR1|CCR3|CCR4|CCR7|CCR8|CX3CR1|CCR10|XCR1|CXCR3|CXCL1|CXCL2|CXCL3|CXCL10|CCL3L3|CXCL9|CCL28|CXCL16|CCL2|CCL3|CCL3L1|CCL4|CCL5|CCL7|CCL11|CCL16|CCL17|CCL19|CCL20|CCL21|CCL22|CCL25|CXCL6|CXCL11|CXCL5|XCL1|CX3CL1|CXCR5|XCL2|PF4|PPBP|CXCL12|CXCR4
KEGG_CYTOKINE_CYTOKINE_RECEPTOR_INTERACTION (Geneset_Overlap) NABA_SECRETED_FACTORS	0.530769	138	HGF|PRL|FLT3LG|TNFSF12|GH1|GH2|PDGFC|VEGFA|VEGFC|VEGFB|PDGFA|PDGFB|FIGF|CTF1|LIF|IL10|TNFSF11|EPO|IL22|IL23A|IL13|LTA|CNTF|IFNE|CLCF1|IL20|TNFSF13|IL9|TNFSF13B|IFNA13|IL26|IL11|IL15|IFNK|IFNW1|BMP7|CXCL13|CCL27|BMP2|OSM|CXCL1|CXCL2|CXCL3|CXCL10|CCL3L3|CXCL9|CCL28|CCL2|CCL3|CCL4|CCL5|CCL7|CCL11|CCL16|CCL17|CCL19|CCL20|CCL21|CCL22|CCL25|CSF2|CXCL6|CXCL11|CXCL5|XCL1|CX3CL1|XCL2|TNFSF10|IL17A|CSF3|IL…
REACTOME_OPIOID_SIGNALLING (Geneset_Overlap) BIOCARTA_CK1_PATHWAY	0.705882	12	CDK5|PPP1CA|PPP2CA|PRKAR1A|PRKAR1B|PRKAR2A|PRKAR2B|PLCB1|PRKACB|PRKACG|PPP3CA|PPP1R1B
REACTOME_OPIOID_SIGNALLING (Geneset_Overlap) REACTOME_DARPP_32_EVENTS	1	24	CALM2|CALM1|PPP3R1|CDK5|PPP1CA|PPP2CA|PPP2CB|PPP2R1A|PPP2R1B|PPP2R5D|PRKAR1A|PRKAR1B|PRKAR2A|PRKAR2B|CALM3|PRKACA|PRKACB|PRKACG|PPP3CB|PDE4B|PDE4C|PPP3CA|PDE4D|PPP1R1B
REACTOME_OPIOID_SIGNALLING (Geneset_Overlap) REACTOME_PLC_BETA_MEDIATED_EVENTS	1	42	CALM2|CALM1|GNAT1|ADRBK1|GNAT2|ADCY1|ADCY2|ADCY5|ADCY6|ADCY7|ITPR3|ADCY8|ADCY9|PRKAR1A|PRKAR1B|CREB1|PRKAR2A|PRKAR2B|PRKCD|GNAO1|PLCB2|CALM3|PLCB3|PDE1B|ADCY4|PRKCA|PLCB1|PRKCG|MAPK1|ADCY3|GNAZ|PLCB4|PRKACA|PRKACB|PRKACG|PDE1A|PLA2G4A|GNAI1|GNAI2|GNAI3|ITPR2|CAMK4
REACTOME_OPIOID_SIGNALLING (Geneset_Overlap) BIOCARTA_NOS1_PATHWAY	0.571429	12	CALM2|CALM1|PRKAR1A|PRKAR1B|PRKAR2A|PRKAR2B|CALM3|PRKCA|PRKACB|PRKACG|PPP3CB|PPP3CA
REACTOME_OPIOID_SIGNALLING (Geneset_Overlap) REACTOME_NEUROTRANSMITTER_RECEPTOR_BINDING_AND_DOWNSTREAM_TRANSMISSION_IN_THE_POSTSYNAPTIC_CELL	0.545455	42	GNGT1|CALM2|CALM1|GNG8|GNAL|GNB5|ADCY1|ADCY2|ADCY5|ADCY6|ADCY7|ADCY8|ADCY9|CREB1|GNG13|PLCB2|CALM3|PLCB3|ADCY4|GNG2|PRKCA|PLCB1|PRKCG|MAPK1|GNG12|ADCY3|GNB4|PRKACB|GNAI1|GNAI2|GNAI3|GNB2|GNB3|GNG3|GNG4|GNG5|GNG7|GNG10|GNG11|GNGT2|CAMK4|GNB1
REACTOME_OPIOID_SIGNALLING (Geneset_Overlap) REACTOME_HEMOSTASIS	0.584416	45	GNGT1|CALM2|CALM1|GNG8|GNB5|CDK5|ITPR3|PPP2CA|PPP2CB|PPP2R1A|PPP2R1B|PPP2R5D|PRKAR1A|PRKAR1B|PRKAR2A|PRKAR2B|PRKCD|GNG13|CALM3|PDE1B|GNG2|PRKCA|PRKCG|MAPK1|GNG12|GNB4|PRKACA|PRKACB|PRKACG|PDE1A|PLA2G4A|GNAI1|GNAI2|GNAI3|GNB2|GNB3|GNG3|GNG4|GNG5|GNG7|GNG10|GNG11|ITPR2|GNGT2|GNB1
REACTOME_OPIOID_SIGNALLING (Geneset_Overlap) REACTOME_PHOSPHOLIPASE_C_MEDIATED_CASCADE	0.54717	29	CALM2|CALM1|ADRBK1|ADCY1|ADCY2|ADCY5|ADCY6|ADCY7|ITPR3|ADCY8|ADCY9|PRKAR1A|PRKAR1B|CREB1|PRKAR2A|PRKAR2B|PRKCD|CALM3|PDE1B|ADCY4|PRKCA|PRKCG|ADCY3|PRKACA|PRKACB|PRKACG|PDE1A|ITPR2|CAMK4
KEGG_PHOSPHATIDYLINOSITOL_SIGNALING_SYSTEM (Geneset_Overlap) REACTOME_PI_METABOLISM	0.595745	28	PIK3CA|PIK3CB|PIK3R1|PIK3R2|PTEN|PIP5K1C|PIKFYVE|PIK3R5|INPP5J|INPPL1|OCRL|INPP5K|PIK3C2A|PIK3C2B|PIK3C2G|PIK3C3|PIK3CD|PIK3CG|PI4KA|PI4KB|PIP4K2A|INPP5E|PIP5K1B|PIP4K2B|PIK3R3|INPP4B|SYNJ1|SYNJ2
KEGG_PHOSPHATIDYLINOSITOL_SIGNALING_SYSTEM (Geneset_Overlap) REACTOME_SYNTHESIS_OF_PIPS_AT_THE_PLASMA_MEMBRANE	0.733333	22	PIK3CA|PIK3CB|PIK3R1|PIK3R2|PTEN|PIP5K1C|PIK3R5|INPP5J|INPPL1|INPP5K|PIK3C2A|PIK3C2B|PIK3C2G|PIK3CD|PIK3CG|PIP4K2A|PIP5K1B|PIP4K2B|PIK3R3|INPP4B|SYNJ1|SYNJ2
KEGG_VALINE_LEUCINE_AND_ISOLEUCINE_DEGRADATION (Geneset_Overlap) KEGG_PROPANOATE_METABOLISM	0.5625	18	PCCA|PCCB|ALDH1B1|HADHA|ALDH9A1|ALDH3A2|ALDH7A1|ACADM|ECHS1|MCEE|ACAT1|HIBCH|ALDH6A1|ACAT2|MUT|ABAT|ALDH2|EHHADH
REACTOME_RESPIRATORY_ELECTRON_TRANSPORT_ATP_SYNTHESIS_BY_CHEMIOSMOTIC_COUPLING_AND_HEAT_PRODUCTION_BY_UNCOUPLING_PROTEINS_ (Geneset_Overlap) KEGG_OXIDATIVE_PHOSPHORYLATION	0.876543	71	UQCRH|ATP5A1|SDHB|UQCRFS1|UQCRC2|ATP5B|SDHC|UQCRC1|UQCR11|UQCRQ|ATP5G1|SDHA|COX7A2L|COX5A|UQCRHL|NDUFA5|NDUFA4|NDUFS7|ATP5O|ATP5H|NDUFA2|NDUFA3|NDUFA1|ATP5D|ATP5F1|ATP5E|ATP5C1|ATP5J2|NDUFB3|ATP5I|ATP5L|NDUFB1|NDUFA11|NDUFB2|NDUFA10|NDUFAB1|NDUFA9|NDUFA7|NDUFA8|NDUFA6|NDUFS8|NDUFB10|NDUFC1|NDUFC2|NDUFV2|NDUFS1|NDUFS4|NDUFB6|NDUFV1|NDUFB7|NDUFS6|NDUFB8|NDUFS5|NDUFB9|NDUFS2|NDUFB4|NDUFS3|NDUFB5|COX…
REACTOME_RESPIRATORY_ELECTRON_TRANSPORT_ATP_SYNTHESIS_BY_CHEMIOSMOTIC_COUPLING_AND_HEAT_PRODUCTION_BY_UNCOUPLING_PROTEINS_ (Geneset_Overlap) REACTOME_TCA_CYCLE_AND_RESPIRATORY_ELECTRON_TRANSPORT	1	81	UQCRH|ATP5A1|SDHB|UQCRFS1|UQCRC2|ATP5B|SDHC|UQCRC1|UQCR11|UQCRQ|ATP5G1|SDHA|COX7A2L|COX5A|UQCRHL|UCP1|CYCS|NDUFA5|NDUFA4|NDUFS7|ATP5O|ATP5H|NDUFA2|NDUFA3|NDUFA1|ATP5D|ETFA|ETFB|ATP5F1|ETFDH|ATP5E|NDUFA13|NDUFA12|UQCRBP1|UCP3|ATP5C1|ATP5J2|NDUFB3|ATP5I|ATP5L|NDUFB1|NDUFA11|NDUFB2|NDUFA10|NDUFAB1|NDUFA9|NDUFA7|NDUFA8|NDUFA6|NDUFS8|NDUFB10|NDUFC1|NDUFC2|UCP2|NDUFV2|NDUFS1|NDUFS4|NDUFB6|NDUFV1|NDUFB7…
BIOCARTA_IGF1R_PATHWAY (Geneset_Overlap) REACTOME_SIGNALING_BY_ERBB2	0.826087	19	MAPK1|SHC1|PIK3CA|PIK3R1|AKT1|RAF1|PRKAR1A|PRKAR1B|PRKAR2A|PRKAR2B|PRKACB|PRKACG|MAPK3|MAP2K1|ADCY1|BAD|HRAS|SOS1|GRB2
BIOCARTA_IGF1R_PATHWAY (Geneset_Overlap) KEGG_PATHWAYS_IN_CANCER	0.521739	12	MAPK1|PIK3CA|PIK3R1|AKT1|RAF1|IGF1R|MAPK3|MAP2K1|BAD|HRAS|SOS1|GRB2
BIOCARTA_IGF1R_PATHWAY (Geneset_Overlap) SIG_INSULIN_RECEPTOR_PATHWAY_IN_CARDIAC_MYOCYTES	0.521739	12	MAPK1|SHC1|PIK3CA|PIK3R1|AKT1|RAF1|RPS6KA1|MAPK3|YWHAH|SOS1|GRB2|IRS1
BIOCARTA_IGF1R_PATHWAY (Geneset_Overlap) KEGG_FOCAL_ADHESION	0.565217	13	MAPK1|SHC1|PIK3CA|PIK3R1|AKT1|RAF1|IGF1R|MAPK3|MAP2K1|BAD|HRAS|SOS1|GRB2
BIOCARTA_IGF1R_PATHWAY (Geneset_Overlap) REACTOME_SIGNALING_BY_FGFR_IN_DISEASE	0.826087	19	MAPK1|SHC1|PIK3CA|PIK3R1|AKT1|RAF1|PRKAR1A|PRKAR1B|PRKAR2A|PRKAR2B|PRKACB|PRKACG|MAPK3|MAP2K1|ADCY1|BAD|HRAS|SOS1|GRB2
BIOCARTA_IGF1R_PATHWAY (Geneset_Overlap) BIOCARTA_NFAT_PATHWAY	0.608696	14	MAPK1|PIK3CA|PIK3R1|AKT1|RAF1|PRKAR1A|PRKAR1B|PRKAR2A|PRKAR2B|PRKACB|PRKACG|MAPK3|MAP2K1|HRAS
BIOCARTA_IGF1R_PATHWAY (Geneset_Overlap) REACTOME_SIGNALING_BY_EGFR_IN_CANCER	0.826087	19	MAPK1|SHC1|PIK3CA|PIK3R1|AKT1|RAF1|PRKAR1A|PRKAR1B|PRKAR2A|PRKAR2B|PRKACB|PRKACG|MAPK3|MAP2K1|ADCY1|BAD|HRAS|SOS1|GRB2
BIOCARTA_IGF1R_PATHWAY (Geneset_Overlap) KEGG_NEUROTROPHIN_SIGNALING_PATHWAY	0.652174	15	MAPK1|SHC1|PIK3CA|PIK3R1|AKT1|RAF1|RPS6KA1|MAPK3|MAP2K1|YWHAH|BAD|HRAS|SOS1|GRB2|IRS1
BIOCARTA_IGF1R_PATHWAY (Geneset_Overlap) REACTOME_SIGNALLING_BY_NGF	0.913043	21	MAPK1|SHC1|PIK3CA|PIK3R1|AKT1|RAF1|PRKAR1A|PRKAR1B|PRKAR2A|PRKAR2B|RPS6KA1|PRKACB|PRKACG|MAPK3|MAP2K1|ADCY1|BAD|HRAS|SOS1|GRB2|IRS1
BIOCARTA_IGF1R_PATHWAY (Geneset_Overlap) BIOCARTA_CREB_PATHWAY	0.695652	16	MAPK1|PIK3CA|PIK3R1|AKT1|PRKAR1A|PRKAR1B|PRKAR2A|PRKAR2B|RPS6KA1|PRKACB|PRKACG|MAPK3|ADCY1|HRAS|SOS1|GRB2
BIOCARTA_IGF1R_PATHWAY (Geneset_Overlap) REACTOME_NGF_SIGNALLING_VIA_TRKA_FROM_THE_PLASMA_MEMBRANE	0.913043	21	MAPK1|SHC1|PIK3CA|PIK3R1|AKT1|RAF1|PRKAR1A|PRKAR1B|PRKAR2A|PRKAR2B|RPS6KA1|PRKACB|PRKACG|MAPK3|MAP2K1|ADCY1|BAD|HRAS|SOS1|GRB2|IRS1
BIOCARTA_IGF1R_PATHWAY (Geneset_Overlap) KEGG_CHRONIC_MYELOID_LEUKEMIA	0.521739	12	MAPK1|SHC1|PIK3CA|PIK3R1|AKT1|RAF1|MAPK3|MAP2K1|BAD|HRAS|SOS1|GRB2
BIOCARTA_IGF1R_PATHWAY (Geneset_Overlap) KEGG_INSULIN_SIGNALING_PATHWAY	0.826087	19	MAPK1|SHC1|PIK3CA|PIK3R1|AKT1|RAF1|PRKAR1A|PRKAR1B|PRKAR2A|PRKAR2B|PRKACB|PRKACG|MAPK3|MAP2K1|BAD|HRAS|SOS1|GRB2|IRS1
BIOCARTA_IGF1R_PATHWAY (Geneset_Overlap) REACTOME_SIGNALING_BY_PDGF	0.782609	18	MAPK1|PIK3CA|PIK3R1|AKT1|RAF1|PRKAR1A|PRKAR1B|PRKAR2A|PRKAR2B|PRKACB|PRKACG|MAPK3|MAP2K1|ADCY1|BAD|HRAS|SOS1|GRB2
BIOCARTA_IGF1R_PATHWAY (Geneset_Overlap) PID_ERBB1_DOWNSTREAM_PATHWAY	0.521739	12	MAPK1|PIK3CA|PIK3R1|AKT1|RAF1|MAPK3|MAP2K1|YWHAH|BAD|HRAS|SOS1|GRB2
BIOCARTA_IGF1R_PATHWAY (Geneset_Overlap) REACTOME_HEMOSTASIS	0.695652	16	MAPK1|SHC1|PIK3CA|PIK3R1|AKT1|RAF1|PRKAR1A|PRKAR1B|PRKAR2A|PRKAR2B|PRKACB|PRKACG|MAPK3|HRAS|SOS1|GRB2
BIOCARTA_GPCR_PATHWAY (Geneset_Overlap) KEGG_MAPK_SIGNALING_PATHWAY	0.5	17	JUN|NFATC4|RAF1|PPP3CC|NFATC2|PRKACB|PRKACG|RPS6KA3|MAPK3|MAP2K1|ELK1|FOS|HRAS|PPP3CB|PRKCA|PRKCB|PPP3CA
BIOCARTA_GPCR_PATHWAY (Geneset_Overlap) REACTOME_SIGNALING_BY_EGFR_IN_CANCER	0.5	17	CALM2|CALM1|RAF1|PLCG1|PRKACB|PRKACG|MAPK3|MAP2K1|ADCY1|PRKAR1A|PRKAR1B|CREB1|PRKAR2A|PRKAR2B|CALM3|HRAS|PRKCA
BIOCARTA_GPCR_PATHWAY (Geneset_Overlap) REACTOME_SIGNALING_BY_FGFR_IN_DISEASE	0.5	17	CALM2|CALM1|RAF1|PLCG1|PRKACB|PRKACG|MAPK3|MAP2K1|ADCY1|PRKAR1A|PRKAR1B|CREB1|PRKAR2A|PRKAR2B|CALM3|HRAS|PRKCA
BIOCARTA_GPCR_PATHWAY (Geneset_Overlap) REACTOME_SIGNALING_BY_ERBB2	0.5	17	CALM2|CALM1|RAF1|PLCG1|PRKACB|PRKACG|MAPK3|MAP2K1|ADCY1|PRKAR1A|PRKAR1B|CREB1|PRKAR2A|PRKAR2B|CALM3|HRAS|PRKCA
BIOCARTA_GPCR_PATHWAY (Geneset_Overlap) REACTOME_SIGNALING_BY_PDGF	0.5	17	CALM2|CALM1|RAF1|PLCG1|PRKACB|PRKACG|MAPK3|MAP2K1|ADCY1|PRKAR1A|PRKAR1B|CREB1|PRKAR2A|PRKAR2B|CALM3|HRAS|PRKCA
BIOCARTA_GPCR_PATHWAY (Geneset_Overlap) KEGG_LONG_TERM_POTENTIATION	0.5	17	CALM2|CALM1|RAF1|PPP3CC|PRKACB|PRKACG|RPS6KA3|MAPK3|MAP2K1|ADCY1|CALM3|HRAS|GNAQ|PPP3CB|PRKCA|PRKCB|PPP3CA
BIOCARTA_GPCR_PATHWAY (Geneset_Overlap) BIOCARTA_VIP_PATHWAY	0.615385	16	CALM2|CALM1|PLCG1|PPP3CC|NFATC2|PRKACB|NFATC1|PRKACG|PRKAR1A|PRKAR1B|PRKAR2A|PRKAR2B|CALM3|GNAQ|PPP3CB|PPP3CA
BIOCARTA_GPCR_PATHWAY (Geneset_Overlap) REACTOME_HEMOSTASIS	0.588235	20	CALM2|GNGT1|CALM1|RAF1|PLCG1|PRKACB|PRKACG|MAPK3|GNAI1|PRKAR1A|PRKAR1B|PRKAR2A|PRKAR2B|CALM3|HRAS|GNAQ|PRKCA|GNAS|PRKCB|GNB1
BIOCARTA_GPCR_PATHWAY (Geneset_Overlap) REACTOME_NGF_SIGNALLING_VIA_TRKA_FROM_THE_PLASMA_MEMBRANE	0.558824	19	CALM2|CALM1|RAF1|PLCG1|PRKACB|PRKACG|RPS6KA3|MAPK3|MAP2K1|ELK1|ADCY1|PRKAR1A|PRKAR1B|CREB1|PRKAR2A|PRKAR2B|CALM3|HRAS|PRKCA
BIOCARTA_GPCR_PATHWAY (Geneset_Overlap) REACTOME_OPIOID_SIGNALLING	0.5	17	CALM2|GNGT1|CALM1|PRKACB|PRKACG|ADCY1|GNAI1|PRKAR1A|PRKAR1B|CREB1|PRKAR2A|PRKAR2B|CALM3|PPP3CB|PRKCA|PPP3CA|GNB1
BIOCARTA_GPCR_PATHWAY (Geneset_Overlap) BIOCARTA_FCER1_PATHWAY	0.558824	19	CALM2|CALM1|JUN|NFATC4|RAF1|PLCG1|PPP3CC|NFATC3|NFATC2|NFATC1|MAPK3|MAP2K1|ELK1|FOS|CALM3|HRAS|PPP3CB|PRKCB|PPP3CA
BIOCARTA_GPCR_PATHWAY (Geneset_Overlap) BIOCARTA_NFAT_PATHWAY	0.588235	20	CALM2|CALM1|NFATC4|RAF1|PPP3CC|NFATC3|NFATC2|PRKACB|NFATC1|PRKACG|MAPK3|MAP2K1|PRKAR1A|PRKAR1B|PRKAR2A|PRKAR2B|CALM3|HRAS|PPP3CB|PPP3CA
BIOCARTA_GPCR_PATHWAY (Geneset_Overlap) BIOCARTA_NOS1_PATHWAY	0.666667	14	CALM2|CALM1|PPP3CC|PRKACB|PRKACG|PRKAR1A|PRKAR1B|PRKAR2A|PRKAR2B|CALM3|PPP3CB|PRKCA|PRKCB|PPP3CA
BIOCARTA_GPCR_PATHWAY (Geneset_Overlap) REACTOME_SIGNALLING_BY_NGF	0.558824	19	CALM2|CALM1|RAF1|PLCG1|PRKACB|PRKACG|RPS6KA3|MAPK3|MAP2K1|ELK1|ADCY1|PRKAR1A|PRKAR1B|CREB1|PRKAR2A|PRKAR2B|CALM3|HRAS|PRKCA
PID_IL8_CXCR2_PATHWAY (Geneset_Overlap) REACTOME_HEMOSTASIS	0.617647	21	AKT1|PIK3R6|DOCK2|ARRB2|LYN|GNAI2|RAC2|PIK3CG|PPP2CA|GNA15|PPP2R1A|PDPK1|GNA14|FGR|ARRB1|GNG2|RAB5A|PRKCA|PRKCB|GNB1|PRKCG
REACTOME_TRANSPORT_OF_MATURE_MRNA_DERIVED_FROM_AN_INTRONLESS_TRANSCRIPT (Geneset_Overlap) REACTOME_INTERACTIONS_OF_VPR_WITH_HOST_CELLULAR_PROTEINS	0.78125	25	NUP133|NUP43|NUP205|NUP155|NUP107|NUP93|NUP210|NUPL1|POM121|TPR|NUP153|NUP188|NUP50|NUP37|NUP62|RANBP2|NUP85|NUPL2|NUP214|AAAS|NUP88|SEH1L|RAE1|NUP35|NUP54
REACTOME_TRANSPORT_OF_MATURE_MRNA_DERIVED_FROM_AN_INTRONLESS_TRANSCRIPT (Geneset_Overlap) REACTOME_METABOLISM_OF_RNA	0.875	28	NUP133|NUP43|NUP205|NUP155|NUP107|NUP93|NUP210|NUPL1|POM121|TPR|NUP153|NCBP2|EIF4E|NCBP1|NUP188|NUP50|NUP37|NUP62|RANBP2|NUP85|NUPL2|NUP214|AAAS|NUP88|SEH1L|RAE1|NUP35|NUP54
REACTOME_TRANSPORT_OF_MATURE_MRNA_DERIVED_FROM_AN_INTRONLESS_TRANSCRIPT (Geneset_Overlap) REACTOME_ANTIVIRAL_MECHANISM_BY_IFN_STIMULATED_GENES	0.8125	26	NUP133|NUP43|NUP205|NUP155|NUP107|NUP93|NUP210|NUPL1|POM121|TPR|NUP153|EIF4E|NUP188|NUP50|NUP37|NUP62|RANBP2|NUP85|NUPL2|NUP214|AAAS|NUP88|SEH1L|RAE1|NUP35|NUP54
REACTOME_TRANSPORT_OF_MATURE_MRNA_DERIVED_FROM_AN_INTRONLESS_TRANSCRIPT (Geneset_Overlap) REACTOME_HOST_INTERACTIONS_OF_HIV_FACTORS	0.78125	25	NUP133|NUP43|NUP205|NUP155|NUP107|NUP93|NUP210|NUPL1|POM121|TPR|NUP153|NUP188|NUP50|NUP37|NUP62|RANBP2|NUP85|NUPL2|NUP214|AAAS|NUP88|SEH1L|RAE1|NUP35|NUP54
REACTOME_TRANSPORT_OF_MATURE_MRNA_DERIVED_FROM_AN_INTRONLESS_TRANSCRIPT (Geneset_Overlap) REACTOME_INFLUENZA_LIFE_CYCLE	0.78125	25	NUP133|NUP43|NUP205|NUP155|NUP107|NUP93|NUP210|NUPL1|POM121|TPR|NUP153|NUP188|NUP50|NUP37|NUP62|RANBP2|NUP85|NUPL2|NUP214|AAAS|NUP88|SEH1L|RAE1|NUP35|NUP54
REACTOME_TRANSPORT_OF_MATURE_MRNA_DERIVED_FROM_AN_INTRONLESS_TRANSCRIPT (Geneset_Overlap) REACTOME_METABOLISM_OF_CARBOHYDRATES	0.78125	25	NUP133|NUP43|NUP205|NUP155|NUP107|NUP93|NUP210|NUPL1|POM121|TPR|NUP153|NUP188|NUP50|NUP37|NUP62|RANBP2|NUP85|NUPL2|NUP214|AAAS|NUP88|SEH1L|RAE1|NUP35|NUP54
PID_FAK_PATHWAY (Geneset_Overlap) PID_PDGFRB_PATHWAY	0.517241	30	MAPK9|PAK1|JUN|PLCG1|CRK|MAP2K1|RAPGEF1|RAP1B|PIK3CA|RAC1|PIK3R1|SOS1|RAP1A|MAPK1|SRC|RAF1|FYN|NCK2|BCAR1|GRB2|ARHGAP35|WASL|BRAF|ITGAV|RASA1|RHOA|MAPK8|MAP2K4|YES1|NCK1
PID_FAK_PATHWAY (Geneset_Overlap) KEGG_FOCAL_ADHESION	0.603448	35	MAPK9|PAK1|JUN|CRK|MAP2K1|RAPGEF1|PTK2|RAP1B|CAPN2|PIK3CA|RAC1|PIK3R1|ITGB5|ACTN1|SOS1|RAP1A|DOCK1|MAPK1|SRC|TLN1|RAF1|VCL|FYN|PXN|CCND1|BCAR1|GRB2|ARHGAP35|BRAF|ITGA5|ITGAV|ITGB1|ROCK2|RHOA|MAPK8
KEGG_NOTCH_SIGNALING_PATHWAY (Geneset_Overlap) REACTOME_SIGNALING_BY_NOTCH	0.723404	34	EP300|NOTCH4|NOTCH3|NOTCH2|NCSTN|NUMB|HES1|KAT2A|HES5|RBPJ|LFNG|MFNG|HDAC1|RFNG|HDAC2|DTX2|KAT2B|APH1A|DTX1|MAML1|MAML2|DTX4|DLL1|JAG2|PSENEN|JAG1|DLL4|PSEN1|SNW1|PSEN2|MAML3|ADAM17|NCOR2|CREBBP
REACTOME_ANTIGEN_PROCESSING_CROSS_PRESENTATION (Geneset_Overlap) REACTOME_REGULATION_OF_MRNA_STABILITY_BY_PROTEINS_THAT_BIND_AU_RICH_ELEMENTS	0.611111	44	PSMF1|PSMD6|PSMD14|PSMA8|PSME4|PSMA1|PSMA2|PSMA3|PSMA4|PSMA5|PSMA6|PSMA7|PSMB1|PSMB2|PSMB3|PSMB4|PSMB5|PSMB6|PSMB7|PSMB8|PSMB9|PSMB10|PSMC1|PSMC2|PSMC3|PSMC4|PSMC5|PSMC6|PSMD1|PSMD2|PSMD3|PSMD4|PSMD5|PSMD7|PSMD8|PSMD9|PSMD10|PSMD11|PSMD12|PSMD13|PSME1|PSME2|RPS27A|UBA52
REACTOME_ANTIGEN_PROCESSING_CROSS_PRESENTATION (Geneset_Overlap) REACTOME_METABOLISM_OF_AMINO_ACIDS_AND_DERIVATIVES	0.583333	42	PSMF1|PSMD6|PSMD14|PSMA8|PSME4|PSMA1|PSMA2|PSMA3|PSMA4|PSMA5|PSMA6|PSMA7|PSMB1|PSMB2|PSMB3|PSMB4|PSMB5|PSMB6|PSMB7|PSMB8|PSMB9|PSMB10|PSMC1|PSMC2|PSMC3|PSMC4|PSMC5|PSMC6|PSMD1|PSMD2|PSMD3|PSMD4|PSMD5|PSMD7|PSMD8|PSMD9|PSMD10|PSMD11|PSMD12|PSMD13|PSME1|PSME2
REACTOME_ANTIGEN_PROCESSING_CROSS_PRESENTATION (Geneset_Overlap) REACTOME_ANTIGEN_PROCESSING_UBIQUITINATION_PROTEASOME_DEGRADATION	0.625	45	PSMF1|PSMD6|PSMD14|PSMA8|PSME4|LNPEP|PSMA1|PSMA2|PSMA3|PSMA4|PSMA5|PSMA6|PSMA7|PSMB1|PSMB2|PSMB3|PSMB4|PSMB5|PSMB6|PSMB7|PSMB8|PSMB9|PSMB10|PSMC1|PSMC2|PSMC3|PSMC4|PSMC5|PSMC6|PSMD1|PSMD2|PSMD3|PSMD4|PSMD5|PSMD7|PSMD8|PSMD9|PSMD10|PSMD11|PSMD12|PSMD13|PSME1|PSME2|RPS27A|UBA52
REACTOME_ANTIGEN_PROCESSING_CROSS_PRESENTATION (Geneset_Overlap) REACTOME_CELL_CYCLE_CHECKPOINTS	0.611111	44	PSMF1|PSMD6|PSMD14|PSMA8|PSME4|PSMA1|PSMA2|PSMA3|PSMA4|PSMA5|PSMA6|PSMA7|PSMB1|PSMB2|PSMB3|PSMB4|PSMB5|PSMB6|PSMB7|PSMB8|PSMB9|PSMB10|PSMC1|PSMC2|PSMC3|PSMC4|PSMC5|PSMC6|PSMD1|PSMD2|PSMD3|PSMD4|PSMD5|PSMD7|PSMD8|PSMD9|PSMD10|PSMD11|PSMD12|PSMD13|PSME1|PSME2|RPS27A|UBA52
REACTOME_ANTIGEN_PROCESSING_CROSS_PRESENTATION (Geneset_Overlap) REACTOME_METABOLISM_OF_RNA	0.611111	44	PSMF1|PSMD6|PSMD14|PSMA8|PSME4|PSMA1|PSMA2|PSMA3|PSMA4|PSMA5|PSMA6|PSMA7|PSMB1|PSMB2|PSMB3|PSMB4|PSMB5|PSMB6|PSMB7|PSMB8|PSMB9|PSMB10|PSMC1|PSMC2|PSMC3|PSMC4|PSMC5|PSMC6|PSMD1|PSMD2|PSMD3|PSMD4|PSMD5|PSMD7|PSMD8|PSMD9|PSMD10|PSMD11|PSMD12|PSMD13|PSME1|PSME2|RPS27A|UBA52
REACTOME_ANTIGEN_PROCESSING_CROSS_PRESENTATION (Geneset_Overlap) REACTOME_HOST_INTERACTIONS_OF_HIV_FACTORS	0.638889	46	PSMF1|PSMD6|PSMD14|HLA-A|PSMA8|PSME4|B2M|PSMA1|PSMA2|PSMA3|PSMA4|PSMA5|PSMA6|PSMA7|PSMB1|PSMB2|PSMB3|PSMB4|PSMB5|PSMB6|PSMB7|PSMB8|PSMB9|PSMB10|PSMC1|PSMC2|PSMC3|PSMC4|PSMC5|PSMC6|PSMD1|PSMD2|PSMD3|PSMD4|PSMD5|PSMD7|PSMD8|PSMD9|PSMD10|PSMD11|PSMD12|PSMD13|PSME1|PSME2|RPS27A|UBA52
REACTOME_TRNA_AMINOACYLATION (Geneset_Overlap) KEGG_AMINOACYL_TRNA_BIOSYNTHESIS	0.902439	37	FARSB|WARS2|FARS2|EARS2|AARS|DARS|EPRS|FARSA|LARS2|HARS2|PARS2|GARS|HARS|IARS|KARS|MARS|NARS|YARS2|LARS|SARS2|DARS2|IARS2|RARS2|VARS2|AARS2|QARS|RARS|SARS|TARS|VARS|WARS|CARS2|NARS2|TARS2|CARS|YARS|MARS2
REACTOME_TRNA_AMINOACYLATION (Geneset_Overlap) REACTOME_CYTOSOLIC_TRNA_AMINOACYLATION	1	24	FARSB|AARS|DARS|EPRS|FARSA|GARS|HARS|IARS|KARS|MARS|NARS|LARS|PPA1|QARS|RARS|SARS|TARS|VARS|WARS|AIMP2|CARS|YARS|AIMP1|EEF1E1
REACTOME_TRANSMEMBRANE_TRANSPORT_OF_SMALL_MOLECULES (Geneset_Overlap) REACTOME_ION_TRANSPORT_BY_P_TYPE_ATPASES	1	33	ATP2A1|ATP2A3|ATP2A2|ATP2B2|ATP2B3|ATP9A|ATP8A1|ATP8B3|ATP10B|ATP11B|ATP11A|ATP2C1|ATP11C|ATP9B|ATP1A1|ATP1A2|ATP1A3|ATP12A|ATP1A4|ATP1B1|ATP1B2|ATP1B3|FXYD2|ATP4A|ATP4B|ATP8A2|ATP8B1|ATP7A|ATP7B|ATP10A|ATP10D|ATP8B4|ATP2C2
REACTOME_TRANSMEMBRANE_TRANSPORT_OF_SMALL_MOLECULES (Geneset_Overlap) REACTOME_INTERACTIONS_OF_VPR_WITH_HOST_CELLULAR_PROTEINS	0.78125	25	NUP50|NUPL2|NUP35|NUP205|NUP210|NUP188|NUP62|NUP43|NUP88|NUP54|NUP133|NUP107|RANBP2|TPR|NUP37|NUP85|NUP214|AAAS|SEH1L|RAE1|NUP155|NUP93|NUPL1|POM121|NUP153
REACTOME_TRANSMEMBRANE_TRANSPORT_OF_SMALL_MOLECULES (Geneset_Overlap) REACTOME_TRANSPORT_OF_MATURE_MRNA_DERIVED_FROM_AN_INTRONLESS_TRANSCRIPT	0.78125	25	NUP50|NUPL2|NUP35|NUP205|NUP210|NUP188|NUP62|NUP43|NUP88|NUP54|NUP133|NUP107|RANBP2|TPR|NUP37|NUP85|NUP214|AAAS|SEH1L|RAE1|NUP155|NUP93|NUPL1|POM121|NUP153
REACTOME_DEVELOPMENTAL_BIOLOGY (Geneset_Overlap) KEGG_MATURITY_ONSET_DIABETES_OF_THE_YOUNG	0.84	21	NR5A2|GCK|FOXA2|FOXA3|HNF4A|HNF4G|ONECUT1|HES1|IAPP|INS|PDX1|MAFA|NEUROD1|NKX2-2|NKX6-1|NEUROG3|PAX6|PKLR|SLC2A2|HNF1A|HNF1B
REACTOME_DEVELOPMENTAL_BIOLOGY (Geneset_Overlap) BIOCARTA_AT1R_PATHWAY	0.515152	17	HRAS|MAPK1|RAF1|EGFR|GRB2|PAK1|MAPK3|MAP2K1|MAP2K2|PTK2|RAC1|SOS1|SRC|MEF2A|MEF2BNB-MEF2B|MEF2C|MEF2D
REACTOME_DEVELOPMENTAL_BIOLOGY (Geneset_Overlap) REACTOME_AXON_GUIDANCE	1	242	AP2M1|AP2S1|CREB1|AP2A1|AP2A2|AP2B1|DLG1|DLG3|RPS6KA6|HRAS|KCNQ2|KCNQ3|MAPK1|RAF1|RPS6KA1|RPS6KA2|RPS6KA3|RRAS|CACNB1|CACNB2|CACNB3|CACNB4|RANBP9|PLXNC1|CDK5|PAK4|SEMA3A|MYL12B|MYL9|CAP2|CAP1|SEMA4D|DPYSL4|CFL1|STIP1|CLTA|CLTC|CNTN1|COL1A1|COL1A2|COL2A1|COL3A1|COL4A1|COL4A2|COL4A3|COL4A4|COL4A5|COL5A1|COL5A2|COL6A1|COL6A2|COL6A3|COL9A1|COL9A2|COL9A3|UNC5D|CRMP1|CSNK2A1|CSNK2A2|CSNK2B|NCAN|HFE2|DC…
REACTOME_DEVELOPMENTAL_BIOLOGY (Geneset_Overlap) REACTOME_INTERACTION_BETWEEN_L1_AND_ANKYRINS	1	21	KCNQ2|KCNQ3|ANK1|ANK3|L1CAM|NRCAM|SPTBN5|SCN3B|SPTBN4|SCN1B|SCN2A|SCN2B|SCN4A|SCN5A|SCN7A|SCN8A|SPTA1|SPTAN1|SPTB|SPTBN1|SPTBN2
REACTOME_DEVELOPMENTAL_BIOLOGY (Geneset_Overlap) REACTOME_ARMS_MEDIATED_ACTIVATION	0.588235	10	HRAS|MAPK1|RAF1|KRAS|NRAS|MAPK3|MAP2K1|MAP2K2|YWHAB|CDK1
REACTOME_DEVELOPMENTAL_BIOLOGY (Geneset_Overlap) REACTOME_L1CAM_INTERACTIONS	1	84	AP2M1|AP2S1|AP2A1|AP2A2|AP2B1|DLG1|DLG3|RPS6KA6|KCNQ2|KCNQ3|MAPK1|RPS6KA1|RPS6KA2|RPS6KA3|RANBP9|STIP1|CLTA|CLTC|CNTN1|CSNK2A1|CSNK2A2|CSNK2B|NCAN|DCX|DNM1|DNM2|DPYSL2|EGFR|ALCAM|FGFR1|KIF4A|CNTN6|LAMA1|KIF4B|ANK1|ANK3|ITGA1|ITGA2|ITGA2B|ITGA5|ITGA9|ITGAV|ITGB1|ITGB3|L1CAM|LAMB1|LAMC1|MSN|NCAM1|NRCAM|PAK1|SPTBN5|SCN3B|MAPK3|MAP2K1|MAP2K2|KIAA1598|SPTBN4|RAC1|RDX|SCN1B|SCN2A|SCN2B|SCN4A|SCN5A|SCN7…
REACTOME_DEVELOPMENTAL_BIOLOGY (Geneset_Overlap) REACTOME_SEMA4D_IN_SEMAPHORIN_SIGNALING	1	30	RRAS|MYL12B|MYL9|SEMA4D|ERBB2|ARHGEF12|RND1|ARHGAP35|RHOA|RHOB|RHOC|RHOG|LIMK1|LIMK2|MET|MYH9|MYH10|MYH11|MYL6|PLXNB1|PTPRC|RAC1|RAC2|ROCK1|ROCK1P1|MYH14|ROCK2|CD72|ARHGEF11|CDC42
REACTOME_DEVELOPMENTAL_BIOLOGY (Geneset_Overlap) KEGG_AXON_GUIDANCE	0.523438	67	HRAS|MAPK1|PLXNC1|CDK5|PAK4|SEMA3A|SEMA4D|CFL1|UNC5D|DCC|DPYSL2|UNC5B|FES|ABLIM3|ARHGEF12|SRGAP2|ABL1|FYN|RND1|ITGB1|KRAS|RHOA|L1CAM|ABLIM1|LIMK1|LIMK2|MET|NCK1|NRAS|PAK1|PAK2|PLXNA1|PLXNA2|PLXNB1|PLXNB3|PLXNA3|MAPK3|DPYSL5|PAK6|PAK7|PTK2|SRGAP1|SEMA6A|RAC1|RAC2|NTN4|ROBO1|ROBO2|ROCK1|SEMA4A|ROBO3|SLIT1|SLIT3|SEMA6D|NCK2|SEMA7A|UNC5C|NRP1|UNC5A|SEMA5A|SLIT2|NTN1|ROCK2|SEMA3E|SRGAP3|CDC42|NTN3
REACTOME_DEVELOPMENTAL_BIOLOGY (Geneset_Overlap) REACTOME_REGULATION_OF_GENE_EXPRESSION_IN_BETA_CELLS	1	20	AKT3|AKT1|AKT2|FOXO1|GCK|FOXA2|FOXA3|HNF4A|HNF4G|IAPP|INS|PDX1|MAFA|NEUROD1|NKX2-2|NKX6-1|PAX6|PKLR|SLC2A2|HNF1A
REACTOME_TRANSPORT_OF_MATURE_TRANSCRIPT_TO_CYTOPLASM (Geneset_Overlap) REACTOME_TRANSPORT_OF_MATURE_MRNA_DERIVED_FROM_AN_INTRONLESS_TRANSCRIPT	1	32	NUP43|NXF1|TPR|NCBP2|CPSF1|EIF4E|NCBP1|CPSF3|NUP50|CPSF2|NUP37|NUP85|NUPL2|NUP214|AAAS|NUP88|SEH1L|RAE1|NUP35|NUP54|NUP133|NUP205|NUP155|NUP107|NUP93|NUP210|NUPL1|POM121|NUP153|NUP188|NUP62|RANBP2
REACTOME_TRANSPORT_OF_MATURE_TRANSCRIPT_TO_CYTOPLASM (Geneset_Overlap) REACTOME_METABOLISM_OF_RNA	0.615385	32	NUP43|TPR|NCBP2|EIF4E|NCBP1|NUP50|NUP37|NUP85|RNPS1|NUPL2|MAGOH|NUP214|AAAS|NUP88|SEH1L|UPF3B|RAE1|RBM8A|NUP35|NUP54|NUP133|NUP205|NUP155|NUP107|NUP93|NUP210|NUPL1|POM121|NUP153|NUP188|NUP62|RANBP2
REACTOME_TRANSPORT_OF_MATURE_TRANSCRIPT_TO_CYTOPLASM (Geneset_Overlap) REACTOME_ANTIVIRAL_MECHANISM_BY_IFN_STIMULATED_GENES	0.5	26	NUP43|TPR|EIF4E|NUP50|NUP37|NUP85|NUPL2|NUP214|AAAS|NUP88|SEH1L|RAE1|NUP35|NUP54|NUP133|NUP205|NUP155|NUP107|NUP93|NUP210|NUPL1|POM121|NUP153|NUP188|NUP62|RANBP2
REACTOME_TRANSPORT_OF_MATURE_TRANSCRIPT_TO_CYTOPLASM (Geneset_Overlap) REACTOME_INTERACTIONS_OF_VPR_WITH_HOST_CELLULAR_PROTEINS	0.78125	25	NUP43|TPR|NUP50|NUP37|NUP85|NUPL2|NUP214|AAAS|NUP88|SEH1L|RAE1|NUP35|NUP54|NUP133|NUP205|NUP155|NUP107|NUP93|NUP210|NUPL1|POM121|NUP153|NUP188|NUP62|RANBP2
REACTOME_ION_CHANNEL_TRANSPORT (Geneset_Overlap) REACTOME_TRANSMEMBRANE_TRANSPORT_OF_SMALL_MOLECULES	1	54	HTR3A|ATP2A1|ATP9A|ATP2A3|ATP2A2|ATP8A1|ATP9B|ATP8B4|ATP1A1|ATP1A2|GLRA3|ATP1A3|ATP12A|ATP1A4|ATP1B1|ATP1B2|ATP1B3|FXYD2|ATP4A|ATP4B|ATP8A2|ATP8B1|ATP8B3|ATP7A|ATP7B|HTR3C|ARHGEF9|HTR3B|ATP2B2|ATP2B3|GABRA1|GABRA2|GABRA3|GABRA4|GABRA5|ATP10B|GABRA6|GABRB1|GABRB2|ATP11B|GABRB3|GABRG2|ATP11A|GABRG3|GABRR1|GABRR2|ATP10A|ATP2C2|ATP10D|ATP2C1|GLRA1|GLRA2|GLRB|ATP11C
REACTOME_ION_CHANNEL_TRANSPORT (Geneset_Overlap) REACTOME_ION_TRANSPORT_BY_P_TYPE_ATPASES	1	33	ATP2A1|ATP9A|ATP2A3|ATP2A2|ATP8A1|ATP9B|ATP8B4|ATP1A1|ATP1A2|ATP1A3|ATP12A|ATP1A4|ATP1B1|ATP1B2|ATP1B3|FXYD2|ATP4A|ATP4B|ATP8A2|ATP8B1|ATP8B3|ATP7A|ATP7B|ATP2B2|ATP2B3|ATP10B|ATP11B|ATP11A|ATP10A|ATP2C2|ATP10D|ATP2C1|ATP11C
KEGG_NEUROACTIVE_LIGAND_RECEPTOR_INTERACTION (Geneset_Overlap) REACTOME_UNBLOCKING_OF_NMDA_RECEPTOR_GLUTAMATE_BINDING_AND_ACTIVATION	0.6	9	GRIA1|GRIA2|GRIA3|GRIA4|GRIN1|GRIN2A|GRIN2B|GRIN2C|GRIN2D
KEGG_NEUROACTIVE_LIGAND_RECEPTOR_INTERACTION (Geneset_Overlap) REACTOME_AMINE_LIGAND_BINDING_RECEPTORS	1	37	DRD2|DRD3|ADRB3|ADRB2|ADRB1|TAAR6|DRD1|DRD5|CHRM1|CHRM2|CHRM3|HTR1F|TAAR1|CHRM5|HTR1D|HTR1B|HTR4|HTR1E|HTR5A|HTR6|HTR1A|HTR7|HTR2A|HTR2C|HTR2B|TAAR8|HRH2|TAAR5|ADRA1D|ADRA1B|ADRA1A|TAAR2|HRH3|HRH1|ADRA2A|HRH4|ADRA2B
REACTOME_SHC1_EVENTS_IN_ERBB4_SIGNALING (Geneset_Overlap) REACTOME_SIGNALING_BY_PDGF	0.6	12	MAPK1|RAF1|KRAS|CDK1|YWHAB|MAPK3|MAP2K1|MAP2K2|HRAS|SOS1|GRB2|NRAS
REACTOME_SHC1_EVENTS_IN_ERBB4_SIGNALING (Geneset_Overlap) PID_PDGFRB_PATHWAY	0.6	12	MAPK1|SHC1|RAF1|KRAS|YWHAB|MAPK3|MAP2K1|MAP2K2|HRAS|SOS1|GRB2|NRAS
REACTOME_SHC1_EVENTS_IN_ERBB4_SIGNALING (Geneset_Overlap) KEGG_PATHWAYS_IN_CANCER	0.5	10	MAPK1|RAF1|KRAS|MAPK3|MAP2K1|MAP2K2|HRAS|SOS1|GRB2|NRAS
REACTOME_SHC1_EVENTS_IN_ERBB4_SIGNALING (Geneset_Overlap) REACTOME_SIGNALLING_TO_ERKS	0.65	13	MAPK1|SHC1|RAF1|KRAS|CDK1|YWHAB|MAPK3|MAP2K1|MAP2K2|HRAS|SOS1|GRB2|NRAS
REACTOME_SHC1_EVENTS_IN_ERBB4_SIGNALING (Geneset_Overlap) KEGG_NEUROTROPHIN_SIGNALING_PATHWAY	0.6	12	MAPK1|SHC1|RAF1|KRAS|YWHAB|MAPK3|MAP2K1|MAP2K2|HRAS|SOS1|GRB2|NRAS
REACTOME_SHC1_EVENTS_IN_ERBB4_SIGNALING (Geneset_Overlap) REACTOME_SIGNALING_BY_EGFR_IN_CANCER	0.65	13	MAPK1|SHC1|RAF1|KRAS|CDK1|YWHAB|MAPK3|MAP2K1|MAP2K2|HRAS|SOS1|GRB2|NRAS
REACTOME_SHC1_EVENTS_IN_ERBB4_SIGNALING (Geneset_Overlap) REACTOME_AXON_GUIDANCE	0.6	12	MAPK1|RAF1|KRAS|CDK1|YWHAB|MAPK3|MAP2K1|MAP2K2|HRAS|SOS1|GRB2|NRAS
REACTOME_SHC1_EVENTS_IN_ERBB4_SIGNALING (Geneset_Overlap) REACTOME_ARMS_MEDIATED_ACTIVATION	0.588235	10	MAPK1|RAF1|KRAS|CDK1|YWHAB|MAPK3|MAP2K1|MAP2K2|HRAS|NRAS
REACTOME_SHC1_EVENTS_IN_ERBB4_SIGNALING (Geneset_Overlap) PID_IL2_1PATHWAY	0.55	11	MAPK1|SHC1|RAF1|KRAS|MAPK3|MAP2K1|MAP2K2|HRAS|SOS1|GRB2|NRAS
REACTOME_SHC1_EVENTS_IN_ERBB4_SIGNALING (Geneset_Overlap) REACTOME_SIGNALLING_BY_NGF	0.65	13	MAPK1|SHC1|RAF1|KRAS|CDK1|YWHAB|MAPK3|MAP2K1|MAP2K2|HRAS|SOS1|GRB2|NRAS
REACTOME_SHC1_EVENTS_IN_ERBB4_SIGNALING (Geneset_Overlap) REACTOME_SIGNALING_BY_FGFR_IN_DISEASE	0.65	13	MAPK1|SHC1|RAF1|KRAS|CDK1|YWHAB|MAPK3|MAP2K1|MAP2K2|HRAS|SOS1|GRB2|NRAS
REACTOME_SHC1_EVENTS_IN_ERBB4_SIGNALING (Geneset_Overlap) KEGG_MAPK_SIGNALING_PATHWAY	0.5	10	MAPK1|RAF1|KRAS|MAPK3|MAP2K1|MAP2K2|HRAS|SOS1|GRB2|NRAS
REACTOME_SHC1_EVENTS_IN_ERBB4_SIGNALING (Geneset_Overlap) KEGG_CHRONIC_MYELOID_LEUKEMIA	0.55	11	MAPK1|SHC1|RAF1|KRAS|MAPK3|MAP2K1|MAP2K2|HRAS|SOS1|GRB2|NRAS
REACTOME_SHC1_EVENTS_IN_ERBB4_SIGNALING (Geneset_Overlap) PID_ERBB1_DOWNSTREAM_PATHWAY	0.55	11	MAPK1|RAF1|KRAS|YWHAB|MAPK3|MAP2K1|MAP2K2|HRAS|SOS1|GRB2|NRAS
REACTOME_SHC1_EVENTS_IN_ERBB4_SIGNALING (Geneset_Overlap) REACTOME_INSULIN_RECEPTOR_SIGNALLING_CASCADE	0.65	13	MAPK1|SHC1|RAF1|KRAS|CDK1|YWHAB|MAPK3|MAP2K1|MAP2K2|HRAS|SOS1|GRB2|NRAS
REACTOME_SHC1_EVENTS_IN_ERBB4_SIGNALING (Geneset_Overlap) REACTOME_SIGNALING_BY_ILS	0.65	13	MAPK1|SHC1|RAF1|KRAS|CDK1|YWHAB|MAPK3|MAP2K1|MAP2K2|HRAS|SOS1|GRB2|NRAS
REACTOME_SHC1_EVENTS_IN_ERBB4_SIGNALING (Geneset_Overlap) REACTOME_DEVELOPMENTAL_BIOLOGY	0.6	12	MAPK1|RAF1|KRAS|CDK1|YWHAB|MAPK3|MAP2K1|MAP2K2|HRAS|SOS1|GRB2|NRAS
REACTOME_SHC1_EVENTS_IN_ERBB4_SIGNALING (Geneset_Overlap) KEGG_GAP_JUNCTION	0.55	11	MAPK1|RAF1|KRAS|CDK1|MAPK3|MAP2K1|MAP2K2|HRAS|SOS1|GRB2|NRAS
REACTOME_SHC1_EVENTS_IN_ERBB4_SIGNALING (Geneset_Overlap) KEGG_INSULIN_SIGNALING_PATHWAY	0.55	11	MAPK1|SHC1|RAF1|KRAS|MAPK3|MAP2K1|MAP2K2|HRAS|SOS1|GRB2|NRAS
REACTOME_SHC1_EVENTS_IN_ERBB4_SIGNALING (Geneset_Overlap) REACTOME_NGF_SIGNALLING_VIA_TRKA_FROM_THE_PLASMA_MEMBRANE	0.65	13	MAPK1|SHC1|RAF1|KRAS|CDK1|YWHAB|MAPK3|MAP2K1|MAP2K2|HRAS|SOS1|GRB2|NRAS
REACTOME_SHC1_EVENTS_IN_ERBB4_SIGNALING (Geneset_Overlap) REACTOME_SIGNALING_BY_ERBB2	1	20	MAPK1|SHC1|BTC|NRG1|RAF1|KRAS|NRG2|CDK1|YWHAB|NRG4|EREG|HBEGF|MAPK3|MAP2K1|ERBB4|MAP2K2|HRAS|SOS1|GRB2|NRAS
REACTOME_GABA_RECEPTOR_ACTIVATION (Geneset_Overlap) REACTOME_NEUROTRANSMITTER_RECEPTOR_BINDING_AND_DOWNSTREAM_TRANSMISSION_IN_THE_POSTSYNAPTIC_CELL	1	52	GNGT1|GNG8|GNAL|KCNJ2|KCNJ3|GABBR2|KCNJ4|KCNJ5|ADCY1|KCNJ6|ADCY2|KCNJ9|ADCY5|KCNJ10|ADCY6|KCNJ12|ADCY7|KCNJ15|KCNJ16|ADCY8|ADCY9|ADCY4|GNG2|ARHGEF9|GNG12|ADCY3|GABBR1|GABRA1|GABRA2|GABRA3|GABRA4|GABRA5|GABRA6|GABRB1|GABRB2|GABRB3|GABRG2|GABRG3|GABRR1|GABRR2|GNAI1|GNAI2|GNAI3|GNB2|GNB3|GNG3|GNG4|GNG5|GNG7|GNG10|GNGT2|GNB1
REACTOME_GABA_RECEPTOR_ACTIVATION (Geneset_Overlap) REACTOME_TRANSMEMBRANE_TRANSPORT_OF_SMALL_MOLECULES	0.692308	36	GNGT1|GNG8|ADCY1|ADCY2|ADCY5|ADCY6|ADCY7|ADCY8|ADCY9|ADCY4|GNG2|ARHGEF9|GNG12|ADCY3|GABRA1|GABRA2|GABRA3|GABRA4|GABRA5|GABRA6|GABRB1|GABRB2|GABRB3|GABRG2|GABRG3|GABRR1|GABRR2|GNB2|GNB3|GNG3|GNG4|GNG5|GNG7|GNG10|GNGT2|GNB1
REACTOME_GABA_RECEPTOR_ACTIVATION (Geneset_Overlap) REACTOME_OPIOID_SIGNALLING	0.5	26	GNGT1|GNG8|GNAL|ADCY1|ADCY2|ADCY5|ADCY6|ADCY7|ADCY8|ADCY9|ADCY4|GNG2|GNG12|ADCY3|GNAI1|GNAI2|GNAI3|GNB2|GNB3|GNG3|GNG4|GNG5|GNG7|GNG10|GNGT2|GNB1
REACTOME_LIGAND_GATED_ION_CHANNEL_TRANSPORT (Geneset_Overlap) REACTOME_GABA_RECEPTOR_ACTIVATION	0.666667	14	GABRA1|GABRA2|GABRA3|GABRA4|GABRA5|GABRA6|GABRB1|GABRB2|GABRB3|GABRG2|GABRG3|GABRR1|GABRR2|ARHGEF9
REACTOME_LIGAND_GATED_ION_CHANNEL_TRANSPORT (Geneset_Overlap) KEGG_NEUROACTIVE_LIGAND_RECEPTOR_INTERACTION	0.809524	17	GABRA1|GABRA2|GABRA3|GABRA4|GABRA5|GABRA6|GABRB1|GLRA1|GABRB2|GLRA2|GABRB3|GLRB|GABRG2|GABRG3|GABRR1|GABRR2|GLRA3
REACTOME_LIGAND_GATED_ION_CHANNEL_TRANSPORT (Geneset_Overlap) REACTOME_NEUROTRANSMITTER_RECEPTOR_BINDING_AND_DOWNSTREAM_TRANSMISSION_IN_THE_POSTSYNAPTIC_CELL	0.666667	14	GABRA1|GABRA2|GABRA3|GABRA4|GABRA5|GABRA6|GABRB1|GABRB2|GABRB3|GABRG2|GABRG3|GABRR1|GABRR2|ARHGEF9
REACTOME_LIGAND_GATED_ION_CHANNEL_TRANSPORT (Geneset_Overlap) REACTOME_TRANSMEMBRANE_TRANSPORT_OF_SMALL_MOLECULES	1	21	HTR3A|GABRA1|GABRA2|GABRA3|GABRA4|GABRA5|GABRA6|GABRB1|GLRA1|GABRB2|GLRA2|GABRB3|GLRB|GABRG2|GABRG3|GABRR1|GABRR2|GLRA3|HTR3C|ARHGEF9|HTR3B
REACTOME_LIGAND_GATED_ION_CHANNEL_TRANSPORT (Geneset_Overlap) REACTOME_ION_CHANNEL_TRANSPORT	1	21	HTR3A|GABRA1|GABRA2|GABRA3|GABRA4|GABRA5|GABRA6|GABRB1|GLRA1|GABRB2|GLRA2|GABRB3|GLRB|GABRG2|GABRG3|GABRR1|GABRR2|GLRA3|HTR3C|ARHGEF9|HTR3B
REACTOME_ASPARAGINE_N_LINKED_GLYCOSYLATION (Geneset_Overlap) REACTOME_POST_TRANSLATIONAL_PROTEIN_MODIFICATION	1	80	GANAB|FUT8|MGAT4C|B4GALT1|ALG5|GMPPB|GMPPA|ALG6|ST8SIA6|STT3A|LMAN1|MAN1A1|MAN2A1|MGAT1|MGAT2|MGAT3|MGAT5|MPI|ALG11|ST8SIA3|PGM3|PMM1|PMM2|DPM3|EDEM2|UGGT2|ALG13|PRKCSH|ALG1|UGGT1|MAN1C1|DOLPP1|SEC24B|RPN1|SEC23A|RPN2|ST6GAL1|GNPNAT1|MOGS|ALG8|ALG12|MANEA|SEC31A|ALG9|TUSC3|PDIA3|EDEM3|ALG10|ALG2|B4GALT4|B4GALT3|B4GALT2|DPM1|DPM2|MCFD2|RFT1|B4GALT6|B4GALT5|EDEM1|SAR1B|MLEC|GFPT2|SEC13|CALR|CANX|SE…
REACTOME_ASPARAGINE_N_LINKED_GLYCOSYLATION (Geneset_Overlap) REACTOME_BIOSYNTHESIS_OF_THE_N_GLYCAN_PRECURSOR_DOLICHOL_LIPID_LINKED_OLIGOSACCHARIDE_LLO_AND_TRANSFER_TO_A_NASCENT_PROTEIN	1	28	ALG5|GMPPB|GMPPA|ALG6|MPI|ALG11|PGM3|PMM1|PMM2|DPM3|ALG13|ALG1|DOLPP1|GNPNAT1|ALG8|ALG12|ALG9|ALG10|ALG2|DPM1|DPM2|RFT1|GFPT2|ALG3|ALG10B|DPAGT1|ALG14|DOLK
REACTOME_ASPARAGINE_N_LINKED_GLYCOSYLATION (Geneset_Overlap) KEGG_N_GLYCAN_BIOSYNTHESIS	0.934783	43	GANAB|FUT8|B4GALT1|ALG5|ALG6|STT3A|MAN1A1|MAN2A1|MGAT1|MGAT2|MGAT3|MGAT5|ALG11|DPM3|ALG13|ALG1|MAN1C1|DOLPP1|RPN1|RPN2|ST6GAL1|MOGS|ALG8|ALG12|ALG9|TUSC3|ALG10|ALG2|B4GALT3|B4GALT2|DPM1|DPM2|RFT1|ALG3|MAN1A2|MAN1B1|MGAT4B|MGAT4A|ALG10B|DAD1|DDOST|DPAGT1|ALG14
REACTOME_SEMA4D_INDUCED_CELL_MIGRATION_AND_GROWTH_CONE_COLLAPSE (Geneset_Overlap) KEGG_REGULATION_OF_ACTIN_CYTOSKELETON	0.56	14	ARHGEF12|MYH14|MYL12B|MYL9|RAC1|RAC2|ROCK2|ROCK1|RHOA|CDC42|LIMK1|LIMK2|MYH9|MYH10
REACTOME_SEMA4D_INDUCED_CELL_MIGRATION_AND_GROWTH_CONE_COLLAPSE (Geneset_Overlap) REACTOME_AXON_GUIDANCE	1	25	ERBB2|ROCK1P1|ARHGEF12|PLXNB1|MYH14|RND1|MYL12B|MYL9|SEMA4D|RAC1|RAC2|ROCK2|ROCK1|ARHGEF11|RHOA|RHOB|RHOC|CDC42|RHOG|LIMK1|LIMK2|MYH9|MYH10|MYH11|MYL6
REACTOME_SEMA4D_INDUCED_CELL_MIGRATION_AND_GROWTH_CONE_COLLAPSE (Geneset_Overlap) REACTOME_SEMA4D_IN_SEMAPHORIN_SIGNALING	1	25	ERBB2|ROCK1P1|ARHGEF12|PLXNB1|MYH14|RND1|MYL12B|MYL9|SEMA4D|RAC1|RAC2|ROCK2|ROCK1|ARHGEF11|RHOA|RHOB|RHOC|CDC42|RHOG|LIMK1|LIMK2|MYH9|MYH10|MYH11|MYL6
REACTOME_SEMA4D_INDUCED_CELL_MIGRATION_AND_GROWTH_CONE_COLLAPSE (Geneset_Overlap) REACTOME_DEVELOPMENTAL_BIOLOGY	1	25	ERBB2|ROCK1P1|ARHGEF12|PLXNB1|MYH14|RND1|MYL12B|MYL9|SEMA4D|RAC1|RAC2|ROCK2|ROCK1|ARHGEF11|RHOA|RHOB|RHOC|CDC42|RHOG|LIMK1|LIMK2|MYH9|MYH10|MYH11|MYL6
PID_ERBB2_ERBB3_PATHWAY (Geneset_Overlap) KEGG_NEUROTROPHIN_SIGNALING_PATHWAY	0.590909	26	MAPK1|MAPK9|SHC1|AKT1|RAF1|JUN|PTPN11|MAPK3|MAP2K1|MAP2K2|GRB2|RAC1|PIK3CA|PIK3CB|PIK3CD|PIK3R1|PIK3R2|KRAS|CDC42|MAPK8|PIK3R3|MAPK10|BAD|HRAS|SOS1|NRAS
PID_ERBB2_ERBB3_PATHWAY (Geneset_Overlap) BIOCARTA_IGF1R_PATHWAY	0.521739	12	MAPK1|SHC1|AKT1|RAF1|MAPK3|MAP2K1|GRB2|PIK3CA|PIK3R1|BAD|HRAS|SOS1
PID_ERBB2_ERBB3_PATHWAY (Geneset_Overlap) REACTOME_SHC1_EVENTS_IN_ERBB4_SIGNALING	0.65	13	MAPK1|SHC1|NRG1|RAF1|NRG2|MAPK3|MAP2K1|MAP2K2|GRB2|KRAS|HRAS|SOS1|NRAS
PID_ERBB2_ERBB3_PATHWAY (Geneset_Overlap) REACTOME_SIGNALING_BY_ERBB2	0.545455	24	USP8|MAPK1|SRC|SHC1|ERBB2|AKT1|NRG1|RAF1|NRG2|PRKACA|MAPK3|MAP2K1|MAP2K2|ERBB3|MTOR|RNF41|GRB2|PIK3CA|PIK3R1|KRAS|BAD|HRAS|SOS1|NRAS
PID_ERBB2_ERBB3_PATHWAY (Geneset_Overlap) PID_ERBB1_DOWNSTREAM_PATHWAY	0.613636	27	MAPK1|SRC|MAPK9|STAT3|AKT1|RAF1|JUN|MAPK3|MAP2K1|MAP2K2|MTOR|GRB2|RAC1|PIK3CA|PIK3CB|PIK3CD|PIK3R1|PIK3R2|KRAS|FOS|CDC42|MAPK8|PIK3R3|BAD|HRAS|SOS1|NRAS
PID_ERBB2_ERBB3_PATHWAY (Geneset_Overlap) KEGG_INSULIN_SIGNALING_PATHWAY	0.545455	24	MAPK1|MAPK9|SHC1|AKT1|RAF1|PRKACA|MAPK3|MAP2K1|MAP2K2|MTOR|GRB2|PIK3CA|PIK3CB|PIK3CD|PIK3R1|PIK3R2|KRAS|MAPK8|PIK3R3|MAPK10|BAD|HRAS|SOS1|NRAS
PID_ERBB2_ERBB3_PATHWAY (Geneset_Overlap) KEGG_FOCAL_ADHESION	0.545455	24	MAPK1|SRC|MAPK9|SHC1|ERBB2|AKT1|RAF1|JUN|MAPK3|MAP2K1|GRB2|RAC1|PIK3CA|PIK3CB|PIK3CD|PIK3R1|PIK3R2|CDC42|MAPK8|PIK3R3|MAPK10|BAD|HRAS|SOS1
PID_ERBB2_ERBB3_PATHWAY (Geneset_Overlap) KEGG_PATHWAYS_IN_CANCER	0.636364	28	MAPK1|MAPK9|STAT3|ERBB2|AKT1|RAF1|JUN|MAPK3|MAP2K1|MAP2K2|MTOR|GRB2|RAC1|PIK3CA|PIK3CB|PIK3CD|PIK3R1|PIK3R2|KRAS|FOS|CDC42|MAPK8|PIK3R3|MAPK10|BAD|HRAS|SOS1|NRAS
PID_ERBB2_ERBB3_PATHWAY (Geneset_Overlap) PID_PDGFRB_PATHWAY	0.613636	27	MAPK1|SRC|MAPK9|SHC1|STAT3|RAF1|JUN|PTPN11|MAPK3|MAP2K1|MAP2K2|JAK2|GRB2|RAC1|PIK3CA|PIK3CB|PIK3CD|PIK3R1|PIK3R2|KRAS|FOS|MAPK8|PIK3R3|MAPK10|HRAS|SOS1|NRAS
PID_ERBB2_ERBB3_PATHWAY (Geneset_Overlap) REACTOME_SIGNALLING_BY_NGF	0.522727	23	MAPK1|SRC|SHC1|STAT3|AKT1|RAF1|PRKACA|MAPK3|MAP2K1|MAP2K2|MTOR|GRB2|RAC1|PIK3CA|PIK3CB|PIK3R1|PIK3R2|KRAS|MAPK8|BAD|HRAS|SOS1|NRAS
REACTOME_NEURONAL_SYSTEM (Geneset_Overlap) REACTOME_CREB_PHOSPHORYLATION_THROUGH_THE_ACTIVATION_OF_RAS	1	27	CALM2|CALM1|CAMK2A|CAMK2B|NEFL|CAMK2D|PDPK1|CALM3|MAPK1|RAF1|RASGRF1|RASGRF2|RPS6KA1|RPS6KA2|RPS6KA3|RRAS|BRAF|ACTN2|AKAP9|CREB1|RPS6KA6|GRIN1|GRIN2A|GRIN2B|GRIN2C|GRIN2D|HRAS
REACTOME_NEURONAL_SYSTEM (Geneset_Overlap) REACTOME_BOTULINUM_NEUROTOXICITY	1	18	SNAP25|STX1A|STX3|STX4|STX5|VAMP1|VAMP2|SYT1|STX7|STX16|STX11|STX10|STX8|STX6|STX1B|SYT2|STX2|STX12
REACTOME_NEURONAL_SYSTEM (Geneset_Overlap) REACTOME_VOLTAGE_GATED_POTASSIUM_CHANNELS	1	43	KCNA5|KCNA6|KCNA7|KCNA10|KCNB1|KCNC1|KCNC2|KCNC3|KCNC4|KCND1|KCND2|KCND3|KCNF1|KCNG1|KCNH1|KCNH2|KCNQ1|KCNQ2|KCNQ3|KCNS1|KCNS2|KCNS3|KCNQ5|KCNAB1|KCNH6|KCNAB2|KCNH7|KCNQ4|KCNAB3|KCNG4|KCNB2|KCNH8|KCNV2|KCNG3|KCNH4|KCNH3|KCNG2|KCNV1|KCNH5|KCNA1|KCNA2|KCNA3|KCNA4
REACTOME_NEURONAL_SYSTEM (Geneset_Overlap) REACTOME_OPIOID_SIGNALLING	0.545455	42	CALM2|CALM1|GNG13|PLCB2|CALM3|PLCB3|GNG2|PRKCA|PRKCG|MAPK1|GNG12|GNB4|CAMK4|GNG8|GNAL|ADCY3|PRKACB|GNB1|GNGT1|GNB5|ADCY1|ADCY2|ADCY5|ADCY6|ADCY7|ADCY8|ADCY9|CREB1|ADCY4|PLCB1|GNAI1|GNAI2|GNAI3|GNB2|GNB3|GNG3|GNG4|GNG5|GNG7|GNG10|GNG11|GNGT2
REACTOME_NEURONAL_SYSTEM (Geneset_Overlap) REACTOME_TRAFFICKING_OF_GLUR2_CONTAINING_AMPA_RECEPTORS	1	15	NSF|PRKCA|PRKCB|PRKCG|GRIP2|PICK1|AP2M1|AP2S1|AP2A1|AP2A2|AP2B1|GRIA1|GRIA2|GRIA3|GRIA4
REACTOME_NEURONAL_SYSTEM (Geneset_Overlap) REACTOME_RAS_ACTIVATION_UOPN_CA2_INFUX_THROUGH_NMDA_RECEPTOR	1	17	CALM2|CALM1|CAMK2A|CAMK2B|NEFL|CAMK2D|CALM3|RASGRF1|RASGRF2|ACTN2|AKAP9|GRIN1|GRIN2A|GRIN2B|GRIN2C|GRIN2D|HRAS
REACTOME_NEURONAL_SYSTEM (Geneset_Overlap) REACTOME_UNBLOCKING_OF_NMDA_RECEPTOR_GLUTAMATE_BINDING_AND_ACTIVATION	1	15	CAMK2A|CAMK2B|NEFL|CAMK2D|ACTN2|AKAP9|GRIA1|GRIA2|GRIA3|GRIA4|GRIN1|GRIN2A|GRIN2B|GRIN2C|GRIN2D
REACTOME_NEURONAL_SYSTEM (Geneset_Overlap) REACTOME_NEUROTRANSMITTER_RECEPTOR_BINDING_AND_DOWNSTREAM_TRANSMISSION_IN_THE_POSTSYNAPTIC_CELL	1	135	CALM2|CALM1|KCNJ2|KCNJ3|KCNJ4|KCNJ5|KCNJ6|KCNJ9|KCNJ10|KCNJ12|KCNJ15|KCNJ16|MDM2|CAMK2A|MYO6|CAMK2B|NEFL|CAMK2D|NSF|PDPK1|GNG13|PLCB2|CALM3|PLCB3|GNG2|CHRNA9|PRKCA|PRKCB|PRKCG|MAPK1|GNG12|RAF1|RASGRF1|RASGRF2|CACNG8|GNB4|RPS6KA1|RPS6KA2|RPS6KA3|RRAS|BRAF|GRIP2|CAMK4|NCALD|CAMKK1|ACTN2|CHRNA6|CHRFAM7A|GNG8|PICK1|GNAL|AKAP5|GABBR2|ADCY3|PRKACB|GNB1|GNGT1|AKAP9|CACNG3|CACNG2|GNB5|ADCY1|ADCY2|ADCY5|A…
REACTOME_NEURONAL_SYSTEM (Geneset_Overlap) REACTOME_GLUTAMATE_NEUROTRANSMITTER_RELEASE_CYCLE	1	15	SLC38A2|SLC17A7|RAB3A|SLC1A1|SLC1A6|SLC1A7|SNAP25|STX1A|STXBP1|VAMP2|SYT1|UNC13B|RIMS1|GLS2|GLS
REACTOME_NEURONAL_SYSTEM (Geneset_Overlap) BIOCARTA_NOS1_PATHWAY	0.52381	11	CALM2|CALM1|CALM3|PRKCA|PRKCB|PRKACB|GRIN1|GRIN2A|GRIN2B|GRIN2C|GRIN2D
REACTOME_NEURONAL_SYSTEM (Geneset_Overlap) REACTOME_GABA_SYNTHESIS_RELEASE_REUPTAKE_AND_DEGRADATION	1	17	RAB3A|SLC6A1|SLC6A11|SLC6A12|SNAP25|STX1A|STXBP1|VAMP2|SYT1|ALDH5A1|DNAJC5|SLC32A1|ABAT|RIMS1|GAD1|GAD2|HSPA8
REACTOME_NEURONAL_SYSTEM (Geneset_Overlap) REACTOME_PROTEOLYTIC_CLEAVAGE_OF_SNARE_COMPLEX_PROTEINS	1	16	SNAP25|STX1A|STX3|STX4|STX5|VAMP1|VAMP2|STX7|STX16|STX11|STX10|STX8|STX6|STX1B|STX2|STX12
REACTOME_NEURONAL_SYSTEM (Geneset_Overlap) REACTOME_TRAFFICKING_OF_AMPA_RECEPTORS	1	27	MDM2|CAMK2A|MYO6|CAMK2B|CAMK2D|NSF|PRKCA|PRKCB|PRKCG|CACNG8|GRIP2|PICK1|AKAP5|CACNG3|CACNG2|AP2M1|AP2S1|AP2A1|AP2A2|AP2B1|DLG1|EPB41L1|CACNG4|GRIA1|GRIA2|GRIA3|GRIA4
REACTOME_NEURONAL_SYSTEM (Geneset_Overlap) REACTOME_GABA_RECEPTOR_ACTIVATION	1	52	KCNJ2|KCNJ3|KCNJ4|KCNJ5|KCNJ6|KCNJ9|KCNJ10|KCNJ12|KCNJ15|KCNJ16|GNG2|GNG12|GNG8|GNAL|GABBR2|ADCY3|GNB1|GNGT1|ADCY1|ADCY2|ADCY5|ADCY6|ADCY7|ADCY8|ADCY9|ADCY4|ARHGEF9|GABBR1|GABRA1|GABRA2|GABRA3|GABRA4|GABRA5|GABRA6|GABRB1|GABRB2|GABRB3|GABRG2|GABRG3|GABRR1|GABRR2|GNAI1|GNAI2|GNAI3|GNB2|GNB3|GNG3|GNG4|GNG5|GNG7|GNG10|GNGT2
REACTOME_NEURONAL_SYSTEM (Geneset_Overlap) REACTOME_PLC_BETA_MEDIATED_EVENTS	0.571429	24	CALM2|CALM1|PLCB2|CALM3|PLCB3|PRKCA|PRKCG|MAPK1|CAMK4|ADCY3|PRKACB|ADCY1|ADCY2|ADCY5|ADCY6|ADCY7|ADCY8|ADCY9|CREB1|ADCY4|PLCB1|GNAI1|GNAI2|GNAI3
REACTOME_NEURONAL_SYSTEM (Geneset_Overlap) REACTOME_POTASSIUM_CHANNELS	1	98	KCNA5|KCNA6|KCNA7|KCNA10|KCNB1|KCNC1|KCNC2|KCNC3|KCNC4|KCND1|KCND2|KCND3|KCNF1|KCNG1|KCNH1|KCNH2|KCNJ1|KCNJ2|KCNJ3|KCNJ4|KCNJ5|KCNJ6|KCNJ8|KCNJ9|KCNJ10|KCNJ11|KCNJ12|KCNJ14|KCNJ15|KCNJ16|KCNK1|KCNK2|KCNK3|KCNMB1|KCNN1|KCNN2|KCNN3|KCNN4|KCNQ1|KCNQ2|KCNQ3|KCNS1|KCNS2|KCNS3|KCNK4|KCNK9|KCNK10|GNG2|GNG12|KCNQ5|KCNK13|HCN3|HCN2|ABCC8|KCNAB1|KCNH6|KCNK16|KCNAB2|KCNK17|KCNH7|KCNQ4|KCNAB3|KCNG4|KCNB2|GNG…
REACTOME_NEURONAL_SYSTEM (Geneset_Overlap) REACTOME_POST_NMDA_RECEPTOR_ACTIVATION_EVENTS	1	33	CALM2|CALM1|CAMK2A|CAMK2B|NEFL|CAMK2D|PDPK1|CALM3|MAPK1|RAF1|RASGRF1|RASGRF2|RPS6KA1|RPS6KA2|RPS6KA3|RRAS|BRAF|CAMK4|CAMKK1|ACTN2|ADCY3|PRKACB|AKAP9|ADCY1|ADCY8|CREB1|RPS6KA6|GRIN1|GRIN2A|GRIN2B|GRIN2C|GRIN2D|HRAS
REACTOME_NEURONAL_SYSTEM (Geneset_Overlap) REACTOME_CREB_PHOSPHORYLATION_THROUGH_THE_ACTIVATION_OF_CAMKII	1	15	CALM2|CALM1|CAMK2A|CAMK2B|NEFL|CAMK2D|CALM3|ACTN2|AKAP9|CREB1|GRIN1|GRIN2A|GRIN2B|GRIN2C|GRIN2D
REACTOME_NEURONAL_SYSTEM (Geneset_Overlap) REACTOME_LIGAND_GATED_ION_CHANNEL_TRANSPORT	0.666667	14	ARHGEF9|GABRA1|GABRA2|GABRA3|GABRA4|GABRA5|GABRA6|GABRB1|GABRB2|GABRB3|GABRG2|GABRG3|GABRR1|GABRR2
REACTOME_NEURONAL_SYSTEM (Geneset_Overlap) REACTOME_NEUROTRANSMITTER_RELEASE_CYCLE	1	34	MAOA|SLC38A2|SLC17A7|RAB3A|SLC5A7|SLC1A1|SLC1A6|SLC1A7|SLC6A1|SLC6A11|SLC6A12|SLC18A2|SLC18A3|SLC22A2|SNAP25|STX1A|STXBP1|VAMP2|SYN1|SYN2|SYT1|ALDH5A1|DNAJC5|SYN3|UNC13B|CHAT|SLC32A1|ABAT|RIMS1|GAD1|GAD2|GLS2|GLS|HSPA8
REACTOME_DOWNSTREAM_SIGNALING_OF_ACTIVATED_FGFR (Geneset_Overlap) REACTOME_SIGNALING_BY_ERBB2	0.752577	73	CALM2|CALM1|CDKN1A|CDKN1B|PLCG1|CHUK|THEM4|ADRBK1|MAPK3|MAP2K1|MAP2K2|PHLPP1|MTOR|RICTOR|GSK3A|ITPR3|NR4A1|FOXO4|PIK3CA|PIK3R1|MDM2|PRKAR1A|PRKAR1B|PRKAR2A|PRKAR2B|PRKCD|PRKCE|PDPK1|BAD|CALM3|PTEN|PDE1B|TRIB3|SOS1|PRKCA|PRKCG|MAPK1|RPS6KB2|MLST8|SHC1|ADCY3|TSC2|MAPKAP1|CASP9|AKT1S1|RAF1|YWHAB|PRKACA|PRKACB|PRKACG|PDE1A|ITPR2|CDK1|AKT3|CAMK4|AKT1|AKT2|FOXO1|FOXO3|GAB1|ADCY1|ADCY2|ADCY5|ADCY6|ADCY7…
REACTOME_DOWNSTREAM_SIGNALING_OF_ACTIVATED_FGFR (Geneset_Overlap) REACTOME_ARMS_MEDIATED_ACTIVATION	0.588235	10	MAPK3|MAP2K1|MAP2K2|MAPK1|RAF1|YWHAB|CDK1|KRAS|HRAS|NRAS
REACTOME_DOWNSTREAM_SIGNALING_OF_ACTIVATED_FGFR (Geneset_Overlap) REACTOME_NGF_SIGNALLING_VIA_TRKA_FROM_THE_PLASMA_MEMBRANE	0.752577	73	CALM2|CALM1|CDKN1A|CDKN1B|PLCG1|FRS2|CHUK|THEM4|ADRBK1|MAPK3|MAP2K1|MAP2K2|PHLPP1|MTOR|RICTOR|GSK3A|ITPR3|NR4A1|FOXO4|PIK3CA|PIK3R1|MDM2|PRKAR1A|PRKAR1B|PRKAR2A|PRKAR2B|PRKCD|PRKCE|PDPK1|BAD|CALM3|PTEN|PDE1B|TRIB3|SOS1|PRKCA|PRKCG|MAPK1|RPS6KB2|MLST8|SHC1|ADCY3|TSC2|MAPKAP1|CASP9|AKT1S1|RAF1|YWHAB|PRKACA|PRKACB|PRKACG|PDE1A|ITPR2|CDK1|AKT3|CAMK4|AKT1|AKT2|FOXO1|FOXO3|ADCY1|ADCY2|ADCY5|ADCY6|ADCY7…
REACTOME_DOWNSTREAM_SIGNALING_OF_ACTIVATED_FGFR (Geneset_Overlap) REACTOME_PHOSPHOLIPASE_C_MEDIATED_CASCADE	1	53	CALM2|CALM1|PLCG1|KLB|ADRBK1|FGF1|FGF2|FGF3|FGF4|FGF5|FGF6|FGF7|FGF8|FGF9|FGFR3|FGFR2|FGFR4|ITPR3|FGF20|FGF22|FGF23|FGF18|FGF17|KL|PRKAR1A|FGF19|PRKAR1B|PRKAR2A|PRKAR2B|PRKCD|PRKCE|CALM3|PDE1B|PRKCA|PRKCG|ADCY3|PRKACA|PRKACB|PRKACG|PDE1A|ITPR2|CAMK4|FGF10|ADCY1|ADCY2|ADCY5|ADCY6|ADCY7|ADCY8|ADCY9|CREB1|ADCY4|FGFR1
REACTOME_DOWNSTREAM_SIGNALING_OF_ACTIVATED_FGFR (Geneset_Overlap) REACTOME_PLC_BETA_MEDIATED_EVENTS	0.714286	30	CALM2|CALM1|ADRBK1|ITPR3|PRKAR1A|PRKAR1B|PRKAR2A|PRKAR2B|PRKCD|CALM3|PDE1B|PRKCA|PRKCG|MAPK1|ADCY3|PRKACA|PRKACB|PRKACG|PDE1A|ITPR2|CAMK4|ADCY1|ADCY2|ADCY5|ADCY6|ADCY7|ADCY8|ADCY9|CREB1|ADCY4
REACTOME_DOWNSTREAM_SIGNALING_OF_ACTIVATED_FGFR (Geneset_Overlap) BIOCARTA_IGF1R_PATHWAY	0.826087	19	MAPK3|MAP2K1|PIK3CA|PIK3R1|PRKAR1A|PRKAR1B|PRKAR2A|PRKAR2B|BAD|SOS1|MAPK1|SHC1|RAF1|PRKACB|PRKACG|AKT1|ADCY1|GRB2|HRAS
REACTOME_DOWNSTREAM_SIGNALING_OF_ACTIVATED_FGFR (Geneset_Overlap) PID_PI3KCI_AKT_PATHWAY	0.571429	20	CDKN1A|CDKN1B|CHUK|MTOR|RICTOR|GSK3A|FOXO4|PDPK1|BAD|MLST8|MAPKAP1|CASP9|RAF1|YWHAB|PRKACA|AKT3|AKT1|AKT2|FOXO1|FOXO3
REACTOME_DOWNSTREAM_SIGNALING_OF_ACTIVATED_FGFR (Geneset_Overlap) BIOCARTA_PYK2_PATHWAY	0.5	14	CALM2|CALM1|PLCG1|MAPK3|MAP2K1|MAP2K2|CALM3|SOS1|PRKCA|MAPK1|SHC1|RAF1|GRB2|HRAS
REACTOME_DOWNSTREAM_SIGNALING_OF_ACTIVATED_FGFR (Geneset_Overlap) REACTOME_SIGNALING_BY_EGFR_IN_CANCER	0.752577	73	CALM2|CALM1|CDKN1A|CDKN1B|PLCG1|CHUK|THEM4|ADRBK1|MAPK3|MAP2K1|MAP2K2|PHLPP1|MTOR|RICTOR|GSK3A|ITPR3|NR4A1|FOXO4|PIK3CA|PIK3R1|MDM2|PRKAR1A|PRKAR1B|PRKAR2A|PRKAR2B|PRKCD|PRKCE|PDPK1|BAD|CALM3|PTEN|PDE1B|TRIB3|SOS1|PRKCA|PRKCG|MAPK1|RPS6KB2|MLST8|SHC1|ADCY3|TSC2|MAPKAP1|CASP9|AKT1S1|RAF1|YWHAB|PRKACA|PRKACB|PRKACG|PDE1A|ITPR2|CDK1|AKT3|CAMK4|AKT1|AKT2|FOXO1|FOXO3|GAB1|ADCY1|ADCY2|ADCY5|ADCY6|ADCY7…
REACTOME_DOWNSTREAM_SIGNALING_OF_ACTIVATED_FGFR (Geneset_Overlap) REACTOME_SIGNALING_BY_PDGF	0.731959	71	CALM2|CALM1|CDKN1A|CDKN1B|PLCG1|CHUK|THEM4|ADRBK1|MAPK3|MAP2K1|MAP2K2|PHLPP1|MTOR|RICTOR|GSK3A|ITPR3|NR4A1|FOXO4|PIK3CA|PIK3R1|MDM2|PRKAR1A|PRKAR1B|PRKAR2A|PRKAR2B|PRKCD|PRKCE|PDPK1|BAD|CALM3|PTEN|PDE1B|TRIB3|SOS1|PRKCA|PRKCG|MAPK1|RPS6KB2|MLST8|ADCY3|TSC2|MAPKAP1|CASP9|AKT1S1|RAF1|YWHAB|PRKACA|PRKACB|PRKACG|PDE1A|ITPR2|CDK1|AKT3|CAMK4|AKT1|AKT2|FOXO1|FOXO3|ADCY1|ADCY2|ADCY5|ADCY6|ADCY7|ADCY8|ADC…
REACTOME_DOWNSTREAM_SIGNALING_OF_ACTIVATED_FGFR (Geneset_Overlap) PID_PI3K_PLC_TRK_PATHWAY	0.5	18	PLCG1|PIK3CA|PIK3R1|PRKCD|PDPK1|BAD|SOS1|SHC1|YWHAB|CAMK4|AKT1|FOXO3|GAB1|CREB1|GRB2|KRAS|HRAS|NRAS
REACTOME_DOWNSTREAM_SIGNALING_OF_ACTIVATED_FGFR (Geneset_Overlap) REACTOME_SIGNALING_BY_FGFR_IN_DISEASE	1	97	CALM2|CALM1|CDKN1A|CDKN1B|PLCG1|FRS3|FRS2|CHUK|THEM4|KLB|ADRBK1|FGF1|FGF2|FGF3|FGF4|MAPK3|FGF5|MAP2K1|FGF6|MAP2K2|FGF7|PHLPP1|FGF8|MTOR|FGF9|RICTOR|FGFR3|FGFR2|FGFR4|GSK3A|ITPR3|NR4A1|FGF20|FGF22|FOXO4|PIK3CA|PIK3R1|FGF23|FGF18|FGF17|KL|MDM2|PRKAR1A|FGF19|PRKAR1B|PRKAR2A|PRKAR2B|PRKCD|PRKCE|PDPK1|BAD|CALM3|PTEN|PDE1B|TRIB3|SOS1|PRKCA|PRKCG|MAPK1|RPS6KB2|MLST8|SHC1|ADCY3|TSC2|MAPKAP1|CASP9|AKT1S1|…
REACTOME_DOWNSTREAM_SIGNALING_OF_ACTIVATED_FGFR (Geneset_Overlap) REACTOME_INSULIN_RECEPTOR_SIGNALLING_CASCADE	0.547619	46	FRS2|THEM4|KLB|FGF1|FGF2|FGF3|FGF4|MAPK3|FGF5|MAP2K1|FGF6|MAP2K2|FGF7|FGF8|MTOR|FGF9|FGFR3|FGFR2|FGFR4|FGF20|FGF22|PIK3CA|PIK3R1|FGF23|FGF18|FGF17|KL|FGF19|PDPK1|TRIB3|SOS1|MAPK1|MLST8|SHC1|TSC2|RAF1|YWHAB|CDK1|AKT2|FGF10|GAB1|FGFR1|GRB2|KRAS|HRAS|NRAS
REACTOME_DOWNSTREAM_SIGNALING_OF_ACTIVATED_FGFR (Geneset_Overlap) BIOCARTA_CREB_PATHWAY	0.62963	17	MAPK3|PIK3CA|PIK3R1|PRKAR1A|PRKAR1B|PRKAR2A|PRKAR2B|SOS1|PRKCA|MAPK1|PRKACB|PRKACG|AKT1|ADCY1|CREB1|GRB2|HRAS
REACTOME_DOWNSTREAM_SIGNALING_OF_ACTIVATED_FGFR (Geneset_Overlap) REACTOME_SHC1_EVENTS_IN_ERBB4_SIGNALING	0.65	13	MAPK3|MAP2K1|MAP2K2|SOS1|MAPK1|SHC1|RAF1|YWHAB|CDK1|GRB2|KRAS|HRAS|NRAS
REACTOME_DOWNSTREAM_SIGNALING_OF_ACTIVATED_FGFR (Geneset_Overlap) REACTOME_SIGNALLING_BY_NGF	0.752577	73	CALM2|CALM1|CDKN1A|CDKN1B|PLCG1|FRS2|CHUK|THEM4|ADRBK1|MAPK3|MAP2K1|MAP2K2|PHLPP1|MTOR|RICTOR|GSK3A|ITPR3|NR4A1|FOXO4|PIK3CA|PIK3R1|MDM2|PRKAR1A|PRKAR1B|PRKAR2A|PRKAR2B|PRKCD|PRKCE|PDPK1|BAD|CALM3|PTEN|PDE1B|TRIB3|SOS1|PRKCA|PRKCG|MAPK1|RPS6KB2|MLST8|SHC1|ADCY3|TSC2|MAPKAP1|CASP9|AKT1S1|RAF1|YWHAB|PRKACA|PRKACB|PRKACG|PDE1A|ITPR2|CDK1|AKT3|CAMK4|AKT1|AKT2|FOXO1|FOXO3|ADCY1|ADCY2|ADCY5|ADCY6|ADCY7…
REACTOME_DOWNSTREAM_SIGNALING_OF_ACTIVATED_FGFR (Geneset_Overlap) BIOCARTA_GPCR_PATHWAY	0.5	17	CALM2|CALM1|PLCG1|MAPK3|MAP2K1|PRKAR1A|PRKAR1B|PRKAR2A|PRKAR2B|CALM3|PRKCA|RAF1|PRKACB|PRKACG|ADCY1|CREB1|HRAS
KEGG_ARRHYTHMOGENIC_RIGHT_VENTRICULAR_CARDIOMYOPATHY_ARVC (Geneset_Overlap) KEGG_HYPERTROPHIC_CARDIOMYOPATHY_HCM	0.743243	55	CACNA2D1|CACNG1|ATP2A2|CACNG3|LMNA|CACNG2|ITGA11|EMD|DMD|SLC8A1|SGCD|SGCG|CACNA2D4|SGCA|SGCB|DAG1|DES|ITGB5|ACTG1|ITGA10|ITGA8|ACTB|CACNA2D3|ITGA4|ITGA3|ITGA7|ITGB4|ITGB6|ITGB7|CACNG5|CACNG8|RYR2|CACNA1S|ITGB8|CACNG4|CACNA1D|CACNA1C|CACNA1F|ITGA1|LAMA2|ITGA2|ITGA2B|ITGA6|ITGA5|ITGA9|ITGAV|ITGB1|ITGB3|CACNG6|CACNB1|CACNG7|CACNB2|CACNB3|CACNB4|CACNA2D2
REACTOME_CA_DEPENDENT_EVENTS (Geneset_Overlap) REACTOME_NEURONAL_SYSTEM	0.62069	18	MAPK1|CALM2|CALM1|ADCY3|PRKACB|ADCY1|ADCY2|ADCY5|ADCY6|ADCY7|ADCY8|ADCY9|CREB1|CALM3|CAMK4|ADCY4|PRKCA|PRKCG
REACTOME_CA_DEPENDENT_EVENTS (Geneset_Overlap) REACTOME_SIGNALING_BY_ERBB2	0.965517	28	MAPK1|CALM2|CALM1|ADCY3|ADRBK1|PRKACA|PRKACB|PRKACG|PDE1A|ADCY1|ADCY2|ADCY5|ADCY6|ADCY7|ADCY8|ADCY9|PRKAR1A|PRKAR1B|CREB1|PRKAR2A|PRKAR2B|PRKCD|CALM3|PDE1B|CAMK4|ADCY4|PRKCA|PRKCG
REACTOME_CA_DEPENDENT_EVENTS (Geneset_Overlap) REACTOME_DOWNSTREAM_SIGNALING_OF_ACTIVATED_FGFR	0.965517	28	MAPK1|CALM2|CALM1|ADCY3|ADRBK1|PRKACA|PRKACB|PRKACG|PDE1A|ADCY1|ADCY2|ADCY5|ADCY6|ADCY7|ADCY8|ADCY9|PRKAR1A|PRKAR1B|CREB1|PRKAR2A|PRKAR2B|PRKCD|CALM3|PDE1B|CAMK4|ADCY4|PRKCA|PRKCG
REACTOME_CA_DEPENDENT_EVENTS (Geneset_Overlap) REACTOME_PHOSPHOLIPASE_C_MEDIATED_CASCADE	0.931034	27	CALM2|CALM1|ADCY3|ADRBK1|PRKACA|PRKACB|PRKACG|PDE1A|ADCY1|ADCY2|ADCY5|ADCY6|ADCY7|ADCY8|ADCY9|PRKAR1A|PRKAR1B|CREB1|PRKAR2A|PRKAR2B|PRKCD|CALM3|PDE1B|CAMK4|ADCY4|PRKCA|PRKCG
REACTOME_CA_DEPENDENT_EVENTS (Geneset_Overlap) REACTOME_OPIOID_SIGNALLING	1	29	MAPK1|CALM2|CALM1|ADCY3|ADRBK1|PRKACA|PRKACB|PRKACG|PDE1A|ADCY1|ADCY2|PLA2G4A|ADCY5|ADCY6|ADCY7|ADCY8|ADCY9|PRKAR1A|PRKAR1B|CREB1|PRKAR2A|PRKAR2B|PRKCD|CALM3|PDE1B|CAMK4|ADCY4|PRKCA|PRKCG
REACTOME_CA_DEPENDENT_EVENTS (Geneset_Overlap) KEGG_GAP_JUNCTION	0.517241	15	MAPK1|ADCY3|PRKACA|PRKACB|PRKACG|ADCY1|ADCY2|ADCY5|ADCY6|ADCY7|ADCY8|ADCY9|ADCY4|PRKCA|PRKCG
REACTOME_CA_DEPENDENT_EVENTS (Geneset_Overlap) REACTOME_NGF_SIGNALLING_VIA_TRKA_FROM_THE_PLASMA_MEMBRANE	0.965517	28	MAPK1|CALM2|CALM1|ADCY3|ADRBK1|PRKACA|PRKACB|PRKACG|PDE1A|ADCY1|ADCY2|ADCY5|ADCY6|ADCY7|ADCY8|ADCY9|PRKAR1A|PRKAR1B|CREB1|PRKAR2A|PRKAR2B|PRKCD|CALM3|PDE1B|CAMK4|ADCY4|PRKCA|PRKCG
REACTOME_CA_DEPENDENT_EVENTS (Geneset_Overlap) REACTOME_TRANSMEMBRANE_TRANSPORT_OF_SMALL_MOLECULES	0.551724	16	ADCY3|PRKACA|PRKACB|PRKACG|ADCY1|ADCY2|ADCY5|ADCY6|ADCY7|ADCY8|ADCY9|PRKAR1A|PRKAR1B|PRKAR2A|PRKAR2B|ADCY4
REACTOME_CA_DEPENDENT_EVENTS (Geneset_Overlap) REACTOME_SIGNALLING_BY_NGF	0.965517	28	MAPK1|CALM2|CALM1|ADCY3|ADRBK1|PRKACA|PRKACB|PRKACG|PDE1A|ADCY1|ADCY2|ADCY5|ADCY6|ADCY7|ADCY8|ADCY9|PRKAR1A|PRKAR1B|CREB1|PRKAR2A|PRKAR2B|PRKCD|CALM3|PDE1B|CAMK4|ADCY4|PRKCA|PRKCG
REACTOME_CA_DEPENDENT_EVENTS (Geneset_Overlap) KEGG_OOCYTE_MEIOSIS	0.551724	16	MAPK1|CALM2|CALM1|ADCY3|PRKACA|PRKACB|PRKACG|ADCY1|ADCY2|ADCY5|ADCY6|ADCY7|ADCY8|ADCY9|CALM3|ADCY4
REACTOME_CA_DEPENDENT_EVENTS (Geneset_Overlap) REACTOME_SIGNALING_BY_FGFR_IN_DISEASE	0.965517	28	MAPK1|CALM2|CALM1|ADCY3|ADRBK1|PRKACA|PRKACB|PRKACG|PDE1A|ADCY1|ADCY2|ADCY5|ADCY6|ADCY7|ADCY8|ADCY9|PRKAR1A|PRKAR1B|CREB1|PRKAR2A|PRKAR2B|PRKCD|CALM3|PDE1B|CAMK4|ADCY4|PRKCA|PRKCG
REACTOME_CA_DEPENDENT_EVENTS (Geneset_Overlap) REACTOME_PLC_BETA_MEDIATED_EVENTS	1	29	MAPK1|CALM2|CALM1|ADCY3|ADRBK1|PRKACA|PRKACB|PRKACG|PDE1A|ADCY1|ADCY2|PLA2G4A|ADCY5|ADCY6|ADCY7|ADCY8|ADCY9|PRKAR1A|PRKAR1B|CREB1|PRKAR2A|PRKAR2B|PRKCD|CALM3|PDE1B|CAMK4|ADCY4|PRKCA|PRKCG
REACTOME_CA_DEPENDENT_EVENTS (Geneset_Overlap) REACTOME_HEMOSTASIS	0.586207	17	MAPK1|CALM2|CALM1|PRKACA|PRKACB|PRKACG|PDE1A|PLA2G4A|PRKAR1A|PRKAR1B|PRKAR2A|PRKAR2B|PRKCD|CALM3|PDE1B|PRKCA|PRKCG
REACTOME_CA_DEPENDENT_EVENTS (Geneset_Overlap) REACTOME_SIGNALING_BY_PDGF	0.965517	28	MAPK1|CALM2|CALM1|ADCY3|ADRBK1|PRKACA|PRKACB|PRKACG|PDE1A|ADCY1|ADCY2|ADCY5|ADCY6|ADCY7|ADCY8|ADCY9|PRKAR1A|PRKAR1B|CREB1|PRKAR2A|PRKAR2B|PRKCD|CALM3|PDE1B|CAMK4|ADCY4|PRKCA|PRKCG
REACTOME_CA_DEPENDENT_EVENTS (Geneset_Overlap) REACTOME_NEUROTRANSMITTER_RECEPTOR_BINDING_AND_DOWNSTREAM_TRANSMISSION_IN_THE_POSTSYNAPTIC_CELL	0.62069	18	MAPK1|CALM2|CALM1|ADCY3|PRKACB|ADCY1|ADCY2|ADCY5|ADCY6|ADCY7|ADCY8|ADCY9|CREB1|CALM3|CAMK4|ADCY4|PRKCA|PRKCG
REACTOME_CA_DEPENDENT_EVENTS (Geneset_Overlap) REACTOME_SIGNALING_BY_EGFR_IN_CANCER	0.965517	28	MAPK1|CALM2|CALM1|ADCY3|ADRBK1|PRKACA|PRKACB|PRKACG|PDE1A|ADCY1|ADCY2|ADCY5|ADCY6|ADCY7|ADCY8|ADCY9|PRKAR1A|PRKAR1B|CREB1|PRKAR2A|PRKAR2B|PRKCD|CALM3|PDE1B|CAMK4|ADCY4|PRKCA|PRKCG
KEGG_GLYCOSAMINOGLYCAN_BIOSYNTHESIS_HEPARAN_SULFATE (Geneset_Overlap) REACTOME_METABOLISM_OF_CARBOHYDRATES	0.807692	21	HS3ST3B1|HS3ST5|HS3ST3A1|HS3ST2|HS3ST1|GLCE|B3GAT3|HS6ST3|B3GAT1|NDST4|NDST1|NDST2|B4GALT7|B3GALT6|B3GAT2|HS6ST2|NDST3|HS6ST1|EXT1|EXT2|HS2ST1
REACTOME_SIGNALING_BY_INSULIN_RECEPTOR (Geneset_Overlap) REACTOME_ARMS_MEDIATED_ACTIVATION	0.647059	11	CRK|MAPK3|MAP2K1|MAP2K2|MAPK1|RAF1|YWHAB|CDK1|KRAS|HRAS|NRAS
REACTOME_SIGNALING_BY_INSULIN_RECEPTOR (Geneset_Overlap) REACTOME_SHC1_EVENTS_IN_ERBB4_SIGNALING	0.65	13	MAPK3|MAP2K1|MAP2K2|SOS1|MAPK1|SHC1|RAF1|YWHAB|CDK1|GRB2|KRAS|HRAS|NRAS
REACTOME_SIGNALING_BY_INSULIN_RECEPTOR (Geneset_Overlap) REACTOME_INSULIN_RECEPTOR_SIGNALLING_CASCADE	1	84	TSC1|FRS2|THEM4|CRK|KLB|FGF1|FGF2|FGF3|FGF4|MAPK3|FGF5|MAP2K1|EIF4E|FGF6|MAP2K2|EIF4G1|FGF7|FGF8|MTOR|FGF9|FGFR3|SHC2|FGFR2|FGFR4|FGF20|IRS1|FGF22|PIK3CA|PIK3CB|PIK3R1|PIK3R2|FGF23|SHC3|PDE3B|FGF18|FGF17|KL|FGF19|PDPK1|TRIB3|SOS1|MAPK1|MLST8|SHC1|TSC2|EIF4EBP1|RAF1|IRS2|RPS6KB1|YWHAB|PIK3R4|PIK3C3|RHEB|CAB39L|CDK1|PRKAB2|PRKAB1|PRKAA2|AKT2|PRKAA1|GRB10|PRKAG2|PRKAG3|FGF10|PRKAG1|STRADA|GAB1|CAB39…
BIOCARTA_NO1_PATHWAY (Geneset_Overlap) REACTOME_HEMOSTASIS	0.633333	19	CALM2|CALM1|AKT1|VEGFA|PRKACB|PRKACG|NOS3|PRKG1|PDE3B|KNG1|PRKG2|PDE3A|PDE2A|PRKAR1A|PRKAR1B|PRKAR2A|PRKAR2B|CALM3|CAV1
REACTOME_SIGNALING_BY_FGFR (Geneset_Overlap) BIOCARTA_IGF1R_PATHWAY	0.826087	19	MAPK3|MAP2K1|PIK3CA|PIK3R1|PRKAR1A|PRKAR1B|PRKAR2A|PRKAR2B|BAD|SOS1|MAPK1|SHC1|RAF1|PRKACB|PRKACG|AKT1|ADCY1|GRB2|HRAS
REACTOME_SIGNALING_BY_FGFR (Geneset_Overlap) REACTOME_DOWNSTREAM_SIGNALING_OF_ACTIVATED_FGFR	1	97	CALM2|CALM1|CDKN1A|CDKN1B|PLCG1|FRS3|FRS2|CHUK|THEM4|KLB|ADRBK1|FGF1|FGF2|FGF3|FGF4|MAPK3|FGF5|MAP2K1|FGF6|MAP2K2|FGF7|PHLPP1|FGF8|MTOR|FGF9|RICTOR|FGFR3|FGFR2|FGFR4|GSK3A|ITPR3|NR4A1|FGF20|FGF22|FOXO4|PIK3CA|PIK3R1|FGF23|FGF18|FGF17|KL|MDM2|PRKAR1A|FGF19|PRKAR1B|PRKAR2A|PRKAR2B|PRKCD|PRKCE|PDPK1|BAD|CALM3|PTEN|PDE1B|TRIB3|SOS1|PRKCA|PRKCG|MAPK1|RPS6KB2|MLST8|SHC1|ADCY3|TSC2|MAPKAP1|CASP9|AKT1S1|…
REACTOME_SIGNALING_BY_FGFR (Geneset_Overlap) REACTOME_SHC1_EVENTS_IN_ERBB4_SIGNALING	0.65	13	MAPK3|MAP2K1|MAP2K2|SOS1|MAPK1|SHC1|RAF1|YWHAB|CDK1|GRB2|KRAS|HRAS|NRAS
REACTOME_SIGNALING_BY_FGFR (Geneset_Overlap) BIOCARTA_GPCR_PATHWAY	0.5	17	CALM2|CALM1|PLCG1|MAPK3|MAP2K1|PRKAR1A|PRKAR1B|PRKAR2A|PRKAR2B|CALM3|PRKCA|RAF1|PRKACB|PRKACG|ADCY1|CREB1|HRAS
REACTOME_SIGNALING_BY_FGFR (Geneset_Overlap) PID_PI3K_PLC_TRK_PATHWAY	0.527778	19	PLCG1|PIK3CA|PIK3R1|PRKCD|PDPK1|BAD|SOS1|SRC|SHC1|YWHAB|CAMK4|AKT1|FOXO3|GAB1|CREB1|GRB2|KRAS|HRAS|NRAS
REACTOME_SIGNALING_BY_FGFR (Geneset_Overlap) PID_PI3KCI_AKT_PATHWAY	0.6	21	CDKN1A|CDKN1B|CHUK|MTOR|RICTOR|GSK3A|FOXO4|PDPK1|BAD|MLST8|SRC|MAPKAP1|CASP9|RAF1|YWHAB|PRKACA|AKT3|AKT1|AKT2|FOXO1|FOXO3
REACTOME_SIGNALING_BY_FGFR (Geneset_Overlap) REACTOME_INSULIN_RECEPTOR_SIGNALLING_CASCADE	0.547619	46	FRS2|THEM4|KLB|FGF1|FGF2|FGF3|FGF4|MAPK3|FGF5|MAP2K1|FGF6|MAP2K2|FGF7|FGF8|MTOR|FGF9|FGFR3|FGFR2|FGFR4|FGF20|FGF22|PIK3CA|PIK3R1|FGF23|FGF18|FGF17|KL|FGF19|PDPK1|TRIB3|SOS1|MAPK1|MLST8|SHC1|TSC2|RAF1|YWHAB|CDK1|AKT2|FGF10|GAB1|FGFR1|GRB2|KRAS|HRAS|NRAS
REACTOME_SIGNALING_BY_FGFR (Geneset_Overlap) REACTOME_SIGNALING_BY_PDGF	0.666667	72	CALM2|CALM1|CDKN1A|CDKN1B|PLCG1|CHUK|THEM4|ADRBK1|MAPK3|MAP2K1|MAP2K2|PHLPP1|MTOR|RICTOR|GSK3A|ITPR3|NR4A1|FOXO4|PIK3CA|PIK3R1|MDM2|PRKAR1A|PRKAR1B|PRKAR2A|PRKAR2B|PRKCD|PRKCE|PDPK1|BAD|CALM3|PTEN|PDE1B|TRIB3|SOS1|PRKCA|PRKCG|MAPK1|RPS6KB2|MLST8|SRC|ADCY3|TSC2|MAPKAP1|CASP9|AKT1S1|RAF1|YWHAB|PRKACA|PRKACB|PRKACG|PDE1A|ITPR2|CDK1|AKT3|CAMK4|AKT1|AKT2|FOXO1|FOXO3|ADCY1|ADCY2|ADCY5|ADCY6|ADCY7|ADCY8…
REACTOME_SIGNALING_BY_FGFR (Geneset_Overlap) REACTOME_SIGNALLING_BY_NGF	0.740741	80	CALM2|CALM1|CDKN1A|CDKN1B|PLCG1|FRS2|CHUK|THEM4|ADRBK1|MAPK3|MAP2K1|MAP2K2|PHLPP1|MTOR|RICTOR|GSK3A|ITPR3|NR4A1|FOXO4|PIK3CA|PIK3R1|PPP2CA|PPP2CB|PPP2R1A|MDM2|PRKAR1A|PRKAR1B|PRKAR2A|PRKAR2B|PRKCD|PRKCE|PDPK1|BAD|CALM3|PTEN|PDE1B|TRIB3|SOS1|PRKCA|PRKCG|MAPK1|RPS6KB2|MLST8|SRC|SHC1|ADCY3|TSC2|MAPKAP1|CASP9|AKT1S1|RAF1|YWHAB|PRKACA|PRKACB|PRKACG|PDE1A|BRAF|ITPR2|CDK1|AKT3|RPS27A|CAMK4|UBA52|AKT1|AK…
REACTOME_SIGNALING_BY_FGFR (Geneset_Overlap) REACTOME_NGF_SIGNALLING_VIA_TRKA_FROM_THE_PLASMA_MEMBRANE	0.722222	78	CALM2|CALM1|CDKN1A|CDKN1B|PLCG1|FRS2|CHUK|THEM4|ADRBK1|MAPK3|MAP2K1|MAP2K2|PHLPP1|MTOR|RICTOR|GSK3A|ITPR3|NR4A1|FOXO4|PIK3CA|PIK3R1|PPP2CA|PPP2CB|PPP2R1A|MDM2|PRKAR1A|PRKAR1B|PRKAR2A|PRKAR2B|PRKCD|PRKCE|PDPK1|BAD|CALM3|PTEN|PDE1B|TRIB3|SOS1|PRKCA|PRKCG|MAPK1|RPS6KB2|MLST8|SRC|SHC1|ADCY3|TSC2|MAPKAP1|CASP9|AKT1S1|RAF1|YWHAB|PRKACA|PRKACB|PRKACG|PDE1A|BRAF|ITPR2|CDK1|AKT3|CAMK4|AKT1|AKT2|FOXO1|FOXO…
REACTOME_SIGNALING_BY_FGFR (Geneset_Overlap) REACTOME_PHOSPHOLIPASE_C_MEDIATED_CASCADE	1	53	CALM2|CALM1|PLCG1|KLB|ADRBK1|FGF1|FGF2|FGF3|FGF4|FGF5|FGF6|FGF7|FGF8|FGF9|FGFR3|FGFR2|FGFR4|ITPR3|FGF20|FGF22|FGF23|FGF18|FGF17|KL|PRKAR1A|FGF19|PRKAR1B|PRKAR2A|PRKAR2B|PRKCD|PRKCE|CALM3|PDE1B|PRKCA|PRKCG|ADCY3|PRKACA|PRKACB|PRKACG|PDE1A|ITPR2|CAMK4|FGF10|ADCY1|ADCY2|ADCY5|ADCY6|ADCY7|ADCY8|ADCY9|CREB1|ADCY4|FGFR1
REACTOME_SIGNALING_BY_FGFR (Geneset_Overlap) REACTOME_SIGNALING_BY_EGFR_IN_CANCER	0.742857	78	CALM2|CALM1|CDKN1A|CDKN1B|PLCG1|CHUK|THEM4|ADRBK1|MAPK3|MAP2K1|MAP2K2|PHLPP1|MTOR|RICTOR|GSK3A|ITPR3|NR4A1|FOXO4|PIK3CA|PIK3R1|MDM2|PRKAR1A|PRKAR1B|PRKAR2A|PRKAR2B|PRKCD|PRKCE|PDPK1|BAD|CALM3|PTEN|PDE1B|TRIB3|SOS1|PRKCA|PRKCG|MAPK1|RPS6KB2|MLST8|SRC|SHC1|ADCY3|TSC2|MAPKAP1|CASP9|AKT1S1|RAF1|YWHAB|PRKACA|PRKACB|PRKACG|PDE1A|ITPR2|CDK1|AKT3|RPS27A|CAMK4|UBA52|AKT1|AKT2|FOXO1|FOXO3|SPRY2|GAB1|ADCY1|…
REACTOME_SIGNALING_BY_FGFR (Geneset_Overlap) BIOCARTA_CREB_PATHWAY	0.62963	17	MAPK3|PIK3CA|PIK3R1|PRKAR1A|PRKAR1B|PRKAR2A|PRKAR2B|SOS1|PRKCA|MAPK1|PRKACB|PRKACG|AKT1|ADCY1|CREB1|GRB2|HRAS
REACTOME_SIGNALING_BY_FGFR (Geneset_Overlap) REACTOME_DARPP_32_EVENTS	0.541667	13	CALM2|CALM1|PPP2CA|PPP2CB|PPP2R1A|PRKAR1A|PRKAR1B|PRKAR2A|PRKAR2B|CALM3|PRKACA|PRKACB|PRKACG
REACTOME_SIGNALING_BY_FGFR (Geneset_Overlap) REACTOME_ARMS_MEDIATED_ACTIVATION	0.647059	11	MAPK3|MAP2K1|MAP2K2|MAPK1|RAF1|YWHAB|BRAF|CDK1|KRAS|HRAS|NRAS
REACTOME_SIGNALING_BY_FGFR (Geneset_Overlap) REACTOME_PLC_BETA_MEDIATED_EVENTS	0.714286	30	CALM2|CALM1|ADRBK1|ITPR3|PRKAR1A|PRKAR1B|PRKAR2A|PRKAR2B|PRKCD|CALM3|PDE1B|PRKCA|PRKCG|MAPK1|ADCY3|PRKACA|PRKACB|PRKACG|PDE1A|ITPR2|CAMK4|ADCY1|ADCY2|ADCY5|ADCY6|ADCY7|ADCY8|ADCY9|CREB1|ADCY4
REACTOME_SIGNALING_BY_FGFR (Geneset_Overlap) REACTOME_SIGNALING_BY_FGFR_IN_DISEASE	1	108	CALM2|CALM1|CDKN1A|CDKN1B|PLCG1|FRS3|FRS2|CHUK|THEM4|KLB|ADRBK1|FGF1|FGF2|FGF3|FGF4|MAPK3|FGF5|MAP2K1|FGF6|MAP2K2|FGF7|PHLPP1|FGF8|MTOR|FGF9|RICTOR|FGFR3|FGFR2|FGFR4|GSK3A|ITPR3|NR4A1|FGF20|FGF22|FOXO4|IL17RD|PIK3CA|PIK3R1|FGF23|MKNK1|PPP2CA|PPP2CB|FGF18|PPP2R1A|FGF17|KL|MDM2|PRKAR1A|FGF19|PRKAR1B|PRKAR2A|PRKAR2B|PRKCD|PRKCE|PDPK1|BAD|CALM3|PTEN|PDE1B|TRIB3|SOS1|PRKCA|PRKCG|MAPK1|RPS6KB2|MLST8|SR…
REACTOME_SIGNALING_BY_FGFR (Geneset_Overlap) BIOCARTA_PYK2_PATHWAY	0.535714	15	CALM2|CALM1|PLCG1|MAPK3|MAP2K1|MAP2K2|CALM3|SOS1|PRKCA|MAPK1|SRC|SHC1|RAF1|GRB2|HRAS
REACTOME_SIGNALING_BY_FGFR (Geneset_Overlap) REACTOME_SIGNALING_BY_ERBB2	0.783505	76	CALM2|CALM1|CDKN1A|CDKN1B|PLCG1|CHUK|THEM4|ADRBK1|MAPK3|MAP2K1|MAP2K2|PHLPP1|MTOR|RICTOR|GSK3A|ITPR3|NR4A1|FOXO4|PIK3CA|PIK3R1|MDM2|PRKAR1A|PRKAR1B|PRKAR2A|PRKAR2B|PRKCD|PRKCE|PDPK1|BAD|CALM3|PTEN|PDE1B|TRIB3|SOS1|PRKCA|PRKCG|MAPK1|RPS6KB2|MLST8|SRC|SHC1|ADCY3|TSC2|MAPKAP1|CASP9|AKT1S1|RAF1|YWHAB|PRKACA|PRKACB|PRKACG|PDE1A|ITPR2|CDK1|AKT3|RPS27A|CAMK4|UBA52|AKT1|AKT2|FOXO1|FOXO3|GAB1|ADCY1|ADCY2|…
REACTOME_SIGNALING_BY_FGFR (Geneset_Overlap) REACTOME_CA_DEPENDENT_EVENTS	0.965517	28	CALM2|CALM1|ADRBK1|PRKAR1A|PRKAR1B|PRKAR2A|PRKAR2B|PRKCD|CALM3|PDE1B|PRKCA|PRKCG|MAPK1|ADCY3|PRKACA|PRKACB|PRKACG|PDE1A|CAMK4|ADCY1|ADCY2|ADCY5|ADCY6|ADCY7|ADCY8|ADCY9|CREB1|ADCY4
REACTOME_TRANSLATION (Geneset_Overlap) REACTOME_NONSENSE_MEDIATED_DECAY_ENHANCED_BY_THE_EXON_JUNCTION_COMPLEX	0.820755	87	RPS28|RPS29|RPSAP9|RPL14|EIF4G1|RPL11|RPS4X|RPS27A|UBA52|PABPC1|RPL5|RPL35|RPL23|ETF1|FAU|GSPT2|RPL36|FAM153A|RPL10A|RPL26L1|RPL3|RPL3L|RPL4|RPL6|RPL7|RPL7A|RPL8|RPL9|RPL10|RPL12|RPL13|RPL15|RPL17|RPL18|RPL18A|RPL19|RPL21|RPL22|RPL23A|RPL24|RPL26|RPL27|RPL30|RPL27A|RPL28|RPL29|RPL31|RPL32|RPL34|RPL35A|RPL37|RPL37A|RPL38|RPL39|RPS6|RPL41|RPL36A|RPLP0|RPLP1|RPLP2|RPS2|RPS3|RPS3A|RPS4Y1|RPS5|RPS7|RP…
REACTOME_TRANSLATION (Geneset_Overlap) REACTOME_METABOLISM_OF_RNA	0.625	90	RPS28|RPS29|RPSAP9|RPL14|EIF4A2|EIF4E|EIF4G1|RPL11|RPS4X|RPS27A|UBA52|PABPC1|RPL5|RPL35|RPL23|EIF4B|ETF1|FAU|GSPT2|RPL36|FAM153A|RPL10A|RPL26L1|RPL3|RPL3L|RPL4|RPL6|RPL7|RPL7A|RPL8|RPL9|RPL10|RPL12|RPL13|RPL15|RPL17|RPL18|RPL18A|RPL19|RPL21|RPL22|RPL23A|RPL24|RPL26|RPL27|RPL30|RPL27A|RPL28|RPL29|RPL31|RPL32|RPL34|RPL35A|RPL37|RPL37A|RPL38|RPL39|RPS6|RPL41|RPL36A|RPLP0|RPLP1|RPLP2|RPS2|RPS3|RPS3A|…
REACTOME_TRANSLATION (Geneset_Overlap) REACTOME_FORMATION_OF_THE_TERNARY_COMPLEX_AND_SUBSEQUENTLY_THE_43S_COMPLEX	1	48	RPS28|RPS29|RPSAP9|EIF3B|EIF3C|EIF3D|EIF3F|EIF3G|EIF3H|EIF3I|EIF3J|RPS4X|RPS27A|EIF3E|FAU|EIF3K|RPS6|RPS2|RPS3|RPS3A|RPS4Y1|RPS5|RPS7|RPS8|RPS9|RPS10|EIF2S3|RPS11|EIF2S1|RPS12|RPS13|EIF3A|EIF1AX|RPS14|RPS15|RPS15A|RPS16|EIF2S2|RPS18|RPS27|RPS19|RPS20|RPSA|RPS21|RPS23|RPS24|RPS25|RPS26
REACTOME_TRANSLATION (Geneset_Overlap) REACTOME_3_UTR_MEDIATED_TRANSLATIONAL_REGULATION	1	104	RPS28|RPS29|RPSAP9|EIF4H|EIF3B|EIF3C|EIF3D|EIF3F|EIF3G|EIF3H|EIF3I|EIF3J|RPL14|EIF4A2|EIF4E|EIF4G1|RPL11|RPS4X|RPS27A|UBA52|PABPC1|EIF3E|RPL5|RPL35|RPL23|EIF4B|FAU|RPL36|EIF3K|FAM153A|RPL10A|RPL26L1|RPL3|RPL3L|RPL4|RPL6|RPL7|RPL7A|RPL8|RPL9|RPL10|RPL12|RPL13|RPL15|RPL17|RPL18|RPL18A|RPL19|RPL21|RPL22|RPL23A|RPL24|RPL26|RPL27|RPL30|RPL27A|RPL28|RPL29|RPL31|RPL32|RPL34|RPL35A|RPL37|RPL37A|RPL38|RPL…
REACTOME_TRANSLATION (Geneset_Overlap) REACTOME_INFLUENZA_LIFE_CYCLE	0.614815	83	RPS28|RPS29|RPSAP9|RPL14|RPL11|RPS4X|RPS27A|UBA52|RPL5|RPL35|RPL23|FAU|RPL36|FAM153A|RPL10A|RPL26L1|RPL3|RPL3L|RPL4|RPL6|RPL7|RPL7A|RPL8|RPL9|RPL10|RPL12|RPL13|RPL15|RPL17|RPL18|RPL18A|RPL19|RPL21|RPL22|RPL23A|RPL24|RPL26|RPL27|RPL30|RPL27A|RPL28|RPL29|RPL31|RPL32|RPL34|RPL35A|RPL37|RPL37A|RPL38|RPL39|RPS6|RPL41|RPL36A|RPLP0|RPLP1|RPLP2|RPS2|RPS3|RPS3A|RPS4Y1|RPS5|RPS7|RPS8|RPS9|RPS10|RPS11|RPS12…
REACTOME_TRANSLATION (Geneset_Overlap) BIOCARTA_EIF_PATHWAY	0.666667	10	EIF4A2|EIF4E|EIF4G1|EEF2|EIF2S3|EIF2S1|EIF3A|EIF1AX|EIF5|EIF2S2
REACTOME_TRANSLATION (Geneset_Overlap) KEGG_RIBOSOME	0.930233	80	RPS28|RPS29|RPL14|RPL11|RPS4X|RPS27A|UBA52|RPL5|RPL35|RPL23|FAU|RPL36|RPL10A|RPL26L1|RPL3|RPL3L|RPL4|RPL6|RPL7|RPL7A|RPL8|RPL9|RPL10|RPL12|RPL13|RPL15|RPL17|RPL18|RPL18A|RPL19|RPL21|RPL22|RPL23A|RPL24|RPL26|RPL27|RPL30|RPL27A|RPL28|RPL29|RPL31|RPL32|RPL34|RPL35A|RPL37|RPL37A|RPL38|RPL39|RPS6|RPL41|RPL36A|RPLP0|RPLP1|RPLP2|RPS2|RPS3|RPS3A|RPS4Y1|RPS5|RPS7|RPS8|RPS9|RPS10|RPS11|RPS12|RPS13|RPL13A|R…
REACTOME_TRANSLATION (Geneset_Overlap) REACTOME_INFLUENZA_VIRAL_RNA_TRANSCRIPTION_AND_REPLICATION	0.821782	83	RPS28|RPS29|RPSAP9|RPL14|RPL11|RPS4X|RPS27A|UBA52|RPL5|RPL35|RPL23|FAU|RPL36|FAM153A|RPL10A|RPL26L1|RPL3|RPL3L|RPL4|RPL6|RPL7|RPL7A|RPL8|RPL9|RPL10|RPL12|RPL13|RPL15|RPL17|RPL18|RPL18A|RPL19|RPL21|RPL22|RPL23A|RPL24|RPL26|RPL27|RPL30|RPL27A|RPL28|RPL29|RPL31|RPL32|RPL34|RPL35A|RPL37|RPL37A|RPL38|RPL39|RPS6|RPL41|RPL36A|RPLP0|RPLP1|RPLP2|RPS2|RPS3|RPS3A|RPS4Y1|RPS5|RPS7|RPS8|RPS9|RPS10|RPS11|RPS12…
REACTOME_TRANSLATION (Geneset_Overlap) REACTOME_ACTIVATION_OF_THE_MRNA_UPON_BINDING_OF_THE_CAP_BINDING_COMPLEX_AND_EIFS_AND_SUBSEQUENT_BINDING_TO_43S	1	55	RPS28|RPS29|RPSAP9|EIF4H|EIF3B|EIF3C|EIF3D|EIF3F|EIF3G|EIF3H|EIF3I|EIF3J|EIF4A2|EIF4E|EIF4G1|EIF4EBP1|RPS4X|RPS27A|PABPC1|EIF3E|EIF4B|FAU|EIF3K|RPS6|RPS2|RPS3|RPS3A|RPS4Y1|RPS5|RPS7|RPS8|RPS9|RPS10|EIF2S3|RPS11|EIF2S1|RPS12|RPS13|EIF3A|EIF1AX|RPS14|RPS15|RPS15A|RPS16|EIF2S2|RPS18|RPS27|RPS19|RPS20|RPSA|RPS21|RPS23|RPS24|RPS25|RPS26
REACTOME_MITOTIC_G1_G1_S_PHASES (Geneset_Overlap) REACTOME_ANTIGEN_PROCESSING_CROSS_PRESENTATION	0.583333	42	PSMF1|PSMD6|RPS27A|UBA52|PSMD14|PSMA1|PSMA2|PSMA3|PSMA4|PSMA5|PSMA6|PSMA7|PSMB1|PSMB2|PSMB3|PSMB4|PSMB5|PSMB6|PSMB7|PSMB8|PSMB9|PSMB10|PSMC1|PSMC2|PSMC3|PSMC4|PSMC5|PSMC6|PSMD1|PSMD2|PSMD3|PSMD4|PSMD5|PSMD7|PSMD8|PSMD9|PSMD10|PSMD11|PSMD12|PSMD13|PSME1|PSME2
REACTOME_MITOTIC_G1_G1_S_PHASES (Geneset_Overlap) REACTOME_G1_PHASE	1	35	CDKN1A|CDKN1B|CCNH|PPP2CA|PPP2CB|PPP2R1A|PPP2R1B|E2F1|CCND1|CCND2|CDK4|RPS27A|UBA52|RB1|PPP2R2A|PPP2R3B|CDK6|CDK7|CDKN2B|CDKN2C|CDKN2D|SKP1|CKS1B|E2F2|E2F3|E2F4|E2F5|MNAT1|SKP2|CCND3|CUL1|CDKN2A|RBL1|RBL2|TFDP1
REACTOME_MITOTIC_G1_G1_S_PHASES (Geneset_Overlap) REACTOME_CELL_CYCLE_CHECKPOINTS	0.648649	72	MCM2|MCM3|PSMF1|MCM4|MCM5|MCM6|MCM7|PSMD6|CDKN1A|ORC1|CDKN1B|ORC2|CCNB1|ORC4|ORC5|MCM10|RPA1|RPA2|RPA3|WEE1|CDC7|CDC45|MCM8|CDC6|CDC25A|CCNE1|CDK1|CCNE2|RPS27A|UBA52|PSMD14|PSMA1|PSMA2|PSMA3|PSMA4|PSMA5|PSMA6|PSMA7|PSMB1|PSMB2|PSMB3|PSMB4|PSMB5|PSMB6|PSMB7|PSMB8|PSMB9|PSMB10|PSMC1|PSMC2|PSMC3|PSMC4|PSMC5|PSMC6|PSMD1|PSMD2|PSMD3|PSMD4|PSMD5|PSMD7|PSMD8|PSMD9|PSMD10|PSMD11|PSMD12|PSMD13|PSME1|PSME2…
REACTOME_MITOTIC_G1_G1_S_PHASES (Geneset_Overlap) REACTOME_REGULATION_OF_MRNA_STABILITY_BY_PROTEINS_THAT_BIND_AU_RICH_ELEMENTS	0.518519	42	PSMF1|PSMD6|RPS27A|UBA52|PSMD14|PSMA1|PSMA2|PSMA3|PSMA4|PSMA5|PSMA6|PSMA7|PSMB1|PSMB2|PSMB3|PSMB4|PSMB5|PSMB6|PSMB7|PSMB8|PSMB9|PSMB10|PSMC1|PSMC2|PSMC3|PSMC4|PSMC5|PSMC6|PSMD1|PSMD2|PSMD3|PSMD4|PSMD5|PSMD7|PSMD8|PSMD9|PSMD10|PSMD11|PSMD12|PSMD13|PSME1|PSME2
REACTOME_MITOTIC_G1_G1_S_PHASES (Geneset_Overlap) REACTOME_G2_M_CHECKPOINTS	0.634146	26	MCM2|MCM3|MCM4|MCM5|MCM6|MCM7|ORC1|ORC2|CCNB1|ORC4|ORC5|MCM10|RPA1|RPA2|RPA3|WEE1|CDC7|CDC45|MCM8|CDC6|CDC25A|CDK1|CDK2|DBF4|ORC6|ORC3
KEGG_CALCIUM_SIGNALING_PATHWAY (Geneset_Overlap) KEGG_LONG_TERM_POTENTIATION	0.594203	41	CALM2|CALM1|PPP3R2|PPP3CC|PPP3R1|ITPR3|CHP2|CAMK2A|CAMK2B|CAMK2D|CAMK2G|CALML3|CALM3|PLCB2|PLCB3|GNAQ|PRKCA|PRKCB|PRKCG|CALML5|GRM5|PLCB4|PRKACA|GRM1|PRKACB|PRKACG|CACNA1C|ITPR1|ITPR2|CAMK4|PPP3CB|PPP3CA|ADCY1|ADCY8|PLCB1|CALML6|GRIN1|GRIN2A|PRKX|GRIN2C|GRIN2D
KEGG_CALCIUM_SIGNALING_PATHWAY (Geneset_Overlap) REACTOME_CA_DEPENDENT_EVENTS	0.62069	18	CALM2|CALM1|CALM3|PDE1B|PRKCA|PRKCG|ADCY3|PRKACA|PRKACB|PRKACG|PDE1A|CAMK4|ADCY1|ADCY2|ADCY7|ADCY8|ADCY9|ADCY4
KEGG_CALCIUM_SIGNALING_PATHWAY (Geneset_Overlap) REACTOME_CREB_PHOSPHORYLATION_THROUGH_THE_ACTIVATION_OF_CAMKII	0.666667	10	CALM2|CALM1|CAMK2A|CAMK2B|CAMK2D|CALM3|GRIN1|GRIN2A|GRIN2C|GRIN2D
KEGG_CALCIUM_SIGNALING_PATHWAY (Geneset_Overlap) REACTOME_RAS_ACTIVATION_UOPN_CA2_INFUX_THROUGH_NMDA_RECEPTOR	0.588235	10	CALM2|CALM1|CAMK2A|CAMK2B|CAMK2D|CALM3|GRIN1|GRIN2A|GRIN2C|GRIN2D
KEGG_CALCIUM_SIGNALING_PATHWAY (Geneset_Overlap) REACTOME_AMINE_LIGAND_BINDING_RECEPTORS	0.567568	21	ADRB3|ADRB2|ADRB1|DRD1|DRD5|CHRM1|CHRM2|CHRM3|CHRM5|HTR4|HTR5A|HTR6|HTR7|HTR2A|HTR2C|HTR2B|HRH2|ADRA1D|ADRA1B|ADRA1A|HRH1
KEGG_CALCIUM_SIGNALING_PATHWAY (Geneset_Overlap) REACTOME_PLC_BETA_MEDIATED_EVENTS	0.571429	24	CALM2|CALM1|ITPR3|CALM3|PLCB2|PLCB3|PDE1B|PRKCA|PRKCG|ADCY3|PLCB4|PRKACA|PRKACB|PRKACG|PDE1A|ITPR2|CAMK4|ADCY1|ADCY2|ADCY7|ADCY8|ADCY9|ADCY4|PLCB1
KEGG_CALCIUM_SIGNALING_PATHWAY (Geneset_Overlap) BIOCARTA_NOS1_PATHWAY	0.714286	15	CALM2|CALM1|PPP3CC|CALM3|PRKCA|PRKCB|PRKACB|PRKACG|NOS1|PPP3CB|PPP3CA|GRIN1|GRIN2A|GRIN2C|GRIN2D
REACTOME_CLASS_I_MHC_MEDIATED_ANTIGEN_PROCESSING_PRESENTATION (Geneset_Overlap) REACTOME_ANTIGEN_PROCESSING_CROSS_PRESENTATION	1	72	PSMF1|PSMD6|ITGAV|RPS27A|UBA52|PSMD14|SEC61B|CTSS|CYBA|CYBB|FCGR1A|FCGR1B|SEC61G|PDIA3|SEC61A1|HLA-A|HLA-B|HLA-C|HLA-F|PSMA8|HLA-G|ITGB5|MRC1|PSME4|NCF2|NCF4|CD207|SEC61A2|B2M|TAP1|TAP2|LNPEP|CALR|MRC2|PSMA1|PSMA2|PSMA3|PSMA4|PSMA5|PSMA6|PSMA7|PSMB1|PSMB2|PSMB3|PSMB4|PSMB5|PSMB6|PSMB7|PSMB8|PSMB9|PSMB10|PSMC1|PSMC2|PSMC3|PSMC4|PSMC5|PSMC6|PSMD1|PSMD2|PSMD3|PSMD4|PSMD5|PSMD7|PSMD8|PSMD9|PSMD10|PSM…
REACTOME_CLASS_I_MHC_MEDIATED_ANTIGEN_PROCESSING_PRESENTATION (Geneset_Overlap) REACTOME_CELL_CYCLE_CHECKPOINTS	0.531532	59	PSMF1|PSMD6|CDC16|ANAPC1|ANAPC7|ANAPC5|CDC27|UBE2D1|UBE2E1|CDC20|ANAPC10|ANAPC11|ANAPC2|ANAPC4|CDC23|UBE2C|CDC26|RPS27A|UBA52|PSMD14|PSMA8|PSME4|PSMA1|PSMA2|PSMA3|PSMA4|PSMA5|PSMA6|PSMA7|PSMB1|PSMB2|PSMB3|PSMB4|PSMB5|PSMB6|PSMB7|PSMB8|PSMB9|PSMB10|PSMC1|PSMC2|PSMC3|PSMC4|PSMC5|PSMC6|PSMD1|PSMD2|PSMD3|PSMD4|PSMD5|PSMD7|PSMD8|PSMD9|PSMD10|PSMD11|PSMD12|PSMD13|PSME1|PSME2
REACTOME_CLASS_I_MHC_MEDIATED_ANTIGEN_PROCESSING_PRESENTATION (Geneset_Overlap) REACTOME_ANTIGEN_PROCESSING_UBIQUITINATION_PROTEASOME_DEGRADATION	1	199	ASB16|FBXO44|PSMF1|NPEPPS|DZIP3|VPRBP|PSMD6|PJA2|CDC16|KLHL13|UBA6|UBE2L6|HERC2|ANAPC1|UBE2S|UBE2O|UBE2M|UBE2Q2|UBE4A|UBE2K|UBE2D4|UBOX5|KLHL9|UBE3A|UBE2R2|TRIM37|FBXW8|UBE2E3|ANAPC7|ANAPC5|SMURF1|STUB1|UBE2G2|BTRC|UBE2G1|SOCS1|UBE2H|UBE2J2|SKP1|FBXW11|UBE2L3|UBE2N|RBX1|SOCS3|DET1|UBE2U|UBE2Z|UBA7|VHL|UBA1|FBXO4|UBE2A|CDC27|HUWE1|UBE2B|CDC34|UBE2D1|UBA3|UBE2E1|UBE2E2|UBE2D2|CDC20|UBE2D3|UBE2Q1|AN…
REACTOME_CLASS_I_MHC_MEDIATED_ANTIGEN_PROCESSING_PRESENTATION (Geneset_Overlap) KEGG_UBIQUITIN_MEDIATED_PROTEOLYSIS	0.671642	90	CDC16|KLHL13|UBA6|UBE2L6|HERC2|ANAPC1|UBE2S|UBE2O|UBE2M|UBE2Q2|UBE4A|UBE2K|UBE2D4|UBOX5|KLHL9|UBE3A|UBE2R2|TRIM37|FBXW8|UBE2E3|ANAPC7|ANAPC5|SMURF1|STUB1|UBE2G2|BTRC|UBE2G1|SOCS1|UBE2H|UBE2J2|SKP1|FBXW11|UBE2L3|UBE2N|RBX1|SOCS3|DET1|UBE2U|UBE2Z|UBA7|VHL|UBA1|FBXO4|UBE2A|CDC27|HUWE1|UBE2B|CDC34|UBE2D1|UBA3|UBE2E1|UBE2E2|UBE2D2|CDC20|UBE2D3|UBE2Q1|ANAPC10|RCHY1|UBE2W|WWP1|TCEB1|UBE3C|UBE2J1|ANAPC11…
REACTOME_CLASS_I_MHC_MEDIATED_ANTIGEN_PROCESSING_PRESENTATION (Geneset_Overlap) REACTOME_REGULATION_OF_MRNA_STABILITY_BY_PROTEINS_THAT_BIND_AU_RICH_ELEMENTS	0.54321	44	PSMF1|PSMD6|RPS27A|UBA52|PSMD14|PSMA8|PSME4|PSMA1|PSMA2|PSMA3|PSMA4|PSMA5|PSMA6|PSMA7|PSMB1|PSMB2|PSMB3|PSMB4|PSMB5|PSMB6|PSMB7|PSMB8|PSMB9|PSMB10|PSMC1|PSMC2|PSMC3|PSMC4|PSMC5|PSMC6|PSMD1|PSMD2|PSMD3|PSMD4|PSMD5|PSMD7|PSMD8|PSMD9|PSMD10|PSMD11|PSMD12|PSMD13|PSME1|PSME2
BIOCARTA_CHREBP2_PATHWAY (Geneset_Overlap) REACTOME_DARPP_32_EVENTS	0.5	12	PRKACA|PRKACB|PRKACG|PPP2CA|PPP2CB|PPP2R1A|PPP2R1B|PPP2R5D|PRKAR1A|PRKAR1B|PRKAR2A|PRKAR2B
BIOCARTA_MET_PATHWAY (Geneset_Overlap) REACTOME_ARMS_MEDIATED_ACTIVATION	0.529412	9	MAPK1|RAF1|CRK|MAPK3|MAP2K1|MAP2K2|RAPGEF1|HRAS|RAP1A
BIOCARTA_MET_PATHWAY (Geneset_Overlap) KEGG_FOCAL_ADHESION	0.756757	28	MAPK1|SRC|PAK1|JUN|RAF1|HGF|CRK|PXN|MAPK3|MAP2K1|ELK1|RAPGEF1|CRKL|PTK2|GRB2|RAP1B|ITGA1|PIK3CA|PIK3R1|PIK3CG|ITGB1|MAPK8|MET|PTEN|HRAS|SOS1|RAP1A|DOCK1
BIOCARTA_MET_PATHWAY (Geneset_Overlap) KEGG_NEUROTROPHIN_SIGNALING_PATHWAY	0.540541	20	MAPK1|JUN|RAF1|PTPN11|CRK|MAPK3|MAP2K1|GAB1|MAP2K2|RAPGEF1|CRKL|GRB2|RAP1B|PIK3CA|PIK3R1|PIK3CG|MAPK8|HRAS|SOS1|RAP1A
BIOCARTA_MET_PATHWAY (Geneset_Overlap) PID_FAK_PATHWAY	0.567568	21	MAPK1|SRC|PAK1|JUN|RAF1|ACTA1|CRK|PXN|MAP2K1|RAPGEF1|PTK2|GRB2|RAP1B|PIK3CA|PIK3R1|ITGB1|RASA1|MAPK8|SOS1|RAP1A|DOCK1
BIOCARTA_MET_PATHWAY (Geneset_Overlap) PID_PDGFRB_PATHWAY	0.702703	26	MAPK1|SRC|PAK1|STAT3|JUN|RAF1|PTPN11|CRK|MAPK3|MAP2K1|GAB1|ELK1|MAP2K2|RAPGEF1|GRB2|RAP1B|PIK3CA|PIK3R1|PIK3CG|RASA1|FOS|MAPK8|PTEN|HRAS|SOS1|RAP1A
BIOCARTA_MET_PATHWAY (Geneset_Overlap) BIOCARTA_PYK2_PATHWAY	0.5	14	MAPK1|SRC|PAK1|PTK2B|JUN|RAF1|MAPK3|MAP2K1|MAP2K2|CRKL|GRB2|MAPK8|HRAS|SOS1
BIOCARTA_MET_PATHWAY (Geneset_Overlap) KEGG_PATHWAYS_IN_CANCER	0.594595	22	MAPK1|STAT3|JUN|RAF1|HGF|CRK|MAPK3|MAP2K1|MAP2K2|CRKL|PTK2|GRB2|PIK3CA|PIK3R1|PIK3CG|ITGB1|FOS|MAPK8|MET|PTEN|HRAS|SOS1
BIOCARTA_MET_PATHWAY (Geneset_Overlap) KEGG_MAPK_SIGNALING_PATHWAY	0.513514	19	MAPK1|PAK1|JUN|RAF1|CRK|MAPK3|MAP2K1|ELK1|MAP2K2|MAP4K1|CRKL|GRB2|RAP1B|RASA1|FOS|MAPK8|HRAS|SOS1|RAP1A
REACTOME_TRANSMISSION_ACROSS_CHEMICAL_SYNAPSES (Geneset_Overlap) REACTOME_CREB_PHOSPHORYLATION_THROUGH_THE_ACTIVATION_OF_CAMKII	1	15	CALM2|CALM1|CAMK2A|CAMK2B|NEFL|CAMK2D|CALM3|ACTN2|AKAP9|CREB1|GRIN1|GRIN2A|GRIN2B|GRIN2C|GRIN2D
REACTOME_TRANSMISSION_ACROSS_CHEMICAL_SYNAPSES (Geneset_Overlap) REACTOME_PLC_BETA_MEDIATED_EVENTS	0.571429	24	CALM2|CALM1|PLCB2|CALM3|PLCB3|PRKCA|PRKCG|MAPK1|ADCY3|PRKACB|CAMK4|ADCY1|ADCY2|ADCY5|ADCY6|ADCY7|ADCY8|ADCY9|CREB1|ADCY4|PLCB1|GNAI1|GNAI2|GNAI3
REACTOME_TRANSMISSION_ACROSS_CHEMICAL_SYNAPSES (Geneset_Overlap) REACTOME_RAS_ACTIVATION_UOPN_CA2_INFUX_THROUGH_NMDA_RECEPTOR	1	17	CALM2|CALM1|CAMK2A|CAMK2B|NEFL|CAMK2D|CALM3|RASGRF1|RASGRF2|ACTN2|AKAP9|GRIN1|GRIN2A|GRIN2B|GRIN2C|GRIN2D|HRAS
REACTOME_TRANSMISSION_ACROSS_CHEMICAL_SYNAPSES (Geneset_Overlap) BIOCARTA_NOS1_PATHWAY	0.52381	11	CALM2|CALM1|CALM3|PRKCA|PRKCB|PRKACB|GRIN1|GRIN2A|GRIN2B|GRIN2C|GRIN2D
REACTOME_TRANSMISSION_ACROSS_CHEMICAL_SYNAPSES (Geneset_Overlap) REACTOME_POST_NMDA_RECEPTOR_ACTIVATION_EVENTS	1	33	CALM2|CALM1|CAMK2A|CAMK2B|NEFL|CAMK2D|PDPK1|CALM3|MAPK1|ADCY3|RAF1|RASGRF1|RASGRF2|RPS6KA1|PRKACB|RPS6KA2|RPS6KA3|RRAS|BRAF|CAMK4|CAMKK1|ACTN2|AKAP9|ADCY1|ADCY8|CREB1|RPS6KA6|GRIN1|GRIN2A|GRIN2B|GRIN2C|GRIN2D|HRAS
REACTOME_TRANSMISSION_ACROSS_CHEMICAL_SYNAPSES (Geneset_Overlap) REACTOME_NEURONAL_SYSTEM	1	184	CALM2|CALM1|KCNJ2|KCNJ3|KCNJ4|KCNJ5|KCNJ6|KCNJ9|KCNJ10|KCNJ12|KCNJ15|KCNJ16|MAOA|MDM2|ACHE|CAMK2A|MYO6|CAMK2B|NEFL|CAMK2D|NSF|PDPK1|GNG13|PLCB2|CALM3|PLCB3|GNG2|SLC38A2|CHRNA9|PRKCA|PRKCB|CACNA2D3|PRKCG|MAPK1|GNG12|ADCY3|SLC17A7|RAB3A|RAF1|RASGRF1|RASGRF2|CACNG8|GNB4|SLC5A7|RPS6KA1|PRKACB|RPS6KA2|RPS6KA3|RRAS|SLC1A1|SLC1A2|SLC1A3|SLC1A6|SLC1A7|SLC6A1|SLC6A3|SLC6A11|SLC6A12|SLC18A2|SLC18A3|SLC22A2…
REACTOME_TRANSMISSION_ACROSS_CHEMICAL_SYNAPSES (Geneset_Overlap) REACTOME_CREB_PHOSPHORYLATION_THROUGH_THE_ACTIVATION_OF_RAS	1	27	CALM2|CALM1|CAMK2A|CAMK2B|NEFL|CAMK2D|PDPK1|CALM3|MAPK1|RAF1|RASGRF1|RASGRF2|RPS6KA1|RPS6KA2|RPS6KA3|RRAS|BRAF|ACTN2|AKAP9|CREB1|RPS6KA6|GRIN1|GRIN2A|GRIN2B|GRIN2C|GRIN2D|HRAS
REACTOME_TRANSMISSION_ACROSS_CHEMICAL_SYNAPSES (Geneset_Overlap) REACTOME_LIGAND_GATED_ION_CHANNEL_TRANSPORT	0.666667	14	ARHGEF9|GABRA1|GABRA2|GABRA3|GABRA4|GABRA5|GABRA6|GABRB1|GABRB2|GABRB3|GABRG2|GABRG3|GABRR1|GABRR2
REACTOME_TRANSMISSION_ACROSS_CHEMICAL_SYNAPSES (Geneset_Overlap) REACTOME_GABA_SYNTHESIS_RELEASE_REUPTAKE_AND_DEGRADATION	1	17	RAB3A|SLC6A1|SLC6A11|SLC6A12|SNAP25|STX1A|STXBP1|VAMP2|SYT1|ALDH5A1|DNAJC5|SLC32A1|ABAT|RIMS1|GAD1|GAD2|HSPA8
REACTOME_TRANSMISSION_ACROSS_CHEMICAL_SYNAPSES (Geneset_Overlap) REACTOME_NEUROTRANSMITTER_RECEPTOR_BINDING_AND_DOWNSTREAM_TRANSMISSION_IN_THE_POSTSYNAPTIC_CELL	1	135	CALM2|CALM1|KCNJ2|KCNJ3|KCNJ4|KCNJ5|KCNJ6|KCNJ9|KCNJ10|KCNJ12|KCNJ15|KCNJ16|MDM2|CAMK2A|MYO6|CAMK2B|NEFL|CAMK2D|NSF|PDPK1|GNG13|PLCB2|CALM3|PLCB3|GNG2|CHRNA9|PRKCA|PRKCB|PRKCG|MAPK1|GNG12|ADCY3|RAF1|RASGRF1|RASGRF2|CACNG8|GNB4|RPS6KA1|PRKACB|RPS6KA2|RPS6KA3|RRAS|BRAF|GRIP2|CAMK4|NCALD|CAMKK1|GNB1|GNGT1|ACTN2|CHRNA6|CHRFAM7A|GNG8|AKAP9|PICK1|CACNG3|GNAL|AKAP5|CACNG2|GABBR2|GNB5|ADCY1|ADCY2|ADCY5|A…
REACTOME_TRANSMISSION_ACROSS_CHEMICAL_SYNAPSES (Geneset_Overlap) REACTOME_NEUROTRANSMITTER_RELEASE_CYCLE	1	34	MAOA|SLC38A2|SLC17A7|RAB3A|SLC5A7|SLC1A1|SLC1A6|SLC1A7|SLC6A1|SLC6A11|SLC6A12|SLC18A2|SLC18A3|SLC22A2|SNAP25|STX1A|STXBP1|VAMP2|SYN1|SYN2|SYT1|ALDH5A1|DNAJC5|SYN3|UNC13B|CHAT|SLC32A1|ABAT|RIMS1|GAD1|GAD2|GLS2|GLS|HSPA8
REACTOME_TRANSMISSION_ACROSS_CHEMICAL_SYNAPSES (Geneset_Overlap) REACTOME_GLUTAMATE_NEUROTRANSMITTER_RELEASE_CYCLE	1	15	SLC38A2|SLC17A7|RAB3A|SLC1A1|SLC1A6|SLC1A7|SNAP25|STX1A|STXBP1|VAMP2|SYT1|UNC13B|RIMS1|GLS2|GLS
REACTOME_TRANSMISSION_ACROSS_CHEMICAL_SYNAPSES (Geneset_Overlap) REACTOME_GABA_RECEPTOR_ACTIVATION	1	52	KCNJ2|KCNJ3|KCNJ4|KCNJ5|KCNJ6|KCNJ9|KCNJ10|KCNJ12|KCNJ15|KCNJ16|GNG2|GNG12|ADCY3|GNB1|GNGT1|GNG8|GNAL|GABBR2|ADCY1|ADCY2|ADCY5|ADCY6|ADCY7|ADCY8|ADCY9|ADCY4|ARHGEF9|GABBR1|GABRA1|GABRA2|GABRA3|GABRA4|GABRA5|GABRA6|GABRB1|GABRB2|GABRB3|GABRG2|GABRG3|GABRR1|GABRR2|GNAI1|GNAI2|GNAI3|GNB2|GNB3|GNG3|GNG4|GNG5|GNG7|GNG10|GNGT2
REACTOME_TRANSMISSION_ACROSS_CHEMICAL_SYNAPSES (Geneset_Overlap) REACTOME_TRAFFICKING_OF_GLUR2_CONTAINING_AMPA_RECEPTORS	1	15	NSF|PRKCA|PRKCB|PRKCG|GRIP2|PICK1|AP2M1|AP2S1|AP2A1|AP2A2|AP2B1|GRIA1|GRIA2|GRIA3|GRIA4
REACTOME_TRANSMISSION_ACROSS_CHEMICAL_SYNAPSES (Geneset_Overlap) REACTOME_UNBLOCKING_OF_NMDA_RECEPTOR_GLUTAMATE_BINDING_AND_ACTIVATION	1	15	CAMK2A|CAMK2B|NEFL|CAMK2D|ACTN2|AKAP9|GRIA1|GRIA2|GRIA3|GRIA4|GRIN1|GRIN2A|GRIN2B|GRIN2C|GRIN2D
REACTOME_TRANSMISSION_ACROSS_CHEMICAL_SYNAPSES (Geneset_Overlap) REACTOME_CA_DEPENDENT_EVENTS	0.62069	18	CALM2|CALM1|CALM3|PRKCA|PRKCG|MAPK1|ADCY3|PRKACB|CAMK4|ADCY1|ADCY2|ADCY5|ADCY6|ADCY7|ADCY8|ADCY9|CREB1|ADCY4
REACTOME_TRANSMISSION_ACROSS_CHEMICAL_SYNAPSES (Geneset_Overlap) REACTOME_TRAFFICKING_OF_AMPA_RECEPTORS	1	27	MDM2|CAMK2A|MYO6|CAMK2B|CAMK2D|NSF|PRKCA|PRKCB|PRKCG|CACNG8|GRIP2|PICK1|CACNG3|AKAP5|CACNG2|AP2M1|AP2S1|AP2A1|AP2A2|AP2B1|DLG1|EPB41L1|CACNG4|GRIA1|GRIA2|GRIA3|GRIA4
REACTOME_TRANSMISSION_ACROSS_CHEMICAL_SYNAPSES (Geneset_Overlap) REACTOME_OPIOID_SIGNALLING	0.545455	42	CALM2|CALM1|GNG13|PLCB2|CALM3|PLCB3|GNG2|PRKCA|PRKCG|MAPK1|GNG12|ADCY3|GNB4|PRKACB|CAMK4|GNB1|GNGT1|GNG8|GNAL|GNB5|ADCY1|ADCY2|ADCY5|ADCY6|ADCY7|ADCY8|ADCY9|CREB1|ADCY4|PLCB1|GNAI1|GNAI2|GNAI3|GNB2|GNB3|GNG3|GNG4|GNG5|GNG7|GNG10|GNG11|GNGT2
REACTOME_HIV_INFECTION (Geneset_Overlap) REACTOME_TRANSPORT_OF_MATURE_TRANSCRIPT_TO_CYTOPLASM	0.519231	27	TPR|NUP50|NUP37|NUP85|NUPL2|NUP214|AAAS|SEH1L|RAE1|NUP35|NUP205|NUP155|NUP93|NUP210|NUPL1|POM121|NUP153|NUP188|NUP62|NUP43|NCBP2|NCBP1|NUP88|NUP54|NUP133|NUP107|RANBP2
REACTOME_HIV_INFECTION (Geneset_Overlap) REACTOME_ANTIGEN_PROCESSING_CROSS_PRESENTATION	0.638889	46	PSMF1|PSMD6|RPS27A|UBA52|PSMD14|HLA-A|PSMA8|PSME4|B2M|PSMA1|PSMA2|PSMA3|PSMA4|PSMA5|PSMA6|PSMA7|PSMB1|PSMB2|PSMB3|PSMB4|PSMB5|PSMB6|PSMB7|PSMB8|PSMB9|PSMB10|PSMC1|PSMC2|PSMC3|PSMC4|PSMC5|PSMC6|PSMD1|PSMD2|PSMD3|PSMD4|PSMD5|PSMD7|PSMD8|PSMD9|PSMD10|PSMD11|PSMD12|PSMD13|PSME1|PSME2
REACTOME_HIV_INFECTION (Geneset_Overlap) REACTOME_HOST_INTERACTIONS_OF_HIV_FACTORS	1	120	PSMF1|PAK2|XPO1|PSMD6|CD247|TPR|NUP50|NUP37|NUP85|NUPL2|NUP214|AAAS|HCK|RANGAP1|RAC1|SEH1L|RAE1|NUP35|SLC25A6|SLC25A5|SLC25A4|NUP205|NUP155|ELMO1|NUP93|NUP210|NUPL1|POM121|AP1M2|CDK9|NUP153|RCC1|PSIP1|AP1S1|DOCK2|NUP188|HMGA1|NPM1|AP1B1|KPNA1|PPIA|AP1G1|NUP62|PACS1|RANBP1|APOBEC3G|ARF1|BANF1|LCK|CCNT1|CD8B|CD28|AP1S2|AP1M1|RPS27A|UBA52|NUP43|PSMD14|NUP88|BTRC|AP2M1|AP2S1|HLA-A|ATP6V1H|SKP1|PSMA8|…
REACTOME_HIV_INFECTION (Geneset_Overlap) REACTOME_REGULATION_OF_MRNA_STABILITY_BY_PROTEINS_THAT_BIND_AU_RICH_ELEMENTS	0.567901	46	PSMF1|XPO1|PSMD6|NUP214|RPS27A|UBA52|PSMD14|PSMA8|PSME4|PSMA1|PSMA2|PSMA3|PSMA4|PSMA5|PSMA6|PSMA7|PSMB1|PSMB2|PSMB3|PSMB4|PSMB5|PSMB6|PSMB7|PSMB8|PSMB9|PSMB10|PSMC1|PSMC2|PSMC3|PSMC4|PSMC5|PSMC6|PSMD1|PSMD2|PSMD3|PSMD4|PSMD5|PSMD7|PSMD8|PSMD9|PSMD10|PSMD11|PSMD12|PSMD13|PSME1|PSME2
REACTOME_HIV_INFECTION (Geneset_Overlap) REACTOME_INTERACTIONS_OF_VPR_WITH_HOST_CELLULAR_PROTEINS	1	32	TPR|NUP50|NUP37|NUP85|NUPL2|NUP214|AAAS|SEH1L|RAE1|NUP35|SLC25A6|SLC25A5|SLC25A4|NUP205|NUP155|NUP93|NUP210|NUPL1|POM121|NUP153|PSIP1|NUP188|HMGA1|KPNA1|NUP62|BANF1|NUP43|NUP88|NUP54|NUP133|NUP107|RANBP2
REACTOME_HIV_INFECTION (Geneset_Overlap) REACTOME_TRANSPORT_OF_MATURE_MRNA_DERIVED_FROM_AN_INTRONLESS_TRANSCRIPT	0.84375	27	TPR|NUP50|NUP37|NUP85|NUPL2|NUP214|AAAS|SEH1L|RAE1|NUP35|NUP205|NUP155|NUP93|NUP210|NUPL1|POM121|NUP153|NUP188|NUP62|NUP43|NCBP2|NCBP1|NUP88|NUP54|NUP133|NUP107|RANBP2
REACTOME_SRP_DEPENDENT_COTRANSLATIONAL_PROTEIN_TARGETING_TO_MEMBRANE (Geneset_Overlap) REACTOME_ACTIVATION_OF_THE_MRNA_UPON_BINDING_OF_THE_CAP_BINDING_COMPLEX_AND_EIFS_AND_SUBSEQUENT_BINDING_TO_43S	0.6	33	RPS28|RPS29|RPSAP9|RPS4X|RPS27A|FAU|RPS6|RPS2|RPS3|RPS3A|RPS4Y1|RPS5|RPS7|RPS8|RPS9|RPS10|RPS11|RPS12|RPS13|RPS14|RPS15|RPS15A|RPS16|RPS18|RPS27|RPS19|RPS20|RPSA|RPS21|RPS23|RPS24|RPS25|RPS26
REACTOME_SRP_DEPENDENT_COTRANSLATIONAL_PROTEIN_TARGETING_TO_MEMBRANE (Geneset_Overlap) REACTOME_METABOLISM_OF_RNA	0.768519	83	RPS28|RPS29|RPSAP9|RPL14|RPL11|RPS4X|RPS27A|UBA52|RPL5|RPL35|RPL23|FAU|RPL36|FAM153A|RPL10A|RPL26L1|RPL3|RPL3L|RPL4|RPL6|RPL7|RPL7A|RPL8|RPL9|RPL10|RPL12|RPL13|RPL15|RPL17|RPL18|RPL18A|RPL19|RPL21|RPL22|RPL23A|RPL24|RPL26|RPL27|RPL30|RPL27A|RPL28|RPL29|RPL31|RPL32|RPL34|RPL35A|RPL37|RPL37A|RPL38|RPL39|RPS6|RPL41|RPL36A|RPLP0|RPLP1|RPLP2|RPS2|RPS3|RPS3A|RPS4Y1|RPS5|RPS7|RPS8|RPS9|RPS10|RPS11|RPS12…
REACTOME_SRP_DEPENDENT_COTRANSLATIONAL_PROTEIN_TARGETING_TO_MEMBRANE (Geneset_Overlap) REACTOME_FORMATION_OF_THE_TERNARY_COMPLEX_AND_SUBSEQUENTLY_THE_43S_COMPLEX	0.6875	33	RPS28|RPS29|RPSAP9|RPS4X|RPS27A|FAU|RPS6|RPS2|RPS3|RPS3A|RPS4Y1|RPS5|RPS7|RPS8|RPS9|RPS10|RPS11|RPS12|RPS13|RPS14|RPS15|RPS15A|RPS16|RPS18|RPS27|RPS19|RPS20|RPSA|RPS21|RPS23|RPS24|RPS25|RPS26
REACTOME_SRP_DEPENDENT_COTRANSLATIONAL_PROTEIN_TARGETING_TO_MEMBRANE (Geneset_Overlap) REACTOME_NONSENSE_MEDIATED_DECAY_ENHANCED_BY_THE_EXON_JUNCTION_COMPLEX	0.783019	83	RPS28|RPS29|RPSAP9|RPL14|RPL11|RPS4X|RPS27A|UBA52|RPL5|RPL35|RPL23|FAU|RPL36|FAM153A|RPL10A|RPL26L1|RPL3|RPL3L|RPL4|RPL6|RPL7|RPL7A|RPL8|RPL9|RPL10|RPL12|RPL13|RPL15|RPL17|RPL18|RPL18A|RPL19|RPL21|RPL22|RPL23A|RPL24|RPL26|RPL27|RPL30|RPL27A|RPL28|RPL29|RPL31|RPL32|RPL34|RPL35A|RPL37|RPL37A|RPL38|RPL39|RPS6|RPL41|RPL36A|RPLP0|RPLP1|RPLP2|RPS2|RPS3|RPS3A|RPS4Y1|RPS5|RPS7|RPS8|RPS9|RPS10|RPS11|RPS12…
REACTOME_SRP_DEPENDENT_COTRANSLATIONAL_PROTEIN_TARGETING_TO_MEMBRANE (Geneset_Overlap) REACTOME_INFLUENZA_LIFE_CYCLE	0.768519	83	RPS28|RPS29|RPSAP9|RPL14|RPL11|RPS4X|RPS27A|UBA52|RPL5|RPL35|RPL23|FAU|RPL36|FAM153A|RPL10A|RPL26L1|RPL3|RPL3L|RPL4|RPL6|RPL7|RPL7A|RPL8|RPL9|RPL10|RPL12|RPL13|RPL15|RPL17|RPL18|RPL18A|RPL19|RPL21|RPL22|RPL23A|RPL24|RPL26|RPL27|RPL30|RPL27A|RPL28|RPL29|RPL31|RPL32|RPL34|RPL35A|RPL37|RPL37A|RPL38|RPL39|RPS6|RPL41|RPL36A|RPLP0|RPLP1|RPLP2|RPS2|RPS3|RPS3A|RPS4Y1|RPS5|RPS7|RPS8|RPS9|RPS10|RPS11|RPS12…
REACTOME_SRP_DEPENDENT_COTRANSLATIONAL_PROTEIN_TARGETING_TO_MEMBRANE (Geneset_Overlap) REACTOME_INFLUENZA_VIRAL_RNA_TRANSCRIPTION_AND_REPLICATION	0.821782	83	RPS28|RPS29|RPSAP9|RPL14|RPL11|RPS4X|RPS27A|UBA52|RPL5|RPL35|RPL23|FAU|RPL36|FAM153A|RPL10A|RPL26L1|RPL3|RPL3L|RPL4|RPL6|RPL7|RPL7A|RPL8|RPL9|RPL10|RPL12|RPL13|RPL15|RPL17|RPL18|RPL18A|RPL19|RPL21|RPL22|RPL23A|RPL24|RPL26|RPL27|RPL30|RPL27A|RPL28|RPL29|RPL31|RPL32|RPL34|RPL35A|RPL37|RPL37A|RPL38|RPL39|RPS6|RPL41|RPL36A|RPLP0|RPLP1|RPLP2|RPS2|RPS3|RPS3A|RPS4Y1|RPS5|RPS7|RPS8|RPS9|RPS10|RPS11|RPS12…
REACTOME_SRP_DEPENDENT_COTRANSLATIONAL_PROTEIN_TARGETING_TO_MEMBRANE (Geneset_Overlap) REACTOME_3_UTR_MEDIATED_TRANSLATIONAL_REGULATION	0.798077	83	RPS28|RPS29|RPSAP9|RPL14|RPL11|RPS4X|RPS27A|UBA52|RPL5|RPL35|RPL23|FAU|RPL36|FAM153A|RPL10A|RPL26L1|RPL3|RPL3L|RPL4|RPL6|RPL7|RPL7A|RPL8|RPL9|RPL10|RPL12|RPL13|RPL15|RPL17|RPL18|RPL18A|RPL19|RPL21|RPL22|RPL23A|RPL24|RPL26|RPL27|RPL30|RPL27A|RPL28|RPL29|RPL31|RPL32|RPL34|RPL35A|RPL37|RPL37A|RPL38|RPL39|RPS6|RPL41|RPL36A|RPLP0|RPLP1|RPLP2|RPS2|RPS3|RPS3A|RPS4Y1|RPS5|RPS7|RPS8|RPS9|RPS10|RPS11|RPS12…
REACTOME_SRP_DEPENDENT_COTRANSLATIONAL_PROTEIN_TARGETING_TO_MEMBRANE (Geneset_Overlap) KEGG_RIBOSOME	0.930233	80	RPS28|RPS29|RPL14|RPL11|RPS4X|RPS27A|UBA52|RPL5|RPL35|RPL23|FAU|RPL36|RPL10A|RPL26L1|RPL3|RPL3L|RPL4|RPL6|RPL7|RPL7A|RPL8|RPL9|RPL10|RPL12|RPL13|RPL15|RPL17|RPL18|RPL18A|RPL19|RPL21|RPL22|RPL23A|RPL24|RPL26|RPL27|RPL30|RPL27A|RPL28|RPL29|RPL31|RPL32|RPL34|RPL35A|RPL37|RPL37A|RPL38|RPL39|RPS6|RPL41|RPL36A|RPLP0|RPLP1|RPLP2|RPS2|RPS3|RPS3A|RPS4Y1|RPS5|RPS7|RPS8|RPS9|RPS10|RPS11|RPS12|RPS13|RPL13A|R…
REACTOME_SRP_DEPENDENT_COTRANSLATIONAL_PROTEIN_TARGETING_TO_MEMBRANE (Geneset_Overlap) REACTOME_TRANSLATION	1	108	RPS28|RPS29|RPSAP9|SSR2|SSR3|SSR4|RPL14|SRPR|RPL11|SRP9|SRP14|SRPRB|SRP19|SRP54|SRP72|SRP68|RPS4X|RPS27A|UBA52|DDOST|RPN1|RPN2|SEC61B|SEC61G|SEC61A1|SEC11A|RPL5|RPL35|RPL23|SPCS1|FAU|SEC61A2|SSR1|TRAM1|RPL36|FAM153A|RPL10A|RPL26L1|SPCS3|RPL3|RPL3L|RPL4|RPL6|RPL7|RPL7A|SEC11C|RPL8|SPCS2|RPL9|RPL10|RPL12|RPL13|RPL15|RPL17|RPL18|RPL18A|RPL19|RPL21|RPL22|RPL23A|RPL24|RPL26|RPL27|RPL30|RPL27A|RPL28|RP…
KEGG_ERBB_SIGNALING_PATHWAY (Geneset_Overlap) BIOCARTA_PYK2_PATHWAY	0.642857	18	PAK1|JUN|PLCG1|MAPK3|MAP2K1|MAP2K2|SOS1|PRKCA|PRKCB|MAPK1|SRC|SHC1|RAF1|CRKL|GRB2|MAPK8|MAP2K4|HRAS
KEGG_ERBB_SIGNALING_PATHWAY (Geneset_Overlap) KEGG_FOCAL_ADHESION	0.54023	47	MAPK9|PAK1|PAK2|AKT1|AKT2|JUN|CRK|EGF|MAPK3|MAP2K1|ELK1|PAK4|PAK6|SHC2|PAK7|PTK2|PIK3CA|PIK3CB|PIK3R1|PIK3R2|SHC3|MAPK10|BAD|SOS1|SOS2|PRKCA|PRKCB|PRKCG|MAPK1|SRC|SHC1|EGFR|ERBB2|SHC4|RAF1|PAK3|PIK3R5|CRKL|GRB2|BRAF|PIK3CD|PIK3CG|GSK3B|AKT3|MAPK8|PIK3R3|HRAS
KEGG_ERBB_SIGNALING_PATHWAY (Geneset_Overlap) KEGG_PATHWAYS_IN_CANCER	0.597701	52	MAPK9|AKT1|AKT2|CDKN1A|JUN|CDKN1B|PLCG1|CRK|EGF|MAPK3|MAP2K1|MAP2K2|MTOR|ARAF|PTK2|STAT5A|PIK3CA|STAT5B|PIK3CB|PIK3R1|PIK3R2|MAPK10|BAD|SOS1|SOS2|PRKCA|PRKCB|MYC|PRKCG|MAPK1|EGFR|PLCG2|ERBB2|CBLC|RAF1|TGFA|ABL1|PIK3R5|CRKL|GRB2|BRAF|PIK3CD|PIK3CG|KRAS|GSK3B|AKT3|MAPK8|PIK3R3|CBLB|CBL|HRAS|NRAS
KEGG_ERBB_SIGNALING_PATHWAY (Geneset_Overlap) BIOCARTA_CREB_PATHWAY	0.518519	14	AKT1|MAPK3|PIK3CA|PIK3R1|CAMK2A|CAMK2B|CAMK2D|CAMK2G|SOS1|PRKCA|PRKCB|MAPK1|GRB2|HRAS
KEGG_ERBB_SIGNALING_PATHWAY (Geneset_Overlap) KEGG_CHRONIC_MYELOID_LEUKEMIA	0.547945	40	AKT1|AKT2|CDKN1A|CDKN1B|CRK|MAPK3|MAP2K1|MAP2K2|SHC2|ARAF|STAT5A|PIK3CA|STAT5B|PIK3CB|PIK3R1|PIK3R2|SHC3|BAD|SOS1|SOS2|MYC|MAPK1|SHC1|SHC4|CBLC|RAF1|ABL1|PIK3R5|CRKL|GRB2|BRAF|PIK3CD|PIK3CG|KRAS|AKT3|PIK3R3|CBLB|CBL|HRAS|NRAS
KEGG_ERBB_SIGNALING_PATHWAY (Geneset_Overlap) PID_ERBB2_ERBB3_PATHWAY	0.659091	29	MAPK9|AKT1|JUN|MAPK3|MAP2K1|MAP2K2|MTOR|PIK3CA|PIK3CB|PIK3R1|PIK3R2|MAPK10|BAD|SOS1|MAPK1|SRC|SHC1|ERBB2|NRG1|RAF1|NRG2|ERBB3|GRB2|PIK3CD|KRAS|MAPK8|PIK3R3|HRAS|NRAS
KEGG_ERBB_SIGNALING_PATHWAY (Geneset_Overlap) BIOCARTA_MET_PATHWAY	0.540541	20	PAK1|JUN|CRK|MAPK3|MAP2K1|GAB1|ELK1|MAP2K2|PTK2|PIK3CA|PIK3R1|SOS1|MAPK1|SRC|RAF1|CRKL|GRB2|PIK3CG|MAPK8|HRAS
KEGG_ERBB_SIGNALING_PATHWAY (Geneset_Overlap) KEGG_NEUROTROPHIN_SIGNALING_PATHWAY	0.505747	44	MAPK9|AKT1|AKT2|JUN|PLCG1|CRK|MAPK3|MAP2K1|GAB1|MAP2K2|SHC2|PIK3CA|PIK3CB|PIK3R1|PIK3R2|SHC3|CAMK2A|CAMK2B|CAMK2D|CAMK2G|MAPK10|BAD|SOS1|SOS2|MAPK1|SHC1|PLCG2|SHC4|RAF1|ABL1|PIK3R5|CRKL|GRB2|BRAF|PIK3CD|PIK3CG|MAP2K7|KRAS|GSK3B|AKT3|MAPK8|PIK3R3|HRAS|NRAS
KEGG_ERBB_SIGNALING_PATHWAY (Geneset_Overlap) BIOCARTA_IGF1R_PATHWAY	0.521739	12	AKT1|MAPK3|MAP2K1|PIK3CA|PIK3R1|BAD|SOS1|MAPK1|SHC1|RAF1|GRB2|HRAS
KEGG_ERBB_SIGNALING_PATHWAY (Geneset_Overlap) BIOCARTA_AT1R_PATHWAY	0.575758	19	PAK1|JUN|MAPK3|MAP2K1|ELK1|MAP2K2|PTK2|SOS1|PRKCA|PRKCB|MAPK1|SRC|SHC1|EGFR|RAF1|GRB2|MAPK8|MAP2K4|HRAS
KEGG_ERBB_SIGNALING_PATHWAY (Geneset_Overlap) REACTOME_ARMS_MEDIATED_ACTIVATION	0.588235	10	CRK|MAPK3|MAP2K1|MAP2K2|MAPK1|RAF1|BRAF|KRAS|HRAS|NRAS
KEGG_ERBB_SIGNALING_PATHWAY (Geneset_Overlap) BIOCARTA_FCER1_PATHWAY	0.5	19	PAK2|JUN|PLCG1|MAPK3|MAP2K1|ELK1|PIK3CA|PIK3R1|SOS1|PRKCB|MAPK1|SHC1|RAF1|GRB2|PIK3CG|MAP2K7|MAPK8|MAP2K4|HRAS
KEGG_ERBB_SIGNALING_PATHWAY (Geneset_Overlap) REACTOME_SHC1_EVENTS_IN_ERBB4_SIGNALING	0.9	18	MAPK3|MAP2K1|MAP2K2|SOS1|MAPK1|SHC1|BTC|NRG1|RAF1|NRG2|NRG4|EREG|HBEGF|ERBB4|GRB2|KRAS|HRAS|NRAS
BIOCARTA_SPRY_PATHWAY (Geneset_Overlap) KEGG_FOCAL_ADHESION	0.611111	11	MAPK1|SRC|EGFR|SHC1|RAF1|EGF|MAPK3|MAP2K1|HRAS|SOS1|GRB2
BIOCARTA_SPRY_PATHWAY (Geneset_Overlap) KEGG_INSULIN_SIGNALING_PATHWAY	0.5	9	MAPK1|SHC1|RAF1|MAPK3|MAP2K1|CBL|HRAS|SOS1|GRB2
BIOCARTA_SPRY_PATHWAY (Geneset_Overlap) REACTOME_SIGNALING_BY_ERBB2	0.611111	11	MAPK1|SRC|EGFR|SHC1|RAF1|EGF|MAPK3|MAP2K1|HRAS|SOS1|GRB2
BIOCARTA_SPRY_PATHWAY (Geneset_Overlap) REACTOME_HEMOSTASIS	0.5	9	MAPK1|SRC|SHC1|RAF1|EGF|MAPK3|HRAS|SOS1|GRB2
BIOCARTA_SPRY_PATHWAY (Geneset_Overlap) KEGG_GAP_JUNCTION	0.555556	10	MAPK1|SRC|EGFR|RAF1|EGF|MAPK3|MAP2K1|HRAS|SOS1|GRB2
BIOCARTA_SPRY_PATHWAY (Geneset_Overlap) REACTOME_SIGNALING_BY_FGFR_IN_DISEASE	0.611111	11	MAPK1|SRC|SHC1|RAF1|SPRY2|MAPK3|MAP2K1|CBL|HRAS|SOS1|GRB2
BIOCARTA_SPRY_PATHWAY (Geneset_Overlap) REACTOME_SIGNALING_BY_ILS	0.5	9	MAPK1|SHC1|RAF1|MAPK3|MAP2K1|CBL|HRAS|SOS1|GRB2
BIOCARTA_SPRY_PATHWAY (Geneset_Overlap) BIOCARTA_PYK2_PATHWAY	0.5	9	MAPK1|SRC|SHC1|RAF1|MAPK3|MAP2K1|HRAS|SOS1|GRB2
BIOCARTA_SPRY_PATHWAY (Geneset_Overlap) REACTOME_AXON_GUIDANCE	0.5	9	MAPK1|SRC|EGFR|RAF1|MAPK3|MAP2K1|HRAS|SOS1|GRB2
BIOCARTA_SPRY_PATHWAY (Geneset_Overlap) REACTOME_SIGNALING_BY_PDGF	0.5	9	MAPK1|SRC|RASA1|RAF1|MAPK3|MAP2K1|HRAS|SOS1|GRB2
BIOCARTA_SPRY_PATHWAY (Geneset_Overlap) PID_IL2_1PATHWAY	0.5	9	MAPK1|SHC1|RASA1|RAF1|MAPK3|MAP2K1|HRAS|SOS1|GRB2
BIOCARTA_SPRY_PATHWAY (Geneset_Overlap) KEGG_PATHWAYS_IN_CANCER	0.555556	10	MAPK1|EGFR|RAF1|EGF|MAPK3|MAP2K1|CBL|HRAS|SOS1|GRB2
BIOCARTA_SPRY_PATHWAY (Geneset_Overlap) PID_ERBB1_DOWNSTREAM_PATHWAY	0.555556	10	MAPK1|SRC|EGFR|RAF1|EGF|MAPK3|MAP2K1|HRAS|SOS1|GRB2
BIOCARTA_SPRY_PATHWAY (Geneset_Overlap) KEGG_MAPK_SIGNALING_PATHWAY	0.555556	10	MAPK1|EGFR|RASA1|RAF1|EGF|MAPK3|MAP2K1|HRAS|SOS1|GRB2
BIOCARTA_SPRY_PATHWAY (Geneset_Overlap) PID_PDGFRB_PATHWAY	0.611111	11	MAPK1|SRC|SHC1|RASA1|RAF1|MAPK3|MAP2K1|CBL|HRAS|SOS1|GRB2
BIOCARTA_SPRY_PATHWAY (Geneset_Overlap) BIOCARTA_AT1R_PATHWAY	0.555556	10	MAPK1|SRC|EGFR|SHC1|RAF1|MAPK3|MAP2K1|HRAS|SOS1|GRB2
BIOCARTA_SPRY_PATHWAY (Geneset_Overlap) KEGG_CHRONIC_MYELOID_LEUKEMIA	0.5	9	MAPK1|SHC1|RAF1|MAPK3|MAP2K1|CBL|HRAS|SOS1|GRB2
BIOCARTA_SPRY_PATHWAY (Geneset_Overlap) REACTOME_DEVELOPMENTAL_BIOLOGY	0.5	9	MAPK1|SRC|EGFR|RAF1|MAPK3|MAP2K1|HRAS|SOS1|GRB2
BIOCARTA_SPRY_PATHWAY (Geneset_Overlap) REACTOME_SIGNALING_BY_FGFR	0.611111	11	MAPK1|SRC|SHC1|RAF1|SPRY2|MAPK3|MAP2K1|CBL|HRAS|SOS1|GRB2
BIOCARTA_SPRY_PATHWAY (Geneset_Overlap) BIOCARTA_MET_PATHWAY	0.5	9	MAPK1|SRC|RASA1|RAF1|MAPK3|MAP2K1|HRAS|SOS1|GRB2
BIOCARTA_SPRY_PATHWAY (Geneset_Overlap) REACTOME_SIGNALLING_TO_ERKS	0.5	9	MAPK1|SRC|SHC1|RAF1|MAPK3|MAP2K1|HRAS|SOS1|GRB2
BIOCARTA_SPRY_PATHWAY (Geneset_Overlap) PID_ERBB2_ERBB3_PATHWAY	0.5	9	MAPK1|SRC|SHC1|RAF1|MAPK3|MAP2K1|HRAS|SOS1|GRB2
BIOCARTA_SPRY_PATHWAY (Geneset_Overlap) REACTOME_NGF_SIGNALLING_VIA_TRKA_FROM_THE_PLASMA_MEMBRANE	0.5	9	MAPK1|SRC|SHC1|RAF1|MAPK3|MAP2K1|HRAS|SOS1|GRB2
BIOCARTA_SPRY_PATHWAY (Geneset_Overlap) KEGG_ERBB_SIGNALING_PATHWAY	0.666667	12	MAPK1|SRC|EGFR|SHC1|RAF1|EGF|MAPK3|MAP2K1|CBL|HRAS|SOS1|GRB2
BIOCARTA_SPRY_PATHWAY (Geneset_Overlap) REACTOME_SIGNALING_BY_EGFR_IN_CANCER	0.777778	14	MAPK1|SRC|EGFR|SHC1|RAF1|SPRY1|SPRY2|EGF|MAPK3|MAP2K1|CBL|HRAS|SOS1|GRB2
BIOCARTA_SPRY_PATHWAY (Geneset_Overlap) REACTOME_SIGNALLING_BY_NGF	0.5	9	MAPK1|SRC|SHC1|RAF1|MAPK3|MAP2K1|HRAS|SOS1|GRB2
KEGG_PARKINSONS_DISEASE (Geneset_Overlap) KEGG_OXIDATIVE_PHOSPHORYLATION	0.696429	78	UQCRH|UQCRFS1|UQCRC2|UQCRC1|UQCR11|UQCRQ|COX6B2|COX4I2|COX7A2L|COX5A|UQCRHL|CYC1|NDUFV3|ATP5J|SDHD|ATP5A1|SDHB|SDHC|ATP5B|ATP5G1|SDHA|NDUFA5|NDUFA4|NDUFS7|ATP5O|ATP5H|NDUFA2|NDUFA3|NDUFA1|ATP5D|ATP5G3|ATP5G2|ATP5F1|ATP5E|NDUFA4L2|ATP5C1|NDUFB3|NDUFB1|NDUFB2|NDUFA10|NDUFAB1|NDUFA9|NDUFA7|NDUFA8|NDUFA6|NDUFS8|NDUFB10|NDUFC1|NDUFC2|NDUFV2|NDUFS1|NDUFS4|NDUFB6|NDUFV1|NDUFB7|NDUFS6|NDUFB8|NDUFS5|NDUFB…
KEGG_PARKINSONS_DISEASE (Geneset_Overlap) REACTOME_TCA_CYCLE_AND_RESPIRATORY_ELECTRON_TRANSPORT	0.607143	68	UQCRH|UQCRFS1|UQCRC2|UQCRC1|UQCR11|UQCRQ|COX7A2L|COX5A|UQCRHL|CYCS|CYC1|NDUFV3|ATP5J|SDHD|ATP5A1|SDHB|SDHC|ATP5B|ATP5G1|SDHA|NDUFA5|NDUFA4|NDUFS7|ATP5O|ATP5H|NDUFA2|NDUFA3|NDUFA1|ATP5D|ATP5F1|ATP5E|ATP5C1|NDUFB3|NDUFB1|NDUFB2|NDUFA10|NDUFAB1|NDUFA9|NDUFA7|NDUFA8|NDUFA6|NDUFS8|NDUFB10|NDUFC1|NDUFC2|NDUFV2|NDUFS1|NDUFS4|NDUFB6|NDUFV1|NDUFB7|NDUFS6|NDUFB8|NDUFS5|NDUFB9|NDUFS2|NDUFB4|NDUFS3|NDUFB5|CO…
KEGG_PARKINSONS_DISEASE (Geneset_Overlap) REACTOME_RESPIRATORY_ELECTRON_TRANSPORT_ATP_SYNTHESIS_BY_CHEMIOSMOTIC_COUPLING_AND_HEAT_PRODUCTION_BY_UNCOUPLING_PROTEINS_	0.839506	68	UQCRH|UQCRFS1|UQCRC2|UQCRC1|UQCR11|UQCRQ|COX7A2L|COX5A|UQCRHL|CYCS|CYC1|NDUFV3|ATP5J|SDHD|ATP5A1|SDHB|SDHC|ATP5B|ATP5G1|SDHA|NDUFA5|NDUFA4|NDUFS7|ATP5O|ATP5H|NDUFA2|NDUFA3|NDUFA1|ATP5D|ATP5F1|ATP5E|ATP5C1|NDUFB3|NDUFB1|NDUFB2|NDUFA10|NDUFAB1|NDUFA9|NDUFA7|NDUFA8|NDUFA6|NDUFS8|NDUFB10|NDUFC1|NDUFC2|NDUFV2|NDUFS1|NDUFS4|NDUFB6|NDUFV1|NDUFB7|NDUFS6|NDUFB8|NDUFS5|NDUFB9|NDUFS2|NDUFB4|NDUFS3|NDUFB5|CO…
REACTOME_CELL_CYCLE (Geneset_Overlap) REACTOME_ANTIGEN_PROCESSING_CROSS_PRESENTATION	0.611111	44	RPS27A|UBA52|PSMD14|PSMA8|PSME4|PSMA1|PSMA2|PSMA3|PSMA4|PSMA5|PSMA6|PSMA7|PSMB1|PSMB2|PSMB3|PSMB4|PSMB5|PSMB6|PSMB7|PSMB8|PSMB9|PSMB10|PSMC1|PSMC2|PSMC3|PSMC4|PSMC5|PSMC6|PSMD1|PSMD2|PSMD3|PSMD4|PSMD5|PSMD7|PSMD8|PSMD9|PSMD10|PSMD11|PSMD12|PSMD13|PSME1|PSME2|PSMF1|PSMD6
REACTOME_CELL_CYCLE (Geneset_Overlap) REACTOME_LOSS_OF_NLP_FROM_MITOTIC_CENTROSOMES	1	56	TUBA4A|TUBG1|ALMS1|TUBA1A|CEP76|CEP290|CEP63|CEP70|OFD1|SSNA1|CEP41|CEP135|CEP57|CKAP5|CNTRL|FGFR1OP|PPP2R1A|PRKAR2B|PRKACA|YWHAE|AKAP9|PLK1|CLASP1|HSP90AA1|CDK1|ACTR1A|DCTN2|DCTN3|DCTN1|DYNC1H1|DYNC1I2|YWHAG|TUBB4A|TUBB4B|CETN2|PLK4|SDCCAG8|DYNLL1|CEP250|NEDD1|TUBB|CSNK1E|CEP164|CSNK1D|MAPRE1|NINL|AZI1|NEK2|PAFAH1B1|PCM1|PCNT|CEP192|HAUS2|CEP72|CDK5RAP2|CENPJ
REACTOME_CELL_CYCLE (Geneset_Overlap) REACTOME_RECRUITMENT_OF_MITOTIC_CENTROSOME_PROTEINS_AND_COMPLEXES	1	63	TUBA4A|TUBG1|ALMS1|TUBA1A|CEP76|CEP290|CEP63|CEP70|OFD1|TUBGCP6|SSNA1|CEP41|CEP135|CEP57|CKAP5|CCNB1|CNTRL|FGFR1OP|PPP2R1A|PRKAR2B|PRKACA|YWHAE|AKAP9|PLK1|CLASP1|HSP90AA1|CDK1|ACTR1A|DCTN2|DCTN3|DCTN1|DYNC1H1|DYNC1I2|YWHAG|TUBB4A|TUBB4B|TUBGCP3|CETN2|PLK4|SDCCAG8|DYNLL1|TUBGCP2|CEP250|TUBGCP5|NEDD1|TUBB|CSNK1E|CEP164|CSNK1D|MAPRE1|NINL|AZI1|TUBG2|NEK2|NUMA1|PAFAH1B1|PCM1|PCNT|CEP192|HAUS2|CEP72|C…
REACTOME_CELL_CYCLE (Geneset_Overlap) REACTOME_MITOTIC_G1_G1_S_PHASES	1	130	TK2|TYMS|CDT1|CCNA2|CCNA1|CCNH|LIN52|CCND1|CCND2|SKP1|SKP2|CUL1|CDKN2A|CDKN1A|CDKN1B|CCNB1|PPP2CA|PPP2CB|PPP2R1A|PPP2R1B|MYC|MAX|HDAC1|RPS27A|UBA52|PSMD14|PSMA1|PSMA2|PSMA3|PSMA4|PSMA5|PSMA6|PSMA7|PSMB1|PSMB2|PSMB3|PSMB4|PSMB5|PSMB6|PSMB7|PSMB8|PSMB9|PSMB10|PSMC1|PSMC2|PSMC3|PSMC4|PSMC5|PSMC6|PSMD1|PSMD2|PSMD3|PSMD4|PSMD5|PSMD7|PSMD8|PSMD9|PSMD10|PSMD11|PSMD12|PSMD13|PSME1|PSME2|CDK2|DBF4|ORC6|OR…
REACTOME_CELL_CYCLE (Geneset_Overlap) REACTOME_REGULATION_OF_MRNA_STABILITY_BY_PROTEINS_THAT_BIND_AU_RICH_ELEMENTS	0.555556	45	XPO1|RPS27A|UBA52|PSMD14|PSMA8|PSME4|PSMA1|PSMA2|PSMA3|PSMA4|PSMA5|PSMA6|PSMA7|PSMB1|PSMB2|PSMB3|PSMB4|PSMB5|PSMB6|PSMB7|PSMB8|PSMB9|PSMB10|PSMC1|PSMC2|PSMC3|PSMC4|PSMC5|PSMC6|PSMD1|PSMD2|PSMD3|PSMD4|PSMD5|PSMD7|PSMD8|PSMD9|PSMD10|PSMD11|PSMD12|PSMD13|PSME1|PSME2|PSMF1|PSMD6
REACTOME_CELL_CYCLE (Geneset_Overlap) REACTOME_MITOTIC_G2_G2_M_PHASES	1	78	TUBA4A|TUBG1|XPO1|ALMS1|TUBA1A|CEP76|CEP290|CEP63|CEP70|OFD1|TUBGCP6|SSNA1|CCNA2|CCNA1|CCNH|CEP41|CEP135|CEP57|CKAP5|CCNB1|CNTRL|FGFR1OP|PPP2R1A|PRKAR2B|PRKACA|YWHAE|CDC25B|AKAP9|CDK2|WEE1|CCNB2|CDC25A|CDC25C|E2F1|PLK1|PKMYT1|CLASP1|HSP90AA1|CDK1|ACTR1A|DCTN2|DCTN3|DCTN1|DYNC1H1|DYNC1I2|YWHAG|CDK7|TUBB4A|TUBB4B|TUBGCP3|CETN2|PLK4|SDCCAG8|DYNLL1|TUBGCP2|CEP250|TUBGCP5|NEDD1|E2F3|TUBB|CSNK1E|CEP164…
REACTOME_CELL_CYCLE (Geneset_Overlap) REACTOME_G1_PHASE	1	35	CCNH|CCND1|CCND2|SKP1|SKP2|CUL1|CDKN2A|CDKN1A|CDKN1B|PPP2CA|PPP2CB|PPP2R1A|PPP2R1B|RPS27A|UBA52|E2F1|CDK4|RB1|PPP2R2A|PPP2R3B|CDK6|CDK7|CDKN2B|CDKN2C|CDKN2D|CKS1B|E2F2|E2F3|E2F4|E2F5|MNAT1|CCND3|RBL1|RBL2|TFDP1
REACTOME_CELL_CYCLE (Geneset_Overlap) REACTOME_G2_M_CHECKPOINTS	1	41	CCNB1|CDK2|DBF4|CHEK1|CHEK2|ORC6|ORC3|HUS1|MCM2|MCM3|MCM4|MCM5|MCM6|MCM7|ATM|ORC1|ORC2|ORC4|ORC5|ATR|MCM10|RAD1|RAD9A|RAD17|RFC2|RFC3|RFC4|RFC5|RPA1|RPA2|RPA3|WEE1|CDC7|CDC45|ATRIP|MCM8|CCNB2|CDC6|CDC25A|CDC25C|CDK1
REACTOME_CELL_CYCLE (Geneset_Overlap) REACTOME_CELL_CYCLE_CHECKPOINTS	1	111	MAD1L1|BUB3|CDC16|ANAPC1|RFWD2|ANAPC7|ANAPC5|CDC27|UBE2D1|UBE2E1|CDC20|ANAPC10|ANAPC11|ANAPC2|ANAPC4|CDC23|UBE2C|CDC26|CDKN1A|CDKN1B|CCNB1|RPS27A|UBA52|PSMD14|TP53|PSMA8|PSME4|PSMA1|PSMA2|PSMA3|PSMA4|PSMA5|PSMA6|PSMA7|PSMB1|PSMB2|PSMB3|PSMB4|PSMB5|PSMB6|PSMB7|PSMB8|PSMB9|PSMB10|PSMC1|PSMC2|PSMC3|PSMC4|PSMC5|PSMC6|PSMD1|PSMD2|PSMD3|PSMD4|PSMD5|PSMD7|PSMD8|PSMD9|PSMD10|PSMD11|PSMD12|PSMD13|PSME1|PS…
REACTOME_CELL_CYCLE (Geneset_Overlap) PID_ATR_PATHWAY	0.641026	25	CCNA2|PPP2CA|PPP2R1A|CDK2|CHEK1|HUS1|MCM2|MCM7|ATR|RAD1|RAD9A|RAD17|RFC2|RFC3|RFC4|RFC5|RPA1|RPA2|ATRIP|CDC6|CDC25A|CDC25C|MDM2|PLK1|CEP164
REACTOME_CELL_CYCLE (Geneset_Overlap) KEGG_CELL_CYCLE	0.733871	91	MAD1L1|CDC14A|CCNA2|CCNA1|CCNH|BUB3|CCND1|CCND2|CDC16|ANAPC1|ANAPC7|ANAPC5|SKP1|CDC27|CDC20|ANAPC10|ANAPC11|SKP2|CUL1|CDKN2A|ANAPC2|ANAPC4|CDC23|CDC26|CDKN1A|CDKN1B|CCNB1|MYC|HDAC1|YWHAE|CDC25B|TP53|CDK2|DBF4|CHEK1|CHEK2|ORC6|ORC3|MCM2|MCM3|MCM4|MCM5|MCM6|MCM7|ATM|ORC1|ORC2|ORC4|ORC5|ATR|WEE1|CDC7|CDC45|CCNB2|CDC6|CDC25A|CDC25C|MDM2|E2F1|SMC1B|SMC1A|PLK1|BUB1|PTTG1|CCNE1|MAD2L1|SMC3|PKMYT1|CCNE2|…
REACTOME_TRANSPORT_OF_RIBONUCLEOPROTEINS_INTO_THE_HOST_NUCLEUS (Geneset_Overlap) REACTOME_TRANSPORT_OF_MATURE_TRANSCRIPT_TO_CYTOPLASM	0.925926	25	NUP133|NUP43|NUP205|NUP155|NUP107|NUP93|NUP210|NUPL1|POM121|TPR|NUP153|NUP188|NUP50|NUP37|NUP62|RANBP2|NUP85|NUPL2|NUP214|AAAS|NUP88|SEH1L|RAE1|NUP35|NUP54
REACTOME_TRANSPORT_OF_RIBONUCLEOPROTEINS_INTO_THE_HOST_NUCLEUS (Geneset_Overlap) REACTOME_TRANSMEMBRANE_TRANSPORT_OF_SMALL_MOLECULES	0.925926	25	NUP133|NUP43|NUP205|NUP155|NUP107|NUP93|NUP210|NUPL1|POM121|TPR|NUP153|NUP188|NUP50|NUP37|NUP62|RANBP2|NUP85|NUPL2|NUP214|AAAS|NUP88|SEH1L|RAE1|NUP35|NUP54
REACTOME_TRANSPORT_OF_RIBONUCLEOPROTEINS_INTO_THE_HOST_NUCLEUS (Geneset_Overlap) REACTOME_INFLUENZA_LIFE_CYCLE	1	27	NUP133|NUP43|NUP205|NUP155|NUP107|NUP93|NUP210|NUPL1|POM121|TPR|NUP153|NUP188|NUP50|NUP37|KPNA1|NUP62|RANBP2|NUP85|NUPL2|NUP214|AAAS|NUP88|SEH1L|RAE1|NUP35|NUP54|KPNB1
REACTOME_TRANSPORT_OF_RIBONUCLEOPROTEINS_INTO_THE_HOST_NUCLEUS (Geneset_Overlap) REACTOME_HIV_INFECTION	1	27	NUP133|NUP43|NUP205|NUP155|NUP107|NUP93|NUP210|NUPL1|POM121|TPR|NUP153|NUP188|NUP50|NUP37|KPNA1|NUP62|RANBP2|NUP85|NUPL2|NUP214|AAAS|NUP88|SEH1L|RAE1|NUP35|NUP54|KPNB1
REACTOME_TRANSPORT_OF_RIBONUCLEOPROTEINS_INTO_THE_HOST_NUCLEUS (Geneset_Overlap) REACTOME_HOST_INTERACTIONS_OF_HIV_FACTORS	1	27	NUP133|NUP43|NUP205|NUP155|NUP107|NUP93|NUP210|NUPL1|POM121|TPR|NUP153|NUP188|NUP50|NUP37|KPNA1|NUP62|RANBP2|NUP85|NUPL2|NUP214|AAAS|NUP88|SEH1L|RAE1|NUP35|NUP54|KPNB1
REACTOME_TRANSPORT_OF_RIBONUCLEOPROTEINS_INTO_THE_HOST_NUCLEUS (Geneset_Overlap) REACTOME_TRANSPORT_OF_MATURE_MRNA_DERIVED_FROM_AN_INTRONLESS_TRANSCRIPT	0.925926	25	NUP133|NUP43|NUP205|NUP155|NUP107|NUP93|NUP210|NUPL1|POM121|TPR|NUP153|NUP188|NUP50|NUP37|NUP62|RANBP2|NUP85|NUPL2|NUP214|AAAS|NUP88|SEH1L|RAE1|NUP35|NUP54
REACTOME_TRANSPORT_OF_RIBONUCLEOPROTEINS_INTO_THE_HOST_NUCLEUS (Geneset_Overlap) REACTOME_INTERACTIONS_OF_VPR_WITH_HOST_CELLULAR_PROTEINS	0.962963	26	NUP133|NUP43|NUP205|NUP155|NUP107|NUP93|NUP210|NUPL1|POM121|TPR|NUP153|NUP188|NUP50|NUP37|KPNA1|NUP62|RANBP2|NUP85|NUPL2|NUP214|AAAS|NUP88|SEH1L|RAE1|NUP35|NUP54
REACTOME_TRANSPORT_OF_RIBONUCLEOPROTEINS_INTO_THE_HOST_NUCLEUS (Geneset_Overlap) REACTOME_METABOLISM_OF_RNA	0.925926	25	NUP133|NUP43|NUP205|NUP155|NUP107|NUP93|NUP210|NUPL1|POM121|TPR|NUP153|NUP188|NUP50|NUP37|NUP62|RANBP2|NUP85|NUPL2|NUP214|AAAS|NUP88|SEH1L|RAE1|NUP35|NUP54
REACTOME_TRANSPORT_OF_RIBONUCLEOPROTEINS_INTO_THE_HOST_NUCLEUS (Geneset_Overlap) REACTOME_METABOLISM_OF_CARBOHYDRATES	0.925926	25	NUP133|NUP43|NUP205|NUP155|NUP107|NUP93|NUP210|NUPL1|POM121|TPR|NUP153|NUP188|NUP50|NUP37|NUP62|RANBP2|NUP85|NUPL2|NUP214|AAAS|NUP88|SEH1L|RAE1|NUP35|NUP54
REACTOME_TRANSPORT_OF_RIBONUCLEOPROTEINS_INTO_THE_HOST_NUCLEUS (Geneset_Overlap) REACTOME_ANTIVIRAL_MECHANISM_BY_IFN_STIMULATED_GENES	1	27	NUP133|NUP43|NUP205|NUP155|NUP107|NUP93|NUP210|NUPL1|POM121|TPR|NUP153|NUP188|NUP50|NUP37|KPNA1|NUP62|RANBP2|NUP85|NUPL2|NUP214|AAAS|NUP88|SEH1L|RAE1|NUP35|NUP54|KPNB1
REACTOME_INTEGRATION_OF_ENERGY_METABOLISM (Geneset_Overlap) REACTOME_DARPP_32_EVENTS	0.5	12	PPP2CA|PPP2CB|PPP2R1A|PPP2R1B|PPP2R5D|PRKAR1A|PRKAR1B|PRKAR2A|PRKAR2B|PRKACA|PRKACB|PRKACG
REACTOME_INTEGRATION_OF_ENERGY_METABOLISM (Geneset_Overlap) REACTOME_CA_DEPENDENT_EVENTS	0.586207	17	PRKAR1A|PRKAR1B|PRKAR2A|PRKAR2B|PRKCA|ADCY3|PRKACA|PRKACB|PRKACG|ADCY1|ADCY2|ADCY5|ADCY6|ADCY7|ADCY8|ADCY9|ADCY4
REACTOME_INTEGRATION_OF_ENERGY_METABOLISM (Geneset_Overlap) REACTOME_REGULATION_OF_INSULIN_SECRETION	1	89	KCNB1|KCNC2|KCNJ11|ITPR3|GNA15|GNA11|KCNS3|PRKAR1A|PRKAR1B|PRKAR2A|PRKAR2B|CHRM3|GNG13|PLCB2|PLCB3|GNA14|GNG2|GNAQ|SLC25A6|GNAS|PRKCA|SLC25A5|RAP1A|SLC25A4|GNG12|GNB4|PRKACA|PRKACB|PRKACG|SNAP25|STX1A|STXBP1|ABCC8|ITPR2|VAMP2|CACNA1A|CACNB2|CACNB3|GNB1|GNGT1|CTNNB1|GNG8|AKAP5|GNB5|ADCY5|ADCY6|RAPGEF3|INS|RAP1B|ADCY8|LEP|CDX2|RAPGEF4|GPR119|ADRA2A|DPP4|SEC11A|GATA4|GCG|GIP|GLP1R|GNAO1|FFAR1|SPCS1|…
REACTOME_INTEGRATION_OF_ENERGY_METABOLISM (Geneset_Overlap) REACTOME_PLC_BETA_MEDIATED_EVENTS	0.595238	25	ITPR3|PRKAR1A|PRKAR1B|PRKAR2A|PRKAR2B|PLCB2|PLCB3|PRKCA|ADCY3|PRKACA|PRKACB|PRKACG|ITPR2|ADCY1|ADCY2|ADCY5|ADCY6|ADCY7|ADCY8|ADCY9|GNAO1|ADCY4|PLCB1|GNAI1|GNAI2
REACTOME_INTEGRATION_OF_ENERGY_METABOLISM (Geneset_Overlap) REACTOME_OPIOID_SIGNALLING	0.61039	47	ITPR3|PPP2CA|PPP2CB|PPP2R1A|PPP2R1B|PPP2R5D|PRKAR1A|PRKAR1B|PRKAR2A|PRKAR2B|GNG13|PLCB2|PLCB3|GNG2|PRKCA|GNG12|ADCY3|GNB4|PRKACA|PRKACB|PRKACG|ITPR2|GNB1|GNGT1|GNG8|GNB5|ADCY1|ADCY2|ADCY5|ADCY6|ADCY7|ADCY8|ADCY9|GNAO1|ADCY4|PLCB1|GNAI1|GNAI2|GNB2|GNB3|GNG3|GNG4|GNG5|GNG7|GNG10|GNG11|GNGT2
PID_ERBB1_INTERNALIZATION_PATHWAY (Geneset_Overlap) REACTOME_SIGNALING_BY_EGFR_IN_CANCER	0.512195	21	SRC|SHC1|EGFR|RAF1|SPRY2|EGF|EPS15|LRIG1|EPN1|SH3KBP1|HGS|GRB2|PIK3CA|PIK3R1|KRAS|CDC42|SH3GL2|CBL|HRAS|SOS1|NRAS
PID_ERBB1_INTERNALIZATION_PATHWAY (Geneset_Overlap) BIOCARTA_SPRY_PATHWAY	0.555556	10	SRC|SHC1|EGFR|RAF1|SPRY2|EGF|GRB2|CBL|HRAS|SOS1
REACTOME_METABOLISM_OF_LIPIDS_AND_LIPOPROTEINS (Geneset_Overlap) KEGG_FATTY_ACID_METABOLISM	0.52381	22	CYP4A11|ECI1|ECHS1|ACSL1|ACSL3|ACSL4|ACSL6|ACAA1|HADHA|HADHB|HADH|ACADL|ACADM|ACADS|ACADVL|ACAT1|ACOX1|ACSL5|ACOX3|CPT1A|CPT1B|CPT2
REACTOME_METABOLISM_OF_LIPIDS_AND_LIPOPROTEINS (Geneset_Overlap) REACTOME_SYNTHESIS_OF_PIPS_AT_THE_PLASMA_MEMBRANE	1	30	PIK3CA|PIK3CB|PIK3R1|PIK3R2|PTEN|PIP5K1C|PIK3R6|PIK3R5|INPP5J|INPPL1|MTM1|INPP5K|PIK3C2A|PIK3C2B|PIK3C2G|PIK3CD|PIK3CG|PIP4K2A|PI4K2B|PI4K2A|MTMR14|PIP5K1B|PIP4K2B|PIK3R3|MTMR1|INPP4B|SYNJ1|SYNJ2|MTMR3|MTMR6
REACTOME_METABOLISM_OF_LIPIDS_AND_LIPOPROTEINS (Geneset_Overlap) REACTOME_SYNTHESIS_OF_PIPS_AT_THE_GOLGI_MEMBRANE	1	17	PIKFYVE|SACM1L|PIK3R4|ARF1|ARF3|OCRL|PIK3C2A|PIK3C2G|PIK3C3|PI4KA|PI4KB|PI4K2B|PI4K2A|VAC14|INPP5E|TPTE2|FIG4
REACTOME_METABOLISM_OF_LIPIDS_AND_LIPOPROTEINS (Geneset_Overlap) REACTOME_PHOSPHOLIPID_METABOLISM	1	195	MBOAT1|PHOSPHO1|SGMS2|SPHK1|PLD6|CERS3|ARSG|GPD1L|LPIN1|PLD3|KDSR|LCLAT1|CERS6|LPCAT4|PLA2G4F|GALC|SUMF2|SGMS1|GBA|GLA|GM2A|GPD1|PLA2G4D|SUMF1|CERS2|HADHA|HADHB|ENPP7|ARSI|ACER2|ARSH|SPHK2|ARSA|STS|ARSE|ARSF|ASAH1|NEU1|NEU2|OSBP|PNPLA8|PCYT1A|PLD1|PLD2|CRLS1|LPCAT2|ETNK2|AGPAT5|ACER3|ETNK1|SMPD3|SMPD4|PRKD1|GPCPD1|PSAP|ASAH2|AGPAT3|AGPAT4|CHPT1|PNPLA2|GPAM|GBA2|GBA3|PCYT2|CERK|LPIN3|SMPD1|TAZ|UGC…
REACTOME_METABOLISM_OF_LIPIDS_AND_LIPOPROTEINS (Geneset_Overlap) REACTOME_PI_METABOLISM	1	47	PIK3CA|PIK3CB|PIK3R1|PIK3R2|PTEN|PIP5K1C|PIK3R6|PIKFYVE|SACM1L|PIK3R5|PITPNB|INPP5J|PIK3R4|INPPL1|ARF1|ARF3|MTM1|OCRL|INPP5K|PIK3C2A|PIK3C2B|PIK3C2G|PIK3C3|PIK3CD|PIK3CG|PI4KA|PI4KB|PIP4K2A|PI4K2B|PI4K2A|VAC14|INPP5E|MTMR14|PIP5K1B|PIP4K2B|PIK3R3|MTMR1|INPP4B|SYNJ1|SYNJ2|MTMR3|MTMR2|MTMR6|MTMR7|MTMR4|TPTE2|FIG4
REACTOME_CYTOKINE_SIGNALING_IN_IMMUNE_SYSTEM (Geneset_Overlap) REACTOME_TRANSPORT_OF_MATURE_TRANSCRIPT_TO_CYTOPLASM	0.5	26	NUP50|NUPL2|NUP35|NUP205|NUP210|NUP188|NUP62|NUP43|NUP88|NUP54|NUP133|NUP107|RANBP2|TPR|EIF4E|NUP37|NUP85|NUP214|AAAS|SEH1L|RAE1|NUP155|NUP93|NUPL1|POM121|NUP153
REACTOME_CYTOKINE_SIGNALING_IN_IMMUNE_SYSTEM (Geneset_Overlap) REACTOME_ANTIVIRAL_MECHANISM_BY_IFN_STIMULATED_GENES	1	64	KPNA2|NUP50|NUPL2|FLNB|NUP35|NUP205|NUP210|NUP188|NUP62|UBE2L6|NUP43|NUP88|UBE2N|NUP54|UBA7|NUP133|NUP107|UBE2E1|RANBP2|NEDD4|PLCG1|USP18|TPR|MAPK3|EIF4A2|EIF4E|EIF4G1|EIF4G2|NUP37|DDX58|NUP85|ARIH1|NUP214|AAAS|EIF4E3|STAT1|SEH1L|IFIT1|RAE1|NUP155|NUP93|NUPL1|IRF3|POM121|NUP153|JAK1|KPNA1|KPNA3|KPNA4|KPNA5|MX1|MX2|HERC5|PIN1|EIF2AK2|RPS27A|UBA52|TRIM25|EIF4G3|EIF4E2|ISG15|EIF4A3|PPM1B|KPNB1
REACTOME_CYTOKINE_SIGNALING_IN_IMMUNE_SYSTEM (Geneset_Overlap) REACTOME_ARMS_MEDIATED_ACTIVATION	0.705882	12	MAPK1|RAF1|KRAS|NRAS|CRK|MAPK3|MAP2K1|MAP2K2|RAPGEF1|YWHAB|CDK1|HRAS
REACTOME_CYTOKINE_SIGNALING_IN_IMMUNE_SYSTEM (Geneset_Overlap) REACTOME_SHC1_EVENTS_IN_ERBB4_SIGNALING	0.65	13	MAPK1|RAF1|GRB2|KRAS|NRAS|MAPK3|MAP2K1|MAP2K2|SOS1|SHC1|YWHAB|CDK1|HRAS
REACTOME_CYTOKINE_SIGNALING_IN_IMMUNE_SYSTEM (Geneset_Overlap) PID_IL2_1PATHWAY	0.636364	35	MAPK1|PTK2B|RAF1|SOCS1|SOCS3|FYN|GRB2|KRAS|NRAS|CISH|MAPK3|MAP2K1|MAP2K2|IRS1|STAT1|PIK3CA|STAT5A|STAT5B|PIK3R1|GAB2|IFNG|SOS1|IL2|IL2RA|IL2RB|IL2RG|SHC1|STAT3|IRS2|JAK1|JAK3|LCK|SYK|SOCS2|HRAS
REACTOME_CYTOKINE_SIGNALING_IN_IMMUNE_SYSTEM (Geneset_Overlap) REACTOME_SIGNALING_BY_ILS	1	106	HGF|MAPK1|PTK2B|RAF1|CRKL|BTRC|SKP1|TRAF6|UBE2N|RBX1|SOCS3|FYN|GRB2|KRAS|CUL1|MAP2K4|CBL|NRAS|NOD1|IRAK3|CHUK|CRK|CSF2|CSF2RA|CSF2RB|MAPK3|MAP2K1|MAP2K2|PELI3|RAPGEF1|TAB3|BLNK|HCK|STAT1|PIK3CA|STAT5A|PIK3CB|STAT5B|PIK3R1|PIK3R2|GAB2|MAP3K3|MAP3K7|SOS1|IL1RAP|NFKB2|IL1RN|IL2|IL2RA|IL2RB|IL2RG|IL3|SHC1|IL3RA|STAT3|TAB2|IL5|IL5RA|IL6|IL6R|IL6ST|IL7|IL7R|IL18|IRAK2|YWHAB|PRKACB|IL1R2|JAK1|JAK2|JAK3|…
REACTOME_CYTOKINE_SIGNALING_IN_IMMUNE_SYSTEM (Geneset_Overlap) BIOCARTA_IGF1R_PATHWAY	0.521739	12	MAPK1|RAF1|GRB2|MAPK3|MAP2K1|IRS1|PIK3CA|PIK3R1|SOS1|SHC1|PRKACB|HRAS
REACTOME_CYTOKINE_SIGNALING_IN_IMMUNE_SYSTEM (Geneset_Overlap) REACTOME_TRANSPORT_OF_MATURE_MRNA_DERIVED_FROM_AN_INTRONLESS_TRANSCRIPT	0.8125	26	NUP50|NUPL2|NUP35|NUP205|NUP210|NUP188|NUP62|NUP43|NUP88|NUP54|NUP133|NUP107|RANBP2|TPR|EIF4E|NUP37|NUP85|NUP214|AAAS|SEH1L|RAE1|NUP155|NUP93|NUPL1|POM121|NUP153
REACTOME_CYTOKINE_SIGNALING_IN_IMMUNE_SYSTEM (Geneset_Overlap) BIOCARTA_SPRY_PATHWAY	0.5	9	MAPK1|RAF1|GRB2|CBL|MAPK3|MAP2K1|SOS1|SHC1|HRAS
REACTOME_CYTOKINE_SIGNALING_IN_IMMUNE_SYSTEM (Geneset_Overlap) REACTOME_INTERACTIONS_OF_VPR_WITH_HOST_CELLULAR_PROTEINS	0.8125	26	NUP50|NUPL2|NUP35|NUP205|NUP210|NUP188|NUP62|NUP43|NUP88|NUP54|NUP133|NUP107|RANBP2|TPR|NUP37|NUP85|NUP214|AAAS|SEH1L|RAE1|NUP155|NUP93|NUPL1|POM121|NUP153|KPNA1
REACTOME_CYTOKINE_SIGNALING_IN_IMMUNE_SYSTEM (Geneset_Overlap) REACTOME_TRANSPORT_OF_RIBONUCLEOPROTEINS_INTO_THE_HOST_NUCLEUS	1	27	NUP50|NUPL2|NUP35|NUP205|NUP210|NUP188|NUP62|NUP43|NUP88|NUP54|NUP133|NUP107|RANBP2|TPR|NUP37|NUP85|NUP214|AAAS|SEH1L|RAE1|NUP155|NUP93|NUPL1|POM121|NUP153|KPNA1|KPNB1
REACTOME_CELL_CYCLE_MITOTIC (Geneset_Overlap) REACTOME_G1_PHASE	1	35	CCNH|E2F1|CCND1|CCND2|SKP1|SKP2|CUL1|CDKN2A|CDKN1A|CDKN1B|PPP2CA|PPP2CB|PPP2R1A|PPP2R1B|CDK4|RPS27A|UBA52|RB1|PPP2R2A|PPP2R3B|CDK6|CDK7|CDKN2B|CDKN2C|CDKN2D|CKS1B|E2F2|E2F3|E2F4|E2F5|MNAT1|CCND3|RBL1|RBL2|TFDP1
REACTOME_CELL_CYCLE_MITOTIC (Geneset_Overlap) REACTOME_LOSS_OF_NLP_FROM_MITOTIC_CENTROSOMES	1	56	TUBA4A|TUBG1|ALMS1|TUBA1A|CEP76|CEP290|CEP63|CEP70|OFD1|SSNA1|CEP41|CEP135|CEP57|CKAP5|PLK1|CLASP1|HSP90AA1|CNTRL|FGFR1OP|PPP2R1A|PRKAR2B|PRKACA|CDK1|ACTR1A|DCTN2|YWHAE|DCTN3|DCTN1|DYNC1H1|AKAP9|DYNC1I2|YWHAG|TUBB4A|TUBB4B|CETN2|PLK4|SDCCAG8|DYNLL1|CEP250|NEDD1|TUBB|CSNK1E|CEP164|CSNK1D|MAPRE1|NINL|AZI1|NEK2|PAFAH1B1|PCM1|PCNT|CEP192|HAUS2|CEP72|CDK5RAP2|CENPJ
REACTOME_CELL_CYCLE_MITOTIC (Geneset_Overlap) REACTOME_CELL_CYCLE	1	307	TK2|MCM2|TUBA4A|MCM3|TUBG1|PSMF1|MCM4|TYMS|MCM5|XPO1|ALMS1|MCM6|TUBA1A|MCM7|MIS12|PSMD6|CENPM|ORC1|CENPO|ORC2|MLF1IP|ORC4|CEP76|ORC5|DSN1|CENPT|MCM10|CEP290|CEP63|CEP70|B9D2|RFC2|NDEL1|RFC3|CDT1|RFC4|NUF2|RFC5|MAD1L1|RPA1|GINS4|RPA2|OFD1|RPA3|TUBGCP6|WEE1|CDC14A|CDC7|SSNA1|CDC45|CCNA2|CCNA1|MCM8|CCNH|CCNB2|CENPL|LIN52|CDC6|ZW10|CDC25A|BUB3|CDC25C|AURKB|RANGAP1|CEP41|CEP135|CEP57|KNTC1|CKAP5|GINS1…
REACTOME_CELL_CYCLE_MITOTIC (Geneset_Overlap) REACTOME_MITOTIC_G1_G1_S_PHASES	1	130	TK2|MCM2|MCM3|PSMF1|MCM4|TYMS|MCM5|MCM6|MCM7|PSMD6|ORC1|ORC2|ORC4|ORC5|MCM10|CDT1|RPA1|RPA2|RPA3|WEE1|CDC7|CDC45|CCNA2|CCNA1|MCM8|CCNH|LIN52|CDC6|CDC25A|E2F1|CCND1|CCND2|FBXO5|CCNE1|PKMYT1|CCNE2|SKP1|SKP2|CUL1|CDKN2A|CDKN1A|CDKN1B|CCNB1|DHFR|PPP2CA|PPP2CB|PPP2R1A|PPP2R1B|MYC|MAX|HDAC1|CDK1|CDK4|RPS27A|UBA52|RB1|PPP2R2A|PPP2R3B|PSMD14|CDK6|CDK7|CDKN2B|CDKN2C|CDKN2D|CKS1B|LIN54|DYRK1A|E2F2|E2F3|E2F…
REACTOME_CELL_CYCLE_MITOTIC (Geneset_Overlap) REACTOME_RECRUITMENT_OF_MITOTIC_CENTROSOME_PROTEINS_AND_COMPLEXES	1	63	TUBA4A|TUBG1|ALMS1|TUBA1A|CEP76|CEP290|CEP63|CEP70|OFD1|TUBGCP6|SSNA1|CEP41|CEP135|CEP57|CKAP5|PLK1|CLASP1|HSP90AA1|CCNB1|CNTRL|FGFR1OP|PPP2R1A|PRKAR2B|PRKACA|CDK1|ACTR1A|DCTN2|YWHAE|DCTN3|DCTN1|DYNC1H1|AKAP9|DYNC1I2|YWHAG|TUBB4A|TUBB4B|TUBGCP3|CETN2|PLK4|SDCCAG8|DYNLL1|TUBGCP2|CEP250|TUBGCP5|NEDD1|TUBB|CSNK1E|CEP164|CSNK1D|MAPRE1|NINL|AZI1|TUBG2|NEK2|NUMA1|PAFAH1B1|PCM1|PCNT|CEP192|HAUS2|CEP72|C…
REACTOME_CELL_CYCLE_MITOTIC (Geneset_Overlap) REACTOME_MITOTIC_G2_G2_M_PHASES	1	78	TUBA4A|TUBG1|XPO1|ALMS1|TUBA1A|CEP76|CEP290|CEP63|CEP70|OFD1|TUBGCP6|WEE1|SSNA1|CCNA2|CCNA1|CCNH|CCNB2|CDC25A|CDC25C|CEP41|CEP135|CEP57|CKAP5|E2F1|PLK1|PKMYT1|CLASP1|HSP90AA1|CCNB1|CNTRL|FGFR1OP|PPP2R1A|PRKAR2B|PRKACA|CDK1|ACTR1A|DCTN2|YWHAE|DCTN3|CDC25B|DCTN1|DYNC1H1|AKAP9|DYNC1I2|YWHAG|CDK7|TUBB4A|TUBB4B|TUBGCP3|CETN2|PLK4|SDCCAG8|DYNLL1|TUBGCP2|CEP250|TUBGCP5|NEDD1|E2F3|TUBB|CSNK1E|CEP164|CSNK…
REACTOME_CELL_CYCLE_MITOTIC (Geneset_Overlap) REACTOME_G2_M_CHECKPOINTS	0.780488	32	MCM2|MCM3|MCM4|MCM5|MCM6|MCM7|ORC1|ORC2|ORC4|ORC5|MCM10|RFC2|RFC3|RFC4|RFC5|RPA1|RPA2|RPA3|WEE1|CDC7|CDC45|MCM8|CCNB2|CDC6|CDC25A|CDC25C|CCNB1|CDK1|CDK2|DBF4|ORC6|ORC3
REACTOME_CELL_CYCLE_MITOTIC (Geneset_Overlap) KEGG_CELL_CYCLE	0.677419	84	MCM2|MCM3|MCM4|MCM5|MCM6|MCM7|ORC1|ORC2|ORC4|ORC5|MAD1L1|WEE1|CDC14A|CDC7|CDC45|CCNA2|CCNA1|CCNH|CCNB2|CDC6|CDC25A|BUB3|CDC25C|E2F1|CCND1|SMC1A|PLK1|CCND2|BUB1|PTTG1|CCNE1|MAD2L1|SMC3|PKMYT1|CCNE2|CDC16|ANAPC1|ANAPC7|ANAPC5|SKP1|CDC27|CDC20|ANAPC10|ANAPC11|SKP2|CUL1|CDKN2A|ANAPC2|ANAPC4|CDC23|CDC26|CDKN1A|CDKN1B|CCNB1|MYC|HDAC1|CDK1|CDK4|RB1|YWHAE|CDC25B|YWHAG|CDK6|CDK7|STAG1|CDKN2B|CDKN2C|CDKN2D…
REACTOME_CELL_CYCLE_MITOTIC (Geneset_Overlap) REACTOME_CELL_CYCLE_CHECKPOINTS	0.891892	99	MCM2|MCM3|PSMF1|MCM4|MCM5|MCM6|MCM7|PSMD6|ORC1|ORC2|ORC4|ORC5|MCM10|RFC2|RFC3|RFC4|RFC5|MAD1L1|RPA1|RPA2|RPA3|WEE1|CDC7|CDC45|MCM8|CCNB2|CDC6|CDC25A|BUB3|CDC25C|CCNE1|MAD2L1|CCNE2|CDC16|ANAPC1|ANAPC7|ANAPC5|CDC27|UBE2D1|UBE2E1|CDC20|ANAPC10|ANAPC11|ANAPC2|ANAPC4|CDC23|UBE2C|CDC26|CDKN1A|CDKN1B|CCNB1|CDK1|RPS27A|UBA52|PSMD14|PSMA8|PSME4|PSMA1|PSMA2|PSMA3|PSMA4|PSMA5|PSMA6|PSMA7|PSMB1|PSMB2|PSMB3|P…
REACTOME_CELL_CYCLE_MITOTIC (Geneset_Overlap) REACTOME_ANTIGEN_PROCESSING_CROSS_PRESENTATION	0.611111	44	PSMF1|PSMD6|RPS27A|UBA52|PSMD14|PSMA8|PSME4|PSMA1|PSMA2|PSMA3|PSMA4|PSMA5|PSMA6|PSMA7|PSMB1|PSMB2|PSMB3|PSMB4|PSMB5|PSMB6|PSMB7|PSMB8|PSMB9|PSMB10|PSMC1|PSMC2|PSMC3|PSMC4|PSMC5|PSMC6|PSMD1|PSMD2|PSMD3|PSMD4|PSMD5|PSMD7|PSMD8|PSMD9|PSMD10|PSMD11|PSMD12|PSMD13|PSME1|PSME2
REACTOME_CELL_CYCLE_MITOTIC (Geneset_Overlap) REACTOME_REGULATION_OF_MRNA_STABILITY_BY_PROTEINS_THAT_BIND_AU_RICH_ELEMENTS	0.555556	45	PSMF1|XPO1|PSMD6|RPS27A|UBA52|PSMD14|PSMA8|PSME4|PSMA1|PSMA2|PSMA3|PSMA4|PSMA5|PSMA6|PSMA7|PSMB1|PSMB2|PSMB3|PSMB4|PSMB5|PSMB6|PSMB7|PSMB8|PSMB9|PSMB10|PSMC1|PSMC2|PSMC3|PSMC4|PSMC5|PSMC6|PSMD1|PSMD2|PSMD3|PSMD4|PSMD5|PSMD7|PSMD8|PSMD9|PSMD10|PSMD11|PSMD12|PSMD13|PSME1|PSME2
REACTOME_TRIGLYCERIDE_BIOSYNTHESIS (Geneset_Overlap) REACTOME_METABOLISM_OF_LIPIDS_AND_LIPOPROTEINS	1	38	FASN|HSD17B12|ACSL5|ELOVL6|LPCAT1|ELOVL7|ACACA|ELOVL2|AGPAT5|ELOVL3|AGPAT2|ACSL1|DGAT2|ACSL3|ACSL4|AGPAT9|AGPAT3|AGPAT4|GPD1L|LPIN1|ACSL6|GPAM|SLC25A1|DGAT1|AGPAT1|LCLAT1|ELOVL5|LPCAT4|ELOVL1|LPIN3|AGPAT6|GK|TECR|GPAT2|GPD1|ACLY|LPIN2|ELOVL4
REACTOME_TRIGLYCERIDE_BIOSYNTHESIS (Geneset_Overlap) REACTOME_PHOSPHOLIPID_METABOLISM	0.5	19	LPCAT1|AGPAT5|AGPAT2|DGAT2|AGPAT9|AGPAT3|AGPAT4|GPD1L|LPIN1|GPAM|DGAT1|AGPAT1|LCLAT1|LPCAT4|LPIN3|AGPAT6|GPAT2|GPD1|LPIN2
REACTOME_NCAM1_INTERACTIONS (Geneset_Overlap) REACTOME_DEVELOPMENTAL_BIOLOGY	1	39	NRTN|CNTN2|CACNA1S|ST8SIA4|GDNF|GFRA1|ST8SIA2|GFRA2|PRNP|PSPN|CACNA1I|CACNA1H|CACNA1G|ARTN|COL1A1|COL1A2|COL2A1|COL3A1|COL4A1|COL4A2|COL4A3|AGRN|COL4A4|COL4A5|COL5A1|COL5A2|COL6A1|COL6A2|CACNB1|COL6A3|CACNB2|COL9A1|CACNB3|COL9A2|GFRA4|CACNB4|COL9A3|NCAN|NCAM1
REACTOME_NCAM1_INTERACTIONS (Geneset_Overlap) REACTOME_AXON_GUIDANCE	1	39	NRTN|CNTN2|CACNA1S|ST8SIA4|GDNF|GFRA1|ST8SIA2|GFRA2|PRNP|PSPN|CACNA1I|CACNA1H|CACNA1G|ARTN|COL1A1|COL1A2|COL2A1|COL3A1|COL4A1|COL4A2|COL4A3|AGRN|COL4A4|COL4A5|COL5A1|COL5A2|COL6A1|COL6A2|CACNB1|COL6A3|CACNB2|COL9A1|CACNB3|COL9A2|GFRA4|CACNB4|COL9A3|NCAN|NCAM1
REACTOME_A_TETRASACCHARIDE_LINKER_SEQUENCE_IS_REQUIRED_FOR_GAG_SYNTHESIS (Geneset_Overlap) REACTOME_CHONDROITIN_SULFATE_DERMATAN_SULFATE_METABOLISM	1	25	SDC3|GPC2|GPC4|GPC5|B3GAT3|GPC1|B3GAT1|GPC3|BGN|SDC1|BCAN|SDC2|SDC4|GXYLT1|GPC6|AGRN|GXYLT2|HSPG2|B4GALT7|B3GALT6|B3GAT2|VCAN|CSPG4|DCN|NCAN
REACTOME_A_TETRASACCHARIDE_LINKER_SEQUENCE_IS_REQUIRED_FOR_GAG_SYNTHESIS (Geneset_Overlap) REACTOME_METABOLISM_OF_CARBOHYDRATES	1	25	SDC3|GPC2|GPC4|GPC5|B3GAT3|GPC1|B3GAT1|GPC3|BGN|SDC1|BCAN|SDC2|SDC4|GXYLT1|GPC6|AGRN|GXYLT2|HSPG2|B4GALT7|B3GALT6|B3GAT2|VCAN|CSPG4|DCN|NCAN
REACTOME_NEP_NS2_INTERACTS_WITH_THE_CELLULAR_EXPORT_MACHINERY (Geneset_Overlap) REACTOME_HOST_INTERACTIONS_OF_HIV_FACTORS	1	27	XPO1|NUP133|NUP43|NUP205|NUP155|NUP107|NUP93|NUP210|NUPL1|POM121|TPR|NUP153|NUP188|NUP50|NUP37|NUP62|RANBP2|NUP85|NUPL2|NUP214|AAAS|NUP88|SEH1L|RAE1|NUP35|NUP54|RAN
REACTOME_NEP_NS2_INTERACTS_WITH_THE_CELLULAR_EXPORT_MACHINERY (Geneset_Overlap) REACTOME_TRANSMEMBRANE_TRANSPORT_OF_SMALL_MOLECULES	0.925926	25	NUP133|NUP43|NUP205|NUP155|NUP107|NUP93|NUP210|NUPL1|POM121|TPR|NUP153|NUP188|NUP50|NUP37|NUP62|RANBP2|NUP85|NUPL2|NUP214|AAAS|NUP88|SEH1L|RAE1|NUP35|NUP54
REACTOME_NEP_NS2_INTERACTS_WITH_THE_CELLULAR_EXPORT_MACHINERY (Geneset_Overlap) REACTOME_INTERACTIONS_OF_VPR_WITH_HOST_CELLULAR_PROTEINS	0.925926	25	NUP133|NUP43|NUP205|NUP155|NUP107|NUP93|NUP210|NUPL1|POM121|TPR|NUP153|NUP188|NUP50|NUP37|NUP62|RANBP2|NUP85|NUPL2|NUP214|AAAS|NUP88|SEH1L|RAE1|NUP35|NUP54
REACTOME_NEP_NS2_INTERACTS_WITH_THE_CELLULAR_EXPORT_MACHINERY (Geneset_Overlap) REACTOME_CYTOKINE_SIGNALING_IN_IMMUNE_SYSTEM	0.925926	25	NUP133|NUP43|NUP205|NUP155|NUP107|NUP93|NUP210|NUPL1|POM121|TPR|NUP153|NUP188|NUP50|NUP37|NUP62|RANBP2|NUP85|NUPL2|NUP214|AAAS|NUP88|SEH1L|RAE1|NUP35|NUP54
REACTOME_NEP_NS2_INTERACTS_WITH_THE_CELLULAR_EXPORT_MACHINERY (Geneset_Overlap) REACTOME_TRANSPORT_OF_RIBONUCLEOPROTEINS_INTO_THE_HOST_NUCLEUS	0.925926	25	NUP133|NUP43|NUP205|NUP155|NUP107|NUP93|NUP210|NUPL1|POM121|TPR|NUP153|NUP188|NUP50|NUP37|NUP62|RANBP2|NUP85|NUPL2|NUP214|AAAS|NUP88|SEH1L|RAE1|NUP35|NUP54
REACTOME_NEP_NS2_INTERACTS_WITH_THE_CELLULAR_EXPORT_MACHINERY (Geneset_Overlap) REACTOME_TRANSPORT_OF_MATURE_MRNA_DERIVED_FROM_AN_INTRONLESS_TRANSCRIPT	0.925926	25	NUP133|NUP43|NUP205|NUP155|NUP107|NUP93|NUP210|NUPL1|POM121|TPR|NUP153|NUP188|NUP50|NUP37|NUP62|RANBP2|NUP85|NUPL2|NUP214|AAAS|NUP88|SEH1L|RAE1|NUP35|NUP54
REACTOME_NEP_NS2_INTERACTS_WITH_THE_CELLULAR_EXPORT_MACHINERY (Geneset_Overlap) REACTOME_TRANSPORT_OF_MATURE_TRANSCRIPT_TO_CYTOPLASM	0.925926	25	NUP133|NUP43|NUP205|NUP155|NUP107|NUP93|NUP210|NUPL1|POM121|TPR|NUP153|NUP188|NUP50|NUP37|NUP62|RANBP2|NUP85|NUPL2|NUP214|AAAS|NUP88|SEH1L|RAE1|NUP35|NUP54
REACTOME_NEP_NS2_INTERACTS_WITH_THE_CELLULAR_EXPORT_MACHINERY (Geneset_Overlap) REACTOME_ANTIVIRAL_MECHANISM_BY_IFN_STIMULATED_GENES	0.925926	25	NUP133|NUP43|NUP205|NUP155|NUP107|NUP93|NUP210|NUPL1|POM121|TPR|NUP153|NUP188|NUP50|NUP37|NUP62|RANBP2|NUP85|NUPL2|NUP214|AAAS|NUP88|SEH1L|RAE1|NUP35|NUP54
REACTOME_NEP_NS2_INTERACTS_WITH_THE_CELLULAR_EXPORT_MACHINERY (Geneset_Overlap) REACTOME_HIV_INFECTION	1	27	XPO1|NUP133|NUP43|NUP205|NUP155|NUP107|NUP93|NUP210|NUPL1|POM121|TPR|NUP153|NUP188|NUP50|NUP37|NUP62|RANBP2|NUP85|NUPL2|NUP214|AAAS|NUP88|SEH1L|RAE1|NUP35|NUP54|RAN
REACTOME_NEP_NS2_INTERACTS_WITH_THE_CELLULAR_EXPORT_MACHINERY (Geneset_Overlap) REACTOME_METABOLISM_OF_RNA	0.962963	26	XPO1|NUP133|NUP43|NUP205|NUP155|NUP107|NUP93|NUP210|NUPL1|POM121|TPR|NUP153|NUP188|NUP50|NUP37|NUP62|RANBP2|NUP85|NUPL2|NUP214|AAAS|NUP88|SEH1L|RAE1|NUP35|NUP54
REACTOME_NEP_NS2_INTERACTS_WITH_THE_CELLULAR_EXPORT_MACHINERY (Geneset_Overlap) REACTOME_INFLUENZA_LIFE_CYCLE	1	27	XPO1|NUP133|NUP43|NUP205|NUP155|NUP107|NUP93|NUP210|NUPL1|POM121|TPR|NUP153|NUP188|NUP50|NUP37|NUP62|RANBP2|NUP85|NUPL2|NUP214|AAAS|NUP88|SEH1L|RAE1|NUP35|NUP54|RAN
REACTOME_NEP_NS2_INTERACTS_WITH_THE_CELLULAR_EXPORT_MACHINERY (Geneset_Overlap) REACTOME_METABOLISM_OF_CARBOHYDRATES	0.925926	25	NUP133|NUP43|NUP205|NUP155|NUP107|NUP93|NUP210|NUPL1|POM121|TPR|NUP153|NUP188|NUP50|NUP37|NUP62|RANBP2|NUP85|NUPL2|NUP214|AAAS|NUP88|SEH1L|RAE1|NUP35|NUP54
REACTOME_FATTY_ACID_TRIACYLGLYCEROL_AND_KETONE_BODY_METABOLISM (Geneset_Overlap) REACTOME_TRIGLYCERIDE_BIOSYNTHESIS	1	38	ACSL1|ACSL3|ACSL4|GPD1L|LPIN1|ACSL6|SLC25A1|LCLAT1|LPCAT4|GK|GPD1|FASN|HSD17B12|ACSL5|ACACA|ELOVL2|AGPAT5|AGPAT3|AGPAT4|GPAM|AGPAT1|ELOVL5|ELOVL1|LPIN3|ACLY|ELOVL4|ELOVL6|LPCAT1|ELOVL7|ELOVL3|AGPAT2|DGAT2|AGPAT9|DGAT1|AGPAT6|TECR|GPAT2|LPIN2
REACTOME_FATTY_ACID_TRIACYLGLYCEROL_AND_KETONE_BODY_METABOLISM (Geneset_Overlap) REACTOME_METABOLISM_OF_LIPIDS_AND_LIPOPROTEINS	1	167	CYP1A1|CYP4A11|ESRRA|CYP7A1|ECI1|DECR1|AGT|ECHS1|ABCA1|ALAS1|FABP1|ACSL1|ACSL3|ACSL4|FDFT1|FHL2|GPD1L|LPIN1|ACSL6|SLC25A1|LCLAT1|LPCAT4|WWTR1|ANKRD1|GK|TRIB3|TNFRSF21|GPD1|GPD2|GRHL1|HADHA|HADHB|HADH|HMGCL|HMGCR|HMGCS1|HMGCS2|ACADL|APOA2|ACADM|TIAM2|ACADS|ACADVL|ACAT1|FADS1|ARNTL|ME1|MED6|MUT|MED16|CDK8|NCOA2|NFYA|NFYB|NPAS2|NRF1|PPARGC1A|OXCT1|MED8|G0S2|CREBBP|PCCA|PCCB|APOA1|ACOX1|FASN|PRKAB2|E…
REACTOME_DOWNSTREAM_SIGNAL_TRANSDUCTION (Geneset_Overlap) REACTOME_SIGNALLING_BY_NGF	0.846154	77	CALM2|CALM1|AKT1|AKT2|CDKN1A|CDKN1B|PLCG1|CHUK|FOXO1|FOXO3|THEM4|CRK|ADRBK1|MAPK3|MAP2K1|ADCY1|MAP2K2|ADCY2|PHLPP1|MTOR|ADCY5|RICTOR|ADCY6|RAPGEF1|ADCY7|GSK3A|ITPR3|NR4A1|FOXO4|ADCY8|PIK3CA|PIK3CB|PIK3R1|PIK3R2|ADCY9|MDM2|PRKAR1A|PRKAR1B|CREB1|PRKAR2A|PRKAR2B|PRKCD|PRKCE|PDPK1|BAD|CALM3|PTEN|PDE1B|ADCY4|TRIB3|SOS1|PRKCA|PRKCG|MAPK1|RPS6KB2|MLST8|SRC|ADCY3|STAT3|TSC2|MAPKAP1|CASP9|AKT1S1|RAF1|YWHA…
REACTOME_DOWNSTREAM_SIGNAL_TRANSDUCTION (Geneset_Overlap) REACTOME_SIGNALING_BY_FGFR	0.791209	72	CALM2|CALM1|AKT1|AKT2|CDKN1A|CDKN1B|PLCG1|CHUK|FOXO1|FOXO3|THEM4|ADRBK1|MAPK3|MAP2K1|ADCY1|MAP2K2|ADCY2|PHLPP1|MTOR|ADCY5|RICTOR|ADCY6|ADCY7|GSK3A|ITPR3|NR4A1|FOXO4|ADCY8|PIK3CA|PIK3R1|ADCY9|MDM2|PRKAR1A|PRKAR1B|CREB1|PRKAR2A|PRKAR2B|PRKCD|PRKCE|PDPK1|BAD|CALM3|PTEN|PDE1B|ADCY4|TRIB3|SOS1|PRKCA|PRKCG|MAPK1|RPS6KB2|MLST8|SRC|ADCY3|TSC2|MAPKAP1|CASP9|AKT1S1|RAF1|YWHAB|PRKACA|PRKACB|PRKACG|PDE1A|GRB…
REACTOME_DOWNSTREAM_SIGNAL_TRANSDUCTION (Geneset_Overlap) REACTOME_SHC1_EVENTS_IN_ERBB4_SIGNALING	0.6	12	MAPK3|MAP2K1|MAP2K2|SOS1|MAPK1|RAF1|YWHAB|GRB2|KRAS|CDK1|HRAS|NRAS
REACTOME_DOWNSTREAM_SIGNAL_TRANSDUCTION (Geneset_Overlap) BIOCARTA_SPRY_PATHWAY	0.5	9	MAPK3|MAP2K1|SOS1|MAPK1|SRC|RAF1|GRB2|RASA1|HRAS
REACTOME_DOWNSTREAM_SIGNAL_TRANSDUCTION (Geneset_Overlap) REACTOME_DOWNSTREAM_SIGNALING_OF_ACTIVATED_FGFR	0.78022	71	CALM2|CALM1|AKT1|AKT2|CDKN1A|CDKN1B|PLCG1|CHUK|FOXO1|FOXO3|THEM4|ADRBK1|MAPK3|MAP2K1|ADCY1|MAP2K2|ADCY2|PHLPP1|MTOR|ADCY5|RICTOR|ADCY6|ADCY7|GSK3A|ITPR3|NR4A1|FOXO4|ADCY8|PIK3CA|PIK3R1|ADCY9|MDM2|PRKAR1A|PRKAR1B|CREB1|PRKAR2A|PRKAR2B|PRKCD|PRKCE|PDPK1|BAD|CALM3|PTEN|PDE1B|ADCY4|TRIB3|SOS1|PRKCA|PRKCG|MAPK1|RPS6KB2|MLST8|ADCY3|TSC2|MAPKAP1|CASP9|AKT1S1|RAF1|YWHAB|PRKACA|PRKACB|PRKACG|PDE1A|GRB2|IT…
REACTOME_DOWNSTREAM_SIGNAL_TRANSDUCTION (Geneset_Overlap) BIOCARTA_PYK2_PATHWAY	0.571429	16	CALM2|CALM1|PLCG1|MAPK3|MAP2K1|MAP2K2|CALM3|SOS1|PRKCA|MAPK1|SRC|RAF1|BCAR1|CRKL|GRB2|HRAS
REACTOME_DOWNSTREAM_SIGNAL_TRANSDUCTION (Geneset_Overlap) BIOCARTA_GPCR_PATHWAY	0.5	17	CALM2|CALM1|PLCG1|MAPK3|MAP2K1|ADCY1|PRKAR1A|PRKAR1B|CREB1|PRKAR2A|PRKAR2B|CALM3|PRKCA|RAF1|PRKACB|PRKACG|HRAS
REACTOME_DOWNSTREAM_SIGNAL_TRANSDUCTION (Geneset_Overlap) BIOCARTA_CREB_PATHWAY	0.62963	17	AKT1|MAPK3|ADCY1|PIK3CA|PIK3R1|PRKAR1A|PRKAR1B|CREB1|PRKAR2A|PRKAR2B|SOS1|PRKCA|MAPK1|PRKACB|PRKACG|GRB2|HRAS
REACTOME_DOWNSTREAM_SIGNAL_TRANSDUCTION (Geneset_Overlap) REACTOME_SIGNALING_BY_PDGF	1	91	CALM2|CALM1|STAT6|AKT1|AKT2|CDKN1A|CDKN1B|PLCG1|CHUK|FOXO1|FOXO3|THEM4|CRK|ADRBK1|MAPK3|MAP2K1|ADCY1|MAP2K2|ADCY2|PHLPP1|MTOR|ADCY5|RICTOR|ADCY6|PDGFRB|RAPGEF1|ADCY7|GSK3A|ITPR3|NR4A1|FOXO4|ADCY8|STAT1|PIK3CA|STAT5A|PIK3CB|STAT5B|PIK3R1|PIK3R2|ADCY9|MDM2|PRKAR1A|PRKAR1B|CREB1|PRKAR2A|PRKAR2B|PRKCD|PRKCE|PDPK1|BAD|CALM3|PTEN|PDE1B|ADCY4|PDGFRA|TRIB3|SOS1|PRKCA|PRKCG|MAPK1|RPS6KB2|MLST8|SRC|ADCY3|S…
REACTOME_DOWNSTREAM_SIGNAL_TRANSDUCTION (Geneset_Overlap) PID_PI3KCI_AKT_PATHWAY	0.6	21	AKT1|AKT2|CDKN1A|CDKN1B|CHUK|FOXO1|FOXO3|MTOR|RICTOR|GSK3A|FOXO4|PDPK1|BAD|MLST8|SRC|MAPKAP1|CASP9|RAF1|YWHAB|PRKACA|AKT3
REACTOME_DOWNSTREAM_SIGNAL_TRANSDUCTION (Geneset_Overlap) BIOCARTA_IGF1R_PATHWAY	0.782609	18	AKT1|MAPK3|MAP2K1|ADCY1|PIK3CA|PIK3R1|PRKAR1A|PRKAR1B|PRKAR2A|PRKAR2B|BAD|SOS1|MAPK1|RAF1|PRKACB|PRKACG|GRB2|HRAS
REACTOME_DOWNSTREAM_SIGNAL_TRANSDUCTION (Geneset_Overlap) REACTOME_ARMS_MEDIATED_ACTIVATION	0.705882	12	CRK|MAPK3|MAP2K1|MAP2K2|RAPGEF1|MAPK1|RAF1|YWHAB|KRAS|CDK1|HRAS|NRAS
REACTOME_DOWNSTREAM_SIGNAL_TRANSDUCTION (Geneset_Overlap) REACTOME_PLC_BETA_MEDIATED_EVENTS	0.714286	30	CALM2|CALM1|ADRBK1|ADCY1|ADCY2|ADCY5|ADCY6|ADCY7|ITPR3|ADCY8|ADCY9|PRKAR1A|PRKAR1B|CREB1|PRKAR2A|PRKAR2B|PRKCD|CALM3|PDE1B|ADCY4|PRKCA|PRKCG|MAPK1|ADCY3|PRKACA|PRKACB|PRKACG|PDE1A|ITPR2|CAMK4
REACTOME_DOWNSTREAM_SIGNAL_TRANSDUCTION (Geneset_Overlap) PID_PI3K_PLC_TRK_PATHWAY	0.5	18	AKT1|PLCG1|FOXO3|PIK3CA|STAT5A|PIK3R1|CREB1|PRKCD|PDPK1|BAD|SOS1|SRC|YWHAB|GRB2|KRAS|HRAS|CAMK4|NRAS
REACTOME_DOWNSTREAM_SIGNAL_TRANSDUCTION (Geneset_Overlap) REACTOME_SIGNALING_BY_FGFR_IN_DISEASE	0.835165	76	CALM2|CALM1|AKT1|AKT2|CDKN1A|CDKN1B|PLCG1|CHUK|FOXO1|FOXO3|THEM4|ADRBK1|MAPK3|MAP2K1|ADCY1|MAP2K2|ADCY2|PHLPP1|MTOR|ADCY5|RICTOR|ADCY6|ADCY7|GSK3A|ITPR3|NR4A1|FOXO4|ADCY8|STAT1|PIK3CA|STAT5A|STAT5B|PIK3R1|ADCY9|MDM2|PRKAR1A|PRKAR1B|CREB1|PRKAR2A|PRKAR2B|PRKCD|PRKCE|PDPK1|BAD|CALM3|PTEN|PDE1B|ADCY4|TRIB3|SOS1|PRKCA|PRKCG|MAPK1|RPS6KB2|MLST8|SRC|ADCY3|STAT3|TSC2|MAPKAP1|CASP9|AKT1S1|RAF1|YWHAB|PRKA…
REACTOME_DOWNSTREAM_SIGNAL_TRANSDUCTION (Geneset_Overlap) REACTOME_SIGNALING_BY_EGFR_IN_CANCER	0.791209	72	CALM2|CALM1|AKT1|AKT2|CDKN1A|CDKN1B|PLCG1|CHUK|FOXO1|FOXO3|THEM4|ADRBK1|MAPK3|MAP2K1|ADCY1|MAP2K2|ADCY2|PHLPP1|MTOR|ADCY5|RICTOR|ADCY6|ADCY7|GSK3A|ITPR3|NR4A1|FOXO4|ADCY8|PIK3CA|PIK3R1|ADCY9|MDM2|PRKAR1A|PRKAR1B|CREB1|PRKAR2A|PRKAR2B|PRKCD|PRKCE|PDPK1|BAD|CALM3|PTEN|PDE1B|ADCY4|TRIB3|SOS1|PRKCA|PRKCG|MAPK1|RPS6KB2|MLST8|SRC|ADCY3|TSC2|MAPKAP1|CASP9|AKT1S1|RAF1|YWHAB|PRKACA|PRKACB|PRKACG|PDE1A|GRB…
REACTOME_DOWNSTREAM_SIGNAL_TRANSDUCTION (Geneset_Overlap) REACTOME_CA_DEPENDENT_EVENTS	0.965517	28	CALM2|CALM1|ADRBK1|ADCY1|ADCY2|ADCY5|ADCY6|ADCY7|ADCY8|ADCY9|PRKAR1A|PRKAR1B|CREB1|PRKAR2A|PRKAR2B|PRKCD|CALM3|PDE1B|ADCY4|PRKCA|PRKCG|MAPK1|ADCY3|PRKACA|PRKACB|PRKACG|PDE1A|CAMK4
REACTOME_DOWNSTREAM_SIGNAL_TRANSDUCTION (Geneset_Overlap) REACTOME_SIGNALING_BY_ERBB2	0.802198	73	CALM2|CALM1|AKT1|AKT2|CDKN1A|CDKN1B|PLCG1|CHUK|FOXO1|FOXO3|THEM4|ADRBK1|MAPK3|MAP2K1|ADCY1|MAP2K2|ADCY2|PHLPP1|MTOR|ADCY5|RICTOR|ADCY6|ADCY7|GSK3A|ITPR3|NR4A1|FOXO4|ADCY8|PIK3CA|PIK3R1|ADCY9|MDM2|PRKAR1A|PRKAR1B|CREB1|PRKAR2A|PRKAR2B|PRKCD|PRKCE|PDPK1|BAD|CALM3|PTEN|PDE1B|ADCY4|TRIB3|SOS1|PRKCA|PRKCG|MAPK1|RPS6KB2|MLST8|SRC|ADCY3|TSC2|MAPKAP1|CASP9|AKT1S1|RAF1|YWHAB|PRKACA|PRKACB|PRKACG|PDE1A|GRB…
REACTOME_DOWNSTREAM_SIGNAL_TRANSDUCTION (Geneset_Overlap) REACTOME_PHOSPHOLIPASE_C_MEDIATED_CASCADE	0.584906	31	CALM2|CALM1|PLCG1|ADRBK1|ADCY1|ADCY2|ADCY5|ADCY6|ADCY7|ITPR3|ADCY8|ADCY9|PRKAR1A|PRKAR1B|CREB1|PRKAR2A|PRKAR2B|PRKCD|PRKCE|CALM3|PDE1B|ADCY4|PRKCA|PRKCG|ADCY3|PRKACA|PRKACB|PRKACG|PDE1A|ITPR2|CAMK4
REACTOME_DOWNSTREAM_SIGNAL_TRANSDUCTION (Geneset_Overlap) REACTOME_NGF_SIGNALLING_VIA_TRKA_FROM_THE_PLASMA_MEMBRANE	0.846154	77	CALM2|CALM1|AKT1|AKT2|CDKN1A|CDKN1B|PLCG1|CHUK|FOXO1|FOXO3|THEM4|CRK|ADRBK1|MAPK3|MAP2K1|ADCY1|MAP2K2|ADCY2|PHLPP1|MTOR|ADCY5|RICTOR|ADCY6|RAPGEF1|ADCY7|GSK3A|ITPR3|NR4A1|FOXO4|ADCY8|PIK3CA|PIK3CB|PIK3R1|PIK3R2|ADCY9|MDM2|PRKAR1A|PRKAR1B|CREB1|PRKAR2A|PRKAR2B|PRKCD|PRKCE|PDPK1|BAD|CALM3|PTEN|PDE1B|ADCY4|TRIB3|SOS1|PRKCA|PRKCG|MAPK1|RPS6KB2|MLST8|SRC|ADCY3|STAT3|TSC2|MAPKAP1|CASP9|AKT1S1|RAF1|YWHA…
REACTOME_METABOLISM_OF_MRNA (Geneset_Overlap) REACTOME_ACTIVATION_OF_THE_MRNA_UPON_BINDING_OF_THE_CAP_BINDING_COMPLEX_AND_EIFS_AND_SUBSEQUENT_BINDING_TO_43S	0.690909	38	RPS4X|PABPC1|EIF4B|FAU|RPS6|RPS2|RPS3|RPS3A|RPS4Y1|RPS5|RPS7|RPS8|RPS9|RPS10|RPS11|RPS12|RPS13|RPS14|RPS15|RPS15A|RPS16|RPS18|RPS19|RPS20|RPS21|RPS23|RPS24|RPS25|RPS26|RPS28|RPS29|RPSAP9|EIF4A2|EIF4E|EIF4G1|RPS27A|RPS27|RPSA
REACTOME_METABOLISM_OF_MRNA (Geneset_Overlap) REACTOME_ANTIGEN_PROCESSING_CROSS_PRESENTATION	0.611111	44	PSMF1|PSMD6|RPS27A|UBA52|PSMD14|PSMA8|PSME4|PSMA1|PSMA2|PSMA3|PSMA4|PSMA5|PSMA6|PSMA7|PSMB1|PSMB2|PSMB3|PSMB4|PSMB5|PSMB6|PSMB7|PSMB8|PSMB9|PSMB10|PSMC1|PSMC2|PSMC3|PSMC4|PSMC5|PSMC6|PSMD1|PSMD2|PSMD3|PSMD4|PSMD5|PSMD7|PSMD8|PSMD9|PSMD10|PSMD11|PSMD12|PSMD13|PSME1|PSME2
REACTOME_METABOLISM_OF_MRNA (Geneset_Overlap) REACTOME_3_UTR_MEDIATED_TRANSLATIONAL_REGULATION	0.846154	88	RPS4X|PABPC1|RPL35|EIF4B|FAU|RPL36|FAM153A|RPL10A|RPL26L1|RPL3|RPL3L|RPL4|RPL6|RPL7|RPL7A|RPL8|RPL9|RPL10|RPL12|RPL13|RPL15|RPL17|RPL18|RPL18A|RPL19|RPL21|RPL22|RPL23A|RPL24|RPL26|RPL27|RPL30|RPL27A|RPL28|RPL29|RPL31|RPL32|RPL34|RPL35A|RPL37|RPL37A|RPL38|RPL39|RPS6|RPL41|RPL36A|RPLP0|RPLP1|RPLP2|RPS2|RPS3|RPS3A|RPS4Y1|RPS5|RPS7|RPS8|RPS9|RPS10|RPS11|RPS12|RPS13|RPS14|RPS15|RPS15A|RPS16|RPS18|RPS1…
REACTOME_METABOLISM_OF_MRNA (Geneset_Overlap) REACTOME_INFLUENZA_LIFE_CYCLE	0.637037	86	XPO1|RPS4X|RPL35|FAU|RPL36|FAM153A|RPL10A|RPL26L1|RPL3|RPL3L|RPL4|RPL6|RPL7|RPL7A|RPL8|RPL9|RPL10|RPL12|RPL13|RPL15|RPL17|RPL18|RPL18A|RPL19|RPL21|RPL22|RPL23A|RPL24|RPL26|RPL27|RPL30|RPL27A|RPL28|RPL29|RPL31|RPL32|RPL34|RPL35A|RPL37|RPL37A|RPL38|RPL39|RPS6|RPL41|RPL36A|RPLP0|RPLP1|RPLP2|RPS2|RPS3|RPS3A|RPS4Y1|RPS5|RPS7|RPS8|RPS9|RPS10|RPS11|RPS12|RPS13|RPS14|RPS15|RPS15A|RPS16|RPS18|RPS19|RPS20|…
REACTOME_METABOLISM_OF_MRNA (Geneset_Overlap) KEGG_RIBOSOME	0.930233	80	RPS4X|RPL35|FAU|RPL36|RPL10A|RPL26L1|RPL3|RPL3L|RPL4|RPL6|RPL7|RPL7A|RPL8|RPL9|RPL10|RPL12|RPL13|RPL15|RPL17|RPL18|RPL18A|RPL19|RPL21|RPL22|RPL23A|RPL24|RPL26|RPL27|RPL30|RPL27A|RPL28|RPL29|RPL31|RPL32|RPL34|RPL35A|RPL37|RPL37A|RPL38|RPL39|RPS6|RPL41|RPL36A|RPLP0|RPLP1|RPLP2|RPS2|RPS3|RPS3A|RPS4Y1|RPS5|RPS7|RPS8|RPS9|RPS10|RPS11|RPS12|RPS13|RPS15|RPS15A|RPS16|RPS18|RPS19|RPS20|RPS21|RPS23|RPS24|R…
REACTOME_METABOLISM_OF_MRNA (Geneset_Overlap) REACTOME_NONSENSE_MEDIATED_DECAY_ENHANCED_BY_THE_EXON_JUNCTION_COMPLEX	1	106	SMG5|SMG6|RPS4X|PABPC1|RPL35|ETF1|FAU|GSPT2|RPL36|FAM153A|RPL10A|RPL26L1|RPL3|RPL3L|RPL4|RPL6|RPL7|RPL7A|RPL8|RPL9|RPL10|RPL12|RPL13|RPL15|RPL17|RPL18|RPL18A|RPL19|RPL21|RPL22|RPL23A|RPL24|RPL26|RPL27|RPL30|RPL27A|RPL28|RPL29|RPL31|RPL32|RPL34|RPL35A|RPL37|RPL37A|RPL38|RPL39|RPS6|RPL41|RPL36A|RPLP0|RPLP1|RPLP2|RPS2|RPS3|RPS3A|RPS4Y1|RPS5|RPS7|RPS8|RPS9|RPS10|RPS11|RPS12|RPS13|RPS14|RPS15|RPS15A|R…
REACTOME_METABOLISM_OF_MRNA (Geneset_Overlap) REACTOME_REGULATION_OF_MRNA_STABILITY_BY_PROTEINS_THAT_BIND_AU_RICH_ELEMENTS	1	81	PSMF1|XPO1|PSMD6|PARN|HNRNPD|PRKCA|PABPC1|ZFP36L1|TNFSF13|ZFP36|ELAVL1|EIF4G1|NUP214|PRKCD|MAPKAPK2|YWHAB|RPS27A|UBA52|MAPK14|HSPB1|AKT1|HSPA1B|KHSRP|YWHAZ|PSMD14|EXOSC1|EXOSC8|EXOSC6|PSMA8|DCP2|DIS3|EXOSC7|PSME4|EXOSC2|TNPO1|EXOSC3|EXOSC9|XRN1|EXOSC4|DCP1A|EXOSC5|MAPK11|PSMA1|PSMA2|PSMA3|PSMA4|PSMA5|PSMA6|PSMA7|PSMB1|PSMB2|PSMB3|PSMB4|PSMB5|PSMB6|PSMB7|PSMB8|PSMB9|PSMB10|PSMC1|PSMC2|PSMC3|PSMC4|…
REACTOME_METABOLISM_OF_MRNA (Geneset_Overlap) REACTOME_METABOLISM_OF_RNA	1	208	PSMF1|LSM5|XPO1|PATL1|PSMD6|LSM6|EDC4|CNOT3|CNOT2|PARN|DDX6|CNOT4|CNOT7|HNRNPD|LSM1|RQCD1|LSM4|CNOT10|LSM3|CNOT6|EDC3|DCPS|DCP1B|PAIP1|TNKS1BP1|CNOT8|LSM2|SMG5|PRKCA|SMG6|RPS4X|PABPC1|RPL35|EIF4B|ETF1|FAU|GSPT2|RPL36|FAM153A|RPL10A|RPL26L1|RPL3|RPL3L|RPL4|RPL6|RPL7|RPL7A|RPL8|RPL9|RPL10|RPL12|RPL13|RPL15|ZFP36L1|RPL17|RPL18|RPL18A|RPL19|RPL21|RPL22|RPL23A|RPL24|RPL26|RPL27|TNFSF13|RPL30|RPL27A|RP…
REACTOME_METABOLISM_OF_MRNA (Geneset_Overlap) REACTOME_INFLUENZA_VIRAL_RNA_TRANSCRIPTION_AND_REPLICATION	0.821782	83	RPS4X|RPL35|FAU|RPL36|FAM153A|RPL10A|RPL26L1|RPL3|RPL3L|RPL4|RPL6|RPL7|RPL7A|RPL8|RPL9|RPL10|RPL12|RPL13|RPL15|RPL17|RPL18|RPL18A|RPL19|RPL21|RPL22|RPL23A|RPL24|RPL26|RPL27|RPL30|RPL27A|RPL28|RPL29|RPL31|RPL32|RPL34|RPL35A|RPL37|RPL37A|RPL38|RPL39|RPS6|RPL41|RPL36A|RPLP0|RPLP1|RPLP2|RPS2|RPS3|RPS3A|RPS4Y1|RPS5|RPS7|RPS8|RPS9|RPS10|RPS11|RPS12|RPS13|RPS14|RPS15|RPS15A|RPS16|RPS18|RPS19|RPS20|RPS21…
REACTOME_METABOLISM_OF_MRNA (Geneset_Overlap) REACTOME_FORMATION_OF_THE_TERNARY_COMPLEX_AND_SUBSEQUENTLY_THE_43S_COMPLEX	0.6875	33	RPS4X|FAU|RPS6|RPS2|RPS3|RPS3A|RPS4Y1|RPS5|RPS7|RPS8|RPS9|RPS10|RPS11|RPS12|RPS13|RPS14|RPS15|RPS15A|RPS16|RPS18|RPS19|RPS20|RPS21|RPS23|RPS24|RPS25|RPS26|RPS28|RPS29|RPSAP9|RPS27A|RPS27|RPSA
REACTOME_METABOLISM_OF_MRNA (Geneset_Overlap) REACTOME_TRANSLATION	0.625	90	RPS4X|PABPC1|RPL35|EIF4B|ETF1|FAU|GSPT2|RPL36|FAM153A|RPL10A|RPL26L1|RPL3|RPL3L|RPL4|RPL6|RPL7|RPL7A|RPL8|RPL9|RPL10|RPL12|RPL13|RPL15|RPL17|RPL18|RPL18A|RPL19|RPL21|RPL22|RPL23A|RPL24|RPL26|RPL27|RPL30|RPL27A|RPL28|RPL29|RPL31|RPL32|RPL34|RPL35A|RPL37|RPL37A|RPL38|RPL39|RPS6|RPL41|RPL36A|RPLP0|RPLP1|RPLP2|RPS2|RPS3|RPS3A|RPS4Y1|RPS5|RPS7|RPS8|RPS9|RPS10|RPS11|RPS12|RPS13|RPS14|RPS15|RPS15A|RPS16…
REACTOME_METABOLISM_OF_MRNA (Geneset_Overlap) REACTOME_SRP_DEPENDENT_COTRANSLATIONAL_PROTEIN_TARGETING_TO_MEMBRANE	0.768519	83	RPS4X|RPL35|FAU|RPL36|FAM153A|RPL10A|RPL26L1|RPL3|RPL3L|RPL4|RPL6|RPL7|RPL7A|RPL8|RPL9|RPL10|RPL12|RPL13|RPL15|RPL17|RPL18|RPL18A|RPL19|RPL21|RPL22|RPL23A|RPL24|RPL26|RPL27|RPL30|RPL27A|RPL28|RPL29|RPL31|RPL32|RPL34|RPL35A|RPL37|RPL37A|RPL38|RPL39|RPS6|RPL41|RPL36A|RPLP0|RPLP1|RPLP2|RPS2|RPS3|RPS3A|RPS4Y1|RPS5|RPS7|RPS8|RPS9|RPS10|RPS11|RPS12|RPS13|RPS14|RPS15|RPS15A|RPS16|RPS18|RPS19|RPS20|RPS21…
REACTOME_PEPTIDE_CHAIN_ELONGATION (Geneset_Overlap) REACTOME_NONSENSE_MEDIATED_DECAY_ENHANCED_BY_THE_EXON_JUNCTION_COMPLEX	0.976471	83	RPS28|RPS29|RPSAP9|RPL14|RPL5|RPL35|RPL23|FAU|RPL36|FAM153A|RPL10A|RPL26L1|RPL3|RPL3L|RPL4|RPL6|RPL7|RPL7A|RPL8|RPL9|RPL10|RPL12|RPL13|RPL15|RPL17|RPL18|RPL18A|RPL19|RPL21|RPL22|RPL23A|RPL24|RPL26|RPL27|RPL30|RPL27A|RPL28|RPL29|RPL31|RPL32|RPL34|RPL11|RPL35A|RPL37|RPL37A|RPL38|RPL39|RPS6|RPL41|RPL36A|RPLP0|RPLP1|RPLP2|RPS2|RPS3|RPS3A|RPS4Y1|RPS5|RPS7|RPS8|RPS9|RPS10|RPS4X|RPS11|RPS12|RPS13|RPL13A…
REACTOME_PEPTIDE_CHAIN_ELONGATION (Geneset_Overlap) REACTOME_SRP_DEPENDENT_COTRANSLATIONAL_PROTEIN_TARGETING_TO_MEMBRANE	0.976471	83	RPS28|RPS29|RPSAP9|RPL14|RPL5|RPL35|RPL23|FAU|RPL36|FAM153A|RPL10A|RPL26L1|RPL3|RPL3L|RPL4|RPL6|RPL7|RPL7A|RPL8|RPL9|RPL10|RPL12|RPL13|RPL15|RPL17|RPL18|RPL18A|RPL19|RPL21|RPL22|RPL23A|RPL24|RPL26|RPL27|RPL30|RPL27A|RPL28|RPL29|RPL31|RPL32|RPL34|RPL11|RPL35A|RPL37|RPL37A|RPL38|RPL39|RPS6|RPL41|RPL36A|RPLP0|RPLP1|RPLP2|RPS2|RPS3|RPS3A|RPS4Y1|RPS5|RPS7|RPS8|RPS9|RPS10|RPS4X|RPS11|RPS12|RPS13|RPL13A…
REACTOME_PEPTIDE_CHAIN_ELONGATION (Geneset_Overlap) KEGG_RIBOSOME	0.941176	80	RPS28|RPS29|RPL14|RPL5|RPL35|RPL23|FAU|RPL36|RPL10A|RPL26L1|RPL3|RPL3L|RPL4|RPL6|RPL7|RPL7A|RPL8|RPL9|RPL10|RPL12|RPL13|RPL15|RPL17|RPL18|RPL18A|RPL19|RPL21|RPL22|RPL23A|RPL24|RPL26|RPL27|RPL30|RPL27A|RPL28|RPL29|RPL31|RPL32|RPL34|RPL11|RPL35A|RPL37|RPL37A|RPL38|RPL39|RPS6|RPL41|RPL36A|RPLP0|RPLP1|RPLP2|RPS2|RPS3|RPS3A|RPS4Y1|RPS5|RPS7|RPS8|RPS9|RPS10|RPS4X|RPS11|RPS12|RPS13|RPL13A|RPS15|RPS27A|R…
REACTOME_PEPTIDE_CHAIN_ELONGATION (Geneset_Overlap) REACTOME_3_UTR_MEDIATED_TRANSLATIONAL_REGULATION	0.976471	83	RPS28|RPS29|RPSAP9|RPL14|RPL5|RPL35|RPL23|FAU|RPL36|FAM153A|RPL10A|RPL26L1|RPL3|RPL3L|RPL4|RPL6|RPL7|RPL7A|RPL8|RPL9|RPL10|RPL12|RPL13|RPL15|RPL17|RPL18|RPL18A|RPL19|RPL21|RPL22|RPL23A|RPL24|RPL26|RPL27|RPL30|RPL27A|RPL28|RPL29|RPL31|RPL32|RPL34|RPL11|RPL35A|RPL37|RPL37A|RPL38|RPL39|RPS6|RPL41|RPL36A|RPLP0|RPLP1|RPLP2|RPS2|RPS3|RPS3A|RPS4Y1|RPS5|RPS7|RPS8|RPS9|RPS10|RPS4X|RPS11|RPS12|RPS13|RPL13A…
REACTOME_PEPTIDE_CHAIN_ELONGATION (Geneset_Overlap) REACTOME_INFLUENZA_LIFE_CYCLE	0.976471	83	RPS28|RPS29|RPSAP9|RPL14|RPL5|RPL35|RPL23|FAU|RPL36|FAM153A|RPL10A|RPL26L1|RPL3|RPL3L|RPL4|RPL6|RPL7|RPL7A|RPL8|RPL9|RPL10|RPL12|RPL13|RPL15|RPL17|RPL18|RPL18A|RPL19|RPL21|RPL22|RPL23A|RPL24|RPL26|RPL27|RPL30|RPL27A|RPL28|RPL29|RPL31|RPL32|RPL34|RPL11|RPL35A|RPL37|RPL37A|RPL38|RPL39|RPS6|RPL41|RPL36A|RPLP0|RPLP1|RPLP2|RPS2|RPS3|RPS3A|RPS4Y1|RPS5|RPS7|RPS8|RPS9|RPS10|RPS4X|RPS11|RPS12|RPS13|RPL13A…
REACTOME_PEPTIDE_CHAIN_ELONGATION (Geneset_Overlap) REACTOME_FORMATION_OF_THE_TERNARY_COMPLEX_AND_SUBSEQUENTLY_THE_43S_COMPLEX	0.6875	33	RPS28|RPS29|RPSAP9|FAU|RPS6|RPS2|RPS3|RPS3A|RPS4Y1|RPS5|RPS7|RPS8|RPS9|RPS10|RPS4X|RPS11|RPS12|RPS13|RPS14|RPS15|RPS27A|RPS15A|RPS16|RPS18|RPS27|RPS19|RPS20|RPSA|RPS21|RPS23|RPS24|RPS25|RPS26
REACTOME_PEPTIDE_CHAIN_ELONGATION (Geneset_Overlap) REACTOME_METABOLISM_OF_MRNA	0.976471	83	RPS28|RPS29|RPSAP9|RPL14|RPL5|RPL35|RPL23|FAU|RPL36|FAM153A|RPL10A|RPL26L1|RPL3|RPL3L|RPL4|RPL6|RPL7|RPL7A|RPL8|RPL9|RPL10|RPL12|RPL13|RPL15|RPL17|RPL18|RPL18A|RPL19|RPL21|RPL22|RPL23A|RPL24|RPL26|RPL27|RPL30|RPL27A|RPL28|RPL29|RPL31|RPL32|RPL34|RPL11|RPL35A|RPL37|RPL37A|RPL38|RPL39|RPS6|RPL41|RPL36A|RPLP0|RPLP1|RPLP2|RPS2|RPS3|RPS3A|RPS4Y1|RPS5|RPS7|RPS8|RPS9|RPS10|RPS4X|RPS11|RPS12|RPS13|RPL13A…
REACTOME_PEPTIDE_CHAIN_ELONGATION (Geneset_Overlap) REACTOME_TRANSLATION	1	85	RPS28|RPS29|RPSAP9|RPL14|RPL5|RPL35|RPL23|EEF1A1|FAU|RPL36|FAM153A|RPL10A|RPL26L1|RPL3|RPL3L|RPL4|RPL6|RPL7|RPL7A|RPL8|RPL9|RPL10|RPL12|RPL13|RPL15|RPL17|RPL18|RPL18A|RPL19|RPL21|RPL22|RPL23A|RPL24|RPL26|RPL27|RPL30|RPL27A|RPL28|RPL29|RPL31|RPL32|RPL34|RPL11|RPL35A|RPL37|RPL37A|RPL38|RPL39|RPS6|RPL41|RPL36A|RPLP0|RPLP1|RPLP2|RPS2|RPS3|RPS3A|RPS4Y1|RPS5|RPS7|RPS8|EEF2|RPS9|RPS10|RPS4X|RPS11|RPS12|…
REACTOME_PEPTIDE_CHAIN_ELONGATION (Geneset_Overlap) REACTOME_METABOLISM_OF_RNA	0.976471	83	RPS28|RPS29|RPSAP9|RPL14|RPL5|RPL35|RPL23|FAU|RPL36|FAM153A|RPL10A|RPL26L1|RPL3|RPL3L|RPL4|RPL6|RPL7|RPL7A|RPL8|RPL9|RPL10|RPL12|RPL13|RPL15|RPL17|RPL18|RPL18A|RPL19|RPL21|RPL22|RPL23A|RPL24|RPL26|RPL27|RPL30|RPL27A|RPL28|RPL29|RPL31|RPL32|RPL34|RPL11|RPL35A|RPL37|RPL37A|RPL38|RPL39|RPS6|RPL41|RPL36A|RPLP0|RPLP1|RPLP2|RPS2|RPS3|RPS3A|RPS4Y1|RPS5|RPS7|RPS8|RPS9|RPS10|RPS4X|RPS11|RPS12|RPS13|RPL13A…
REACTOME_PEPTIDE_CHAIN_ELONGATION (Geneset_Overlap) REACTOME_ACTIVATION_OF_THE_MRNA_UPON_BINDING_OF_THE_CAP_BINDING_COMPLEX_AND_EIFS_AND_SUBSEQUENT_BINDING_TO_43S	0.6	33	RPS28|RPS29|RPSAP9|FAU|RPS6|RPS2|RPS3|RPS3A|RPS4Y1|RPS5|RPS7|RPS8|RPS9|RPS10|RPS4X|RPS11|RPS12|RPS13|RPS14|RPS15|RPS27A|RPS15A|RPS16|RPS18|RPS27|RPS19|RPS20|RPSA|RPS21|RPS23|RPS24|RPS25|RPS26
REACTOME_PEPTIDE_CHAIN_ELONGATION (Geneset_Overlap) REACTOME_INFLUENZA_VIRAL_RNA_TRANSCRIPTION_AND_REPLICATION	0.976471	83	RPS28|RPS29|RPSAP9|RPL14|RPL5|RPL35|RPL23|FAU|RPL36|FAM153A|RPL10A|RPL26L1|RPL3|RPL3L|RPL4|RPL6|RPL7|RPL7A|RPL8|RPL9|RPL10|RPL12|RPL13|RPL15|RPL17|RPL18|RPL18A|RPL19|RPL21|RPL22|RPL23A|RPL24|RPL26|RPL27|RPL30|RPL27A|RPL28|RPL29|RPL31|RPL32|RPL34|RPL11|RPL35A|RPL37|RPL37A|RPL38|RPL39|RPS6|RPL41|RPL36A|RPLP0|RPLP1|RPLP2|RPS2|RPS3|RPS3A|RPS4Y1|RPS5|RPS7|RPS8|RPS9|RPS10|RPS4X|RPS11|RPS12|RPS13|RPL13A…
NABA_CORE_MATRISOME (Geneset_Overlap) NABA_ECM_GLYCOPROTEINS	1	195	FN1|TNN|COMP|THBS4|ABI3BP|AEBP1|AMBN|AMELX|AMELY|BGLAP|RELN|BMPER|LAMC2|BSPH1|CDCP2|LAMB2|CILP|LAMB3|CILP2|LAMA4|COCH|LAMA5|COLQ|CRELD1|LAMB4|CRELD2|CRIM1|CRISPLD1|CRISPLD2|CTHRC1|DDX26B|DMBT1|DMP1|LAMC3|DPT|DSPP|THBS3|ECM1|THBS2|ECM2|THBS1|EDIL3|VWF|EFEMP1|EFEMP2|IBSP|EGFLAM|VTN|ELN|EMID1|EMILIN1|EMILIN2|EMILIN3|EYS|FBLN1|FBLN2|FBLN5|FBLN7|TNC|FBN1|FBN2|FBN3|FGL1|FGL2|FNDC1|FNDC7|FNDC8|FRAS1|GAS…
REACTOME_ENERGY_DEPENDENT_REGULATION_OF_MTOR_BY_LKB1_AMPK (Geneset_Overlap) REACTOME_SIGNALING_BY_INSULIN_RECEPTOR	1	17	STK11|PRKAB2|TSC1|TSC2|PRKAB1|PRKAA2|PRKAA1|RHEB|PRKAG2|CAB39L|PRKAG3|PRKAG1|STRADA|CAB39|STRADB|RPTOR|PPM1A
REACTOME_ENERGY_DEPENDENT_REGULATION_OF_MTOR_BY_LKB1_AMPK (Geneset_Overlap) REACTOME_INSULIN_RECEPTOR_SIGNALLING_CASCADE	1	17	STK11|PRKAB2|TSC1|TSC2|PRKAB1|PRKAA2|PRKAA1|RHEB|PRKAG2|CAB39L|PRKAG3|PRKAG1|STRADA|CAB39|STRADB|RPTOR|PPM1A
REACTOME_ENERGY_DEPENDENT_REGULATION_OF_MTOR_BY_LKB1_AMPK (Geneset_Overlap) KEGG_INSULIN_SIGNALING_PATHWAY	0.647059	11	PRKAB2|TSC1|TSC2|PRKAB1|PRKAA2|PRKAA1|RHEB|PRKAG2|PRKAG3|PRKAG1|RPTOR
REACTOME_ENERGY_DEPENDENT_REGULATION_OF_MTOR_BY_LKB1_AMPK (Geneset_Overlap) PID_LKB1_PATHWAY	0.647059	11	STK11|TSC1|TSC2|PRKAB1|PRKAA2|PRKAA1|PRKAG1|STRADA|CAB39|STRADB|RPTOR
PID_TELOMERASE_PATHWAY (Geneset_Overlap) BIOCARTA_TEL_PATHWAY	0.5	9	AKT1|TERT|MYC|EGFR|TNKS|TERF1|XRCC5|XRCC6|HSP90AA1
REACTOME_PRE_NOTCH_TRANSCRIPTION_AND_TRANSLATION (Geneset_Overlap) KEGG_NOTCH_SIGNALING_PATHWAY	0.521739	12	EP300|KAT2B|MAML1|MAML2|NOTCH4|SNW1|NOTCH3|NOTCH2|MAML3|KAT2A|RBPJ|CREBBP
REACTOME_PRE_NOTCH_TRANSCRIPTION_AND_TRANSLATION (Geneset_Overlap) REACTOME_GENERIC_TRANSCRIPTION_PATHWAY	0.565217	13	KAT2B|MAML1|MAML2|MAMLD1|NOTCH4|SNW1|NOTCH3|NOTCH2|MAML3|KAT2A|RBPJ|CREBBP|TFDP1
REACTOME_PRE_NOTCH_TRANSCRIPTION_AND_TRANSLATION (Geneset_Overlap) REACTOME_PRE_NOTCH_EXPRESSION_AND_PROCESSING	1	23	TNRC6A|EP300|TNRC6C|TP53|JUN|KAT2B|MAML1|MAML2|MAMLD1|MOV10|NOTCH4|SNW1|NOTCH3|NOTCH2|CCND1|MAML3|KAT2A|E2F1|RBPJ|E2F3|CREBBP|TNRC6B|TFDP1
REACTOME_PRE_NOTCH_TRANSCRIPTION_AND_TRANSLATION (Geneset_Overlap) REACTOME_SIGNALING_BY_NOTCH	1	23	TNRC6A|EP300|TNRC6C|TP53|JUN|KAT2B|MAML1|MAML2|MAMLD1|MOV10|NOTCH4|SNW1|NOTCH3|NOTCH2|CCND1|MAML3|KAT2A|E2F1|RBPJ|E2F3|CREBBP|TNRC6B|TFDP1
KEGG_PURINE_METABOLISM (Geneset_Overlap) REACTOME_METABOLISM_OF_NUCLEOTIDES	0.6	42	PPAT|RRM1|RRM2B|XDH|GMPS|HPRT1|IMPDH1|IMPDH2|ADA|NT5C2|PAICS|ADK|DCK|NT5M|DGUOK|GART|NT5C1B|AMPD1|NT5C1A|NT5E|AMPD2|NT5C|AMPD3|PNP|GMPR|APRT|ATIC|GMPR2|PFAS|GDA|NME1|NME2|AK1|AK2|AK5|GUK1|NME4|ADSS|ADSL|NME1-NME2|ADSSL1|RRM2
KEGG_PURINE_METABOLISM (Geneset_Overlap) KEGG_PYRIMIDINE_METABOLISM	0.729167	70	RRM1|PNPT1|POLR3F|POLR3C|POLR3A|POLR3H|POLR1D|POLR3K|POLR3B|ENTPD4|POLR3GL|POLR1C|RRM2B|POLR2A|POLR2J2|POLR1E|POLR2B|POLR2C|POLR2J3|POLR2D|ZNRD1|POLR2E|POLR2F|POLR2G|POLR2H|POLR2I|POLR2J|POLR2K|POLR2L|NME6|CANT1|NME3|NUDT2|NME5|ENTPD8|ITPA|ENTPD6|ENTPD5|ENTPD3|ENTPD1|NME7|POLR3D|NT5C2|DCK|NT5M|NT5C1B|NT5C1A|NT5E|NT5C|PNP|POLR3G|NME1|NME2|POLD3|POLA2|POLE4|POLE3|POLA1|POLD1|POLD2|POLE|POLE2|PRIM1|…
REACTOME_METABOLISM_OF_PROTEINS (Geneset_Overlap) REACTOME_FORMATION_OF_THE_TERNARY_COMPLEX_AND_SUBSEQUENTLY_THE_43S_COMPLEX	1	48	RPS4X|FAU|EIF3K|RPS2|RPS3|RPS3A|RPS4Y1|RPS5|RPS7|RPS8|RPS9|RPS10|RPS11|RPS12|RPS13|RPS14|RPS15|RPS15A|RPS16|RPS18|RPS19|RPS20|RPS21|RPS23|RPS24|RPS25|RPS26|RPS28|RPS29|RPSAP9|EIF3B|EIF3C|EIF3D|EIF3F|EIF3G|EIF3H|EIF3I|EIF3J|RPS27A|EIF2S3|EIF2S1|EIF3A|EIF1AX|EIF2S2|RPSA|RPS6|EIF3E|RPS27
REACTOME_METABOLISM_OF_PROTEINS (Geneset_Overlap) REACTOME_PEPTIDE_CHAIN_ELONGATION	1	85	RPS4X|RPL35|EEF1A1|FAU|RPL36|FAM153A|RPL10A|RPL26L1|RPL3|RPL3L|RPL4|RPL6|RPL7|RPL7A|RPL8|RPL9|RPL10|RPL12|RPL13|RPL15|RPL17|RPL18|RPL18A|RPL19|RPL21|RPL22|RPL23A|RPL24|RPL26|RPL27|RPL30|RPL27A|RPL28|RPL29|RPL31|RPL32|RPL34|RPL35A|RPL37|RPL37A|RPL38|RPL39|RPL41|RPL36A|RPLP0|RPLP1|RPLP2|RPS2|RPS3|RPS3A|RPS4Y1|RPS5|RPS7|RPS8|RPS9|RPS10|RPS11|RPS12|RPS13|RPS14|RPS15|RPS15A|RPS16|RPS18|RPS19|RPS20|RPS…
REACTOME_METABOLISM_OF_PROTEINS (Geneset_Overlap) REACTOME_TRANSLATION	1	144	SRPR|SRP9|SRP14|SRPRB|SRP19|SRP54|SRP72|SRP68|RPS4X|DDOST|PABPC1|RPN1|RPN2|RPL35|EEF1A1|EIF4B|EEF1B2|EEF1D|EEF1G|ETF1|FAU|TRAM1|GSPT2|RPL36|EIF3K|FAM153A|RPL10A|RPL26L1|RPL3|RPL3L|RPL4|RPL6|RPL7|RPL7A|RPL8|RPL9|RPL10|RPL12|RPL13|RPL15|RPL17|RPL18|RPL18A|RPL19|RPL21|RPL22|RPL23A|RPL24|RPL26|RPL27|RPL30|RPL27A|RPL28|RPL29|RPL31|RPL32|RPL34|RPL35A|RPL37|RPL37A|RPL38|RPL39|RPL41|RPL36A|RPLP0|RPLP1|RP…
REACTOME_METABOLISM_OF_PROTEINS (Geneset_Overlap) BIOCARTA_EIF_PATHWAY	0.666667	10	EIF4A2|EIF4E|EIF4G1|EEF2|EIF2S3|EIF2S1|EIF3A|EIF1AX|EIF5|EIF2S2
REACTOME_METABOLISM_OF_PROTEINS (Geneset_Overlap) KEGG_RIBOSOME	0.930233	80	RPS4X|RPL35|FAU|RPL36|RPL10A|RPL26L1|RPL3|RPL3L|RPL4|RPL6|RPL7|RPL7A|RPL8|RPL9|RPL10|RPL12|RPL13|RPL15|RPL17|RPL18|RPL18A|RPL19|RPL21|RPL22|RPL23A|RPL24|RPL26|RPL27|RPL30|RPL27A|RPL28|RPL29|RPL31|RPL32|RPL34|RPL35A|RPL37|RPL37A|RPL38|RPL39|RPL41|RPL36A|RPLP0|RPLP1|RPLP2|RPS2|RPS3|RPS3A|RPS4Y1|RPS5|RPS7|RPS8|RPS9|RPS10|RPS11|RPS12|RPS13|RPS15|RPS15A|RPS16|RPS18|RPS19|RPS20|RPS21|RPS23|RPS24|RPS25|…
REACTOME_METABOLISM_OF_PROTEINS (Geneset_Overlap) REACTOME_ACTIVATION_OF_THE_MRNA_UPON_BINDING_OF_THE_CAP_BINDING_COMPLEX_AND_EIFS_AND_SUBSEQUENT_BINDING_TO_43S	1	55	RPS4X|PABPC1|EIF4B|FAU|EIF3K|RPS2|RPS3|RPS3A|RPS4Y1|RPS5|RPS7|RPS8|RPS9|RPS10|RPS11|RPS12|RPS13|RPS14|RPS15|RPS15A|RPS16|RPS18|RPS19|RPS20|RPS21|RPS23|RPS24|RPS25|RPS26|RPS28|RPS29|RPSAP9|EIF4H|EIF3B|EIF3C|EIF3D|EIF3F|EIF3G|EIF3H|EIF3I|EIF3J|EIF4A2|EIF4E|EIF4G1|RPS27A|EIF2S3|EIF2S1|EIF3A|EIF1AX|EIF2S2|RPSA|RPS6|EIF4EBP1|EIF3E|RPS27
REACTOME_METABOLISM_OF_PROTEINS (Geneset_Overlap) REACTOME_INFLUENZA_LIFE_CYCLE	0.62963	85	RPS4X|RPL35|FAU|RPL36|FAM153A|RPL10A|RPL26L1|RPL3|RPL3L|RPL4|RPL6|RPL7|RPL7A|RPL8|RPL9|RPL10|RPL12|RPL13|RPL15|RPL17|RPL18|RPL18A|RPL19|RPL21|RPL22|RPL23A|RPL24|RPL26|RPL27|RPL30|RPL27A|RPL28|RPL29|RPL31|RPL32|RPL34|RPL35A|RPL37|RPL37A|RPL38|RPL39|RPL41|RPL36A|RPLP0|RPLP1|RPLP2|RPS2|RPS3|RPS3A|RPS4Y1|RPS5|RPS7|RPS8|RPS9|RPS10|RPS11|RPS12|RPS13|RPS14|RPS15|RPS15A|RPS16|RPS18|RPS19|RPS20|RPS21|RPS2…
REACTOME_METABOLISM_OF_PROTEINS (Geneset_Overlap) REACTOME_ASPARAGINE_N_LINKED_GLYCOSYLATION	1	80	PREB|ALG3|MAN1A2|MAN1B1|MGAT4B|MGAT4A|ALG10B|DAD1|DDOST|DPAGT1|ALG14|DOLK|GANAB|FUT8|MGAT4C|B4GALT1|ALG5|GMPPB|GMPPA|ALG6|ST8SIA6|STT3A|LMAN1|MAN1A1|MAN2A1|MGAT1|MGAT2|MGAT3|MGAT5|MPI|ALG11|ST8SIA3|PGM3|PMM1|PMM2|DPM3|EDEM2|UGGT2|ALG13|PRKCSH|ALG1|UGGT1|MAN1C1|DOLPP1|RPN1|RPN2|ST6GAL1|GNPNAT1|MOGS|ALG8|ALG12|MANEA|ALG9|TUSC3|EDEM3|ALG10|ALG2|B4GALT4|B4GALT3|B4GALT2|DPM1|DPM2|MCFD2|RFT1|B4GALT6|B4…
REACTOME_METABOLISM_OF_PROTEINS (Geneset_Overlap) REACTOME_NONSENSE_MEDIATED_DECAY_ENHANCED_BY_THE_EXON_JUNCTION_COMPLEX	0.820755	87	RPS4X|PABPC1|RPL35|ETF1|FAU|GSPT2|RPL36|FAM153A|RPL10A|RPL26L1|RPL3|RPL3L|RPL4|RPL6|RPL7|RPL7A|RPL8|RPL9|RPL10|RPL12|RPL13|RPL15|RPL17|RPL18|RPL18A|RPL19|RPL21|RPL22|RPL23A|RPL24|RPL26|RPL27|RPL30|RPL27A|RPL28|RPL29|RPL31|RPL32|RPL34|RPL35A|RPL37|RPL37A|RPL38|RPL39|RPL41|RPL36A|RPLP0|RPLP1|RPLP2|RPS2|RPS3|RPS3A|RPS4Y1|RPS5|RPS7|RPS8|RPS9|RPS10|RPS11|RPS12|RPS13|RPS14|RPS15|RPS15A|RPS16|RPS18|RPS1…
REACTOME_METABOLISM_OF_PROTEINS (Geneset_Overlap) REACTOME_POST_TRANSLATIONAL_PROTEIN_MODIFICATION	1	177	ARSG|SUMF2|SUMF1|ARSI|ARSH|ARSA|STS|ARSE|ARSF|PREB|ALG3|MAN1A2|MAN1B1|MGAT4B|MGAT4A|ALG10B|DAD1|DDOST|DPAGT1|ALG14|DOLK|GANAB|FUT8|MGAT4C|B4GALT1|ALG5|GMPPB|GMPPA|ALG6|ST8SIA6|STT3A|LMAN1|MAN1A1|MAN2A1|MGAT1|MGAT2|MGAT3|MGAT5|MPI|ALG11|ST8SIA3|PGM3|PMM1|PMM2|DPM3|EDEM2|UGGT2|ALG13|PRKCSH|ALG1|UGGT1|MAN1C1|DOLPP1|RPN1|RPN2|ST6GAL1|GNPNAT1|MOGS|ALG8|ALG12|MANEA|ALG9|TUSC3|EDEM3|ALG10|ALG2|B4GALT4|B…
REACTOME_METABOLISM_OF_PROTEINS (Geneset_Overlap) REACTOME_BIOSYNTHESIS_OF_THE_N_GLYCAN_PRECURSOR_DOLICHOL_LIPID_LINKED_OLIGOSACCHARIDE_LLO_AND_TRANSFER_TO_A_NASCENT_PROTEIN	1	28	ALG3|ALG10B|DPAGT1|ALG14|DOLK|ALG5|GMPPB|GMPPA|ALG6|MPI|ALG11|PGM3|PMM1|PMM2|DPM3|ALG13|ALG1|DOLPP1|GNPNAT1|ALG8|ALG12|ALG9|ALG10|ALG2|DPM1|DPM2|RFT1|GFPT2
REACTOME_METABOLISM_OF_PROTEINS (Geneset_Overlap) REACTOME_SRP_DEPENDENT_COTRANSLATIONAL_PROTEIN_TARGETING_TO_MEMBRANE	1	108	SRPR|SRP9|SRP14|SRPRB|SRP19|SRP54|SRP72|SRP68|RPS4X|DDOST|RPN1|RPN2|RPL35|FAU|TRAM1|RPL36|FAM153A|RPL10A|RPL26L1|RPL3|RPL3L|RPL4|RPL6|RPL7|RPL7A|RPL8|RPL9|RPL10|RPL12|RPL13|RPL15|RPL17|RPL18|RPL18A|RPL19|RPL21|RPL22|RPL23A|RPL24|RPL26|RPL27|RPL30|RPL27A|RPL28|RPL29|RPL31|RPL32|RPL34|RPL35A|RPL37|RPL37A|RPL38|RPL39|RPL41|RPL36A|RPLP0|RPLP1|RPLP2|RPS2|RPS3|RPS3A|RPS4Y1|RPS5|RPS7|RPS8|RPS9|RPS10|RPS…
REACTOME_METABOLISM_OF_PROTEINS (Geneset_Overlap) REACTOME_INFLUENZA_VIRAL_RNA_TRANSCRIPTION_AND_REPLICATION	0.821782	83	RPS4X|RPL35|FAU|RPL36|FAM153A|RPL10A|RPL26L1|RPL3|RPL3L|RPL4|RPL6|RPL7|RPL7A|RPL8|RPL9|RPL10|RPL12|RPL13|RPL15|RPL17|RPL18|RPL18A|RPL19|RPL21|RPL22|RPL23A|RPL24|RPL26|RPL27|RPL30|RPL27A|RPL28|RPL29|RPL31|RPL32|RPL34|RPL35A|RPL37|RPL37A|RPL38|RPL39|RPL41|RPL36A|RPLP0|RPLP1|RPLP2|RPS2|RPS3|RPS3A|RPS4Y1|RPS5|RPS7|RPS8|RPS9|RPS10|RPS11|RPS12|RPS13|RPS14|RPS15|RPS15A|RPS16|RPS18|RPS19|RPS20|RPS21|RPS2…
REACTOME_METABOLISM_OF_PROTEINS (Geneset_Overlap) REACTOME_3_UTR_MEDIATED_TRANSLATIONAL_REGULATION	1	104	RPS4X|PABPC1|RPL35|EIF4B|FAU|RPL36|EIF3K|FAM153A|RPL10A|RPL26L1|RPL3|RPL3L|RPL4|RPL6|RPL7|RPL7A|RPL8|RPL9|RPL10|RPL12|RPL13|RPL15|RPL17|RPL18|RPL18A|RPL19|RPL21|RPL22|RPL23A|RPL24|RPL26|RPL27|RPL30|RPL27A|RPL28|RPL29|RPL31|RPL32|RPL34|RPL35A|RPL37|RPL37A|RPL38|RPL39|RPL41|RPL36A|RPLP0|RPLP1|RPLP2|RPS2|RPS3|RPS3A|RPS4Y1|RPS5|RPS7|RPS8|RPS9|RPS10|RPS11|RPS12|RPS13|RPS14|RPS15|RPS15A|RPS16|RPS18|RPS…
REACTOME_METABOLISM_OF_PROTEINS (Geneset_Overlap) KEGG_N_GLYCAN_BIOSYNTHESIS	0.934783	43	ALG3|MAN1A2|MAN1B1|MGAT4B|MGAT4A|ALG10B|DAD1|DDOST|DPAGT1|ALG14|GANAB|FUT8|B4GALT1|ALG5|ALG6|STT3A|MAN1A1|MAN2A1|MGAT1|MGAT2|MGAT3|MGAT5|ALG11|DPM3|ALG13|ALG1|MAN1C1|DOLPP1|RPN1|RPN2|ST6GAL1|MOGS|ALG8|ALG12|ALG9|TUSC3|ALG10|ALG2|B4GALT3|B4GALT2|DPM1|DPM2|RFT1
REACTOME_BETA_DEFENSINS (Geneset_Overlap) REACTOME_DEFENSINS	1	36	DEFB118|CCR2|CCR6|DEFB127|DEFB129|DEFB1|DEFB4A|DEFB105A|DEFB106A|DEFB107A|DEFB108B|DEFB110|DEFB112|DEFB113|DEFB114|DEFB115|DEFB116|DEFB119|DEFB121|DEFB123|DEFB124|DEFB125|DEFB128|DEFB130|DEFB132|DEFB103A|DEFB107B|DEFB104B|DEFB135|DEFB136|DEFB134|DEFB131|TLR1|TLR2|DEFB4B|DEFB126
REACTOME_RESPIRATORY_ELECTRON_TRANSPORT (Geneset_Overlap) REACTOME_TCA_CYCLE_AND_RESPIRATORY_ELECTRON_TRANSPORT	1	65	UQCRH|SDHB|UQCRFS1|UQCRC2|SDHC|UQCRC1|UQCR11|UQCRQ|SDHA|COX7A2L|COX5A|UQCRHL|CYCS|NDUFA5|NDUFA4|NDUFS7|NDUFA2|NDUFA3|NDUFA1|ETFA|ETFB|ETFDH|NDUFA13|NDUFA12|UQCRBP1|NDUFB3|NDUFB1|NDUFA11|NDUFB2|NDUFA10|NDUFAB1|NDUFA9|NDUFA7|NDUFA8|NDUFA6|NDUFS8|NDUFB10|NDUFC1|NDUFC2|NDUFV2|NDUFS1|NDUFS4|NDUFB6|NDUFV1|NDUFB7|NDUFS6|NDUFB8|NDUFS5|NDUFB9|NDUFS2|NDUFB4|NDUFS3|NDUFB5|COX8A|CYC1|COX7C|COX7B|COX6C|COX6B1…
REACTOME_RESPIRATORY_ELECTRON_TRANSPORT (Geneset_Overlap) REACTOME_RESPIRATORY_ELECTRON_TRANSPORT_ATP_SYNTHESIS_BY_CHEMIOSMOTIC_COUPLING_AND_HEAT_PRODUCTION_BY_UNCOUPLING_PROTEINS_	1	65	UQCRH|SDHB|UQCRFS1|UQCRC2|SDHC|UQCRC1|UQCR11|UQCRQ|SDHA|COX7A2L|COX5A|UQCRHL|CYCS|NDUFA5|NDUFA4|NDUFS7|NDUFA2|NDUFA3|NDUFA1|ETFA|ETFB|ETFDH|NDUFA13|NDUFA12|UQCRBP1|NDUFB3|NDUFB1|NDUFA11|NDUFB2|NDUFA10|NDUFAB1|NDUFA9|NDUFA7|NDUFA8|NDUFA6|NDUFS8|NDUFB10|NDUFC1|NDUFC2|NDUFV2|NDUFS1|NDUFS4|NDUFB6|NDUFV1|NDUFB7|NDUFS6|NDUFB8|NDUFS5|NDUFB9|NDUFS2|NDUFB4|NDUFS3|NDUFB5|COX8A|CYC1|COX7C|COX7B|COX6C|COX6B1…
REACTOME_RESPIRATORY_ELECTRON_TRANSPORT (Geneset_Overlap) KEGG_PARKINSONS_DISEASE	0.892308	58	UQCRH|SDHB|UQCRFS1|UQCRC2|SDHC|UQCRC1|UQCR11|UQCRQ|SDHA|COX7A2L|COX5A|UQCRHL|CYCS|NDUFA5|NDUFA4|NDUFS7|NDUFA2|NDUFA3|NDUFA1|NDUFB3|NDUFB1|NDUFB2|NDUFA10|NDUFAB1|NDUFA9|NDUFA7|NDUFA8|NDUFA6|NDUFS8|NDUFB10|NDUFC1|NDUFC2|NDUFV2|NDUFS1|NDUFS4|NDUFB6|NDUFV1|NDUFB7|NDUFS6|NDUFB8|NDUFS5|NDUFB9|NDUFS2|NDUFB4|NDUFS3|NDUFB5|COX8A|CYC1|COX7C|COX7B|COX6C|COX6B1|NDUFV3|COX5B|COX4I1|UQCRB|COX6A1|SDHD
REACTOME_RESPIRATORY_ELECTRON_TRANSPORT (Geneset_Overlap) KEGG_OXIDATIVE_PHOSPHORYLATION	0.892308	58	UQCRH|SDHB|UQCRFS1|UQCRC2|SDHC|UQCRC1|UQCR11|UQCRQ|SDHA|COX7A2L|COX5A|UQCRHL|NDUFA5|NDUFA4|NDUFS7|NDUFA2|NDUFA3|NDUFA1|NDUFB3|NDUFB1|NDUFA11|NDUFB2|NDUFA10|NDUFAB1|NDUFA9|NDUFA7|NDUFA8|NDUFA6|NDUFS8|NDUFB10|NDUFC1|NDUFC2|NDUFV2|NDUFS1|NDUFS4|NDUFB6|NDUFV1|NDUFB7|NDUFS6|NDUFB8|NDUFS5|NDUFB9|NDUFS2|NDUFB4|NDUFS3|NDUFB5|COX8A|CYC1|COX7C|COX7B|COX6C|COX6B1|NDUFV3|COX5B|COX4I1|UQCRB|COX6A1|SDHD
REACTOME_ACTIVATION_OF_NMDA_RECEPTOR_UPON_GLUTAMATE_BINDING_AND_POSTSYNAPTIC_EVENTS (Geneset_Overlap) REACTOME_CREB_PHOSPHORYLATION_THROUGH_THE_ACTIVATION_OF_CAMKII	1	15	CALM2|CALM1|ACTN2|AKAP9|CAMK2A|CREB1|CAMK2B|NEFL|CAMK2D|GRIN1|GRIN2A|GRIN2B|GRIN2C|CALM3|GRIN2D
REACTOME_ACTIVATION_OF_NMDA_RECEPTOR_UPON_GLUTAMATE_BINDING_AND_POSTSYNAPTIC_EVENTS (Geneset_Overlap) REACTOME_TRANSMISSION_ACROSS_CHEMICAL_SYNAPSES	1	37	MAPK1|CALM2|CALM1|ADCY3|ACTN2|RAF1|RASGRF1|RASGRF2|AKAP9|RPS6KA1|PRKACB|RPS6KA2|RPS6KA3|RRAS|ADCY1|RPS6KA6|BRAF|ADCY8|GRIA1|GRIA2|GRIA3|GRIA4|CAMK2A|CREB1|CAMK2B|NEFL|CAMK2D|GRIN1|GRIN2A|PDPK1|GRIN2B|GRIN2C|CALM3|GRIN2D|HRAS|CAMK4|CAMKK1
REACTOME_ACTIVATION_OF_NMDA_RECEPTOR_UPON_GLUTAMATE_BINDING_AND_POSTSYNAPTIC_EVENTS (Geneset_Overlap) REACTOME_RAS_ACTIVATION_UOPN_CA2_INFUX_THROUGH_NMDA_RECEPTOR	1	17	CALM2|CALM1|ACTN2|RASGRF1|RASGRF2|AKAP9|CAMK2A|CAMK2B|NEFL|CAMK2D|GRIN1|GRIN2A|GRIN2B|GRIN2C|CALM3|GRIN2D|HRAS
REACTOME_ACTIVATION_OF_NMDA_RECEPTOR_UPON_GLUTAMATE_BINDING_AND_POSTSYNAPTIC_EVENTS (Geneset_Overlap) REACTOME_POST_NMDA_RECEPTOR_ACTIVATION_EVENTS	1	33	MAPK1|CALM2|CALM1|ADCY3|ACTN2|RAF1|RASGRF1|RASGRF2|AKAP9|RPS6KA1|PRKACB|RPS6KA2|RPS6KA3|RRAS|ADCY1|RPS6KA6|BRAF|ADCY8|CAMK2A|CREB1|CAMK2B|NEFL|CAMK2D|GRIN1|GRIN2A|PDPK1|GRIN2B|GRIN2C|CALM3|GRIN2D|HRAS|CAMK4|CAMKK1
REACTOME_ACTIVATION_OF_NMDA_RECEPTOR_UPON_GLUTAMATE_BINDING_AND_POSTSYNAPTIC_EVENTS (Geneset_Overlap) KEGG_LONG_TERM_POTENTIATION	0.675676	25	MAPK1|CALM2|CALM1|RAF1|RPS6KA1|PRKACB|RPS6KA2|RPS6KA3|ADCY1|RPS6KA6|BRAF|ADCY8|GRIA1|GRIA2|CAMK2A|CAMK2B|CAMK2D|GRIN1|GRIN2A|GRIN2B|GRIN2C|CALM3|GRIN2D|HRAS|CAMK4
REACTOME_ACTIVATION_OF_NMDA_RECEPTOR_UPON_GLUTAMATE_BINDING_AND_POSTSYNAPTIC_EVENTS (Geneset_Overlap) REACTOME_NEUROTRANSMITTER_RECEPTOR_BINDING_AND_DOWNSTREAM_TRANSMISSION_IN_THE_POSTSYNAPTIC_CELL	1	37	MAPK1|CALM2|CALM1|ADCY3|ACTN2|RAF1|RASGRF1|RASGRF2|AKAP9|RPS6KA1|PRKACB|RPS6KA2|RPS6KA3|RRAS|ADCY1|RPS6KA6|BRAF|ADCY8|GRIA1|GRIA2|GRIA3|GRIA4|CAMK2A|CREB1|CAMK2B|NEFL|CAMK2D|GRIN1|GRIN2A|PDPK1|GRIN2B|GRIN2C|CALM3|GRIN2D|HRAS|CAMK4|CAMKK1
REACTOME_ACTIVATION_OF_NMDA_RECEPTOR_UPON_GLUTAMATE_BINDING_AND_POSTSYNAPTIC_EVENTS (Geneset_Overlap) REACTOME_NEURONAL_SYSTEM	1	37	MAPK1|CALM2|CALM1|ADCY3|ACTN2|RAF1|RASGRF1|RASGRF2|AKAP9|RPS6KA1|PRKACB|RPS6KA2|RPS6KA3|RRAS|ADCY1|RPS6KA6|BRAF|ADCY8|GRIA1|GRIA2|GRIA3|GRIA4|CAMK2A|CREB1|CAMK2B|NEFL|CAMK2D|GRIN1|GRIN2A|PDPK1|GRIN2B|GRIN2C|CALM3|GRIN2D|HRAS|CAMK4|CAMKK1
REACTOME_ACTIVATION_OF_NMDA_RECEPTOR_UPON_GLUTAMATE_BINDING_AND_POSTSYNAPTIC_EVENTS (Geneset_Overlap) REACTOME_CREB_PHOSPHORYLATION_THROUGH_THE_ACTIVATION_OF_RAS	1	27	MAPK1|CALM2|CALM1|ACTN2|RAF1|RASGRF1|RASGRF2|AKAP9|RPS6KA1|RPS6KA2|RPS6KA3|RRAS|RPS6KA6|BRAF|CAMK2A|CREB1|CAMK2B|NEFL|CAMK2D|GRIN1|GRIN2A|PDPK1|GRIN2B|GRIN2C|CALM3|GRIN2D|HRAS
REACTOME_ACTIVATION_OF_NMDA_RECEPTOR_UPON_GLUTAMATE_BINDING_AND_POSTSYNAPTIC_EVENTS (Geneset_Overlap) REACTOME_SIGNALLING_BY_NGF	0.513514	19	MAPK1|CALM2|CALM1|ADCY3|RAF1|RASGRF1|RASGRF2|RPS6KA1|PRKACB|RPS6KA2|RPS6KA3|ADCY1|BRAF|ADCY8|CREB1|PDPK1|CALM3|HRAS|CAMK4
REACTOME_ACTIVATION_OF_NMDA_RECEPTOR_UPON_GLUTAMATE_BINDING_AND_POSTSYNAPTIC_EVENTS (Geneset_Overlap) REACTOME_UNBLOCKING_OF_NMDA_RECEPTOR_GLUTAMATE_BINDING_AND_ACTIVATION	1	15	ACTN2|AKAP9|GRIA1|GRIA2|GRIA3|GRIA4|CAMK2A|CAMK2B|NEFL|CAMK2D|GRIN1|GRIN2A|GRIN2B|GRIN2C|GRIN2D
REACTOME_NCAM_SIGNALING_FOR_NEURITE_OUT_GROWTH (Geneset_Overlap) REACTOME_ARMS_MEDIATED_ACTIVATION	0.588235	10	MAPK3|MAP2K1|MAP2K2|MAPK1|RAF1|YWHAB|KRAS|CDK1|HRAS|NRAS
REACTOME_NCAM_SIGNALING_FOR_NEURITE_OUT_GROWTH (Geneset_Overlap) REACTOME_SHC1_EVENTS_IN_ERBB4_SIGNALING	0.6	12	MAPK3|MAP2K1|MAP2K2|SOS1|MAPK1|RAF1|YWHAB|GRB2|KRAS|CDK1|HRAS|NRAS
REACTOME_NCAM_SIGNALING_FOR_NEURITE_OUT_GROWTH (Geneset_Overlap) REACTOME_DEVELOPMENTAL_BIOLOGY	1	64	NRTN|SPTBN5|MAPK3|MAP2K1|MAP2K2|PRNP|PSPN|PTK2|SPTBN4|COL1A1|COL1A2|COL2A1|COL3A1|COL4A1|COL4A2|COL4A3|COL4A4|COL4A5|COL5A1|COL5A2|COL6A1|COL6A2|CREB1|COL6A3|COL9A1|COL9A2|GFRA4|COL9A3|NCAN|SOS1|SPTA1|SPTAN1|SPTB|SPTBN1|MAPK1|SPTBN2|SRC|CNTN2|FGFR1|RAF1|YWHAB|CACNA1S|ST8SIA4|FYN|GDNF|GFRA1|ST8SIA2|GFRA2|CACNA1I|CACNA1H|GRB2|CACNA1G|ARTN|RPS6KA5|AGRN|KRAS|CDK1|CACNB1|CACNB2|CACNB3|CACNB4|HRAS|NCAM…
REACTOME_NCAM_SIGNALING_FOR_NEURITE_OUT_GROWTH (Geneset_Overlap) REACTOME_AXON_GUIDANCE	1	64	NRTN|SPTBN5|MAPK3|MAP2K1|MAP2K2|PRNP|PSPN|PTK2|SPTBN4|COL1A1|COL1A2|COL2A1|COL3A1|COL4A1|COL4A2|COL4A3|COL4A4|COL4A5|COL5A1|COL5A2|COL6A1|COL6A2|CREB1|COL6A3|COL9A1|COL9A2|GFRA4|COL9A3|NCAN|SOS1|SPTA1|SPTAN1|SPTB|SPTBN1|MAPK1|SPTBN2|SRC|CNTN2|FGFR1|RAF1|YWHAB|CACNA1S|ST8SIA4|FYN|GDNF|GFRA1|ST8SIA2|GFRA2|CACNA1I|CACNA1H|GRB2|CACNA1G|ARTN|RPS6KA5|AGRN|KRAS|CDK1|CACNB1|CACNB2|CACNB3|CACNB4|HRAS|NCAM…
REACTOME_NCAM_SIGNALING_FOR_NEURITE_OUT_GROWTH (Geneset_Overlap) REACTOME_NCAM1_INTERACTIONS	1	39	NRTN|PRNP|PSPN|COL1A1|COL1A2|COL2A1|COL3A1|COL4A1|COL4A2|COL4A3|COL4A4|COL4A5|COL5A1|COL5A2|COL6A1|COL6A2|COL6A3|COL9A1|COL9A2|GFRA4|COL9A3|NCAN|CNTN2|CACNA1S|ST8SIA4|GDNF|GFRA1|ST8SIA2|GFRA2|CACNA1I|CACNA1H|CACNA1G|ARTN|AGRN|CACNB1|CACNB2|CACNB3|CACNB4|NCAM1
REACTOME_DAG_AND_IP3_SIGNALING (Geneset_Overlap) REACTOME_SIGNALING_BY_FGFR	1	31	CALM2|CALM1|ADCY3|PLCG1|ADRBK1|PRKACA|PRKACB|PRKACG|PDE1A|ADCY1|ADCY2|ADCY5|ADCY6|ADCY7|ITPR3|ADCY8|ITPR2|ADCY9|PRKAR1A|PRKAR1B|CREB1|PRKAR2A|PRKAR2B|PRKCD|PRKCE|CALM3|PDE1B|CAMK4|ADCY4|PRKCA|PRKCG
REACTOME_DAG_AND_IP3_SIGNALING (Geneset_Overlap) REACTOME_SIGNALLING_BY_NGF	1	31	CALM2|CALM1|ADCY3|PLCG1|ADRBK1|PRKACA|PRKACB|PRKACG|PDE1A|ADCY1|ADCY2|ADCY5|ADCY6|ADCY7|ITPR3|ADCY8|ITPR2|ADCY9|PRKAR1A|PRKAR1B|CREB1|PRKAR2A|PRKAR2B|PRKCD|PRKCE|CALM3|PDE1B|CAMK4|ADCY4|PRKCA|PRKCG
REACTOME_DAG_AND_IP3_SIGNALING (Geneset_Overlap) KEGG_OOCYTE_MEIOSIS	0.548387	17	CALM2|CALM1|ADCY3|PRKACA|PRKACB|PRKACG|ADCY1|ADCY2|ADCY5|ADCY6|ADCY7|ITPR3|ADCY8|ITPR2|ADCY9|CALM3|ADCY4
REACTOME_DAG_AND_IP3_SIGNALING (Geneset_Overlap) REACTOME_SIGNALING_BY_FGFR_IN_DISEASE	1	31	CALM2|CALM1|ADCY3|PLCG1|ADRBK1|PRKACA|PRKACB|PRKACG|PDE1A|ADCY1|ADCY2|ADCY5|ADCY6|ADCY7|ITPR3|ADCY8|ITPR2|ADCY9|PRKAR1A|PRKAR1B|CREB1|PRKAR2A|PRKAR2B|PRKCD|PRKCE|CALM3|PDE1B|CAMK4|ADCY4|PRKCA|PRKCG
REACTOME_DAG_AND_IP3_SIGNALING (Geneset_Overlap) REACTOME_PHOSPHOLIPASE_C_MEDIATED_CASCADE	1	31	CALM2|CALM1|ADCY3|PLCG1|ADRBK1|PRKACA|PRKACB|PRKACG|PDE1A|ADCY1|ADCY2|ADCY5|ADCY6|ADCY7|ITPR3|ADCY8|ITPR2|ADCY9|PRKAR1A|PRKAR1B|CREB1|PRKAR2A|PRKAR2B|PRKCD|PRKCE|CALM3|PDE1B|CAMK4|ADCY4|PRKCA|PRKCG
REACTOME_DAG_AND_IP3_SIGNALING (Geneset_Overlap) REACTOME_TRANSMEMBRANE_TRANSPORT_OF_SMALL_MOLECULES	0.516129	16	ADCY3|PRKACA|PRKACB|PRKACG|ADCY1|ADCY2|ADCY5|ADCY6|ADCY7|ADCY8|ADCY9|PRKAR1A|PRKAR1B|PRKAR2A|PRKAR2B|ADCY4
REACTOME_DAG_AND_IP3_SIGNALING (Geneset_Overlap) REACTOME_OPIOID_SIGNALLING	0.935484	29	CALM2|CALM1|ADCY3|ADRBK1|PRKACA|PRKACB|PRKACG|PDE1A|ADCY1|ADCY2|ADCY5|ADCY6|ADCY7|ITPR3|ADCY8|ITPR2|ADCY9|PRKAR1A|PRKAR1B|CREB1|PRKAR2A|PRKAR2B|PRKCD|CALM3|PDE1B|CAMK4|ADCY4|PRKCA|PRKCG
REACTOME_DAG_AND_IP3_SIGNALING (Geneset_Overlap) REACTOME_INTEGRATION_OF_ENERGY_METABOLISM	0.612903	19	ADCY3|PRKACA|PRKACB|PRKACG|ADCY1|ADCY2|ADCY5|ADCY6|ADCY7|ITPR3|ADCY8|ITPR2|ADCY9|PRKAR1A|PRKAR1B|PRKAR2A|PRKAR2B|ADCY4|PRKCA
REACTOME_DAG_AND_IP3_SIGNALING (Geneset_Overlap) REACTOME_NEUROTRANSMITTER_RECEPTOR_BINDING_AND_DOWNSTREAM_TRANSMISSION_IN_THE_POSTSYNAPTIC_CELL	0.548387	17	CALM2|CALM1|ADCY3|PRKACB|ADCY1|ADCY2|ADCY5|ADCY6|ADCY7|ADCY8|ADCY9|CREB1|CALM3|CAMK4|ADCY4|PRKCA|PRKCG
REACTOME_DAG_AND_IP3_SIGNALING (Geneset_Overlap) REACTOME_CA_DEPENDENT_EVENTS	0.931034	27	CALM2|CALM1|ADCY3|ADRBK1|PRKACA|PRKACB|PRKACG|PDE1A|ADCY1|ADCY2|ADCY5|ADCY6|ADCY7|ADCY8|ADCY9|PRKAR1A|PRKAR1B|CREB1|PRKAR2A|PRKAR2B|PRKCD|CALM3|PDE1B|CAMK4|ADCY4|PRKCA|PRKCG
REACTOME_DAG_AND_IP3_SIGNALING (Geneset_Overlap) KEGG_GAP_JUNCTION	0.516129	16	ADCY3|PRKACA|PRKACB|PRKACG|ADCY1|ADCY2|ADCY5|ADCY6|ADCY7|ITPR3|ADCY8|ITPR2|ADCY9|ADCY4|PRKCA|PRKCG
REACTOME_DAG_AND_IP3_SIGNALING (Geneset_Overlap) REACTOME_SIGNALING_BY_ERBB2	1	31	CALM2|CALM1|ADCY3|PLCG1|ADRBK1|PRKACA|PRKACB|PRKACG|PDE1A|ADCY1|ADCY2|ADCY5|ADCY6|ADCY7|ITPR3|ADCY8|ITPR2|ADCY9|PRKAR1A|PRKAR1B|CREB1|PRKAR2A|PRKAR2B|PRKCD|PRKCE|CALM3|PDE1B|CAMK4|ADCY4|PRKCA|PRKCG
REACTOME_DAG_AND_IP3_SIGNALING (Geneset_Overlap) REACTOME_DOWNSTREAM_SIGNAL_TRANSDUCTION	1	31	CALM2|CALM1|ADCY3|PLCG1|ADRBK1|PRKACA|PRKACB|PRKACG|PDE1A|ADCY1|ADCY2|ADCY5|ADCY6|ADCY7|ITPR3|ADCY8|ITPR2|ADCY9|PRKAR1A|PRKAR1B|CREB1|PRKAR2A|PRKAR2B|PRKCD|PRKCE|CALM3|PDE1B|CAMK4|ADCY4|PRKCA|PRKCG
REACTOME_DAG_AND_IP3_SIGNALING (Geneset_Overlap) REACTOME_NEURONAL_SYSTEM	0.548387	17	CALM2|CALM1|ADCY3|PRKACB|ADCY1|ADCY2|ADCY5|ADCY6|ADCY7|ADCY8|ADCY9|CREB1|CALM3|CAMK4|ADCY4|PRKCA|PRKCG
REACTOME_DAG_AND_IP3_SIGNALING (Geneset_Overlap) REACTOME_SIGNALING_BY_PDGF	1	31	CALM2|CALM1|ADCY3|PLCG1|ADRBK1|PRKACA|PRKACB|PRKACG|PDE1A|ADCY1|ADCY2|ADCY5|ADCY6|ADCY7|ITPR3|ADCY8|ITPR2|ADCY9|PRKAR1A|PRKAR1B|CREB1|PRKAR2A|PRKAR2B|PRKCD|PRKCE|CALM3|PDE1B|CAMK4|ADCY4|PRKCA|PRKCG
REACTOME_DAG_AND_IP3_SIGNALING (Geneset_Overlap) REACTOME_SIGNALING_BY_EGFR_IN_CANCER	1	31	CALM2|CALM1|ADCY3|PLCG1|ADRBK1|PRKACA|PRKACB|PRKACG|PDE1A|ADCY1|ADCY2|ADCY5|ADCY6|ADCY7|ITPR3|ADCY8|ITPR2|ADCY9|PRKAR1A|PRKAR1B|CREB1|PRKAR2A|PRKAR2B|PRKCD|PRKCE|CALM3|PDE1B|CAMK4|ADCY4|PRKCA|PRKCG
REACTOME_DAG_AND_IP3_SIGNALING (Geneset_Overlap) KEGG_CALCIUM_SIGNALING_PATHWAY	0.677419	21	CALM2|CALM1|ADCY3|PLCG1|PRKACA|PRKACB|PRKACG|PDE1A|ADCY1|ADCY2|ADCY7|ITPR3|ADCY8|ITPR2|ADCY9|CALM3|PDE1B|CAMK4|ADCY4|PRKCA|PRKCG
REACTOME_DAG_AND_IP3_SIGNALING (Geneset_Overlap) REACTOME_PLC_BETA_MEDIATED_EVENTS	0.935484	29	CALM2|CALM1|ADCY3|ADRBK1|PRKACA|PRKACB|PRKACG|PDE1A|ADCY1|ADCY2|ADCY5|ADCY6|ADCY7|ITPR3|ADCY8|ITPR2|ADCY9|PRKAR1A|PRKAR1B|CREB1|PRKAR2A|PRKAR2B|PRKCD|CALM3|PDE1B|CAMK4|ADCY4|PRKCA|PRKCG
REACTOME_DAG_AND_IP3_SIGNALING (Geneset_Overlap) REACTOME_TRANSMISSION_ACROSS_CHEMICAL_SYNAPSES	0.548387	17	CALM2|CALM1|ADCY3|PRKACB|ADCY1|ADCY2|ADCY5|ADCY6|ADCY7|ADCY8|ADCY9|CREB1|CALM3|CAMK4|ADCY4|PRKCA|PRKCG
REACTOME_DAG_AND_IP3_SIGNALING (Geneset_Overlap) REACTOME_NGF_SIGNALLING_VIA_TRKA_FROM_THE_PLASMA_MEMBRANE	1	31	CALM2|CALM1|ADCY3|PLCG1|ADRBK1|PRKACA|PRKACB|PRKACG|PDE1A|ADCY1|ADCY2|ADCY5|ADCY6|ADCY7|ITPR3|ADCY8|ITPR2|ADCY9|PRKAR1A|PRKAR1B|CREB1|PRKAR2A|PRKAR2B|PRKCD|PRKCE|CALM3|PDE1B|CAMK4|ADCY4|PRKCA|PRKCG
REACTOME_DAG_AND_IP3_SIGNALING (Geneset_Overlap) REACTOME_DOWNSTREAM_SIGNALING_OF_ACTIVATED_FGFR	1	31	CALM2|CALM1|ADCY3|PLCG1|ADRBK1|PRKACA|PRKACB|PRKACG|PDE1A|ADCY1|ADCY2|ADCY5|ADCY6|ADCY7|ITPR3|ADCY8|ITPR2|ADCY9|PRKAR1A|PRKAR1B|CREB1|PRKAR2A|PRKAR2B|PRKCD|PRKCE|CALM3|PDE1B|CAMK4|ADCY4|PRKCA|PRKCG
REACTOME_DAG_AND_IP3_SIGNALING (Geneset_Overlap) REACTOME_HEMOSTASIS	0.612903	19	CALM2|CALM1|PLCG1|PRKACA|PRKACB|PRKACG|PDE1A|ITPR3|ITPR2|PRKAR1A|PRKAR1B|PRKAR2A|PRKAR2B|PRKCD|PRKCE|CALM3|PDE1B|PRKCA|PRKCG
KEGG_ENDOCYTOSIS (Geneset_Overlap) REACTOME_EGFR_DOWNREGULATION	0.75	18	SH3GL2|CDC42|STAM2|EGF|EPS15|EPN1|SH3KBP1|STAM|HGS|CLTA|CLTC|AP2M1|AP2S1|AP2A1|AP2A2|AP2B1|EGFR|CBL
REACTOME_PKA_MEDIATED_PHOSPHORYLATION_OF_CREB (Geneset_Overlap) KEGG_GAP_JUNCTION	0.705882	12	ADCY8|ADCY3|ADCY9|PRKACA|PRKACB|PRKACG|ADCY1|ADCY2|ADCY5|ADCY6|ADCY4|ADCY7
REACTOME_PKA_MEDIATED_PHOSPHORYLATION_OF_CREB (Geneset_Overlap) REACTOME_PHOSPHOLIPASE_C_MEDIATED_CASCADE	1	17	ADCY8|ADCY3|ADCY9|PRKAR1A|PRKAR1B|CREB1|PRKAR2A|PRKACA|PRKAR2B|PRKACB|PRKACG|ADCY1|ADCY2|ADCY5|ADCY6|ADCY4|ADCY7
REACTOME_PKA_MEDIATED_PHOSPHORYLATION_OF_CREB (Geneset_Overlap) REACTOME_DAG_AND_IP3_SIGNALING	1	17	ADCY8|ADCY3|ADCY9|PRKAR1A|PRKAR1B|CREB1|PRKAR2A|PRKACA|PRKAR2B|PRKACB|PRKACG|ADCY1|ADCY2|ADCY5|ADCY6|ADCY4|ADCY7
REACTOME_PKA_MEDIATED_PHOSPHORYLATION_OF_CREB (Geneset_Overlap) REACTOME_DOWNSTREAM_SIGNALING_OF_ACTIVATED_FGFR	1	17	ADCY8|ADCY3|ADCY9|PRKAR1A|PRKAR1B|CREB1|PRKAR2A|PRKACA|PRKAR2B|PRKACB|PRKACG|ADCY1|ADCY2|ADCY5|ADCY6|ADCY4|ADCY7
REACTOME_PKA_MEDIATED_PHOSPHORYLATION_OF_CREB (Geneset_Overlap) REACTOME_PLC_BETA_MEDIATED_EVENTS	1	17	ADCY8|ADCY3|ADCY9|PRKAR1A|PRKAR1B|CREB1|PRKAR2A|PRKACA|PRKAR2B|PRKACB|PRKACG|ADCY1|ADCY2|ADCY5|ADCY6|ADCY4|ADCY7
REACTOME_PKA_MEDIATED_PHOSPHORYLATION_OF_CREB (Geneset_Overlap) REACTOME_TRANSMISSION_ACROSS_CHEMICAL_SYNAPSES	0.647059	11	ADCY8|ADCY3|ADCY9|CREB1|PRKACB|ADCY1|ADCY2|ADCY5|ADCY6|ADCY4|ADCY7
REACTOME_PKA_MEDIATED_PHOSPHORYLATION_OF_CREB (Geneset_Overlap) REACTOME_GABA_RECEPTOR_ACTIVATION	0.529412	9	ADCY8|ADCY3|ADCY9|ADCY1|ADCY2|ADCY5|ADCY6|ADCY4|ADCY7
REACTOME_PKA_MEDIATED_PHOSPHORYLATION_OF_CREB (Geneset_Overlap) REACTOME_SIGNALING_BY_FGFR_IN_DISEASE	1	17	ADCY8|ADCY3|ADCY9|PRKAR1A|PRKAR1B|CREB1|PRKAR2A|PRKACA|PRKAR2B|PRKACB|PRKACG|ADCY1|ADCY2|ADCY5|ADCY6|ADCY4|ADCY7
REACTOME_PKA_MEDIATED_PHOSPHORYLATION_OF_CREB (Geneset_Overlap) REACTOME_NGF_SIGNALLING_VIA_TRKA_FROM_THE_PLASMA_MEMBRANE	1	17	ADCY8|ADCY3|ADCY9|PRKAR1A|PRKAR1B|CREB1|PRKAR2A|PRKACA|PRKAR2B|PRKACB|PRKACG|ADCY1|ADCY2|ADCY5|ADCY6|ADCY4|ADCY7
REACTOME_PKA_MEDIATED_PHOSPHORYLATION_OF_CREB (Geneset_Overlap) KEGG_CALCIUM_SIGNALING_PATHWAY	0.588235	10	ADCY8|ADCY3|ADCY9|PRKACA|PRKACB|PRKACG|ADCY1|ADCY2|ADCY4|ADCY7
REACTOME_PKA_MEDIATED_PHOSPHORYLATION_OF_CREB (Geneset_Overlap) REACTOME_DOWNSTREAM_SIGNAL_TRANSDUCTION	1	17	ADCY8|ADCY3|ADCY9|PRKAR1A|PRKAR1B|CREB1|PRKAR2A|PRKACA|PRKAR2B|PRKACB|PRKACG|ADCY1|ADCY2|ADCY5|ADCY6|ADCY4|ADCY7
REACTOME_PKA_MEDIATED_PHOSPHORYLATION_OF_CREB (Geneset_Overlap) REACTOME_OPIOID_SIGNALLING	1	17	ADCY8|ADCY3|ADCY9|PRKAR1A|PRKAR1B|CREB1|PRKAR2A|PRKACA|PRKAR2B|PRKACB|PRKACG|ADCY1|ADCY2|ADCY5|ADCY6|ADCY4|ADCY7
REACTOME_PKA_MEDIATED_PHOSPHORYLATION_OF_CREB (Geneset_Overlap) REACTOME_SIGNALING_BY_FGFR	1	17	ADCY8|ADCY3|ADCY9|PRKAR1A|PRKAR1B|CREB1|PRKAR2A|PRKACA|PRKAR2B|PRKACB|PRKACG|ADCY1|ADCY2|ADCY5|ADCY6|ADCY4|ADCY7
REACTOME_PKA_MEDIATED_PHOSPHORYLATION_OF_CREB (Geneset_Overlap) REACTOME_SIGNALING_BY_EGFR_IN_CANCER	1	17	ADCY8|ADCY3|ADCY9|PRKAR1A|PRKAR1B|CREB1|PRKAR2A|PRKACA|PRKAR2B|PRKACB|PRKACG|ADCY1|ADCY2|ADCY5|ADCY6|ADCY4|ADCY7
REACTOME_PKA_MEDIATED_PHOSPHORYLATION_OF_CREB (Geneset_Overlap) REACTOME_NEURONAL_SYSTEM	0.647059	11	ADCY8|ADCY3|ADCY9|CREB1|PRKACB|ADCY1|ADCY2|ADCY5|ADCY6|ADCY4|ADCY7
REACTOME_PKA_MEDIATED_PHOSPHORYLATION_OF_CREB (Geneset_Overlap) KEGG_PURINE_METABOLISM	0.529412	9	ADCY8|ADCY3|ADCY9|ADCY1|ADCY2|ADCY5|ADCY6|ADCY4|ADCY7
REACTOME_PKA_MEDIATED_PHOSPHORYLATION_OF_CREB (Geneset_Overlap) REACTOME_SIGNALLING_BY_NGF	1	17	ADCY8|ADCY3|ADCY9|PRKAR1A|PRKAR1B|CREB1|PRKAR2A|PRKACA|PRKAR2B|PRKACB|PRKACG|ADCY1|ADCY2|ADCY5|ADCY6|ADCY4|ADCY7
REACTOME_PKA_MEDIATED_PHOSPHORYLATION_OF_CREB (Geneset_Overlap) REACTOME_INTEGRATION_OF_ENERGY_METABOLISM	0.941176	16	ADCY8|ADCY3|ADCY9|PRKAR1A|PRKAR1B|PRKAR2A|PRKACA|PRKAR2B|PRKACB|PRKACG|ADCY1|ADCY2|ADCY5|ADCY6|ADCY4|ADCY7
REACTOME_PKA_MEDIATED_PHOSPHORYLATION_OF_CREB (Geneset_Overlap) REACTOME_SIGNALING_BY_ERBB2	1	17	ADCY8|ADCY3|ADCY9|PRKAR1A|PRKAR1B|CREB1|PRKAR2A|PRKACA|PRKAR2B|PRKACB|PRKACG|ADCY1|ADCY2|ADCY5|ADCY6|ADCY4|ADCY7
REACTOME_PKA_MEDIATED_PHOSPHORYLATION_OF_CREB (Geneset_Overlap) REACTOME_NEUROTRANSMITTER_RECEPTOR_BINDING_AND_DOWNSTREAM_TRANSMISSION_IN_THE_POSTSYNAPTIC_CELL	0.647059	11	ADCY8|ADCY3|ADCY9|CREB1|PRKACB|ADCY1|ADCY2|ADCY5|ADCY6|ADCY4|ADCY7
REACTOME_PKA_MEDIATED_PHOSPHORYLATION_OF_CREB (Geneset_Overlap) REACTOME_REGULATION_OF_INSULIN_SECRETION	0.588235	10	ADCY8|PRKAR1A|PRKAR1B|PRKAR2A|PRKACA|PRKAR2B|PRKACB|PRKACG|ADCY5|ADCY6
REACTOME_PKA_MEDIATED_PHOSPHORYLATION_OF_CREB (Geneset_Overlap) KEGG_OOCYTE_MEIOSIS	0.705882	12	ADCY8|ADCY3|ADCY9|PRKACA|PRKACB|PRKACG|ADCY1|ADCY2|ADCY5|ADCY6|ADCY4|ADCY7
REACTOME_PKA_MEDIATED_PHOSPHORYLATION_OF_CREB (Geneset_Overlap) REACTOME_CA_DEPENDENT_EVENTS	1	17	ADCY8|ADCY3|ADCY9|PRKAR1A|PRKAR1B|CREB1|PRKAR2A|PRKACA|PRKAR2B|PRKACB|PRKACG|ADCY1|ADCY2|ADCY5|ADCY6|ADCY4|ADCY7
REACTOME_PKA_MEDIATED_PHOSPHORYLATION_OF_CREB (Geneset_Overlap) REACTOME_TRANSMEMBRANE_TRANSPORT_OF_SMALL_MOLECULES	0.941176	16	ADCY8|ADCY3|ADCY9|PRKAR1A|PRKAR1B|PRKAR2A|PRKACA|PRKAR2B|PRKACB|PRKACG|ADCY1|ADCY2|ADCY5|ADCY6|ADCY4|ADCY7
REACTOME_PKA_MEDIATED_PHOSPHORYLATION_OF_CREB (Geneset_Overlap) REACTOME_SIGNALING_BY_PDGF	1	17	ADCY8|ADCY3|ADCY9|PRKAR1A|PRKAR1B|CREB1|PRKAR2A|PRKACA|PRKAR2B|PRKACB|PRKACG|ADCY1|ADCY2|ADCY5|ADCY6|ADCY4|ADCY7
KEGG_DILATED_CARDIOMYOPATHY (Geneset_Overlap) KEGG_ARRHYTHMOGENIC_RIGHT_VENTRICULAR_CARDIOMYOPATHY_ARVC	0.743243	55	CACNA2D1|CACNG1|ATP2A2|CACNG3|LMNA|CACNG2|ITGA11|EMD|DMD|SLC8A1|SGCD|SGCG|CACNA2D4|SGCA|SGCB|DAG1|DES|ITGB5|ACTG1|ITGA10|ITGA8|ACTB|CACNA2D3|ITGA4|ITGA3|ITGA7|ITGB4|ITGB6|ITGB7|CACNG5|CACNG8|RYR2|CACNA1S|ITGB8|CACNG4|CACNA1D|CACNA1C|CACNA1F|ITGA1|LAMA2|ITGA2|ITGA2B|ITGA6|ITGA5|ITGA9|ITGAV|ITGB1|ITGB3|CACNG6|CACNB1|CACNG7|CACNB2|CACNB3|CACNB4|CACNA2D2
KEGG_DILATED_CARDIOMYOPATHY (Geneset_Overlap) REACTOME_PKA_MEDIATED_PHOSPHORYLATION_OF_CREB	0.705882	12	ADCY1|ADCY2|ADCY5|ADCY6|ADCY7|ADCY8|ADCY9|ADCY4|ADCY3|PRKACA|PRKACB|PRKACG
KEGG_DILATED_CARDIOMYOPATHY (Geneset_Overlap) KEGG_HYPERTROPHIC_CARDIOMYOPATHY_HCM	0.891566	74	CACNA2D1|CACNG1|IGF1|ATP2A2|CACNG3|LMNA|CACNG2|ITGA11|EMD|DMD|SLC8A1|SGCD|SGCG|CACNA2D4|SGCA|SGCB|DAG1|DES|MYL2|ITGB5|ACTG1|ITGA10|ITGA8|ACTB|CACNA2D3|TGFB2|ITGA4|ITGA3|ITGA7|ITGB4|ITGB6|ITGB7|TGFB3|CACNG5|CACNG8|RYR2|CACNA1S|ITGB8|CACNG4|CACNA1D|TGFB1|TNF|CACNA1C|CACNA1F|TNNC1|ITGA1|LAMA2|ITGA2|TPM2|ITGA2B|ITGA6|TPM1|ITGA5|ITGA9|TNNI3|ITGAV|TPM4|ITGB1|ACTC1|ITGB3|MYBPC3|TPM3|MYL3|TNNT2|TTN|MYH7|…
