# Supplementary material for: Consistently altered expression of gene sets in postmortem brains of individuals with major psychiatric disorders
Source: Transl Psychiatry. 2016 Sep 13;6(9):e890–. doi: 10.1038/tp.2016.173 (PMC5048210; doi:10.1038/tp.2016.173)
Supplement: Supplementary Table S16 [file tp2016173x27.xlsx]

## Sheet: Table S16
Table S16) Gene sets that were replicated in BPD or SCZ alone. Gene sets enriched in BPD were not also enriched in MDD. Size is the number of genes in the expression dataset. NES is the normalized enrichment score and FDR is the false discovery rate q value.
			Hippocampus		Oribitofrontal
Samples	Name	size	NES	FDR	NES	FDR
BPD	KEGG ALZHEIMERS DISEASE	156	-3.648	0	-2.242	0.005
BPD	KEGG HUNTINGTONS DISEASE	172	-3.347	0	-1.744	0.049
BPD	KEGG CARDIAC MUSCLE CONTRACTION	73	-2.069	0.023	-2.642	0
BPD	REACTOME DEPOSITION OF NEW CENPA CONTAINING NUCLEOSOMES AT THE CENTROMERE	60	2.272	0.015	2.356	0.003
BPD	KEGG ADIPOCYTOKINE SIGNALING PATHWAY	67	2.031	0.047	2.475	0.001
BPD	REACTOME RNA POL I PROMOTER OPENING	56	2.385	0.008	2.058	0.012
BPD	KEGG VASCULAR SMOOTH MUSCLE CONTRACTION	115	-1.955	0.038	-2.437	0.001
BPD	REACTOME SLC MEDIATED TRANSMEMBRANE TRANSPORT	240	2.272	0.016	2.104	0.01
BPD	REACTOME TRANSCRIPTIONAL REGULATION OF WHITE ADIPOCYTE DIFFERENTIATION	71	2.229	0.019	2.056	0.012
BPD	REACTOME REGULATION OF WATER BALANCE BY RENAL AQUAPORINS	43	-2.001	0.031	-2.225	0.005
BPD	REACTOME GASTRIN CREB SIGNALLING PATHWAY VIA PKC AND MAPK	200	-2.303	0.008	-1.891	0.026
BPD	REACTOME NETRIN1 SIGNALING	38	-2.324	0.007	-1.768	0.044
BPD	REACTOME BIOLOGICAL OXIDATIONS	137	2.146	0.028	1.919	0.022
BPD	REACTOME PROTEIN FOLDING	51	-2.154	0.016	-1.902	0.025
BPD	BIOCARTA G1 PATHWAY	28	2.026	0.048	1.982	0.017
BPD	REACTOME AQUAPORIN MEDIATED TRANSPORT	50	-1.965	0.037	-1.975	0.018
BPD	REACTOME ASSOCIATION OF TRIC CCT WITH TARGET PROTEINS DURING BIOSYNTHESIS	26	-2.117	0.019	-1.799	0.039
BPD	REACTOME MEIOTIC RECOMBINATION	79	2.081	0.038	1.798	0.038
BPD	REACTOME SIGNALING BY RHO GTPASES	112	-1.911	0.046	-1.921	0.023
SCZ	KEGG OLFACTORY TRANSDUCTION	383	7.647	0	8.083	0
SCZ	REACTOME OLFACTORY SIGNALING PATHWAY	319	7.489	0	7.762	0
SCZ	REACTOME CLASS I MHC MEDIATED ANTIGEN PROCESSING PRESENTATION	236	-2.528	0.004	-2.628	0.001
SCZ	REACTOME DEFENSINS	43	2.356	0.009	2.737	0.001
SCZ	REACTOME MEMBRANE TRAFFICKING	123	-2.33	0.013	-2.093	0.02
SCZ	REACTOME BOTULINUM NEUROTOXICITY	18	-2.156	0.032	-1.931	0.041
SCZ	KEGG CALCIUM SIGNALING PATHWAY	176	2.036	0.046	2.048	0.031
