# Supplementary material for: Consistently altered expression of gene sets in postmortem brains of individuals with major psychiatric disorders
Source: Transl Psychiatry. 2016 Sep 13;6(9):e890–. doi: 10.1038/tp.2016.173 (PMC5048210; doi:10.1038/tp.2016.173)
Supplement: Supplementary Table S17 [file tp2016173x28.xlsx]

## Sheet: Table S17
Table S17) Gene sets that were replicated in BPD and also enriched in MDD. Size is the number of genes in the gene expression data. NES is the normalized enrichment score and FDR is the false discovery rate q value.
		Hippocampus		Orbitofrontal Cortex
		BPD		BPD		MDD
Gene Set	Size	NES	FDR	NES	FDR	NES	FDR
REACTOME TRANSMISSION ACROSS CHEMICAL SYNAPSES	184	-3.31	0	-5.79	0	-4.73	0
REACTOME FORMATION OF THE TERNARY COMPLEX AND SUBSEQUENTLY THE 43S COMPLEX	48	4.21	0	3.79	0	4.94	0
REACTOME ACTIVATION OF THE MRNA UPON BINDING OF THE CAP BINDING COMPLEX AND EIFS AND SUBSEQUENT BINDING TO 43S	55	4.03	0	3.77	0	4.71	0
REACTOME NEUROTRANSMITTER RECEPTOR BINDING AND DOWNSTREAM TRANSMISSION IN THE POSTSYNAPTIC CELL	135	-2.7	0.001	-4.94	0	-3.63	0
REACTOME METABOLISM OF PROTEINS	417	2.75	0.001	3.64	0	4.5	0
REACTOME VOLTAGE GATED POTASSIUM CHANNELS	43	-2.06	0.024	-4.69	0	-4.08	0
REACTOME POTASSIUM CHANNELS	98	-2.28	0.009	-4.48	0	-3.84	0
REACTOME SIGNALLING BY NGF	212	-2.52	0.003	-3.89	0	-3.17	0
KEGG CALCIUM SIGNALING PATHWAY	176	-2.21	0.012	-3.88	0	-3.45	0
REACTOME NGF SIGNALLING VIA TRKA FROM THE PLASMA MEMBRANE	134	-2.29	0.008	-4.04	0	-3.19	0
KEGG PATHWAYS IN CANCER	325	2.27	0.015	4.05	0	2.19	0.018
REACTOME NEUROTRANSMITTER RELEASE CYCLE	34	-2	0.031	-2.79	0	-3.69	0
REACTOME SIGNALING BY EGFR IN CANCER	105	-2.09	0.021	-3.27	0	-3.11	0
REACTOME OPIOID SIGNALLING	77	-2.22	0.011	-3.52	0	-2.31	0.006
REACTOME PI METABOLISM	47	-2.25	0.01	-2.85	0	-2.9	0
BIOCARTA PGC1A PATHWAY	23	-1.92	0.044	-3.41	0	-2.56	0.002
REACTOME TRNA AMINOACYLATION	42	-2.48	0.004	-2.9	0	-2.5	0.003
PID ERBB1 DOWNSTREAM PATHWAY	105	-2.6	0.002	-2.93	0	-2.2	0.01
REACTOME INTEGRATION OF ENERGY METABOLISM	116	-2.67	0.001	-2.41	0.002	-2.51	0.002
REACTOME DARPP 32 EVENTS	24	-2.06	0.024	-2.86	0	-2.64	0.001
KEGG OOCYTE MEIOSIS	111	-2.25	0.01	-2.91	0	-2.21	0.009
KEGG AMINOACYL TRNA BIOSYNTHESIS	41	-2.53	0.003	-2.71	0	-2.06	0.017
REACTOME MHC CLASS II ANTIGEN PRESENTATION	91	-2.81	0.001	-2.08	0.011	-2.33	0.006
BIOCARTA NDKDYNAMIN PATHWAY	18	-2.13	0.018	-2.78	0	-2.29	0.006
REACTOME SIGNALING BY ERBB2	97	-1.96	0.038	-2.96	0	-2.17	0.011
KEGG MAPK SIGNALING PATHWAY	266	-1.9	0.049	-2.61	0	-2.51	0.003
REACTOME REGULATION OF INSULIN SECRETION	89	-2.4	0.005	-2.16	0.007	-2.37	0.005
KEGG DRUG METABOLISM CYTOCHROME P450	72	2.791	0	1.973	0.017	2.103	0.027
PID HDAC CLASSII PATHWAY	34	-2.16	0.016	-2.46	0.001	-2.24	0.008
REACTOME HIV INFECTION	189	-2.66	0.001	-1.99	0.017	-2.06	0.017
KEGG PHOSPHATIDYLINOSITOL SIGNALING SYSTEM	76	-2.259	0.01	-2.566	0.001	-1.84	0.043
REACTOME CYTOSOLIC TRNA AMINOACYLATION	24	-2.14	0.017	-2.28	0.004	-2.24	0.009
BIOCARTA VIP PATHWAY	26	-1.96	0.038	-2.37	0.002	-2.32	0.006
KEGG CELL CYCLE	124	2.154	0.027	1.924	0.022	1.973	0.046
REACTOME PHOSPHOLIPID METABOLISM	195	-1.92	0.043	-1.8	0.039	-2.13	0.012
