# Supplementary material for: Consistently altered expression of gene sets in postmortem brains of individuals with major psychiatric disorders
Source: Transl Psychiatry. 2016 Sep 13;6(9):e890–. doi: 10.1038/tp.2016.173 (PMC5048210; doi:10.1038/tp.2016.173)
Supplement: Supplementary Table S18 [file tp2016173x29.xlsx]

## Sheet: Table S18
Table S18) Leading edge genes that contribute to enrichment of the 13 universal gene sets in SCZ in the hippocampus. Each column heading indicates a gene set with the leading edge genes listed below.
KEGG ENDOCYTOSIS signal	KEGG RIBOSOME signal	REACTOME 3 UTR MEDIATED TRANSLATIONAL REGULATION signal	REACTOME ANTIGEN PROCESSING UBIQUITINATION PROTEASOME DEGRADATION signal	REACTOME GABA SYNTHESIS RELEASE REUPTAKE AND DEGRADATION signal	REACTOME INFLUENZA LIFE CYCLE signal	REACTOME INFLUENZA VIRAL RNA TRANSCRIPTION AND REPLICATION signal	REACTOME METABOLISM OF MRNA signal	REACTOME NEURONAL SYSTEM signal	REACTOME NONSENSE MEDIATED DECAY ENHANCED BY THE EXON JUNCTION COMPLEX signal	REACTOME PEPTIDE CHAIN ELONGATION signal	REACTOME SRP DEPENDENT COTRANSLATIONAL PROTEIN TARGETING TO MEMBRANE signal	REACTOME TRANSLATION signal
SH3GL3	RPL4	EIF4A2	UBE2D2	SNAP25	RPL4	RPL4	EIF4A2	KCNG1	RPL4	RPL4	RPL4	EIF4A2
TFRC	RPL5	RPL4	FBXO27	HSPA8	RPL5	RPL5	RPL4	RAB3A	RPL5	RPL5	SRP19	RPL4
KDR	RPL30	RPL5	LRR1	RAB3A	RPL30	RPL30	RPL5	KCNG4	SMG1	RPL30	RPL5	SRP19
PIP4K2B	RPL3	RPL30	UBE2D1	SYT1	NUP107	RPL3	RPL30	GLS	RPL30	RPL3	RPL30	RPL5
VPS36	RPL32	RPL32	KEAP1	SLC32A1	RPL32	RPL32	RPL32	RIMS1	RPL32	RPL32	RPL3	RPL30
SH3GL2	RPL31	RPL31	UBE2L6	STXBP1	NUP188	RPL31	RPL31	RPS6KA3	RPL31	RPL31	RPL32	TRAM1
AP2M1	RPL34	RPL34	UBE2Z	GAD1	RPL31	RPL34	RPL34	PRKACB	RPL34	RPL34	RPL31	RPL32
SH3GL1	RPLP1	RPLP0	PARK2	GAD2	RPL34	RPLP1	PPP2R2A	AP2M1	RPLP0	RPLP1	RPL34	RPL31
SH3GLB2	RPLP0	RPL10A	UBE2L3	SLC6A12	RPLP0	RPLP0	RPL10A	KCNH1	PPP2R2A	RPLP0	RPL10A	RPL34
ZFYVE20	RPL10L	RPL9	PSMD8	SLC6A11	RPL10A	RPL10A	RPL9	CHRNB2	SMG7	RPL10A	SRP14	RPLP0
HLA-B	RPL10A	RPL6	CDC20	SLC6A1	RPL9	RPL8	RPL6	KCNH2	RPL10A	RPL8	RPL8	SRP54
HLA-C	RPL8	RPL7	PSMD9	RIMS1	RPL6	RPL9	RPL7	KCNH3	RPL9	RPL9	RPL9	RPL10A
HLA-A	RPL9	RPS4X	PSMD6	ALDH5A1	IPO5	RPL6	RPS15	SLC38A1	SMG8	RPL6	RPL6	RPL9
HLA-F	RPL6	RPS15	HERC2	DNAJC5	RPL7	RPSAP9	RPS16	KCNH5	RPL6	RPSAP9	RPL7	RPL6
HLA-G	RPL7	RPL7A	PSMD7	VAMP2	RPS4X	IPO5	RPS19	CHRNB3	RPL7	RPL7	RPS15	RPL7
HLA-E	RPS4X	RPS16	CDC23	STX1A	RPS15	RPL7	PSMD5	KCNH6	RPS4X	RPS4X	RPS14	SEC61A2
RNF41	RPS15	RPS19	PSMD4		RPL7A	RPS4X	KHSRP	KCNH7	RPS15	RPS15	RPS16	RPS4X
ACAP3	RPL7A	RPL36	PSMD2		RPS16	RPS15	MAGOH	STX8	RPL7A	RPL7A	RPS19	RPS15
ACAP1	RPS16	RPLP2	PSMD3		RPS19	RPL7A	RPL36	STX7	RPS16	RPS14	RPL18A	RPL7A
HGS	RPS19	RPL35	FBXO6		RPL36	RPS14	RPL35	KCNK13	RPS19	RPS16	RPS18	RPS16
CHMP4B	RPL18A	RPL38	SKP1		RPLP2	RPS16	PSMD1	SLC6A12	MAGOH	RPS19	RPL36	RPS19
CHMP4A	RPS18	RPL37	ANAPC7		RPL35	RPS19	RPL38	SLC6A11	RPL36	RPL18A	RPL35	SEC61G
STAMBP	RPL36	RPS11	FBXW11		RPL38	RPL18A	RPL37	KCNK17	RPLP2	RPS18	RPL38	RPL36
VPS25	RPLP2	RPL39	UBE2E3		RPL37	RPS18	RPS11	KCNK18	RPL35	RPL36	RPL37	RPLP2
STAM2	RPL35	RPS12	FBXO2		RPS11	RPL36	RPL39	GABRG3	RPL38	RPLP2	RPS11	RPL35
VPS28	RPL38	RPL21	FBXO17		RPL39	RPLP2	RPS12	GABRG2	RPL37	RPL35	RPL39	RPL38
RAB5B	RPL37	RPS7	UBE2E1		KPNA1	RPL35	NUP214	GRIP2	RPS11	RPL38	RPS10	RPL37
RAB5C	RPS11	RPS8	UBE2E2		RPS12	RPL38	RPL21	CACNB1	RPL39	RPL37	RPS13	RPS11
TSG101	RPL39	EIF1AX	RBX1		NUP214	RPL37	RPS7	STX1B	RPS12	RPS11	RPS12	EIF2B1
AGAP2	RPS10	RPL23	RNF41		RPL21	RPS11	RPS8	SLC5A7	UPF2	RPL39	RPL21	RPL39
ADRB2	RPS13	RPL22	CDC34		RPS7	RPL39	RPL23	CACNB3	RPL21	RPS10	RPS7	RPS12
GRK1	RPS12	RPS6	PSME1		RPS8	RPS10	PRKCD	CACNB4	RPS7	RPS13	RPS8	EIF5B
GRK5	RPL21	RPL13A	UBE2V2		RPL23	RPS13	RPL22	KCNQ3	NCBP1	RPS12	RPL23	RPL21
GRK4	RPS7	RPSA	ANAPC5		RPL22	RPS12	RPS6	KCNQ5	RPS8	RPL21	RPS5	RPS7
GRK7	RPS8	RPS3A	UBA52		RPS6	RPL21	PRKCA	RAF1	NCBP2	RPS7	RPL22	RPS8
GRK6	RPL23	FAM153A	ANAPC1		RPL13A	RPS7	RPSA	STX1A	RPL23	RPS8	RPS6	EIF1AX
PIP5K1C	RPS5	RPL24	TRIM11		RPSA	RPS8	XRN1	CHRNA1	RPL22	RPL23	RPSA	RPL23
RAB11FIP2	RPL22	PABPC1	PSMD10		RPS3A	RPL23	PSME4	CHRNA3	RPS6	RPS5	RPL24	SSR3
RAB11FIP3	RPS6	RPL28	ANAPC13		GTF2F1	RPS5	MAPKAPK2	CHRNA2	RPL13A	RPL22	RPL27	RPL22
RAB11FIP4	RPL13A	RPL10	CUL7		GTF2F2	RPL22	RPL24	CHRNA5	RPSA	RPS6	RPL26	RPS6
RAB11FIP5	RPSA	RPL12	PSMD14		NUP93	RPS6	PSME2	CHRNA4	RPS3A	RPL13A	RPL29	RPL13A
HSPA8	RPS3A	RPL11	UBA7		DNAJC3	RPL13A	RPL28	SLC22A2	FAM153A	RPSA	RPL28	RPSA
RAB4A	RPL37A	RPL36A	UBA5		NUP50	RPSA	DDX6	STXBP1	RPL24	RPS3A	RPN2	RPS3A
IQSEC1	RPL24	RPS4Y1	UBR1		FAM153A	RPS3A	PSMD12	CHAT	ETF1	EEF1A1	RPN1	EEF1A1
VTA1	RPL27	RPS15A	KLHL13		CANX	GTF2F1	PSMD11	CHRNA6	PABPC1	FAM153A	RPS4Y1	FAM153A
IQSEC3	RPL26	RPS3	UBE2J2		RPL24	GTF2F2	RBM8A	CHRNA9	RPL28	RPL37A	SSR1	RPL24
HSPA6	RPL29	RPL14	FBXO44		NUP54	DNAJC3	ANP32A	GJC1	RBM8A	RPL24	RPL41	ETF1
STAM	RPL28	RPS2	ANAPC11		RPL28	FAM153A	PSMD13	KCNV1	RPL10	RPL27	RPL3L	PABPC1
SNF8	RPL10	RPL18	SOCS1		KPNB1	RPL37A	RPS4Y1	KCNV2	RPL12	RPL26	RPS26	RPL28
EHD1	RPL12	RPS27A	UBE2F		SEH1L	RPL24	GSPT2	EPB41L1	RPL11	RPL29	RPS25	RPN2
EHD3	RPL11	RPL17	UBE2B		RPL10	RPL27	PSMF1	KCNMB1	RPL36A	RPL28	RPS28	RPL10
DAB2	RPL36A	EIF4E	SMURF1		RPL12	RPL26	TNFSF13	KCNN1	RPS4Y1	RPL10	RPS27	RPL12
EHD4	RPS27L	EIF4B	UBE2C		RPL11	RPL29	LSM1	KCNN3	GSPT2	RPL12	RPS29	RPN1
CHMP2B	RPS4Y1	EIF2S1	LNPEP		RPL36A	RPL28	UPF3B	GRIA4	RPS15A	RPL11	RPL27A	RPL11
CHMP2A	MRPL13	RPL3L	UBE2A		RPS4Y1	RPL10	CNOT10	KCNF1	RPS3	RPL36A	SRPRB	RPL36A
FGFR4	RPS15A	RPS26	KLHL20		AAAS	RPL12	LSM5	HSPA8	RPL14	RPS4Y1	RPS20	RPS4Y1
FGFR3	RPS3	EIF2S3	UBE2S		RPS15A	RPL11	RPL3L	SYT2	RPS2	RPS15A	RPS21	GSPT2
FGFR2	RPL14	RPS27	UBE2U		POLR2A	RPL36A	CNOT4	SYT1	RPL18	RPS3	RPS24	RPS15A
RET	RPL13	RPS29	MKRN1		NUP85	RPS4Y1	RPS26	BRAF	RPS27A	RPL14	RPS23	SRP72
SH3KBP1	RPS2	EIF3I	RNF182		POLR2B	RPS15A	CNOT6	GRIN2B	RPL17	RPL13	TRAM1	RPS3
CLTC	RPL15	EIF3J	UBE2N		TPR	POLR2A	RPS27	GNG11	UPF3B	RPS2	RPLP1	RPL14
CLTB	RPL18	EIF3E	UBE2O		RPS3	POLR2B	CNOT7	GRIN2D	RPL3L	RPL15	RPLP0	SSR1
CLTA	RPS27A	RPS20	UBA2		RPL14	POLR2D	RPS29	GNG13	RPS26	RPL18	SRP54	RPS2
AP2A1	RPL17	FAU	UBA1		NUP43	RPS3	CNOT2	GNB1	RPS27	RPS27A	RPSAP9	RPL18
ARRB1	RPL19	EIF3D	SAE1		NUP88	RPL14	RPS20	GNB4	RPS29	RPL17	SEC61A2	RPS27A
AP2A2	RPL41	RPS24	DZIP3		POLR2H	RPL13	CNOT8	CALM3	RPS20	RPL19	RPS4X	RPL17
RAB22A	RPL35A	RPL26L1	RNF220		RPS2	POLR2F	DCP1A	GNB5	FAU	RPL41	RPL7A	EIF4E
EEA1	RPL23A	EIF3A	DET1		RPL18	POLR2G	RPS24	GABRB2	RPS24	RPL35A	SEC61A1	EIF4B
PSD2	RPL3L	EIF4G1	LRSAM1		RPS27A	POLR2H	EIF4G1	SNAP25	RPL26L1	RPL23A	SEC61G	EIF2S1
CHMP1B	RPS26	RPS23	TRIM63		RPL17	RPS2	RPS23	ACHE	EIF4G1	RPL3L	RPLP2	RPL3L
PSD3	RPS25		LRRC41		POLR2L	RPL15	SMG1	KCNK7	RPS23	RPS26	SSR4	RPS26
CCR5	RPS28		PJA1		RANBP2	RPL18	RPLP0	KCNK9		RPS25	SSR3	SPCS3
HRAS	RPS27		RNF144B		NUP155	RPS27A	SMG7	KCNC1		RPS28	RPL13A	EIF2S3
PSD	RPS29		PSMA6		NUP153	RPL17	ELAVL1	KCNC2		RPS27	RPS3A	EIF5
VPS37C	RPL27A		PSMA1		RPL3L	POLR2L	SMG8	KCNC3		RPS29	FAM153A	RPS27
ARAP3	RPL22L1		GAN		RPS26	RPL19	RPS4X	GRIK5		RPL27A	RPL37A	SPCS1
VPS37D	RPS20		RNF34		RPS27	RPL41	RPL7A	RASGRF1		RPS20	RPL10	RPS29
VPS37B	FAU		VPRBP		RPS29	RPL35A	TNKS1BP1	KCNC4		FAU	RPL12	EIF3I
ARAP1	RPS21		ASB13		RPS20	RPL23A	RPLP2	GRIK3		RPS21	RPL11	EIF3J
ARFGAP1	RSL24D1		RNF6		FAU	RPL3L	TNPO1	AP2A1		RPS24	RPL36A	SRPRB
DNM1	RPS24		RCHY1		GRSF1	RPS26	UPF2	SLC6A1		RPL26L1	RPS15A	EIF3E
EPN1	RPL26L1		ASB15		NUPL1	RPS25	NCBP1	AP2A2		RPS23	SRP72	RPS20
DNM3	RPS23		PSMA7		RPS24	RPS28	DIS3	SLC6A3			RPS3	FAU
EPN3			PSMB10		RPL26L1	RPS27	NCBP2	GNGT1			RPL14	EIF3D
RABEP1			ASB16		NUP37	RPS29	RPL13A	PANX1			RPL13	RPS24
CHMP6			PSMB6		RPS23	RPL27A	RPS3A	PANX2			RPS2	RPL26L1
CHMP5			PSMB7			RPS20	PSMA5	ALDH2			RPL15	EIF3A
SRC			PSMB4			FAU	PSMA3	NEFL			RPL18	EIF4G1
VPS4A			PSMB5			GRSF1	PSMA4	HRAS			RPS27A	RPS23
CXCR4			PSMB3			RPS21	PSMA2	SLC32A1			RPL17
ASAP1			HECTD3			RPS24	FAM153A	PDPK1			SEC11A
ASAP2			TCEB2			RPL26L1	ETF1	KCNAB2			RPL19
CBL			TCEB1			RPS23	PABPC1	SYN3			RPL35A
IL2RG			RNF25				RPL10	KCNAB3			RPL23A
PARD6A			HUWE1				RPL12	SYN2			SRP68
CXCR1			WWP1				RPL11	SYN1			SPCS3
ADRBK1			UBE2G1				PARN	GJD2			SPCS1
CXCR2			UBE2G2				RPL36A	ALDH5A1			FAU
AP2S1			SPSB2				PSMA8	DNAJC5			RPL26L1
HSPA1L			PSMC5				EXOSC7	VAMP1
RAB11A			PSMC3				EXOSC6	VAMP2
RAB11B			PSMC4				EXOSC5	HCN4
IL2RB			PSMC1				EXOSC4	HCN3
VPS45			ASB9				RPS15A	CAMK2D
SMAP1			PSMC2				PSMB2	GLS2
HSPA1B			TRIM37				EXOSC9	KCNA1
HSPA1A			STUB1				EXOSC8	KCNA2
			ASB5				PSMB1	KCNA3
			ASB2				RPS3	ADCY1
			SPSB4				RPL14	KCNA6
			ASB1				RPS2	ADCY8
							RPL18	ADCY7
							RPS27A	CAMKK1
							RPL17	NCALD
							EIF4E	GNAI2
							EXOSC2	STX10
							DCPS	CHRND
							EIF4B	GNG3
							EXOSC1	GNG2
							PAIP1	AP2S1
							MAPK14	STX5
							PSMB8	STX4
							PSMB9	STX3
							PSMC6	CACNG2
							RQCD1	KCNJ1
							FAU	CACNG4
							RPL26L1	GABBR2
								GABRA1
								KCNJ5
								KCNJ6
								GABBR1
								KCNJ10
								KCNJ8
								KCNJ12
								KCNB2
								GABRA4
								GAD1
								KCNJ15
								GAD2
								KCNJ16
								KCNS2
								KCNS3
								KCNK1
								KCNK3
								HCN2
								HCN1
