# Supplementary material for: Consistently altered expression of gene sets in postmortem brains of individuals with major psychiatric disorders
Source: Transl Psychiatry. 2016 Sep 13;6(9):e890–. doi: 10.1038/tp.2016.173 (PMC5048210; doi:10.1038/tp.2016.173)
Supplement: Supplementary Table S19 [file tp2016173x30.xlsx]

## Sheet: Table S19
Table S19) Leading edge genes that contribute to enrichment of the 13 universal gene sets in BPD in the hippocampus. Each column heading indicates a gene set with the leading edge genes listed below.
REACTOME PEPTIDE CHAIN ELONGATION signal	KEGG RIBOSOME signal	REACTOME INFLUENZA VIRAL RNA TRANSCRIPTION AND REPLICATION signal	REACTOME 3 UTR MEDIATED TRANSLATIONAL REGULATION signal	REACTOME NONSENSE MEDIATED DECAY ENHANCED BY THE EXON JUNCTION COMPLEX signal	REACTOME SRP DEPENDENT COTRANSLATIONAL PROTEIN TARGETING TO MEMBRANE signal	REACTOME INFLUENZA LIFE CYCLE signal	REACTOME TRANSLATION signal	REACTOME METABOLISM OF MRNA signal	KEGG ENDOCYTOSIS signal	REACTOME GABA SYNTHESIS RELEASE REUPTAKE AND DEGRADATION signal	REACTOME ANTIGEN PROCESSING UBIQUITINATION PROTEASOME DEGRADATION signal	REACTOME NEURONAL SYSTEM signal
RPL4	RPL4	RPL4	RPL4	RPL4	RPL4	RPL4	RPL4	RPL4	RET	SNAP25	UBE2D4	KCNG1
RPL5	RPL5	RPL5	RPL5	RPL5	RPL5	RPL5	RPL5	RPL5	TFRC	HSPA8	FBXO27	KCNG2
RPL30	RPL30	RPL30	RPL30	RPL30	RPL30	RPL30	RPL30	RPL30	SH3KBP1	RAB3A	LRR1	KCNG3
RPL3	RPL3	RPL3	RPL3	SMG1	RPL3	RPL3	RPL3	RPL3	CLTC	SYT1	UBE2D3	RAB3A
RPL32	RPL32	RPL32	RPL32	RPL3	RPL32	NUP107	RPL32	RPL32	CLTB	SLC32A1	KEAP1	COMT
RPL31	RPL31	RPL31	RPL31	RPL32	RPL31	RPL32	RPL31	RPL31	CBLC	STXBP1	UBE2D1	GLS
RPL34	RPL34	RPL34	RPL34	RPL31	RPL34	RPL31	RPL34	RPL34	CLTA	GAD1	UBE3A	RIMS1
RPLP1	RPLP1	RPLP1	RPLP1	RPL34	RPLP1	RPL34	RPLP1	RPL10A	AP2A1	SLC6A12	UBE2L6	RPS6KA3
RPLP0	RPLP0	RPLP0	RPLP0	RPLP1	RPLP0	RPLP1	RPLP0	RPL9	ARRB1	SLC6A11	UBE2Z	PRKACB
RPL10A	RPL10A	RPL10A	RPL10A	RPLP0	RPL10A	RPLP0	RPL10A	RPL6	ARRB2	SLC6A1	PARK2	AP2M1
RPL8	RPL8	RPL8	RPL8	PPP2R2A	RPL9	RPL10A	RPL8	RPS15	AP2A2	ALDH5A1	UBE2L3	PRKCG
RPL9	RPL9	RPL9	RPL9	RPL10A	RPL6	RPL8	RPL9	RPS14	PSD2	DNAJC5	CDC20	CHRNB2
RPL6	RPL6	RPL6	RPL6	RPL8	RPS4X	RPL9	RPL6	RPS16	PSD4	STX1A	PSMD8	NSF
RPL7	RPL7	RPL7	RPL7	RPL9	RPS15	RPL6	RPS4X	RPS19	CHMP1B	VAMP2	PSMD9	KCNH3
RPS4X	RPS4X	RPS4X	RPS4X	RPL6	RPL7A	RPL7	RPS15	RPL18A	PSD3		NPEPPS	SLC38A1
RPS15	RPS15	RPS15	RPS15	SMG5	RPS14	RPS4X	RPL7A	RPS18	KDR		PSMD6	KCNH5
RPL7A	RPL7A	RPL7A	RPL7A	SMG6	SEC61A1	RPS15	RPS14	PSMD5	PIP4K2B		HERC2	CHRNB3
RPS14	RPS16	RPS14	RPS14	RPL7	RPS16	RPL7A	SEC61A1	RPL36	DNM1L		PSMD7	KCNH6
RPS16	RPS19	RPS16	RPS16	RPS4X	RPS19	RPS14	RPS16	RPL35	CCR5		CDC23	KCNH7
RPS19	RPL18A	RPS19	RPS19	RPS15	RPL18A	RPS16	RPS19	AKT1	VPS36		PSMD4	PRKCB
RPL18A	RPS18	RPL18A	RPL18A	RPL7A	RPS18	RPS19	RPL18A	RPL38	SH3GL2		PSMD2	STX7
RPS18	RPL36AL	RPS18	RPS18	RPS14	RPL36	RPL18A	RPS18	RPL37	AP2M1		CDC27	KCNK13
RPL36	RPL36	RPL36	RPL36	RPS16	RPL35	RPS18	RPL36	RPS11	PSD		PSMD3	SLC6A12
RPL35	RPL35	RPL35	RPL35	RPS19	RPLP2	RPL36	RPL35	RPS10	USP8		FBXO3	SLC6A11
RPLP2	RPLP2	RPLP2	RPLP2	RPL18A	RPL38	RPL35	RPLP2	RPS13	PDCD6IP		PSMD1	KCNK18
RPL38	RPL38	RPL38	RPL38	RPS18	RPL37	RPLP2	RPL38	RPS12	F2R		FBXO6	GABRG3
RPL37	RPL37	RPL37	RPL37	RPL36	RPS11	RPL38	RPL37	NUP214	VPS37C		BTRC	GABRG2
RPS11	RPS11	RPS11	RPS11	RPL35	RPS10	RPL37	RPS11	RPS9	HLA-C		TRIM21	GRIP2
RPS10	RPS10	RPS10	RPS10	RPLP2	RPS13	RPS11	RPS10	RPL21	ARAP1		SKP1	CACNB1
RPL39	RPL39	RPL39	RPL39	RPL38	RPS12	RPS10	RPL39	RPS7	ARFGAP3		WSB1	STX1B
RPS13	RPS13	RPS13	RPS13	RPL37	RPS9	RPL39	RPS13	RPS8	EPN1		ANAPC7	SLC5A7
RPS12	RPS12	RPS12	RPS12	RPS11	RPL21	RPS13	RPS12	RPL23	DNM1		FBXW11	CACNB3
RPS9	RPS9	RPS9	RPS9	RPS10	RPS7	RPS12	RPS9	RPS5	HLA-E		FBXW7	CACNB4
RPL21	RPL21	RPL21	RPL21	RPL39	RPS8	NUP214	RPL21	RPS6	RNF41		UBE2E3	AKAP9
RPS7	RPS7	RPS7	RPS7	RPS13	RPL23	RPS9	RPS7	RPL22	EPN3		FBXO2	KCNQ2
RPS8	RPS8	RPS8	RPS8	RPS12	RPS5	RPL21	RPS8	RPSA	ACAP3		UBE2E2	KCNQ3
RPL23	RPL23	RPL23	EIF1AX	RPS9	RPS6	RPS7	EIF1AX	PRKCA	RABEP1		RNF41	KCNQ5
RPS5	RPS5	RPS5	RPL23	RPL21	RPL22	NUP210	RPL23	MAPKAPK2	ADRB3		RNF123	RAF1
RPS6	RPS6	RPS6	RPS5	RPS7	RPL13A	RPS8	RPS5	PSME4	DNAJC6		PSME1	STX1A
RPL22	RPL22	RPL22	RPS6	RPS8	RPSA	RPL23	RPS6	RPL24	KIT		UBE2V2	CHRNA1
RPL13A	RPL13A	RPL13A	RPL22	RPL23	RPS3A	RPS5	RPL22	RPL26	CHMP4B		PSME2	GRIA2
RPSA	RPSA	RPSA	RPL13A	RPS5	RPL37A	RPS6	RPL13A	RPL29	CHMP4A		TRIM11	CHRNA3
RPS3A	RPS3A	RPS3A	RPSA	RPS6	FAM153A	RPL22	RPSA	RPL28	CHMP6		ANAPC13	CHRNA2
EEF1A1	RPL37A	GTF2F2	RPS3A	RPL22	RPL24	RPL13A	RPS3A	PSMD10	STAM2		CUL7	CHRNA5
RPL37A	RPL24	DNAJC3	RPL37A	RPL13A	RPL26	RPSA	EEF1G	GSPT2	ARF6		PSMD12	CHRNA4
FAM153A	RPL26	RPL37A	FAM153A	RPSA	RPL29	RPS3A	EEF1A1	PSMF1	CHMP5		PSMD11	STXBP1
RPL24	RPL29	FAM153A	RPL24	RPS3A	RPL28	GTF2F2	EEF1D	CNOT10	CSF1R		PSMD14	SLC1A1
RPL26	RPL28	RPL24	RPL26	RPL37A	RPL10	DNAJC3	RPL37A	RPL3L	RAB5B		CUL5	CHRNA6
RPL29	RPL10	RPL26	RPL29	FAM153A	RPL12	NUP50	FAM153A	CNOT4	TSG101		UBA7	CHRNA9
RPL28	RPL12	RPL29	RPL28	RPL24	RPL11	RPL37A	RPL24	RPS26	RAB5C		PSMD13	CACNA1A
RPL10	RPL11	RPL28	RPL10	RPL26	RPL36A	FAM153A	RPL26	RPS25	VPS4B		UBA5	SLC1A3
RPL12	RPL36A	RPL10	RPL12	RPL29	RPS15A	RPL24	RPL29	CNOT6	AGAP2		CUL3	GJC1
RPL11	RPS27L	RPL12	RPL11	RPL28	RPS3	RPL26	RPL28	RPS27	CXCR4		CUL1	KCNV1
RPL36A	RPS15A	RPL11	RPL36A	RPL10	RPL14	RPL29	RPL10	RPS29	ASAP1		UBR1	GRIN2A
RPS15A	RPS3	RPL36A	RPS15A	RPL12	RPL13	RPL28	RPL12	RPL27A	ASAP2		KLHL13	EPB41L1
RPS3	RPL14	RPS15A	RPS3	RPL11	RPS2	POM121	RPL11	RPS20	ADRB2		UBE2J2	KCNMB2
RPL14	RPL13	POLR2B	RPL14	RPL36A	RPL18	RPL10	RPL36A	CNOT8	PLD1		FBXO44	KCNMB3
RPL13	RPS2	RPS3	EIF4H	GSPT2	RPS27A	RPL12	GSPT2	RPS21	IL2RG		ANAPC11	KCNN1
RPS2	RPL15	RPL14	RPL13	RPS15A	RPL17	RPL11	RPS15A	RPS24	PRKCZ		UBE2J1	KCNN2
RPL15	RPL18	POLR2F	RPS2	RPS3	RPL19	RPL36A	RPS3	RPS23	EGFR		SOCS1	KCNN3
RPL18	RPS27A	RPL13	RPL15	RPL14	RPL35A	RPS15A	RPL14	SMG1	CDC42		ATG7	SLC38A2
RPS27A	RPL17	POLR2G	RPL18	RPL13	RPL23A	POLR2B	EIF4EBP1	RPLP1	PARD6A		UBE2B	GRIA4
RPL17	RPL19	RPS2	RPS27A	RPS2	RPL3L	RPS3	EIF4H	RPLP0	GRK5		SMURF1	KCNF1
RPL19	RPL35A	POLR2H	RPL17	RPL15	RPS26	RPL14	RPL13	ELAVL1	CXCR1		UBE2C	HSPA8
RPL35A	RPL23A	RPL15	EIF4B	RPL18	RPS25	POLR2F	RPS2	SMG6	GRK7		UBE2A	SYT2
RPL23A	RPL3L	RPL18	RPL19	RPS27A	RPS27	RPL13	RPL18	RPS4X	ADRBK1		KLHL20	SYT1
EEF2	RPS26	RPS27A	RPL35A	RPL17	RPS29	NUP43	RPS27A	RPL7A	CXCR2		UBE2S	GNG12
RPL3L	RPS25	RPL17	RPL23A	RPL19	RPL27A	POLR2G	RPL17	TNKS1BP1	AP2S1		MKRN1	GNG13
RPS26	RPS28	RPL19	RPL3L	RPL35A	SRPRB	RPS2	EIF4B	RPLP2	PIP5K1C		UBA3	DLG1
RPS25	RPS27	RPL35A	RPS26	RPL23A	RPS20	POLR2H	RPL19	DIS3	RAB11FIP2		RNF182	GNAL
RPS28	RPS29	RPL23A	RPS25	RPL3L	FAU	RPL15	EIF2B4	RPL13A	RAB11FIP3		UBE2N	DLG3
RPS27	RPL27A	RPL3L	RPS28	RPS26	RPS21	RPL18	RPL35A	RPS3A	RAB11FIP4		BLMH	GNB1
RPS29	RPS20	RPS26	RPS27	RPS25	RPS24	RPS27A	RPL23A	RPL37A	RAB11FIP5		UBA1	GNB4
RPL27A	FAU	RPS25	EIF2S3	RPS28	RPS23	RPL17	EEF2	FAM153A	HSPA8		SAE1	CALM3
RPS20	RPS21	RPS28	RPS29	RPS27		RPL19	RPL3L	DCP2	RAB4A		UBE2K	GNB5
FAU	RPS24	RPS27	RPL27A	RPS29		RANBP2	RPS26	RPL10	HSPA1L		DZIP3	CALM1
RPS21	RPS23	RPS29	EIF3H	RPL27A		NUP155	RPS25	RPL12	IQSEC1		UBE2Q1	CALM2
RPS24		RPL27A	RPS20	RPS20		RPL35A	RPS28	RPL11	SMURF1		ARIH2	SNAP25
RPS23		RPS20	EIF3E	FAU		RPL23A	RPS27	RPL36A	VTA1		TRIM63	GABRB2
		FAU	FAU	RPS21		RPL3L	EIF2S3	PARN	IQSEC3		DTX3L	ACHE
		RPS21	EIF3F	RPS24		RPS26	RPS29	EXOSC7	HSPA6		PJA2	GABRB1
		RPS24	RPS21	RPS23		RPS25	RPL27A	RPS15A	WWP1		PJA1	KCNK7
		RPS23	RPS24			RPS28	SRPRB	PSMB1	STAM		PSMA5	KCNK9
			RPS23			RPS27	EIF3H	RPS3	SNF8		RNF144B	KCNC1
						RPS29	RPS20	RPL14	RAB11A		PSMA6	KCNC2
						RPL27A	EIF3E	RPL13	RAB11B		PSMA4	GRIK5
						RPS20	FAU	RPS2	PIKFYVE		PSMA1	KCNC3
						FAU	EIF3F	RPL18	EHD3		VPRBP	RASGRF1
						RPS21	RPS21	RPS27A	DAB2		ASB13	KCNC4
						NUPL1	RPS24	RPL17	CHMP2A		RNF6	GRIK1
						RPS24	RPS23	EIF4B	SMAP2		RCHY1	AP2A1
						RPS23		RPL19	FGFR3		PSMA7	SLC6A1
								RPL35A	SMAP1		ASB16	AP2A2
								RPL23A	HSPA1B		PSMA8	SLC6A3
								MAPK14	HSPA1A		PSMB6	PANX1
								PSMB9			PSMB5	PANX2
								FAU			PSMB3	GNGT2
											RNF138	ALDH2
											TCEB2	NEFL
											VHL	KCND1
											RNF25	KCND2
											WWP1	SLC32A1
											UBE2G2	PDPK1
											KLHL9	KCND3
											PSMC5	KCNAB1
											PSMC3	KCNAB2
											PSMC4	KCNAB3
											PSMC1	SYN2
											ASB8	SYN1
											PSMC2	GJD2
											TRIM36	ARHGEF9
											ASB7	ALDH5A1
											TRIM37	DNAJC5
											STUB1	VAMP1
											ASB2	PLCB1
											ASB3	PLCB2
												VAMP2
												CAMK2D
												KCNA1
												CAMK2A
												KCNA2
												KCNA4
												ADCY2
												ADCY1
												AKAP5
												ADCY8
												ADCY7
												GNAI1
												CAMKK1
												NCALD
												ADCY5
												CACNG8
												GNG3
												GNG2
												GNG4
												CHRNE
												AP2S1
												STX4
												CACNG2
												KCNJ3
												GABBR2
												GABRA1
												KCNJ6
												GABBR1
												KCNJ10
												KCNJ11
												GABRA6
												KCNJ8
												KCNJ12
												KCNB2
												GABRA4
												GAD1
												GABRA3
												KCNJ16
												KCNS2
												CAMK4
												KCNS3
												KCNK1
												KCNK3
												HCN2
												KCNK4
												HCN1
