# Supplementary material for: Consistently altered expression of gene sets in postmortem brains of individuals with major psychiatric disorders
Source: Transl Psychiatry. 2016 Sep 13;6(9):e890–. doi: 10.1038/tp.2016.173 (PMC5048210; doi:10.1038/tp.2016.173)
Supplement: Supplementary Table S20 [file tp2016173x31.xlsx]

## Sheet: Table S20
Table S20) Leading edge genes that contribute to enrichment of the 13 universal gene sets in SCZ in the orbitofrontal cortex. Each column heading indicates a gene set with the leading edge genes listed below.
KEGG ENDOCYTOSIS signal	KEGG RIBOSOME signal	REACTOME 3 UTR MEDIATED TRANSLATIONAL REGULATION signal	REACTOME ANTIGEN PROCESSING UBIQUITINATION PROTEASOME DEGRADATION signal	REACTOME GABA SYNTHESIS RELEASE REUPTAKE AND DEGRADATION signal	REACTOME INFLUENZA LIFE CYCLE signal	REACTOME INFLUENZA VIRAL RNA TRANSCRIPTION AND REPLICATION signal	REACTOME METABOLISM OF MRNA signal	REACTOME NEURONAL SYSTEM signal	REACTOME NONSENSE MEDIATED DECAY ENHANCED BY THE EXON JUNCTION COMPLEX signal	REACTOME PEPTIDE CHAIN ELONGATION signal	REACTOME SRP DEPENDENT COTRANSLATIONAL PROTEIN TARGETING TO MEMBRANE signal	REACTOME TRANSLATION signal
RET	RPL4	RPL4	UBE2D4	SNAP25	RPL4	RPL4	RPL4	KCNG3	RPL4	RPL4	RPL4	RPL4
SH3GL3	RPL30	RPL30	UBE3C	RIMS1	RPL30	RPL30	RPL30	KCNG4	RPL30	RPL30	RPL30	RPL30
FLT1	RPL3	RPL3	UBE2D2	HSPA8	RPL3	RPL3	RPL3	ABAT	RPL3	RPL3	RPL3	RPL3
TFRC	RPL32	RPL32	LRR1	ALDH5A1	RPL32	RPL32	RPL32	GLS	RPL32	RPL32	RPL32	RPL32
SH3KBP1	RPLP1	RPLP1	UBE2D3	SLC32A1	RPLP1	RPLP1	RPL34	RIMS1	RPLP1	RPLP1	RPLP1	RPLP1
CLTC	RPL34	RPL34	UBE2D1	SYT1	RPL34	RPL34	EIF4A3	RPS6KA3	RPL34	RPL34	RPL34	RPL34
RAB22A	RPLP0	RPLP0	UBE3A	GAD1	RPLP0	RPLP0	RPL10A	RPS6KA2	EIF4A3	RPLP0	RPLP0	RPLP0
IGF1R	RPL10A	RPL10A	UBE3B	SLC6A12	CLTA	RPL10A	RPL8	RPS6KA1	RPLP0	RPL10A	RPL10A	RPL10A
EEA1	RPL8	RPL8	PARK2	GAD2	RPL10A	RPL8	PSMD8	GLUL	SMG9	RPL8	RPL8	RPL8
CHMP1B	RPS15	RPS15	CDC20	ABAT	RPL8	RPS15	EDC4	PRKACB	RPL10A	RPS15	SRP14	SRP14
PSD3	RPL7A	RPL7A	NPEPPS	SLC6A1	RPS15	RPL7A	RPS15	KCNH1	RPL8	RPL7A	RPS15	RPS15
KDR	RPS16	RPS16	PSMD6	VAMP2	RPL7A	RPS16	PSMD9	NSF	SMG6	RPS16	RPL7A	RPL7A
PIP4K2B	RPS19	RPS19	CDC23		RPS16	RPS19	ZFP36	KCNH4	RPS15	RPS19	RPS16	RPS16
LDLRAP1	RPL18A	RPL18A	PSMD7		RPS19	RPL18A	RPS16	SLC38A1	RPL7A	RPL18A	RPS19	RPS19
DNM1L	RPS18	RPS18	HERC2		RPL18A	RPS18	RPS19	KCNK10	RPS16	RPS18	RPL18A	RPL18A
VPS36	RPL36	RPL36	PSMD4		RPS18	RPL36	RPL18A	ACTN2	RPS19	RPL36	RPS18	RPS18
SH3GLB1	RPL35	RPL35	PSMD5		NUP62	RPL35	PPP2R1A	PRKCB	RPL18A	RPL35	SEC61G	SEC61G
USP8	RPLP2	RPLP2	PSMD2		RPL36	RPLP2	RPS18	KCNH7	PPP2R1A	RPLP2	RPL36	RPL36
PDGFRA	RPS11	RPS11	CDC26		RPL35	RPS11	KHSRP	STX8	RPS18	RPS11	RPL35	RPL35
PRKCI	RPS12	RPS12	CDC27		RPLP2	RPS12	PSMD3	KCNH8	RPL36	RPS12	RPLP2	RPLP2
PDCD6IP	RPS9	RPS9	FBXO4		RPS11	RPS9	RPL36	STX7	RPL35	RPS9	SEC61B	SEC61B
VPS37C	RPS8	RPS8	FBXO3		RPS12	RPS8	AKT1	SLC6A12	RPLP2	RPS8	RPS11	EIF2B1
ZFYVE20	RPS5	RPS5	PSMD1		RPS9	RPS5	RPL35	KCNK17	RPS11	RPS5	RPS12	RPS11
ARAP2	RPL23	RPL23	SKP2		NUP210	RPL23	RPS11	GABRG3	RPS12	RPL23	RPS9	RPS12
ARAP3	RPL13A	RPL13A	BTRC		RPS8	RPL13A	RPS13	GABRG2	RPS9	RPL13A	SSR4	RPS9
VPS37A	RPSA	RPSA	SKP1		RPS5	RPSA	RPS12	CACNB2	RPS8	RPSA	RPS8	SSR4
ARFGAP3	RPL37A	RPL37A	WSB1		RPL23	GTF2F1	RPS9	ADCY9	RPS5	RPL37A	RPS5	RPS8
HLA-E	RPL24	RPL24	FBXW8		RPL13A	RPL37A	RPS8	CACNB4	RPL23	RPL24	RPL23	RPS5
EPN2	RPL27	RPL27	FBXW7		RPSA	RPL24	RPS5	KCNQ1	RPL13A	RPL27	SSR2	RPL23
ARFGAP2	RPL29	PABPC1	FBXW11		GTF2F1	RPL27	RPL23	AKAP9	RPSA	RPL29	RPL13A	SSR2
RUFY1	RPL28	RPL29	UBE2E3		RPL37A	RPL29	PRKCD	KCNQ3	RPL37A	RPL28	RPSA	RPL13A
DNM3	UBA52	RPL28	UBE2E1		RPL27	RPL28	RPSA	KCNQ5	RPL24	UBA52	RPL37A	RPSA
RABEP1	RPL10	UBA52	UBE2E2		RPL29	UBA52	PRKCA	RAF1	RPL27	RPL10	RPL24	EEF1G
ADRB3	RPL12	RPL10	UBE4A		RPL28	RPL10	MAPKAPK2	GRIA2	PABPC1	RPL12	RPL27	EEF1D
DNAJC6	RPS27L	RPL12	RBX1		UBA52	RPL12	PSME4	CHRNA5	RPL29	RPS4Y1	RPL29	RPL37A
KIT	RPS4Y1	RPS4Y1	UBE2V2		POM121	RPS4Y1	PSME1	MAOA	RPL28	RPS15A	RPL28	RPL24
CHMP3	RPS15A	RPS15A	ANAPC4		RPL10	RPS15A	RPL24	SLC1A1	UBA52	RPS3	UBA52	RPL27
CHMP4A	RPS3	RPS3	PSME2		RPL12	POLR2A	RPL27	CHRNA6	RPL10	RPL14	RPL10	PABPC1
STAMBP	RPL14	RPL14	ANAPC5		RPS4Y1	POLR2E	RPL29	SLC1A2	RPL12	RPL13	RPL12	RPL29
VPS25	RPL13	RPL13	PSMD12		RPS15A	RPS3	RPL28	SLC1A7	RPS4Y1	RPS2	RPS4Y1	RPL28
MET	RPS2	RPS2	PSMD11		POLR2A	RPL14	UBA52	GJC1	GSPT2	RPL18	RPS15A	UBA52
STAM2	RPL18	RPL18	UBA7		POLR2E	RPL13	PSMD10	KCNV1	RPS15A	RPL17	RPS3	RPL10
RAB5B	RPL17	RPL17	PSMD14		RPS3	POLR2F	PSMD13	GNG10	RPS3	RPL19	RPL14	RPL12
VPS4B	RPL19	RPL19	CUL5		RPL14	RPS2	RPS4Y1	GRIN2A	RPL14	RPL23A	RPL13	RPS4Y1
NEDD4L	RPL23A	RPL23A	UBA6		RPL13	RPL18	GSPT2	KCNMB1	RPL13	EEF2	RPS2	GSPT2
ASAP1	RPS28	RPS28	CUL3		POLR2F	POLR2I	ZFP36L1	MYO6	RPS2	RPS28	RPL18	RPS15A
CBL	RPS29	EIF3K	CUL2		RPS2	RPL17	TNFSF13	KCNMB2	RPL18	RPS29	RPL17	RPS3
PLD1	RPL27A	RPS29	CUL1		RPL18	POLR2J	LSM4	KCNMB3	RPL17	RPL27A	SEC11A	EIF4EBP1
EGFR	RPL22L1	RPL27A	UBR4		POLR2I	POLR2L	LSM2	KCNN4	RPL19	FAU	RPL19	RPL14
GRK1	FAU	EIF3G	KLHL13		RPL17	RPL19	RPS28	SLC38A2	RPL23A	RPS21	RPL23A	RPL13
CDC42	RPS21	FAU	UBR1		RAE1	RPL23A	LSM6	GRIA3	RPS28	RPL26L1	RPS28	RPS2
PARD6B	RPL26L1	EIF3F	UBE2J1		POLR2J	RPS28	RPS29	GRIA4	RPS29		SPCS1	RPL18
RAB11FIP1		RPS21	PSMF1		POLR2L	RPS29	RPL27A	HSPA8	RPL27A		RPS29	RPL17
ERBB3		RPL26L1	ATG7		RPL19	RPL27A	CNOT3	SYT2	RNPS1		RPL27A	SEC11A
ADRBK2		EIF3A	UBE2F		RPL23A	FAU	RNPS1	SYT1	FAU		FAU	RPL19
ERBB4		EIF4G1	UBE2H		RPS28	RPS21	DCP1A	BRAF	RPS21		RPS21	EIF2B5
PIP5K1A			UBE2B		RPS29	RPL26L1	RPS21	GRIN2B	RPL26L1		RPL26L1	RPL23A
PIP5K1B			SMURF2		RPL27A		EIF4G1	DLG1	EIF4G1			EEF2
RAB11FIP2			SMURF1		FAU		DCP1B	GNAL				RPS28
LDLR			LNPEP		CALR		RPLP1	GNB1				SPCS1
EPS15			UBE2A		RPS21		RPLP0	GNB4				EIF3K
RAB11FIP4			KLHL20		RPL26L1		HSPB1	MDM2				RPS29
NTRK1			UBE2W		HSPA1B		SMG9	GNB3				RPL27A
HSPA8			CDC16				SMG5	CALM1				EIF3G
GIT2			RNF182				SMG6	CALM2				FAU
SMURF2			UBE2N				RPL7A	GABRB3				EIF3F
SMURF1			UBA3				RPLP2	SNAP25				RPS21
VTA1			UBE2O				TNKS1BP1	KCNK6				RPL26L1
WWP1			TPP2				RPL13A	GABRB2				EIF3A
AP2B1			BLMH				PSMA5	GABRB1				EIF4G1
STAM			SAE1				PSMA6	KCNC1
HSPA2			UBE2K				PSMA3	KCNK9
RAB11A			DZIP3				PSMA2	KCNC2
PIKFYVE			DET1				RPL37A	RASGRF2
ITCH			TRIM9				PABPC1	RASGRF1
EHD4			ARIH2				RPL10	GRIK1
CHMP2B			PJA2				RPL12	GRIK2
CHMP2A			RNF144B				PARN	SLC6A1
MDM2			PSMA4				PSMA7	GNGT1
SMAP2			PSMA1				PSMB10	PANX1
SMAP1			GAN				PSMB6	GNGT2
RAB5A			VPRBP				EXOSC7	NEFL
FGFR2			ASB13				PSMB7	SLC18A2
			RNF6				EXOSC5	KCND1
			RCHY1				PSMB4	SLC32A1
			PSMB2				PSMB5	KCND2
			PSMB1				EXOSC4	PDPK1
			TCEB1				RPS15A	ABCC9
			RPS27A				PSMB3	KCNAB1
			WWP1				RPS3	KCNAB3
			UBE2G1				RPL14	SYN2
			KLHL9				RPL13	ARHGEF9
			SPSB1				RPS2	ALDH5A1
			PSMC3				RPL18	CREB1
			PSMC4				DCPS	VAMP1
			PSMC1				RPL17	PLCB1
			ASB8				RPL19	VAMP2
			ASB9				RPL23A	HCN4
			PSMC2				PSMB8	HCN3
			TRIM36				PSMB9	STX12
			ASB7				MAPK11	CAMK2D
			TRIP12				PSMC5	KCNA1
			TRIM37				PSMC6	KCNA2
			ASB5				RQCD1	KCNA3
			ASB3				FAU	GNAI3
			ASB1				RPL26L1	KCNA4
			SPSB4				HSPA1B	ADCY1
								KCNA6
								AKAP5
								ADCY7
								NCALD
								GNAI1
								GNG3
								GNG2
								GNG4
								STX6
								MAPK1
								GNG8
								STX5
								STX4
								CACNG2
								STX2
								KCNJ1
								CACNG4
								KCNJ2
								KCNJ3
								GABRA2
								KCNJ5
								GABRA1
								KCNJ6
								GABBR1
								KCNJ10
								KCNJ11
								GABRA6
								KCNJ12
								KCNJ9
								KCNB1
								GAD1
								GABRA4
								KCNJ14
								GABRA3
								KCNJ16
								GAD2
								AP2B1
								KCNS1
								KCNS2
								CAMK4
								KCNS3
								KCNK2
								HCN1
