# Supplementary material for: Consistently altered expression of gene sets in postmortem brains of individuals with major psychiatric disorders
Source: Transl Psychiatry. 2016 Sep 13;6(9):e890–. doi: 10.1038/tp.2016.173 (PMC5048210; doi:10.1038/tp.2016.173)
Supplement: Supplementary Table S21 [file tp2016173x32.xlsx]

## Sheet: Table S21
Table S21 ) Leading edge genes that contribute to enrichment of the 13 universal gene sets in BPD in the orbitofrontal cortex. Each column heading indicates a gene set with the leading edge genes listed below.
KEGG ENDOCYTOSIS signal	KEGG RIBOSOME signal	REACTOME 3 UTR MEDIATED TRANSLATIONAL REGULATION signal	REACTOME ANTIGEN PROCESSING UBIQUITINATION PROTEASOME DEGRADATION signal	REACTOME GABA SYNTHESIS RELEASE REUPTAKE AND DEGRADATION signal	REACTOME INFLUENZA LIFE CYCLE signal	REACTOME INFLUENZA VIRAL RNA TRANSCRIPTION AND REPLICATION signal	REACTOME METABOLISM OF MRNA signal	REACTOME NEURONAL SYSTEM signal	REACTOME NONSENSE MEDIATED DECAY ENHANCED BY THE EXON JUNCTION COMPLEX signal	REACTOME PEPTIDE CHAIN ELONGATION signal	REACTOME SRP DEPENDENT COTRANSLATIONAL PROTEIN TARGETING TO MEMBRANE signal	REACTOME TRANSLATION signal
RET	RPL4	RPL4	DET1	SNAP25	RPL4	RPL4	RPL4	KCNG1	RPL4	RPL4	RPL4	RPL4
SH3GL3	RPL5	RPL5	LRSAM1	RAB3A	RPL5	RPL5	RPL5	KCNG3	RPL5	RPL5	RPL5	RPL5
SH3KBP1	RPL30	RPL30	UBE2D4	SYT1	RPL30	RPL30	RPL30	RAB3A	RPL30	RPL30	RPL30	RPL30
CLTC	RPL3	RPL3	UBE3C	SLC32A1	RPL3	RPL3	RPL3	GLS	SMG1	RPL3	TRAM1	TRAM1
CLTB	RPL32	RPL32	UBE2D2	STXBP1	RPL32	RPL32	RPL32	RPS6KA3	RPL3	RPL32	RPL3	RPL3
CLTA	RPL31	RPL31	LRR1	GAD1	NUP188	RPL31	RPL31	RPS6KA6	RPL32	RPL31	RPL32	RPL32
ARRB1	RPL34	RPL34	FBXO27	DNAJC5	RPL31	RPL34	RPL34	PRKACB	RPL31	RPL34	RPL31	RPL31
AP2A1	RPLP1	RPLP1	UBE3A	GAD2	RPL34	RPLP1	EIF4A3	AP2M1	RPL34	RPLP1	RPL34	RPL34
ARRB2	RPLP0	RPLP0	UBE3B	STX1A	RPLP1	RPLP0	CASC3	KCNH1	RPLP1	RPLP0	RPLP1	RPLP1
AP2A2	RPL10A	RPL10A	UBE2Z	VAMP2	RPLP0	RPL10A	RPL10A	KCNH2	EIF4A3	RPL10A	RPLP0	RPLP0
RAB22A	RPL8	RPL8	PARK2		RPL10A	RPL8	RPL8	NSF	RPLP0	RPL8	RPL10A	RPL10A
EEA1	RPL9	RPL9	UBE2L3		RPL8	RPL9	RPL9	PRKCG	RPL10A	RPL9	RPL8	RPL8
CHMP1B	RPL6	RPL6	CDC20		RPL9	RPL6	RPL6	CHRNB2	RPL8	RPL6	SRP14	SRP14
PSD3	RPS15	RPS15	PSMD8		RPL6	RPS15	RPL7	KCNH3	RPL9	RPS15	RPL9	RPL9
PIP4K2B	RPS4X	RPS4X	TRIM9		RPS15	RPS4X	RPS15	SLC38A1	RPL6	RPS4X	RPL6	RPL6
DNM1L	RPL7A	RPS14	NPEPPS		RPS4X	RPS14	EDC4	KCNH4	SMG6	RPS14	RPS15	RPS15
VPS36	RPS16	RPL7A	PSMD7		RPS14	RPL7A	PSMD9	KCNH5	RPS15	RPL7A	RPS4X	EEF1B2
GIT1	RPS19	RPS16	CDC26		RPL7A	RPS16	RPS14	KCNH7	RPS4X	RPS16	SEC61A1	RPS4X
SH3GL2	RPL18A	RPS19	PSMD2		RPS16	RPS19	ZFP36	PRKCB	RPS14	RPS19	RPS14	SEC61A1
AP2M1	RPS18	RPL18A	CDC27		RPS19	RPL18A	PSMD6	STX7	RPL7A	RPL18A	RPL7A	RPS14
PSD	RPL36AL	RPS18	PSMD3		RPL18A	RPS18	RPS16	KCNK13	RPS16	RPS18	RPS16	RPL7A
SH3GLB2	RPL36	RPL36	FBXO4		RPS18	RPL36	RPS19	CACNA2D3	RPS19	RPL36	RPS19	RPS16
PRKCI	RPLP2	RPLP2	ARIH2		RPL36	RPLP2	RPL18A	GRIP2	RPL18A	RPLP2	RPL18A	RPS19
ZFYVE20	RPL35	RPL35	FBXO3		RPLP2	RPL35	PSMD4	GABRG2	RPS18	RPL35	RPS18	RPL18A
ARAP2	RPL38	RPL38	PSMD1		RPL35	RPL38	RPS18	CACNB1	RPL36	RPL38	RPL36	RPS18
VPS37C	RPL37	RPL37	BTRC		RPL38	RPL37	KHSRP	CACNB2	RPLP2	RPL37	RPLP2	SEC61G
VPS37A	RPS11	RPS11	SKP1		RPL37	RPS11	MAGOH	STX1B	RPL35	RPS11	RPL35	RPL36
EPN1	RPL39	RPL39	WSB1		RPS11	RPL39	RPL36	CACNB3	RPL38	RPL39	RPL38	RPLP2
DNM1	RPS13	RPS13	FBXW8		RPL39	RPS13	AKT1	ADCY9	RPL37	RPS13	RPL37	RPL35
RNF41	RPS12	RPS12	FBXW11		RPS13	RPS12	RPL35	CACNB4	RPS11	RPS12	RPS11	RPL38
DNM3	RPS9	RPS9	FBXW7		RPS12	RPS9	RPL38	KCNQ2	RPL39	RPS9	RPL39	RPL37
EPN3	RPL21	RPL21	UBE2E3		RPS9	RPL21	RPL37	KCNQ3	RPS13	RPL21	RPS13	RPS11
ADRB3	RPS8	RPS7	UBE2E1		RPL21	RPS8	RPS11	KCNQ4	RPS12	RPS8	RPS12	RPL39
DNAJC6	RPL23	RPS8	UBE4A		RPS8	RPL23	RPL39	KCNQ5	RPS9	RPL23	RPS9	RPS13
KIT	RPS5	RPL23	UBE2E2		RPL23	RPS5	RPS10	STX1A	RPL21	RPS5	RPL21	RPS12
CHMP3	RPL22	RPS5	LRRC41		RPS5	RPL22	RPS13	CHRNA1	RPS7	RPL22	RPS8	RPS9
CHMP4A	RPS6	RPL22	PJA2		RPL22	RPS6	RPS12	GRIA1	RPS8	RPS6	RPL23	RPL21
STAM2	RPL13A	RPS6	RBX1		RPS6	RPL13A	NUP214	GRIA2	NCBP2	RPL13A	RPS5	RPS8
MET	RPS3A	RPL13A	RNF41		RPL13A	RPS3A	RPS9	CHRNA2	RPL23	RPS3A	RPL22	RPL23
RAB5B	RPL37A	RPS3A	PJA1		RPS3A	DNAJC3	RPL21	CHRNA4	RPS5	EEF1A1	RPS6	RPS5
SRC	RPL24	RPL37A	PSMA5		DNAJC3	RPL37A	RPS7	CHRNA7	RPL22	RPL37A	RPL13A	RPL22
VPS4B	RPL27	RPL24	RNF123		RPL37A	RPL24	RPS8	STXBP1	RPS6	RPL24	RPS3A	RPS6
AGAP2	RPL26	RPL27	RNF144B		RPL24	RPL27	RPL23	CHRNA6	RPL13A	RPL27	SRP9	RPL13A
AGAP1	RPL29	PABPC1	PSMA6		RPL27	RPL26	RPS5	SLC1A1	RPS3A	RPL26	RPL37A	RPS3A
NEDD4L	RPL28	RPL26	PSMA3		RPL26	RPL29	RPL22	CACNA1B	RPL37A	RPL29	RPL24	SRP9
ASAP1	UBA52	RPL29	CDC34		RPL29	RPL28	RPS6	SLC1A6	RPL24	RPL28	RPL27	EEF1A1
ADRB1	RPL10	RPL28	PSMA4		RPL28	UBA52	RPSA	GJC1	RPL27	UBA52	RPL26	EEF1G
ASAP2	RPL12	UBA52	UBE2V2		UBA52	RPL10	PRKCA	KCNV1	PABPC1	RPL10	RPL29	EEF1D
PLD1	RPL11	RPL10	ANAPC5		POM121	RPL12	XRN1	GRIN2A	RPL26	RPL12	RPL28	RPL37A
PRKCZ	RPL36A	RPL12	TRIM11		RPL10	RPL11	MAPKAPK2	EPB41L1	RPL29	RPL11	UBA52	RPL24
CDC42	RPS27L	RPL11	ANAPC1		RPL12	RPL36A	PSME4	KCNMB2	RPL28	RPL36A	RPL10	RPL27
GRK1	RPS15A	RPL36A	PSMD12		RPL11	RPS15A	PSME1	KCNMB4	UBA52	RPS15A	RPN2	PABPC1
PARD6A	RPS3	RPS15A	RNF34		RPL36A	RPS3	PSME2	KCNN1	RPL10	RPS3	RPL12	RPL26
GRK5	RPL14	RPS3	PSMD11		RPS15A	RPL14	RPL24	KCNN2	RBM8A	RPL14	RPL11	RPL29
ERBB4	RPL13	RPL14	CUL5		RPS3	POLR2F	RPL27	SLC38A2	RPL12	RPL13	RPL36A	RPL28
ADRBK2	RPS2	RPL13	PSMD14		RPL14	RPL13	RPL26	GRIA3	RPL11	RPS2	RPS15A	UBA52
ADRBK1	RPL18	RPS2	UBA6		POLR2F	POLR2G	RPL29	GRIA4	RPL36A	RPL18	RPS3	RPL10
GRK6	RPS27A	RPL18	CUL2		RPL13	RPS2	RPL28	HSPA8	RPS15A	RPS27A	RPL14	RPN2
AP2S1	RPL19	RPS27A	CUL1		NUP43	RPL18	UBA52	KCNF1	RPS3	RPL19	RPL13	RPL12
PIP5K1A	RPL41	RPL17	ASB13		POLR2G	RPS27A	PSMD10	SYT2	RPL14	RPL41	RPS2	RPL11
PIP5K1B	RPL35A	RPL19	RNF6		RPS2	POLR2J	RBM8A	SYT1	RPL13	RPL35A	RPL18	RPL36A
PIP5K1C	RPL23A	RPL41	KLHL13		RPL18	RPL19	PSMD13	BRAF	RPS2	RPL23A	RPS27A	RPS15A
RAB11FIP2	RPS25	RPL35A	RCHY1		RPS27A	POLR2L	RPS4Y1	GRIN2B	RPL18	RPS25	SEC11A	EIF4EBP1
RAB11FIP3	RPS28	RPL23A	FBXO44		POLR2J	RPL41	ZFP36L1	GRIN2D	RPS27A	RPS28	RPL19	RPS3
EPS15	RPS27	RPS25	PSMB2		RPL19	RPL35A	PSMF1	GNG13	RPL17	RPS27	SEC11C	RPL14
RAB11FIP4	RPS29	RPS28	UBE2B		POLR2L	RPL23A	RPL41	DLG1	RPL19	RPS29	RPL41	RPL13
RAB11FIP5	RPL27A	RPS27	UBE2C		RPL41	RPS25	TNFSF13	DLG3	RPL41	RPL27A	RPL35A	RPS2
NTRK1	RPS20	RPS29	HUWE1		RPL35A	RPS28	LSM1	GNB1	RPL35A	RPS20	RPL23A	RPL18
HSPA8	FAU	RPL27A	LNPEP		RPL23A	RPS27	UPF3B	CHRFAM7A	RPL23A	FAU	RPS25	RPS27A
IQSEC2	RPS21	EIF3G	UBE2A		RPS25	RPS29	UPF3A	CALM3	UPF3A	RPS21	RPS28	SEC11A
IQSEC1	RPS24	RPS20	UBE2W		RPS28	RPL27A	LSM5	GNB5	RPS25	RPS24	RPS27	RPL17
VTA1	RPS23	FAU	UBOX5		RPS27	RPS20	LSM3	CALM1	RPS28	RPS23	RPS29	RPL19
IQSEC3		EIF3F	PSMC6		RPS29	FAU	LSM2	GABRB3	RPS27		RPL27A	SEC11C
STAM		RPS21	PSMC3		RPL27A	RPS21	RPS26	GABRB2	RPS29		RPS20	EIF2B4
AP2B1		EIF3A	PSMC1		RPS20	RPS24	RPS25	SNAP25	RPL27A		FAU	RPL41
RAB11A		RPS24	ASB8		FAU	RPS23	RPS28	ACHE	RPS20		RPS21	RPL35A
EHD2		RPS23	ASB9		CALR		CNOT6	KCNC1	FAU		RPS24	RPL23A
ITCH		EIF3B	PSMC2		RPS21		RPS27	KCNK9	RPS21		RPS23	RPS25
EHD3		EIF4G1	CDC16		HSPA1B		LSM6	KCNC2	RPS24			RPS28
SMAP2			UBA3		RPS24		RPS29	RASGRF2	RPS23			RPS27
			UBE2N		RPS23		RPL27A	KCNC3	EIF4G1			RPS29
			TPP2				CNOT2	KCNC4				RPL27A
			ASB7				CNOT3	RASGRF1				EIF3G
			TRIM36				HNRNPD	GRIK3				RPS20
			UBE2O				RPS20	AP2A1				FAU
			BLMH				DCP1A	GRIK2				EIF3F
			UBA1				CNOT8	AP2A2				RPS21
			TRIM37				RPS21	PANX1				EIF3A
			SAE1				RPS24	PANX2				RPS24
			ASB2				RPS23	NEFL				RPS23
			ASB3				EIF4G1	KCND1				EIF3B
			TRIM32				SMG1	KCND2				EIF4G1
			UBE2K				RPLP1	SLC32A1
			DZIP3				RPLP0	KCND3
			UBE2M				HSPB1	PDPK1
			RNF220				SMG9	KCNAB1
							SMG8	KCNAB2
							RPSAP9	SYN3
							SMG5	SYN2
							SMG6	SYN1
							RPS4X	GJD2
							RPL7A	ARHGEF9
							RPLP2	CREB1
							TNKS1BP1	DNAJC5
							NCBP1	VAMP1
							NCBP2	PLCB1
							RPL13A	VAMP2
							RPS3A	CAMK2B
							PATL1	STX12
							PSMA1	HCN3
							PSMA2	CAMK2D
							RPL37A	GLS2
							FAM153A	KCNA1
							PABPC1	CAMK2A
							RPL10	KCNA2
							RPL12	KCNA3
							RPL11	KCNA4
							RPL36A	KCNA5
							PSMA7	AKAP5
							PSMB10	ADCY1
							EXOSC7	KCNA6
							PSMB6	ADCY6
							PSMB7	CAMKK1
							PSMB4	NCALD
							RPS15A	ADCY5
							PSMB5	CACNG8
							EXOSC4	GNG3
							PSMB3	GNG2
							PSMB1	GNG4
							EXOSC8	STX6
							RPS3	AP2S1
							RPL14	MAPK1
							RPL13	SLC17A7
							RPS2	STX3
							RPL15	CACNG2
							RPL18	CACNG3
							RPS27A	KCNJ2
							DCPS	KCNJ3
							RPL17	KCNJ4
							RPL19	KCNJ5
							PAIP1	GABRA1
							RPL35A	GABBR2
							RPL23A	KCNJ6
							MAPK14	GABRA6
							PSMB8	KCNJ11
							PSMB9	GABRA5
							PSMC5	KCNB1
							PSMC4	KCNJ12
							RQCD1	KCNJ9
							FAU	GABRA4
							HSPA1B	GAD1
							RPL26L1	GABRA3
								GAD2
								AP2B1
								GRIN1
								KCNS1
								KCNS2
								KCNS3
								CAMK4
								KCNK1
								KCNK3
								KCNK4
								HCN1
