# Supplementary material for: Consistently altered expression of gene sets in postmortem brains of individuals with major psychiatric disorders
Source: Transl Psychiatry. 2016 Sep 13;6(9):e890–. doi: 10.1038/tp.2016.173 (PMC5048210; doi:10.1038/tp.2016.173)
Supplement: Supplementary Table S22 [file tp2016173x33.xlsx]

## Sheet: Table S22
Table S22 ) Leading edge genes that contribute to enrichment of the 13 universal gene sets in MDD in the orbitofrontal cortex. Each column heading indicates a gene set with the leading edge genes listed below.
REACTOME PEPTIDE CHAIN ELONGATION signal	KEGG RIBOSOME signal	REACTOME INFLUENZA VIRAL RNA TRANSCRIPTION AND REPLICATION signal	REACTOME NONSENSE MEDIATED DECAY ENHANCED BY THE EXON JUNCTION COMPLEX signal	REACTOME 3 UTR MEDIATED TRANSLATIONAL REGULATION signal	REACTOME SRP DEPENDENT COTRANSLATIONAL PROTEIN TARGETING TO MEMBRANE signal	REACTOME TRANSLATION signal	REACTOME INFLUENZA LIFE CYCLE signal	REACTOME METABOLISM OF MRNA signal	KEGG ENDOCYTOSIS signal	REACTOME ANTIGEN PROCESSING UBIQUITINATION PROTEASOME DEGRADATION signal	REACTOME GABA SYNTHESIS RELEASE REUPTAKE AND DEGRADATION signal	REACTOME NEURONAL SYSTEM signal
RPL4	RPL4	RPL4	RPL4	RPL4	RPL4	RPL4	RPL4	RPL4	RET	UBE3C	HSPA8	KCNG1
RPL5	RPL5	RPL5	RPL5	RPL5	RPL5	RPL5	RPL5	RPL5	FLT1	LRR1	SNAP25	KCNG3
RPL30	RPL30	RPL30	RPL30	RPL30	RPL30	RPL30	RPL30	RPL30	TFRC	UBE2D2	RAB3A	KCNG4
RPL3	RPL3	RPL3	RPL3	RPL3	RPL3	RPL3	RPL3	RPL3	SH3KBP1	UBE2D3	SYT1	RAB3A
RPL32	RPL32	RPL32	RPL32	RPL32	RPL32	RPL32	RPL32	RPL32	CLTC	UBE2D1	SLC32A1	ABAT
RPL31	RPL31	RPL31	RPL31	RPL31	RPL31	RPL31	RPL31	RPL31	ARRB1	UBE3A	STXBP1	GLS
RPL34	RPL34	RPL34	RPL34	RPL34	RPL34	RPL34	RPL34	RPL34	AP2A1	UBE3B	GAD1	RIMS1
RPLP1	RPLP1	RPLP1	RPLP1	RPLP1	RPLP1	RPL8	RPLP1	EIF4A3	ARRB2	UBE2Z	GAD2	RPS6KA3
RPLP0	RPLP0	RPLP0	RPLP0	RPLP0	RPLP0	RPL10A	RPLP0	CASC3	AP2A2	PARK2	ABAT	PRKACB
RPL8	RPL8	RPL8	SMG9	RPL8	RPL8	SRP14	RPL8	RPL8	RAB22A	UBE2L3	SLC6A1	AP2M1
RPL10A	RPL10A	RPL10A	CASC3	RPL10A	RPL10A	RPL9	RPL10A	RPL10A	IGF1R	PSMD8	RIMS1	KCNH1
RPL9	RPL9	RPL9	RPL8	RPL9	RPL9	RPL6	RPL9	RPL9	EEA1	NPEPPS	ALDH5A1	KCNH2
RPL6	RPL6	RPL6	RPL10A	RPL6	RPL6	RPL7	RPL6	RPL6	CHMP1B	PSMD7	DNAJC5	NSF
RPS15	RPS15	RPS15	RPL9	RPS15	RPS15	RPS15	RPS15	RPL7	PSD3	CDC23	STX1A	CHRNB2
RPS4X	RPS4X	RPS4X	RPL6	RPS4X	RPS4X	EEF1B2	RPS4X	EDC3	KDR	HERC2	VAMP2	UNC13B
RPL7A	RPL7A	RPL7A	SMG6	RPL7A	RPL7A	RPS14	RPL7A	RPS15	PIP4K2B	PSMD5		PRKCG
RPS14	RPS16	RPS14	RPS15	RPS14	RPS14	RPS16	RPS14	PSMD9	DNM1L	PSMD2		KCNH3
RPS16	RPS19	RPS16	RPS4X	RPS16	RPS16	RPS19	RPS16	RPS14	VPS36	CDC27		KCNH4
RPS19	RPL18A	RPS19	RPL7A	RPS19	RPS19	RPL18A	RPS19	RPS16	SH3GL2	PSMD3		SLC38A1
RPL18A	RPS18	RPL18A	RPS14	RPL18A	RPL18A	RPS18	RPL18A	RPS19	AP2M1	FBXO4		KCNH5
RPS18	RPL36AL	RPS18	RPS16	RPS18	RPS18	RPL36	RPS18	RPL18A	USP8	FBXO3		KCNH6
RPL36	RPL36	RPL36	RPS19	RPL36	RPL36	RPL35	RPL36	RPS18	PRKCI	PSMD1		ACTN2
RPL35	RPL35	RPL35	RPL18A	RPL35	RPL35	RPL38	RPL35	RPL36	ARAP2	FBXO6		KCNH7
RPLP2	RPLP2	RPLP2	RPS18	RPLP2	RPLP2	RPL37	RPLP2	RPL35	ZFYVE20	BTRC		PRKCB
RPL38	RPL38	RPL38	RPL36	RPL38	RPL38	RPS11	RPL38	AKT1	ARAP3	TRIM21		STX7
RPL37	RPL37	RPL37	RPL35	RPL37	RPL37	RPL39	RPL37	RPL38	HLA-G	SKP1		KCNK13
RPS11	RPS11	RPS11	RPLP2	RPS11	RPS11	RPS10	RPS11	RPL37	EPN1	WSB1		CACNA2D3
RPL39	RPL39	RPL39	RPL38	RPL39	RPL39	RPS13	RPL39	RPS11	DNM1	FBXW8		GRIP2
RPS13	RPS13	RPS13	RPL37	RPS13	RPS13	RPS12	RPS13	RPL39	RNF41	FBXW11		GABRG2
RPS12	RPS12	RPS12	RPS11	RPS12	RPS12	RPS9	RPS12	RPS10	DNM3	FBXW7		CACNB1
RPS9	RPS9	RPS9	RPL39	RPS9	RPS9	RPL21	RPS9	RPS13	ACAP2	UBE2E3		CACNB2
RPL21	RPL21	RPL21	RPS13	RPL21	RPL21	RPS7	RPL21	RPS12	ADRB3	UBE2E1		STX1B
RPS7	RPS8	RPS8	RPS12	RPS7	SSR4	RPS8	RPS8	RPS9	DNAJC6	UBE4A		CACNB3
RPS8	RPS5	RPS5	RPS9	RPS8	RPS7	RPS5	RPS5	RPL21	KIT	UBE2E2		CACNB4
RPS5	RPL23	RPL23	RPL21	RPS5	RPS8	RPL23	RPL23	RPS7	CHMP4A	RBX1		KCNQ1
RPL23	RPS6	RPS6	RPS8	RPL23	RPS5	RPS6	RPS6	RPS8	VPS25	RNF41		KCNQ2
RPS6	RPL22	RPL22	RPS5	RPS6	RPL23	RPL22	RPL22	RPS5	MET	RNF123		KCNQ3
RPL22	RPL13A	RPL13A	RPL23	RPL22	RPS6	RPSA	RPL13A	RPL23	CHMP5	UBE2V2		KCNQ4
RPL13A	RPS3A	RPS3A	RPS6	RPL13A	RPL22	EEF1A1	RPS3A	RPS6	ARF6	TRIM11		KCNQ5
RPS3A	RPSA	RPSA	RPL22	RPS3A	RPL13A	RPL24	RPSA	RPL22	SRC	ANAPC1		RAF1
RPSA	RPL37A	RPL37A	RPL13A	RPSA	RPS3A	RPL27	RPL37A	RPSA	AGAP2	ANAPC2		STX1A
EEF1A1	RPL24	RPL24	RPS3A	RPL37A	RPSA	RPL26	RPL24	MAPKAPK2	NEDD4L	PSMD10		GRIA1
RPL37A	RPL27	RPL27	RPSA	RPL24	RPL37A	RPL29	RPL27	PSME1	ADRB1	PSMD12		GRIA2
RPL24	RPL29	RPL29	RPL37A	RPL27	RPL24	RPL28	RPL29	PSME2	ASAP1	PSMD11		CHRNA4
RPL27	RPL28	RPL28	RPL24	RPL29	RPL27	UBA52	RPL28	RPL24	IL2RG	PSMD14		SLC22A2
RPL29	UBA52	UBA52	RPL27	RPL28	RPL29	RPS4Y1	UBA52	RPL27	CBL	CUL5		STXBP1
RPL28	RPL10	RPL10	RPL29	UBA52	RPL28	EIF4EBP1	RPL10	RPL26	CDC42	UBA6		SLC1A1
UBA52	RPL12	RPL12	RPL28	RPL10	UBA52	EIF2B5	RPL12	RPL29	PARD6B	CUL3		CACNA1B
RPL10	RPL11	RPL11	UBA52	RPL12	RPL10	RPL41	RPL11	RPL28	GRK5	CUL2		CACNA1A
RPL12	RPS15A	RPS15A	RPL10	RPL11	RPL12	EEF2	RPS15A	UBA52	GRK4	UBR4		SLC1A6
RPL11	RPS3	RPS3	RPL12	RPS15A	RPL11	RPS25	RPS3	RBM8A	ADRBK2	UBR1		SLC1A7
RPS15A	RPL14	RPL14	RPL11	RPS3	RPS15A	RPS28	RPL14	PSMD13	ERBB4	KLHL13		KCNV1
RPS3	RPL13	POLR2F	RPS15A	RPL14	RPS3	RPS27	POLR2F	RPS4Y1	PIP5K1A	FBXO44		GRIN2A
RPL14	RPS2	RPL13	RPS3	RPL13	RPL14	RPS29	RPL13	ZFP36L1	PIP5K1C	UBE2J1		EPB41L1
RPL13	RPL18	POLR2G	RPL14	RPS2	RPL13	RPL27A	POLR2G	RPL41	RAB11FIP2	SOCS3		KCNN2
RPS2	RPS27A	RPS2	RPL13	RPL18	RPS2	RPS20	RPS2	TNFSF13	EPS15	UBE2F		KCNN4
RPL18	RPL17	POLR2H	RPS2	RPS27A	RPL18	RPS21	POLR2H	LSM3	RAB11FIP5	SMURF2		SLC38A2
RPS27A	RPL19	RPL18	RPL18	RPL17	RPS27A	RPS24	RPL18	RPS25	NTRK1	SMURF1		GRIA3
RPL17	RPL41	RPS27A	RPS27A	RPL19	SEC11A	RPS23	RPS27A	RPS28	GIT2	UBE2C		GRIA4
RPL19	RPL35A	POLR2I	RPL17	RPL41	RPL17	EIF4G1	POLR2I	CNOT6	HSPA8	ZBTB16		KCNF1
RPL41	RPL23A	POLR2J	RPL19	RPL35A	RPL19	RPLP1	POLR2J	RPS27	IQSEC2	LNPEP		HSPA8
RPL35A	RPS25	RPL17	RPL41	RPL23A	SEC11C	RPLP0	RPL17	RPS29	SMURF1	UBE2A		SYT2
RPL23A	RPS28	RPL19	RPL35A	RPS25	RPL41	RPS4X	RPL19	RPL27A	IQSEC1	UBE2W		SYT1
EEF2	RPS27	POLR2L	RPL23A	RPS28	RPL35A	RPL7A	POLR2L	CNOT3	VTA1	UBE2S		BRAF
RPS25	RPL27A	RPL41	RPS25	RPS27	RPL23A	SEC61A1	RPL41	RPS20	IQSEC3	CDC16		GRIN2B
RPS28	RPS20	RPL35A	RPS28	RPS29	RPS25	RPLP2	RPL35A	DCP1A	HSPA6	RNF182		GNG13
RPS27	RPL22L1	RPL23A	RPS27	RPL27A	RPS28	EIF5B	RPL23A	CNOT8	STAM	UBA3		DLG1
RPL27A	FAU	RPS25	RPL27A	EIF3G	RPS27	SSR4	RPS25	RPS21	AP2B1	UBE2N		DLG3
RPS20	RPS21	RPS28	RPS20	EIF3H	RPL27A	RPL13A	RPS28	RPS24	RAB11A	TPP2		GNB1
FAU	RPS24	RPS27	FAU	RPS20	RPS20	RPS3A	RPS27	RPS23	PIKFYVE	UBE2O		GNB4
RPS21	RPS23	RPL27A	RPS21	FAU	FAU	SRP9	RPL27A	DCP1B	EHD3	UBA1		GNB3
RPS24		RPS20	RPS24	EIF3F	RPS21	EEF1G	RPS20	EIF4G1	DAB2	BLMH		CALM3
RPS23		FAU	RPS23	RPS21	RPS24	EEF1D	FAU	RPLP1	ITCH	SAE1		GNB5
		RPS21		EIF3A	RPS23	RPL37A	RPS21	RPLP0	NEDD4	UBE2K		CALM1
		RPS24		RPS24		PABPC1	RPS24	HSPB1	CHMP2B	DZIP3		GABRB3
		RPS23		RPS23		RPL10	RPS23	SMG9	IL2RB	DET1		KCNK6
						RPL12		SMG6	SMAP2	LRSAM1		ACHE
						RPL11		RPS4X	RAB5A	TRIM9		GABRB2
						RPS15A		RPL7A		UBE2Q1		SNAP25
						RPS3		RPLP2		ARIH2		GABRB1
						RPL14		TNKS1BP1		PJA2		KCNK9
						RPL13		RPL13A		PJA1		KCNC1
						RPS2		RPS3A		PSMA6		KCNC2
						RPL18		PSMA3		PSMA4		GRIK5
						RPS27A		RPL37A		PSMA1		KCNC3
						SEC11A		PABPC1		PSMA2		KCNC4
						RPL17		RPL10		GAN		RASGRF1
						RPL19		RPL12		ASB13		GRIK3
						SEC11C		RPL11		RNF6		GRIK4
						RPL35A		PARN		RCHY1		AP2A1
						RPL23A		PSMA7		ASB15		GRIK2
						EIF3K		PSMB10		PSMB2		SLC6A1
						EIF3G		EXOSC7		RNF138		AP2A2
						EIF3H		PSMB7		TCEB1		PANX1
						FAU		PSMB4		HUWE1		NEFL
						EIF3F		RPS15A		UBE2G2		KCND1
						EIF3D		PSMB5		SPSB1		KCND2
						EIF3A		EXOSC4		PSMC4		SLC32A1
						EIF3B		EXOSC9		ASB8		PDPK1
								EXOSC8		NEDD4		KCND3
								RPS3		PSMC1		ABCC8
								RPL14		ASB9		KCNAB1
								RPL13		TRIM36		KCNAB2
								RPS2		ASB7		SYN3
								RPL15		TRIM37		KCNAB3
								RPL18		TRIM32		SYN2
								RPS27A				SYN1
								EXOSC3				ARHGEF9
								RPL17				ALDH5A1
								DCPS				CREB1
								EIF4B				DNAJC5
								RPL19				VAMP1
								RPL35A				PLCB1
								RPL23A				VAMP2
								PSMB8				HCN4
								PSMB9				CAMK2B
								MAPK11				HCN3
								PSMC6				STX12
								PSMC3				CAMK2D
								FAU				STX16
								HSPA1B				GLS2
								RPL26L1				KCNA1
												CAMK2A
												KCNA2
												GNAI3
												KCNA3
												KCNA4
												KCNA5
												ADCY2
												AKAP5
												KCNA6
												ADCY1
												ADCY8
												CAMKK1
												STX11
												ADCY6
												NCALD
												GNG3
												CACNG8
												GNG2
												GNG4
												STX6
												MAPK1
												SLC17A7
												STX3
												CACNG2
												CACNG3
												KCNJ2
												KCNJ3
												KCNJ4
												GABRA2
												KCNJ5
												GABRA1
												GABBR2
												GABBR1
												KCNJ6
												GABRA6
												KCNJ8
												KCNJ11
												KCNB1
												GABRA5
												GABRA4
												GAD1
												GABRA3
												GAD2
												AP2B1
												GRIN1
												KCNS1
												KCNS2
												CAMK4
												KCNK1
												KCNK2
												KCNK3
												KCNK4
												HCN1
