# Supplementary material for: Consistently altered expression of gene sets in postmortem brains of individuals with major psychiatric disorders
Source: Transl Psychiatry. 2016 Sep 13;6(9):e890–. doi: 10.1038/tp.2016.173 (PMC5048210; doi:10.1038/tp.2016.173)
Supplement: Supplementary Table S23 [file tp2016173x34.xlsx]

## Sheet: Table S23
Table S23) Number of Leading Edge Genes Driving Enrichment of Universal Gene Sets. Total = the number of genes driving all 13 gene sets; Ribosomal = the number of genes diving enrichment of the 9 gene sets related to ribosomal functions; In 9 Ribosomal = Number of genes in leading edge of all nine related gene sets; >1 Ribosomal = number of genes driving expression of more than one of the 9 gene …
	Total	Ribosomal	In 9 Ribosomal	> 1 Ribosomal	Downregulated	In All Downregulated	> 1 Downregulated
Hippocampus SCZ	575	218	56	87	358	0	22
OFC SCZ	474	140	49	78	335	0	17
Hippocampus BPD	500	135	70	99	366	0	21
OFC BPD	514	182	70	100	333	0	17
OFC MDD	503	152	69	97	352	0	22
